# Supplementary material for: Implication of Lateral Genetic Transfer in the Emergence of Aeromonas hydrophila Isolates of Epidemic Outbreaks in Channel Catfish
Source: PLoS One. 2013 Nov 20;8(11):e80943. doi: 10.1371/journal.pone.0080943 (PMC3835674; doi:10.1371/journal.pone.0080943)
Supplement: Dataset S1 — Nucleotide sequences for all contigs greater than 200 bp from the genome of A. hydrophila ML09-119. (XLSX) [file pone.0080943.s001.xlsx]

## Sheet: ML09-119
>Contig_1
GAGTTAGGGTTTAAGTCGTAATTAATGCTCATTTTTGCCGCCTTGTTGAGGTTGTGTATT
ACTCTTGAACCATAATTTATGATTCATTGAGAGTGTCCGCAAGTTGTT
>Contig_2
CACCCTGCGCGGGGTGGCCAGCACCCTTGGGCTGGTTGAACTGGCCGCCCAGAGCCAACA
ACTGGAGCAGGAGCTGGCCAACAACAGCCAGACCCTGGCCGAGCGGATGGCCCCCATTGC
CCGCCTCCTCAGCGAACTACCAAATCTGCTGGGGGAGGAAGAACCCCGCCCCGCCGCGAG
CGCCGCGCCGCTTGGCAGCCACTGGCAGCAACAGCTGCTGCGCCAGATTGAGGAGTTGCT
GGTGCAGAGCGACACCGCCGTGATCCCGCTGTTTGAGCAGTACGCGGCCCCCCTGCTGCT
CACCCTGGGGACGCAGGGCGAGATCCTGGCTCGCCAGCTGAAAGTGTTTGATTTTGACGG
TGCCCTGCTCACCCTTCGTGAGCTGATGGCACCAGATGGCTCTCAGCCAGGCTTGAGCGG
CCAGATGCCTGCTGGCACCAGCCGCCATCAGCGCGCGAGCAAGCTGGATAAAGGGTTGAA
TCACTGAATAAAGTCGTGCATATAGTGGTACTCCCCCGAGTGAAGACGCCGCCCGTTTCG
GGTCTCTTTTTCCCGCTCAGGAACCCGCTGTTAAAGCATGCAAGCCACCTTTTTCACTCG
CCGCCGGGCTCTCGGGCCCGTTGGCAACAACGTTAGTTTTAACAGTGCTTTACATGGAGC
AACGAGCATGTTGTCAAAGCGTATTATCCCCTGCCTCGACGTCAAAGATGGCGTGGTGGT
CAAGGGAGTGCAGTTTCGTAATCACGAGGTGATGGGCGGCATCGTCGAGCTGGCCCGTCG
CTACGCCAGCGAAGGGGCCGACGAGCTGGTGTTCTACGACATCACCGCCTCGAGCGATGA
GCGGGTGGTGGACAAAAGCTGGGTAAGCCGGGTGGCCGAGGTCATCGACATCCCCTTCTG
CGTCGCCGGCGGCATCAAGAGCGTGGAAGATGCCCGCCAGATCCTGGAATTCGGTGCCGA
CAAGGTCTCCATCAACTCGCCGGCGCTGGCCGATCCCACCCTCATCACCCGACTGGCCGA
GCGCTTCGGCGTGCAGTGCGTGGTGGTGGGCATCGACTCCTATTTTGATGCGCAGAGCGG
TCACTATCAGGTCAAACAGTTTACCGGCGATGAGAGCCGCACCCGCACCACCGCCTGGCA
TACCCTCGACTGGGTCGAGGAAGCGCAAAAGCGTGGCGCCGGTGAAATCGTGCTGAACGT
GATGAACCAGGATGGCATGCGCCAGGGCTATGATCTCGAGCAGCTCAAGCTGGTGCGGGC
CATCTGCAAGGTGCCGCTCATCGCCTCCGGCGGCGCCGGTGCCATGGAGCACTTTCGCGA
TGCCTTCACCCTCGCCGACGTGGACGGGGCGCTCGCCGCCTCCGTGTTCCACAAAGATCT
TATCCCCATTCCCGAACTGAAACGCTGGCTGAAAACTGAAGGAGTCGCCATCCGTGAATA
GTCAAGCAGTAAACAACGAGCAGTCGCTCGCCGAGCGCCTGGACTGGGCAAAATGTGACG
GCATGATCCCCGCCATCGTCCAGCATGCCGCCAGCGGCGAAGTGCTGATGCAGGGTTTCA
TGACCCGTGAAGCCCTGGATAAAACCCTGGCGACCGGCCAGGTCACCTTCTTCAGCCGCA
GCAAGCAGCGCCTCTGGACCAAGGGGGAGAGCTCGGGTCATGTGCTCCAGCTGGTCGCCA
TCACCACCGACTGCGATCAGGACTCCCTGCTGATCGCCGCCAACCCCGTCGGCCCCACCT
GCCATCTGGGCAACCCCTCCTGCTTCGACGGCCACCCCGTGCCGCCCCTTGGCTTCCTGG
CCGAGCTCGAGCAGATCCTGGCAGCCCGCAAAGGCGCGGATCCGGCCACCAGCTACACCG
CCAGCCTCTATGCAAAGGGCACCAAACGTATCGCCCAGAAGGTGGGTGAAGAGGGTGTCG
AAGTGGCGCTGGCCGCCATGGCCAAGGATCGGGAGGAGCTCATCAACGAATCCGCCGACC
TGCTCTACCACCTCACTGTGCTGCTGCAAAACGAGGGGCTGGCGTTGAAGGATGTGGTGC
AGCGGCTGTATGAGCGGCACAACAAATAATCGTTGAACTCATATCGACAAAACGGGCCAT
CAGGCCCGTTTTGTTTTACGGCTGTCGCAACCTCAACTGCCCAGCTGCTGGCGCAGCATA
AATTTTTGCACCTTGCCGGTGGAGGTTTTCGGCAGCGGGGTAAATATAATGCGCTTGGGG
ACCTTGAAGTGGGCCATCTGCTCGCGGCAAAACGCAATGAGTTCGGCCTGGGTGAGTTCA
CGGCCCTCCTTGAGCTTGACGAAGGCGCAGGGCACCTCCCCCCACTTCTCGTCCGGCATG
GCGATCACCGCCACCTCGTCCACGTCGGGGTGACGGTAGAGCACGTCCTCCACCTCCAGG
CTGGAGATGTTCTCACCGCCCGAGATGATGATGTCCTTGGATCTGTCCTTGATCTCCACG
TAGCCGTCCGGGTGCCAGACCGCGAGATCCCCGCTCCTGAACCAGCCCTCCGCCATCGCC
TCCTCGCTGGCTGACGGGTTCTTGAGGTAGCCCTTCATCACCACATTGCCGCGCAGCACA
ATTTCGCCCATGGTCTTGCCATCCCGGGGCACGGGCTCGCCGCTGACCGGGTTGATGACC
CGCATCTCCCCCTGCAGGGGTGAGGCTACCCCCTGGCGTGCTTTCAGACGCGACAGCGTG
GTGGCATCCTGCCCTTGCCAGCTTGTTTGCGGCTCGCACAGCACGCAGGGGCCATAGGTT
TCGGTCAGACCATAGACATGGGTCACGGCGATCCCCATCGCCTCCATGCCGGCGATCACG
GTGGCGGGGGGAGCCGCCCCAGCCGTCATCGCCTTGATGGGGTGATCGAGCCCGCACTTG
AGGGCCGGATCGGCGTTGTTGAGCATGTTGAGTACGATGGGGGCGGCGCAAAAATGGGTT
ACCTTGTGCTCGTGCAGCGCCTCATAGATGGCCGCCGCCTGCACATGGCGCAGGCAGACG
CTCACCCCGGCCGTCGCCGCCAGGGTCCAGGGGAAACACCAGCCGTTGCAGTGAAACATC
GGCAGAGTCCAGAGATAGACGCTGTGCTTGGGCAGCTCCCAAGAGAGCACGTTGTTGACT
GCATTGAGGTGGGCGCCGCGATGGTGATAGACCACCCCCTTTGGGTTGCCTGTGGTGCCG
GAGGTGTAGTTGAGGGAGATCGCCTGCCACTCATCTTGCGGCGGCCAGCCGGGCTCATCC
CCGCTCCCCTCGGCAAGAAACCCCTCATAGGTGAGCTCGCTGACCAGCTCCCCTTCCCGA
TAGAGGGGATCGTCGATGGCGATCAGCAGCGGCTGGTTCTCGACAAGTGCCAACGCCTTT
TGCACCAGGGCGCCAAACTCCCGGTCCACCAGCACCACCTTGCTCTGGGCATGCTGGAAG
ATAAAGGCCATCGACTCGGCATCGAGCCGGGTGTTGATGGTGTTGAGCACTGCGCCGCTC
ATGGGCACCCCGAAGTGGGCCTCGAACATGGCAGGGGTATTGGGGGCGACGATGGAGACG
GTATCCCCCTCGCCGATGCCGCGCAGGCGAAGGGCCGAGGCCAGCTGGCGGCAGCGTCGC
TCGGTCTGGGCCCAGCTCTGGCGCAGGGGGCCGTGGATCAGCGCCGGATAGTCTGGGTAG
ACCCGGGCGGCCCGCCCCAGAAAGCTGATGGGGGTCAGCGCCTCATAATTGGCGGGATTT
TTTTCCAGATCGCGCTGATAGATGTTCTGCTCTGTCATCGGGTTCCTTCCTCGCAGGTAG
CAAAAGCGGTGCGCTCCTGAGAGCGCCGGCAACCATCGTCTGGCGTCCTGCCAGAGGGTG
CTCGTATCGGGGATCACAGCCTACCGCGAGGTGATGGCCACAGGTATTAGCAAAACGTCT
TAGAGGCGCTGCGCCGGCGACGATAATCTGACCTAACTGCATGCTGGTGCCTGTTTTTTC
AGCGACAAATATCGACGGCCAATATCCTCGGCATAAAACCCGGCAAATAATGAATATGCT
GATGCTTGCATGCAAGCTGGCCATATCTGGTTGCAGGCTTGCCGATATAGATATATTTCC
AAACACCGCCGCCTGGATATTTATGGCATAAAAAAGTGCATCCGTTTATTGCTATAAAAT
TAATGACAAATTCCTCATGAAATATATTTTGTGACGGCTTCCATAAAGCAGACCTGCTGC
GCTGTTCATGCTTCCCCTCGGCGGGTTATGGTTTCTTGGTGAAACAATCTACCGGATGTT
CAATGTCAGGCCAGATTTCTCGCCATACGATGCGCCACAACCAGTGAGTTTGCGCACTCC
CGCTGCATGACGAAGGAACCCTATCGACCCGATATTCCGCCGAGCCCGAACCTGCTTTAT
CGAGGAGCATTTTATGTGTGCCGAGCCGAATACCCAGACCCGCAGACAATTTCCCACCGC
GTTTACCATTTTGTTTTTGATCATGTTGTTGGCCATCGCCCTCACCTGGATAATTCCGGC
GGGCGCCTATGCCAAGCTCTCTTATAATGCCGCCAGCCATATGCTGACCATCAACACGCC
GCAAGGGGAAACCCGGCGAGTGCCCGCCACTCAGGATGAGCTGACCAGGCTCGACATCAA
TATCGGGGTGGAGCAGTTCGTCAACGGCACCATCCGCAAGCCCATCGCCATCCCCGGCAC
CTATGAGCGGCTGGCCCAGGCGCCGAAGGGACTCTCCGACGTGGCGGTGAGCATGGTCAA
GGGCACCATAGAGGGGGCTGACATCATCGTCTTCATCCTGGTGCTGGGGGGGCTTATCGG
CGTCATCAACAAGACCGGCGCCTTCAATGCGGGGCTGGTGGCGCTGTCGCGCAAGACCCG
CGGCAACGAGTTTCTGTTTGTGGCGCTGGTCTGCTTTGTGATGGCGCTGGGGGGCACCAC
CTGCGGACTGGAGGAGGAGGCCGTCGCCTTCTATCCCATCCTGGTACCCATCTTTCTGGC
GCTCGGCTATGACGCCATCGTCTGTGTGGGGGCCATCTTCCTTGCCGCCTCCATGGGCAC
TACTTTCTCCACCATCAACCCCTTCTCGGTGGTGATCGCCTCCAACGCTGCCGGCATCCC
CTTTACCGAGGGGCTGAGCGTTCGCGCCGTCGGCTGTCTGGTGGGCACCCTGGTGGTGAT
CGGTTATCTCTACTGGTATTGCAAGAAGATCAAGGCCAACCCCGCTTTCTCCTACACCTA
TGAAGACAGAGAGAGCTTCCGGGCCCGCTTCCTGAAAGAGGGTTCCCTCGATGAAGGGGT
TCCCTTCACCCTGCGCCGCAAGATCATCCTGACCCTGTTTATCCTCGCCTTCCCCCTGAT
GGTGTGGGGCGTCTCCATGGCTGGCTGGTGGTTCCCGCAGATGGCGGCCTCCTTCCTTGC
CGTCGCCATCGTCATCATCTTTATCTCCGGCCTCAAGGAGAAAGAGGCGGTCGAGGCCTT
CACCCAGGGCGCGTCCGAGCTGGTGGCGGTGTCGCTCATCATCGGGCTGGCGCGGGGGGT
CAACCTGGTGCTGGATCAGGGGATGATCTCGGACACCATCCTGGCTTACGCCTCCAGTCT
GGTGGCCGGCATGCACGGCGCCGTGTTTGCGGTGGCCCAGATGCTGGTGTTCACCCTGCT
GGGGCTGGTGGTGCCCTCCTCCTCTGGGCTGGCGGTGCTCTCCATGCCCATCATGGCGCC
GCTGGCGGATACCGTGATGATCCCGCGCTACATAGTGGTGTCGGCCTACAACTGGGGACA
ATACGCCATGCTGTTCCTGGCCCCCACCGGGCTGGTACTGGTCACCCTGCAGATGCTCGG
CATCCAGTTCAACCAGTGGGTCAGGTTCGTGCTGCCCATGGTGGGCTTCGTGCTGGGTTT
CGGCGCCCTGATGCTGGTGGCGCAGGTGATGCTGATCTAGGGCACATGGCCCCGCCCCGG
CGGGGGTCATGCCTTATCCAGGGCGCAGATCCGGGGGAACTAGTGGCGCACCCTGTGCTG
CTGGCGAAAACAGAAGAGCTTGAGGCTTATGTCGGCAAGGTCGGCGGGCAGTTCCTGCGC
CGTCTCACAGAGGGGTTGATAGAGGGAGTCCAGCAGTCGCTGGGCTTGTTCCCGGGTGAT
GATACCGGCCTGCACGGCCGGTTGTATCCATCTTGGCAGCATCGACATATGAACCCCCTT
GCTGACCGGATGACCGCAGCCGAACTGGCCTGACTGCGGGTGGCGCCTGCCGGCTCACAT
TGGGGTGGGCCGCCAGAGACGCGCGATTGATCCTCTCTGCCAACAGAGCAAGCATAATGC
TTGCCGTGATCTGTTATCGGCCGCCAGCCATCCTGGCAACAGTGATTTATCAAGCGGTTC
GCGCACCCTGACTGACGCTGGGGGGATGACAAGCCCCTCTGGTTTGCCACTGCGCCAGCC
GGCGGTGGCAACAGATTGGCGCAAAATGGGAAAATAGGCCCAGCTGAATCGCAAAATGCC
ACTCGCAGATCGCTTTTGCTGCCTTCCCCCCGCCCTTTGTCGCCAAAGCCCGACACCTTT
TTGACGAGGCTCTTTTCGGTGCAGTCAGGGGCTGTCGTGCCCGCACCGGCGTTGCCTTGT
GCCTCCTTGCCCTTGTGCCAAGATGAGCGCAAGCAAGAGACGCATCCCGTGATGCATTTG
AGGAGAAGAGAAAATGAACAAATCCATGTTGGCAGGAGTCGGGATCGGTGTGGCCTCTGC
GCTGGCCTTGTCAGCGGCCGCCAGCGGATCCCTGTTTTCATCACAGCCTCAGTTCGCCGA
AGTGCTGGCCAGCAAAGCGGTGACCGAGACCATCAAGACCCCCCGTCAGGAGTGTCGCAA
CGTCACCGTGACCCACCGCAAACCGGTGCAGGACGAGCACAAGATCCTGGGTACCGTGGT
CGGCGCGGCGCTGGGCGGGGTGCTTGGCAACCAGTTTGGTGGCGGCAACGGCAAGAAGGT
GGCGACCGCCGCGGGCGCCGTGGCGGGTGGCTATGCCGGCAACCAGGTGCAGGGCAACAT
GCAGGCCGGTGATACCTACACCACCACCGAGCAGCGTTGCAAGACGGTGCAGGAGAGCAG
CACCCGCACCCTGGGTTATGACGTCACCTACCGCCTCGCCGGTCAGGAAGGGGTGATCCG
CATGAACAAGGCCCCCGGTGCCACCATCCCGGTCAAGGATGGCAAGCTGGTGATCGACGG
CCCCCAGAGCGGCAGCTGATCCCGTCGGCGTGTCCAGTTCAGAGGCCCATCCTGGTGATG
GGCCTCGCTGTTTTCGGCGCCCCTGGCCGACAACAGCAAGGTGGCTGATAACAGAAAGGG
GCCCGCAGGCCCCTTTCTCATTACTCAATCATCCTCAGTGGCGACCGAAGGGCCACCAGG
ACTTGTCGTTGTCCAGAATGTCGACCCGGGTCTCCTGCAGGTTACCCGGCTGGCCACCCT
GCAGCGCCGCCAGGCTCACCTTGAACTGCTCGGTCGGCTCGACAAACCAGTCATCGATGA
TCAGCACCTTGACCGACTTGCTGCCCCCCTCACCCGCGGCCCAGCTCACCGATTGACTGA
ACCAGGGCAGGAAGTCCAGCCCCCAGCGCGCAGTAACCCCGTCAAGGGCCACCCGGGCCC
GGGCCGGCTTGCTCAGATCGCCGCTGCGCACCAGCGGGATCTCGGCAAACCACTGCCCCT
CGTTCACCGTCATGCTGGCGCGCGCCAGCGAGATGGTGGACGGCGCCAGCTTGTCCTTGA
TGGTCACCAGGGTCTGGTGCTGCTCGCCCAGGGTCGCGCCACTCGGGTCAAACAGCTCCA
GGGTAAAGGTCTCGTCCCCTTCGCGCAGGGTGTCGCTCTTCACCGGAATTCTGATGGTCT
GGCTGTCGCTCTGCCCGGCGGCCCAGTGCAGGGAGCCGGTGAGCGGCGCCACGTCGTTGG
CATCGGCGCTGCCGTAGGCAATGCGGTAGCTGACGCTGGCCTCCCCATAGGTGCCATCGC
GGCGCGCCACGCTCAGGGACAGGGTGTTGCCCTCCTCCACGTTGGCAGCGGCGCTCTCGA
GGCTCAATACCCCGGCAGGCGGCAGCGGATACTGGATGGCCACCAGCACGGGATCGTGAT
CCGAGGCGCTGAAGGGCCCTTCGGATTTCGCCAGCTGGCCGCTGTACTTGCTGCCGTACT
CGAAGAAGTTGCTCTCGGCGGAGTTGATGTGCCAATCCTCGATGCCGATCACCTTGGCCG
CGAGACTCGGGTTTGCCAAGGCGTGATCCAGGTTGCCGAGCTCCCCTTCATAGCTGTAGG
AGTAGGTGTCGGTGCCGTGGAAGCGGGTGTTGAGGTTGACAAGGCCATACCCCTTGCCAA
GGGCACTGCCGCTCTCCTCGAAGGGCTGGCCCGCCAGGGTGGTGAAGGAGGCGCTCATGA
TCTGGCGCGATTGGGCGGCCGGATCATAGTCGGTCAGTATCCGGATGGGATCCTCCATGC
CGTAGGCGTTCATGTCACCGATCAGCAGCAGATCCCCGCTCAACCCCTTGAGCTGTTCCC
CCAGCACCTTGGCGGCAGAGACCCGCAGCGCATTGCAGTGGCCCTGGCCATCCAGCGGAT
CGGCAGTGGCATAGTCGGGGTAATCCTCGAAGCAGGCGGACCCCTTGGACTTGAGGTGGT
TAACCACCAGGGTCAGCGGTGCATCCCCCTTGGGCGAGCTGAAGCGCTGCACCAGCGACT
CGCGCATCCCCTGATTGATGGTCACCGGCTTGCCGCTGGCGTCCACCGCCTCGGCCTGCT
GCACCGGCAGCGCGATGAGGCTGGCAGCCCCCTCCGGGGTCACCTTGGCGGGTCGGTAGA
TGAGCCCCACCGTGATGGCGTCGGTGCCAATCGGCTTGCCATCCGGCGAGGCAATCCAGC
GGTAGTGATCCGCCTCATCCGGCTGGGCGGCGTTGAGGGCCGCCACCAGGTTGGCGATGG
CGGAGTTGTCGCCATAGCCGTTGTTCTCGATCTCCATCAGCCCCACCACATCGGCATTGA
GGCGGGTGATGGCGCTGACGATCTTGGTGCGCTGCAGCTCGAACTCCGCCACCGTCAAGG
CGCCCCGGTTGCTGCCGGTGGGGTTGGCATCCCCGCCCACGACCGTGGTGAAGAAGTTGA
GCACGTTGAAACTGGCGACCCGCAGATCCCCCGCCTCGGCGAGCTCGGGGGTTTCCACCC
GATCCCAGCCACTGTGATCTATCTGGCTGGCGTCGATGCGGTTGCTGGCCACCAGTCGGA
ACAGGTTGTAGGAGTAACCGAGCGCCCCTTCCAGCCCGTTGAGCTTGTCGCCGATGCGCA
GGTAACCGTCCTCGGCGTTGAAGCCGGGGAACCAGGGCAGCACGCCGTCCGGCGCCTTGG
CGTCGGTCTCCACCACCAGCTGGTTCTGCTGGTTGCGCAGAGCCCAGTTGCTCGCCTCCT
GGCTCATGGCGGCAAATTTCTGGGTCGACTTGATGAGCGGCGCACCATAAGAGAGTACCA
AGTTGTTGCGCTTGCCGTCGTAATCGAAGCTGAAGTTGCGGGTCACCACCAGGCTGGAAC
TCGGCACCAGCCGAACCTGCATCCCCTCGTGACGCTCCAGCAGCTGGCTCAGGCTCTCGC
CCGCCACCGGCAGCAGATCCACCGCAGCCGGGATGGCCCCCAGCGGCCGGGTCACCACCA
GCTCGTCGGCGTTGAGCTGGGTCTGGTTGAAATACTCCTTCACCTTGCCCGAGACGCACA
CCTCGGCCCCCGGCACGATGGCGGCGTTGGCCTTGGTGCTGTAGACGAAGAGGCCGTCGG
AGGTGGCCGGATCGCCATCCCCCTGCTCATCCTGAATGAAGAAGCCCTTGTAGAGGCCGC
TCACTACCTGGGTCACCACGCCGCGGGTGGCGTAGGCCTGTTCCGATTCGAACTTGCCGG
CCGGCACCAGCGGGCTGCTGGTGCCGGGGCCCTGAATGGCGGGCACCGGTACCAGGCTGT
CCACCGGACAGACGAAGGCGGGCGGCTGGGTGCCATCGCAGGGGCCATCGCCACTGCAGC
CCAGGCCACTGGCGTCATCTTTCGGGGCGGCCACGTATTCCAGTGCCGGATCGAAGGGGG
CGGTTGCATCGGTCCGGCCGGTGGTGACGGTGGCCTTGCGGCGCAGGGTCATGTCCAGGG
TCGAGACGTTGCCCGACACCCAGGCCGTGCCCGGATCTACCCCCACCTGGCCGAAGCTGT
CCACTATCTCGCTGCCGCGATAGAGCACCAGGGCGTCGTCACCGTTGAACACCAGGTTGC
CGCTGGTGCGGTTGGCCTTGGCCAGGATCTCGCTGCTGGCGGAGGGGTTGGCCAGCACCA
GGGTGGCGCCCGGGGCCAGCGTGCCTTGCAGCGCCAGGCTGTTGGTGGGTGATTCGCTGA
TGGGTTTGCCGTTGGCGTAGAGCGCCAACCGATACTGGGAGAGATCGACGAGGTCGCTGC
CGAGGTTGCTCAGCTCCACCGCCTTGTTGTTGCCCGAGCCTTCCAGGTATTCGCTGATGA
GCAGCTGTGCCTGTGCCGGTCCCGCCAGCGCCAGCCCGACGGCCAGCGCTACCAGAGAGT
GTCTTCCTGACATGCCAGTTTCCTTTTTCTTTTTGATGTTATGTTTTGCGCCCCGCCAAG
CGGGCCGCAGCACCTGATTACAACCCTGATTGCGCATCATGGCGGCCTCGGCCAACCATG
GCGCCTACTCTGCCCGTTTCAGTGAAGGGTCACCGCGAGCTGGCTAACAATTACAGAAAA
ATGTTGCGACCACGTGACAAAAAAGGGGGCTTTTTTCAGACCCCTTACCATTATTTTCCG
TTATTTCCCGCCCGCCGGTACTTGCTGCCACCAATAGGCAAAGGCGGCGCACAAGATGGC
GACACAAGCTGACATATCGCGTAAAAACAGTCGCTTGCCACCCAGCGGCTGCCGCACGCA
GCCGATTGTTTATTATTCAGGCGAACAGGTGGGCGACACGGGATAGGTGCCCCCCATTGC
CCGCCCGAAATAACGGGATGCGCGCTTGAGCGGCTGGGTGAAAATAACCTCTCGGCCTAT
TTCAGGCGCTGTCACCTCGCTGCCCAACGACGGCTTGCGAGGCTAATCGAGGGGCAACCC
CATCACCCCTTGCAGCACTTCTTCACCGCCCGCACCACGTTCTGGTAACCGGTACAGCGG
CACAGATTCCCCGACAGCCCGCGGCGGATCTCCGCATCAGTCAGCGGACGGCGTTCGGTC
TTGTCGAGCAGGGCTGCGCTCGCCATCACGAGGCCAGGCGTGCAAAAGCCGCACTGCACC
GCCCCCTCGTCGATAAAGGCCTGCTGCACGTCGGATAGCTCATTGCCCTGCCGCTCCCCC
TCCACGGTGCGAATGGATTTGCCATCGGCCCACACCGCCAGATAAAGACAGCTGTCGATG
GCCGTGCCGTTCACCCGCACGGTACAGGCGCCGCACTCGCCGACACTGCACCCCTCTTTT
ACGCTGATAAGCCCCTGCCCGCGCAGGAAGTGGAGCAGCGACATGGTGGGCGACACCGCG
TAGGAGTAGGGTTTGCCGTTGATCTCGCACTGGATCGCAACAGTGGGACAGCTTTGCGGT
TGCATCATAGGATCTTGCCTCCGGCACGTTCGACGGCGCAGGTGATCACCCGCTGCGCCA
GGGTTTTGATCAGGTGCAGGCGAAACTCTTTTTCTGCCCGCCAGGAGGAGCGCGGCGCCA
CGTCGGCCACCACCGCCTCGGCAATGGCCGCAAGCGTCGCCCGGGTCAGGGGTTGCCCCT
CGGCCGCAGCTTCCGCGTGCGGGGTGCGCACCGGCGTCGGGGCCGCCACCCCATAAGCCA
GCCGCAGGCGCTTGAAGTGGCCATCCTCAATCTGGCAGTAGGCGGCGCAGCCGATGGTGG
CGATGTCCATAGCCCCCCGCATAGCGTATTTGAAGTAGTGGGAGCCCACATGAGGGTAAG
AATCCGGTGCAAAGTGGAATGCAACCAGAATTTCCGCCGGTTGCAGCGCCACCTTGCCGG
GGCCGGTGTGAAAGCCGGCGATGGGGATGCGGCGCGTGCCATTGGGGCCGGCGATTTCCA
GCTCGGCCTCCAACGCGACAGTCGGCGCTGCCGAGTCGGCACTGGTGGCGCCGTTGCAGA
TGTTGCCGCCATAGGTGGCAACGTTGCGGATCTGCGGCCCTGCAATGGTGGCGGCCGCTT
CGGCCAGCATCGGCAGGCGGCGCTGCACCAGCTCGTTTTCGATGAGTTCGGTAAAGGTGG
TGCCGGAGCCGATGCGAATAGAGCCGTCGGCCAGCTCGCTCACCCCTTTGAGCTCGGGCA
AGTCGTGAATATCGACGATATGGCGATAGGCGGCGTTGAGGTGGTGGAGCTGGATCATCA
CATCGGTGCCACCGGCCAAGAGGCGCGCCTCGGGGTCAGCCTGACGCAGGGCGACCGCCT
CGGCCACGCTGCGGGCCTTGTAGTAACGGGCAATATCAAACATGGCGTTGCTCCTCCCCT
GATCCCTCGCCAATCAGACCCGCCGCGACAAACTCCCGGAACAGGGTCTTGGGGGTGATG
GGTAGCTCGTTGATGGCGACCCCGGTCGCCATCCTGATGGCGTTGCGAATGGCCGGGCCC
GGCGAGATGATGGGCGGCTCCCCCAAAGATTTGTGGCCATAGACCGACTGGGGCTCGTAG
GTCTGCACGAAGTCGCACTCGAGCTCTGGCAAATCCAGCATGGTGGGGAACTTGTAGTCG
AGCAGGTTGGGGTTGCGCACCACGCCGGTCTTGGCGTCGATGATCATCTCCTCGAACAGG
GACCAGCCGATCCCCATCCCCATGCCGCCGTGCACCTGCCCCTCCGCCAGCTGCGGGTTG
AGGATCTTGCCCGCATCGTGCAGGTTGAAGATACGGTTGATGGTCACCTTGCAGAGATCG
ATATCGACGCTGAGATCGACGAAGGTGCAGCCAAAGCTCGGTGGGTTGGTGGTGGTCTTG
TGGGAGACTTCCGAGGTGATCTGGCCGCCGATGGTGAGGTGGTAATAGGCGTTGACCGAC
ACCTCGGCGACGCTGATGAGCACCTTGTCCGGCGCGCCGGCCAGCACCACGTAGCCGTCG
ATCAGCGTGAGCGACCCCACATCCTGATGACAGAGCTGGGCCGCCAGCGAGAGGATGCGG
GCCCGCAGCTGCAGCGCCGCCTGATGGATGGCGGGGGCCGCCACATAGCTCTGGCGCGAG
GCGAACGAGCCCGGATCGTAGGCGGTGATGTCGGTATCCTGGGTCGAGATGACCCGGATC
TGCTCAAACGGAATGCCCAAGGTCTGGGCCGCCATCTGGGCAAAGACGGTATCCGACCCC
TGCCCTATCTCGGTGGCGCCGATCTGCAGATTGACGGTGCCATCCTGGTTGAGCAGCATG
CGGGCACCGGCAATTTCGACCCCCACCGGATAGGTGTTGGAGCCGTAGCTGAAGCAGGCT
ACCCCGATGCCACGCCGCACCCGGCTCGCCGGATCCTGCGCCAGACACTCGGCCTTGAGC
CGCTCCCACTCGAACTGCTCGCCGCCCCTGCGCAGGCACTCAGGGAGCCCTGCGCTGTAG
ATGGTCTTCTGGTTGACCTGATTGACGTCCCCCTCGCGGGCCACGTTGGCGATGCGCACC
GCAAGCGGATCCAGATCCAACTCGGCGCAGGCATCGTCCAGCATGCATTCGAGGGCAAAC
ACCACCTGCGGCGCGCCGTAACCGCGCATGGCACCGGCGGTGGGCAGGTTGCTGTAGAAG
GTTTTGGCGTCATAGCCAAAGGCGCTGCGTGGATAGAGGTAGCTTATCTTGTTGGCGCCG
GCGCTGGCGATGGAGTGGCCATGAGAGGCATAGCCGCCGGTGTTGGAGAGCACGTCGAGC
TGATAGCCCTTGAGGGTGCCATCCCGGCTGATGCCGAGGGTACCGTCGATGGCAAAGCCG
TGGCGGGTGCGGGAAGCAAAGAAGCACTCCTCCCGGCTCAGGGTCACCTTGACCGGCACG
CCACCGAGCTTGTAACTCAGAAACGCAGCCATCGGCTCTTCCAGCACATCCTGCTTGTTG
CCAAAACCGCCGCCCATGTAGGGCTTAATCACCCGCACGCTCGACCAGGGCAGGCCAAGG
GATTTGGCCACCCGGCTGCGCACAATCTGGGGGATCTGGGTGCTGGTGACGACGATGATG
TGGTCCGGCTGATCCATGTAGGCGTAGCAGGTCACCGTCTCCAGGTGGCAATGCTGCACC
ACCGGCGTCTGGTAGTGCCCCTTGAACTGCAAGTCGGCGGCGGCGATGGCCTGCTCCGGC
TCTCCCGCCCGGATCTGGCTCTGGCGCAGCAGGTTGCCGGTCGGGTGGATGGGACAGGCT
CCCTCGGCCAGCGCGCTGGCCGCATCCGTCATCACCGGCAGCGGCTCGTAGGTCACCTTG
ACCAGTGCTGCCGCTTTTTCGGCCACCAGCGGATCGCGGGCCACCACGATGGCGACCCCA
TCGCCGAAGTGACGCACATGGTCGGTGAGCAGACGGCGGTCTTTCACATCCCGCTTGGTC
TCATCGAGGGACCAGGCGTGACCGGCGGTGCGAAAACAGGTGGTGGGCACATCCTCGTGG
GTGAACACGGCTTCGACCCCGTGCAGGGCCAGCGCGTCGCTGGCGTCGATGGTAAGCACC
TTGCCGTGGGCGATGGAGCTTCGCACATACTTGGCGTGGCGCATGCCGAGCATGATGTTG
TCGTCGGTATAGCGGGCGCTGCCGGTCACCTTGGCCTCGGCATCCACCCGCTTGAGCGGT
AATCCTATGGACATATGCAAGTCCTTTGTCAGGCAGAAAAAATCAGAACCGGTATAAAAA
ACAGCAAGATATGCGCCCGTTTCCGGCACGTCGGGCCAACCGGGGGGCAAAGGCGGCGAG
CAAAGGGAAGAAGTGTGAAGAAGATCCCATCCGGCGCCCATCAGGCTCTCCGTCATGGCC
GTGACCGGCCCCGCAGCAGCAGCCCATGGAGGACTCGGCGGCGCCAGTGCCGGGCGGCGT
TATCAATCTGGTAAGCCCCGTTATCAAAATGGTATGAGTTCGGTTTGAAGGGCGGGGCTG
GCCAAGAGAGGCAGGCCCCGCGATAGACAAGGACGCGATGCGGACTAGATGGCCCAGCCG
CCAGCGTAGAAGAGCACCAGCGCCAGGGCGATGATGACGGTGCCGACGTTGAGCTTGCGC
CACTCCTTCGAGCAGATGCGGCCGATCACCAGGGCGCTGAAGCCCAGCATGATGCCGGTG
ACGATGTTGCAGGTGAGCACGATAAAGACGGCGCACAGCAGGCCGGACATGGCCCCGACG
AAGTCATCAAAGTCGAGCCGGGCGACGTTGCTCAGCATCAAGAGCCCCACGTACATCAGG
GCCGGCGCCGTGGCATAGGCCGGCACCAGGTAGGAGAGCGGCGAGAGGAACAACATCAGC
AGGAACAAGACCCCCACCACGGTGGCGGTAAGGCCGGTCTTGCCCCCTGCCGCCGTGCCC
GCCGCCGATTCGATGTAGACGGCGGCCGGCGCGGCCCCCACCAGACCGGAGAAGATGCTG
CTGATGGAGTCGGCGCTGAGCGCCTTGCCGCTGTTGATGATGTGGCCATCCTTGTCCAGC
AGATTGGCCTGCCCCGCCACGGCGCGAATGGTGCCGGTGGCATCAAACACCGCCGTCATC
ACCAGCGCCAGCACGCTTGGCAGCACCAGCGGCGAGAGCGCCCCCACAACGTCCAGGCTG
AAGATGAGGGACTTGCCCTGCTCGTCGGCGAGGCTCGGCATGGCGAACAGCCCCTGGTAC
TTGACCGCCGGATCGAAGATGAGGCCGAAAATGGAGATGGCGATGATCACCAGCAGGATC
CCGCCCGGCACCTTGAGTTTCTCCAGCCCGACGATGACCGCCAGCCCGATGAGGGACATG
ATGACCGGCATGGAGGTAAAGGCCCCCAGCGCCACCGGCAGCCCCTCCAGCGGGTTCTTG
ATCACCAGCCCCACCCCGTTGGCGGCGATCAGCAGCAGGAAGAGCCCGATGCCGATGCCG
GTGCCGTGGGCGATCCCCATCGGCAGGTTGTCGAGGATCCAGCTGCGCACCCCGGTCACC
GAGATGGCGGTAAACAGCACCCCCATCAGAAAGACGGCGCCGAGCGCCACCGGAATGGCG
ATCTGCTGCCCCAGAACCAGGCTGAAGGCGGTAAAGGCGGTGAGCGAGATGGCGCAGCCG
ATGGCCATCGGCAGCTTGGCCCAGAGCCCCATCAGCAGCGAACCAAAGCCCGCCACCAGA
CAGGTGGCCACGAACACGGCGCCGGGGGGAAAGCCCGCCTTGCCGAGCATGCTGGGCACC
ACGATCACCGAATAGACCATGGCGAGGAAGGTGGTGAGCCCCGCCAGCACCTCCTGGCGC
ACATTGCTGCCCCGCTCGCTGATCATGAAGTAGCGATCGAGCGCGCCGCCGGAGGGCTGT
CGTCCCGCCGCCGCCCCCTTGTCCGCAACTGCCCCGTCCATCTCGTTTATCCTGTTTGTC
TGGCTCATGGCCGACTCCTTCCTGCATCCCTGAATGTGTCGTGACGAAATGGCGGTCGGT
GCCGTGGATCTCTGCTGCCACGGTCGCCGGCATCATGGGGTTGGCAGGCAAGGCAAACGT
TTGACTTGCCATCTAAAAAAACCGGGCCATTTCACCTGCTTGGCGGGGCAAGCGCCCCGC
CTGTCGTGCGGCGCAGGCACCACGCTGGCCCCTGCTGCCGTGTTCCCGGGGCGAGCATGC
CCGCCCCTCTGCTTTGAAAACCGGCTCAGCCCCGCTCGTGCACCAGCTGACCATCCACGT
AGGTGCGGTAGATGGATCTGTCATCCCCCAGGGTCAGCAGCACGAACAGCTTGTCGCGCA
GGGTGGTGGAGTTGTCATAACGCAGCTGCTGCAGCGGGGTGGCGACCGGGTCGAGCACCA
CGAAGTCCGCCTCCTTGCCCACCGCGAAGCTGCCGATCTGCTCGTCCAGCCCCAGCGCAT
GGGCGCCGCCCAGGGTGGCCAGGTAGAAGGCCTGATAGGCCGAGAGGCGCTCGCCCTGCA
ACTGCATCACCTTGTAGGCCTCGTTGAGGGTCTGCAGCATGTTGAAGGTGGTGCCGGCGC
CGATGTCGGTGCCCATCCCCACCTTCACCTGCTTGTGCCACGCCTTGTGCAGCTTGAACA
GCCCGCTGCCCAGATACAGATTGGAGGTGGGACAAAACGCGATGGTGGAGCCGGTCTCCT
TCAGGCAATCCCACTCCTGCTCTTCCAGATGGACGCAGTGGGCAAACACGCAGTTGTGGC
CGGTCAGCCCATGCTGGTGATAGACGTCGAGATAGCCCTGATGCTCTGGGAAGAGGGATT
TGACCCAGGCTATCTCGTCCTTGTTCTCGCACAGATGGGTGTGCAGATAGGTGGTCGGGT
ACTCTTCGCGCAGCCGTCTCGCCATCGCCAGCTGCGCCGGGGTCGAGGTAGGGGCAAAAC
GCGGCGTGATGGCGTAGAGCAAGCGGCCGTTGCCGTGCCAGCGCTCGATGAGCGCCTTGC
TCTGTTCATAACTGCTCTCGGCAGTATCGAGCAGATAATCTGGCGCGTTGCGATCCATCA
TCACCTTGCCGGCGATCATCCGCATGTTGATGCGGCTGGCCGCCTCGAACAAAGCATCCA
CCGACTCGGGGTGGACGGTGCCGAACACCAGCGCCGTGGTGGTGCCGTTTCGCAGCAGCT
GCTTGATGAAGAAGGTGGACATCTCGCGGGCGTACTCGAGATCGTTGTAGCGCCGCTCAG
CCGGGAAGGTATGGCGGTTGAGCCACTCCAGCAGTTGCTCGCCATAGGCCCCCACCATCT
CGCTTTGCGGGTAGTGAATGTGGGTGTCGACAAAGCCCGGCACTATCATCTTGCCGCGAT
AGTCGCGCACCCGTACCTGGGCCGGAATGCGATCACGGCCCTCCTCCCACTGGCCGAACC
AGTCGATGCAGCCGTTGCGAATGATCAGCAGGCCGTCTTCGATGAGGCGGGCATTGGGCT
CTATCTCCTCGGGCTGGCTCACCACCCGGGTGATGTCAAAGAAGCTGCCACGCACCGCCT
TGACGGAGTTGTCGTTTTTCATCTCTCAATTCCCTCTTGTTGTTCGTTAGCCGCGATCCA
CTTGCGGGGCGCGCACCTGTGCCTCGTCCGTCGCCAGCCCCTGTTGGCGGGCGGTGGCCG
ACGAGGCGGGCCGGGTGGCAAAACGGGTGTCGGGTTTGTCGCTCAGCTGGATCAGCTCCA
CCGCCTCGGCGGCATTGGCGGCCGCTTTGCGTCTGCGGCTTTGCGGCAGCACCAGATTCA
TGATGATGGCGGTGATGCCGCCGGCGCAGATGGGGTTCTCCACCAGCATGTAGATCCCCG
CCGGCAGCACCTTGAACACGTTCGGGTCGTAGGAGACCCCGAGCCCCAGCCCGAGCGAAG
TGGCGACGATCAGGGTCTCGCGTCGATCGAAGCCGTGACTGATGATGATGCGCCCGCCGG
CGATGGCGATCATGGAGAACATGATGACCATGGCGCCCCCCATCACCGGCGACGGTATGG
TGGTGAAGAAGCGCCCCACCACCGGGAAAAGGCCGAGCAGCACCAGGATGACGGCGATGA
ACTTGCCCACGTGGCGCGAGGCCACCCCGGTCATCTGGATGACGCCGTTGTTCTGGGCGA
AGGTGGTGAGCGGCAGGGAGCCGAGCGCCGAGGCAATCACCGACACCAGGCCGTCCGCCA
GCACGCCGCCGGAGAGCCGTTTTTGAAACTCGGGGCCCTGGATCTGCCGGTGGGAGACCA
TGGCGGTGGCGGTGATGTCCCCTACCGCCTCCAGCACGCTCAACAGATAGATGGTGCCGG
CCAGCACGAAGGCGTGCAGATCGAAGGAAAAACCGTACTTGAACGGAACAGGCACAGTGA
TAAGCGGCAGGTTCTCAAGGGCGGAGAAATCCACCATGCCGAGCATCAGGGCCACCGCAT
AACCCACCAGCAGGCCGATGGCGATGCCGCTCATGCGAAGCAAAGGGCTCTTGCTGCAGT
TGAAGGCGACGATGACGCAGAGCACCAAGAGCCCCAGGCCGATGTTCTCGTATTTGCCGA
AGGTGCCGCTGCTCATGGCGGAGAAGCCGCCGCCAAAGTCGATGATCCCCACCTTGATGA
GGCTCAGGCCAATCATCAGCACCACCACCCCGCTCACGGTGGGGGTGATCACCCGCTTGA
GGTAGGGCAGCACGAAGGAGGAGCCCATCACCAGGAAGGCCCCGACGAAGGAGACCCCGA
GCAGGGTCGAGACGATCAGCTCCTCGTGCAGGCCATCTTTTTTCATGGCGCTGCCAAGCG
CGATCATCACGGTGACGAAGGAGAAGTTGACCGACTGGATGGAGAGCAGCCCCGAGCCGA
TGGGGCCGTAGCGGTTCACCTGCAGCCAGGTGCCGATGCCGGAAGCGATCATCGCCATGG
AGACCAGGTAGGCGGTGGTCTCGGTGGAGAGGCCAAGGGCCCCGCCCACGATGAGGGCCG
GCGTCACCATGGGCACGAAGATGGCCAGCAGGTGGGTCACGGCCCCCATCAGGGTTTGGT
AAAAGGGAGGTTTGTCTTCGAGCGCGTAAATCAGGTCCGAGTGCTTGCGTGTTGTTTTAG
ACATCTTGATTGTCCCATCACACAGAATATGGGCGGAGTACTCATTCCGCTGTCAGGTGC
TGGGGGCGAGCCTGCGCCCGCCCCTCACCTTTTCTTTTGTTATGCCGACGCTTGTTGCTC
CAGCTTGCCCAGTTCGCGCAGGATCTGCTCCGGCGTGAAGTGCCACTTGCGCAGCCAGAC
ACCGCAGGCGTCGTGGATGGCGGTGGCGATGGCGGGCGCGGCGCCGTTGACCCCGATCTC
CGAGATGGACTTGGCGCCGTAGGGGCCGACCTTGTCGTCACTCGGTACCAGAAAGGCCCG
AAAATCGCGTGGAATGTCGCCAATCTTGGGCGCGCCATAGCTCTTCAGATCCCGGGTGAG
CGGGATGCCCTTGCCGTCGTAGCAGATCTCCTCGGTCAATGAGTGACCGATGGCCCGCAT
GGTTGCCCCGTAGATCTGGCCGAGCGCCAGCTCCGGGTTGATGGGGGTGCCGCAGTCAAG
CAGGGCATAGAACTTGTCGAGCCGGATCTGGCCGGTTCTGACGTTGACCGCCACCTCGGC
GAAGTTGGCGCCGTACGGGAAGGCGAGCTCCGAGGTGATGTAACTGGCGGTGCCCACCAG
GATGCCGAAGCCGGTACCGGTCTCGGCCTTGTGGGCCAGCTTGGCGAGGCTCACCTCCCC
CAGCTTGCCGCGCACCAGGCCCGGGAACGCCAGCTCAACATCGGCTACCGGCTCGCCCAG
CATGGCGGCGCCGTGGAACAGGATCTTCTCCTTGAGGTTCTCGGCCGCCTTCTTGGCCGC
GTTGCCGGAGAAGCAGGTACCTGACGAGGCGTAGGCCCCCTTGTCGAACAGGGCGTGGTC
GGTGTCGCCCGAGATGACATGCACATCCCCGAGCGGGCAGTGCAACACCTCGGCAGTCAG
CTTGGCCACCACGGTATCGAGGCCGGTGCCGATATCGGCGCCACCGGAGTGGACGATAAA
GGTGCCGTCCGATTCCAGCTTGACCATGCAGTTGGCCTGATCGATATCCGGGATCCCCGA
TTTTTGCATGATGATGGCGACGCCACGGCCGATGCGCCAATCCCCGTCGGCGGGTTTGGG
GCTATCCCACGCAATAAGTTCGCGACCCTGTTTGAGGATGGGTTCGAGGGCGCAGCTGGC
CGCATGGGGCACCGAGGTAGGCATCTTGCCCTCGCCGATGGCACCCAGCACCTTGAGGAT
GTCCCCCTCGTGCACCCGGTTGTGCTCCACCATCTCGAGCTGATCGATGCCGAGTTTCTC
GGCAAGTTCGGCAATGGCCATGGTCAGCGCGAAGTTGCCCTTGGGCGCGCCATAACCCTG
ATAGGCGCCGGTCGGGCAGATGTTGCTGTAGTAGGTATTGACGGTAAAGCGCACGTTGTC
GCACGGGTAGAGCGGCAGGGAGAGCGCCGGGCCGTTGCTCGGCACCGTCAATGAGTGGTT
GCCGTAAGGGCCTGTGTTGGCGCGAAAATCCATCTCGATGGCGGTGATGGTGCCATCTTT
CTTGGCCCCCACTTTCACCTTCACCTTGGCCACATGGCGCGAGGTGTTGCTGATGAACTC
CTCTTCACGGGTGTAGCGGAAGGTGACGGGACGGCCGGTGACCCTGGTCGCCCAGGCGCA
CACCTCTTCCAGCAGGATGTCCTGCTTGGAGCCAAAGCCGCCCCCTACCCGCTCCTTGAT
CACGTGCACCTGGTGCTGCTTCATGCCGACGATGCGCGCCACCTGACGGCGCACGTGCCA
GGGCACCTGGGTGGAGGCGTGAATGACCAGCCGATCCCCATCCATGTAGGTGAAGCAGAT
GTGCGGCTCGGTCGGGCACTGCTGGGCCTGGGTCGATTCGTAGGTGCGCTCCACAATCTC
GTCAGCCTCGGCAAAGCCCTTGGCCACATCGCCAATCTGGCCATGGACGCTGGCGGCCAG
GTTCTCGTGGGGGCGAGAGCCGATGGGGAAGTTGATGATCATGTGCTCGTCGCCGCGGCG
CACCGAGCAGGCGTTCTGCTGCTCGAGATCCGCCGGCGCACCGGCCATGTAGACGATGGG
CTCGTCATGCACCAGCGGCGCATTGGGGGCCATCGCCTGGTCTATGTTCATGACTGCCGG
CAGCACCTGATACTCGACCTCGATGAGTTTGAGCGCCGCCAATGCGATGGCTTCGCTCTC
GGCCACCACGGCGGCAACACGATCCCCTACGTGACGCAGCTTGCGACCAAACATGCGGCG
ATCCAGCGGTGACGGCTCGGGGGCGCTCTGGCCACCCGGGGTGTAGTAGACATCCGGGCA
GTTGAGGTGGGTGATGACGTGCACCACCCCCGCCATGGCTTCGGCGCGGCTCACGTCGAG
TTTGGTGATCACCGCATGGGGATGGGGGCTTCGCAGCATCTTGATGACCAGCGCATCCTC
GGTGACCCTGTCCTCCACATAGCAGGGCTTGGCCTGCACCATCTTGGCGGCGTCCACTTT
CGGGCAGCTCTTGCCGATATGGCGCAAGTCGCCCCGAAACTCGGGGGCAATCTGGCACAG
GTAATCGGGATCCTTGAGGCGCGAGCTGGCAAGCTCGATGGCCTGATAGAACTGCTGGTA
GCCGCCATCGCGGTGAAACAGGCCCGAGAGGGCATCGTCGATTTGATCACGGCTGGGGCT
GGGGTGGCGATCAAGCAGGTCGGTGACGATGAGCGCCGCGGCCGGATCGTTGTAACCGGA
CTGCACCACGCCCACATCCACCATGGCCTGCTGTACCAGGCTGAGCTGGTTCCAGCTGCC
GAGCGACTCGGCGGTGCGCACCTGCGCCCCCTCCAGCTGGGCGGCGATCAGCAGGGAGGC
GTTGATCACCTTGCCGTTGAAGAGGATGGCGTCGGAGCCGGCAAAGCCGAAACCGTCGTC
GCTGTTGCGCACCGAGTGCATCCGGCACTGGTTGAACAGCACCCGCTGGGCATTCTCGCC
AGCCGGGGTGATGACGGTGCGCAGGGCACCGTTCAGTGTGAAGTTGAGTTCCATCATGCC
TGTACCTCCTGCTGCTGGCACTCGACCAGCAGATCCGCCACCACCACGCCGCTGATATAG
CGCTTGTAGGTCACGCTGCCGCCGAGATCCTCGCGCGGTGCAACCAGCTCGCTCACGGCC
ACCTCCAGCGCGGCATCGTGCAGGGAGCGGCGCTCCACATCACGCAGGCGCATCGGCTGC
GGCGTAACGCCAGCAACGGCGACCCGCATCTCGCCAAGGGCATCGAGGGCCACCGCGGCG
GTCATTACCGCCAGACCGTCGGCGTTACGGCTGATGCGGCGAGTGGCGCAGCGCAGCGCG
GGCTCCGGCAGCACCACCCCCAACACCAGCTCCTTGCGCTGGCCCGCCAGATAGGCATCG
ATGGGTTGCAGCTGGTTGTTCTCCAGCACTACCACGGCTTCGAGTACCAGCAGTACCGGC
AGCAAGGGGGAGTCCTGCTGCTGGCAGGCAATTTCGCCGCCAATGGTGGCCTGATTGCGC
ACATGGCGGGAGTAGACAAACCCCAGCGCCTCGCACAGGGCTGCCGGGGTACGGGGGTCG
TCTTTGAGGGCTTGCAGGGTGACGGTGGCGCCGATGTGGAGTTGACCGTGCTGCTGCTCA
ATCTGGCCAAGTCCGAGCTTGTCCAGCGAGATGGCGACCTTCTTGTCGGTGCGGGTCGGG
GCTGCGTTGAGCTTGCTGCCGCCCCCCATGTAGACGGCGTCGTTGCCAAAGCGGGCCTTG
AGTTCCAAAGCCTGACCCAGTTGCTCGGGTCGGAAGAATTGCTCAATCATGTGTCGTCCT
TACTCTTGCTGCCCGCCGCCGGGAAAATCCACAGGGCGGGCAATCCAGTCCAAACGTGCG
GAGGGTGGCCTCAGGCCAGCTGATCCATCCGCTGCCACAGGCGGCTCGCCACCTTGCTGG
CCTGCTGATAAATGGGTTCGACGTCAAAGGCGAACTCGCGATCCTGATAGACCATGCGCC
CCTCTACCATCACGCTGTTGACCGAGGATGAGCCCATGCCAAAGGCGAGATGGCCGCCGA
GGTTGCGCGGGGCCAGCGGGGTCGGTGCGGCGTAGTCGCAGATGGTGAGGTCGGCCTTGT
AACCCGGCTCCAGGCGGCCAAATTTGGCGCCGAAGTTGCGCTCCAGCAGGGTGTTGCCGT
TCCAGAGGAAGCGGGCAAAGCTGTCGGGCCAGAGCGCTCCGCCGGCATCCTTGTGCTTGA
AGTAGGCGAACTTGAGTTCTTCGAGCATGTCGGAGCCGATACCATCGGTGCCAAGCGCCA
GGTTGCGGTATTCCGGCAGGTGCAGGTTGTAGCCCACGTGGTTGTTCATGTTGGAGCGGG
CGTTATGTACCAGGAAGGCATCGCGGCTGTTGAGCAGCTCGATGTCGGCCGGGCTCAGGT
AGATGCCGTGGGCGATCAGGGTCTTGCTGTCGATCAGGCCAAACTCGTCCAGCCGGGCGA
TGGGCTCCTTGCCATGGTGGTGGTGGCCGTGGGCCATGTCGTAGCGGTCTTCCGCCACAT
GGATATGCAGCCCGCGACCGGTGACCTGCACCGCTTCGCGCAGCATGGCCAGCCCCTCGT
CTGGCACGGTGAAGGGGGCGTGAGCACCGATATGGGCTTCCACCAGATAGGGTTCGCTCC
CCTTGGCCTTGGCGGCATCAATGGCCTGCGAGAACAGGATGTTCTCCTCCACCCCGGCCT
GCAGCTCGGCGAGGCCGCCGTTGCGATCCGTGGTCTCGAAGCAGGTCATGCCGCGCAGGC
CCGCCTCCATAAACCCTTTGCGCAGCACGTTCAGGGAGCCCTTGATGAAGTTGGGCGAGG
CGTGGTGGTCGATCACCGCACTGCAGCCGCTCTTGATCGCTTCCAGTGAGCAGATGAGAC
CGCTGTAGTAGAGGGACTCTTCATCGAGCGCCCGATCGAGCCGCCACCAGAGGTTCTTCA
GGGTGGAGATAAAGTCCGGGCAGGGGGCGATATTGGCCATGATCCCCCGCGACAGGCCGG
AGTAGAAGTGGTTGTGGGCACAGACGATGCCCGGCATCACCAGCTTGCCGCCCATCTCCC
GATAGTTGGCCTGCGGGTAGAGGGCCCGCAGATTGGGCCCCACCGCTTTGATAAGCGATC
CTTCGATGGCGATATCCACCCCTTCCAGCACCAGGGTCGGTTCCAGCTGGACTGCGGTGA
CGTTTTTCAGAATAAACATGGTTGGCTCCTTCGCTTATTCGTTGTTCGCTCAGGCCTCGA
CGGCCCCCAGCAGGTAGTGGTGATGGGCGTGGACATGGCTGATGATGCGGCACATGTCAG
CGAGCGCCTCGGGGGCATCCTTGATCCGGCTCTGCGCATCGATAGTGAGACGATAGGTCT
CGCCACCCTGACGCACCCGCAGCTCGCCCTCCCCTTTGCCACTGTCAGCCAGATAGAAAC
CGGGGTTGCGGCTGTTGTCGAAGTCCTCGGGCAAGCTGAAGATGGTGACCTTGTCCTGAT
AGGGCTTGCCCTGCCAGGGGCAGAACTGGGCGCAGTTGCCGCACTCGTTGCAGTAGGCAT
CCAGGTGCAGGGTCTGGAACTGGTCCTTGAAGCCCGGCACCGCGATGGCGACGTTGGCCC
GGTTGGGGCAGACATCCACGCACTTGCTGCAGAGGTAGTTGCACTCGAGGCAGCGGTGCG
CCTCTTGCGCCACGAAGGCCTCCCGCTCGCCCTTGTCGACCAGGGTGACAGCGATGTTTC
CCTTGCGGCGGTAGATCTCATCCTTGCCCGACGGCTGGGTGGTCACGTCACGCTGCTGGC
TGGCGATATGCTCGCGGGTCAGCACCAGATCCGCGGCGCGGCGGGCACCGCCGATGGCAC
CGACGATGGAGGACGGGCCACTTTGCACGTCGCCAATCAAGAAGACGTTGCGACGGCTGG
TTTCGCCGGTCTGGCTATCCACCTCGGGCCAGCCATCGCTGCCAAGGGGAATGCCCATGG
CTTTCAATACTTCGCAATCAGGCTGCTCGCCGATGGCGGTGATCAGGGCATCCATCTGCA
TCACTTCGGTCTGCTCGGTGGGCACCGGACGGCGGCGACCCTGCTCGTCAGGTTCCCCCA
GCGCCATCATCCGAACTGTGAGCTTGCCATCTTTCTCAAAGCGCTCCGGATTGGTGAGGA
AGCAAAAACGCACCCCATCCTCCACCGCTTCCAGATACTCCTCGCGATAGGCGGGCATCT
CTTTTTCGCTGCGACGGTAGATCACGGTCACATCGCTGACACCGGGCACCTTGAGGGCGG
CGCGGGCGCAGTCCATGGCGGTGTTGCCGGCACCGACCACAGCCACATGGCGGCCCAGCG
GCAGCGGCTTGTCCTGATTGAAACTGCGCAGGAAGTTAAAAGACTTGTAAATCCGCTCGT
GACCCCCATCGAGGCGCATGCCGCCATTCTTGTCGGCGCCGATGCCGACGAAGACATAGG
TAAAGCCCTGGGCGTGCAGCTTGTCGACGGTGAGCGCCGGATCGCAACCAAACTCGAACT
TGACCCCGTGAGCGGCGACAAAGTCGATGTCATGCTGGATAAGCTCCGCCGGGATGCGGA
ACTCGGGGATGATGTGCTTGACCACGCCACCGGCATCGGCTTCGCGCTCGAATACGGTGA
CCGGGTGACCGGCGCGGGCCAGGAAGTAACCGGCGGAGAGACCGGCCGGACCGGCACCAA
TGACCGCAACCGGATGTTTGTCACCACTGCCTGCCGGCTTGTGCCAGCGGGCCTTGTACC
CTTCCCAGCCCCGCTCCAGCGCGACCTTCTTGAGTTCGCGGATATTGAGCGGGCTGTCGT
AGTCGAGACGGGTGCAGTTGTACTGGCACTGGTGATCGCAGATGTGACCGGTGATGGCAG
GCAGGGCATTGCGCTGATAAATCAGCTCGAGGGCCGCCACATACTCCCCCTCGCCCATCA
GGCGAATGTACTCGGGGATATCCTGATGCACGGCGCAGGCGGTGACGCAGGGCGCCACAT
AGCAGTCGGTCAACGGCAGGCCGCCACCCACTTCGATGCGATCGTCGGACTTCCACTCCT
TCTGGGTGTAATCCATGGTGAGCGCCTTGGTGGCCAGCGCCTCCAGCTTCTCGACATCAA
CCTGGGTCATGGCCCAGCTATCGGACGCGTCTATCTCGTTGAGGCACTCGATCTGGCGCA
GGTAACCACCCGGTTTGAGCAGGTCGGTGGCCATGGTGATGGGACGAATACCGGTCTCGA
AGATATCACTGATGTTGAACTTGCTGGCACCACCGGAGTAGGAGATGGGCAGCTTGCCCT
CGAAGGCGCGGGACAGCACGGCGGCCACGTTGATGGAGAGCGGGAACAGCGCCCGACCGG
ACATGTACATCTCATCCCCCGGCAGCGCCCCCTTGCGGTTGATGGTGCCAAGGGTGTTGG
TGAGTTTCACCCCGAAGGTGAGCCCCTTCTCGGCCCCCAGCGCCATCAAGCGGGTCAGCA
TCGCCTTGGCCTGATCCAGCTTGAGGTCGTGATCGAACGACGCTTCGCCGAGACCAATGT
AATCAAAGCCGCAAGTGTCGAGGATCTCGCGCACCCGTGGGTAGCCCAGCAGGGTCGGGT
TCAGTTTGACGAAGGTGTTGAGCCCCTTCTCTTCCAGCATGTAGCGGCAGATGGCCTCGA
TTTCGTTCGGCGGGCAACCGTGCATGGTGGAGAGGGTGACGCCCTGCACCAGCTTGGCGG
GGATACGATCCACCAGCTGGTGCAGGCGATCGAGCCGCGCCCCCAGCCCCAGCTCGGCGA
TAAACTGCTCGTCGGCCACCAGCTCGCGTACCACCTGCTGGTACTCGGCAAATTTCGGAC
TTTGGCTTGCATCCATCAGGCTGTGGATGAACTGCTGCATCGGCGGCTGTTTGATGCCGT
CAAGGTTGTACCCCACGCTCATGTTGAAGATGAAGGACTTGGCCTCCCCGTCCAGGCGCG
GGTCAAACACCTCTTCCAGCAGGTAGAGGGCAAACCAGGCTTTCAGGTACTCGTCAAACG
CCTTGGGCAGGGTGAACTCGGTGGACCATTCGGTATTGAAGCACTCGTCTTCGGCATCGA
TGCAGGGCTTTTCCAGTTCGAGACGGTCCAGGATCTGCACCGTCTTGAGCTCGATAAAGC
GCCCGCCGGTCAGCCAGGAGGTGACGATGTTCTGGGCCAGCTGGGTATGGGGGCCGGCCG
CCGGACCGATGGGGGTTTCGCAGGTTTCACCGAACACCTTGATCTTGCGCTCGTCCTGCT
TGCGATAGAATTGCGCGGCGGGAATGCCGAAGATGGATTGACTCGCTTTATATTCCGAGA
AGATACGGACCAGAAGGTTCTTGAAGGGAACGGGTCGCATAATATCGCCCATGTTGATCT
CCTTGCAGCGGCACTGCTCATTGACAGGGTGAATAAATGGGGCCCATCCATAACCACGCA
TAAAAAGCCCCTTGAAACTGACAAGAGCAACAATCAGGCCAGCGCCGGATCTTTTTATTT
TTCAGCCATAAAAACGTGAGGCACCTCCAATTAATAAAACATCGACAGCCGATACCAGTT
TCGACAATGAGAGTGGCTATCAACACCGAATTTAAATAATGGAAACGCCGCCCTCGTTGC
TGAAAATGATCTCACTTTGGCGCGGCGCGCTATCAGTTTGATAAAGAGCGCGGCCATCGC
CATTATCAGGCCGGCCAGGATGATAACGGCCGCTGTCGGCCCCTGATAACGGGTTAGACA
AGGGGATAAATATGCAAAGCAAGGCCGGCAAGGTTCCTGCCAGCCGACCAGTTCAACGCT
CGAATGCTTCGCTTGCCAGCAGCGCCTGATAACGCTCCGGGGTGTCCACATCCTGCAGGA
TGGCGGCGCTCTGCACCTCGATGAATCGATGGGGGTGCGCCAGCAGCCAGCGGCGCACCG
AACCCTGTGCCGGCGCTGCCGCCAGCGCCCTGGCAAGGGCTCTGGGCAACAGCACGGGGT
GGCCCGCCTCCCCCTGATAGGAGGGAAAGAGGGTCTCGTCCCCCCGCGCCTGCCAGAGCG
TGCGGTACACCTCGGGGGGGATGCAGGGCAGATCGCCGTGACTTATGAAGAGGTGATCGC
TGCTACAGCCGGCGAGCCCAGCGCGGATGGAGCTGCCAAGCCCCTGTGCATAATCATGGT
TGTGTACCAGCCGGATACGGGGGTGATTGACGTAGCGGCTGCTCAGCTCATCGGCGCGGT
GCCCCACCACCAGAATGACCCGGTCACACAGCACCAGGGCATTTTTGAGACTCTCATCAA
GAATCGTGCTCTGGCGATACGGTAGCATCAATTTCCACGCGCCCATTCGTGATGAGAGCC
CGGCCGCCGTAATTAGGCAGTCGCACCGCTCGCGCGAATGCCAGTGCTTCTCACTGACCG
CGCCTCTATTTTCATCGGTCGTCACCATGGCTATTTCATCACCCATTCTGCTTACCTCGC
CAAATATCGAGAGTGTATTAAACCCGCTCACCGAAAATATTGATGGACGTACCACTTTAA
TTAGTCTTTGCGGCGCCGGGGGGAAAACCAGCACCCTCTTCTGGCTGGCCGACTATTTCC
ATCAACAGGGCAAGAAGGTGCTGCTCACCACCAGCACCCGGATGTTTCTGCCCGCCCCCT
CCCCTCGGCGCACTCTGCTGATCGAGGCCGACCCCATCCGGCAGCTGACCCGCTGCCAGG
CGCTGCCCGATGAACCGATGCAGCTGGTGCTGTTCAGCCACCTCGATCGGGCCAGCGGCA
AGGCGGTGGGGCCGAGCCCTCAGCAGATCGATCTGCTCAAGGGGCAGCAACGCTTCGACA
TCATCCTGGTGGAGGCGGACGGCGCCCATCACAAGTTATTGAAAGCGCCCGCTTTGCACG
AACCTTGCATTCCTCAGCACAGTGATTGGGTGATCGCCCTGGTGGGCGGCGCCATGGTGG
GCGCCAGCGCCGACCCGGCGCAGATCCACCGCTGGGCCGAGTTCCAGGCCCTGTGCGGGA
TAGAGGCCGGTGACCCGCTCGACTGGGCCCTGTTTGATCGGCTCATCGCCCACCCCGAGG
GGGCGTTCAAGGGCACCCCGCCCGGGGCGCGCCGGGTCTGGTTTATCAATGGCGATTATC
AAAATGAGCAGCAGTGGCTGCCCGCCCTGATAAACCTGCTGCAGCGCCACCCCGAGCTCC
ACGCCATCTGGCAGGGGGCCGTGCGTGAACCCGGCGCCATTCACCATGTTTGCTGTCGGC
CTGCCTCCGAAGCCGCGCAGTCACTGACCCGTTAAGGATGATACGAGGTACCTTATGAAT
CTGTTTGCACACGCTGCCCGACTGGAGCAGGAGAACACCCCCTTTGCCATGGCCCAGATC
ATCGAGAGCCGGGGCTCCACCCCGCGCCATCAGGCCCAGATGCTGGTGATGGCCGATGGC
CGGATCCTCGGCACCATCGGCGGCGGCATGATAGAGCGGCTGGTGATCGAAGAAGCCGTG
GCGGCCATTGCCGAGCGCAAACCGCGCATCTTCCACGGCCGGATGGCCCGCAACGGCGAA
CATGCGGTGGGCTCGGATTGTGGCGGCGCCATGTCGGTCTATATCGACGTCTACGGCCTG
CGCCCCCGTCTGGTATTGATCGGCGCCGGCCACGTCAACCGGGCGCTGGCCCATGCCGCG
GCGCCGCTCGGCTTTGACATCCACGTGGGGGATTGCTTCGAGGGGAGCCTCAGCCCAGAT
CGCTTCCCGGCCGGCACCCATCTGCAGCAGGCCGACACCATCAGTGCGGTGATCGAGCAG
CTGGCCATCGAGCCCGCCAACTTCGTCATCATCGCCACCAACCATCAGGACAAGGAGGCG
CTGGATCGGCTCATCAGCCGTCCCCTCGCCTACCTGGGGCTGCTCGCCAGCAAGCGCAAG
GTACAGACCTTCACCCAGGCGCTGCGCCAGCAAGGGGTGAGTCAGGAGCAACTGCAGCGG
CTGCACGCCCCCATCGGCTACAACATAGGTGCCGAAACCCCCGAGGAGATCGCCATCAGC
ATCCTCGCCGAGCTGCTGCAGGTGAAAAACGGTAAAGCGGGCGGCCTGATGCAGGATGAC
GTGCGCCTCAAGCGGGATCAGCTGGTGGTGATGCGCGGCTCCGGCGATATCGCCACCGGG
GTGGCGCTGCGTCTCTACCATGCCGGCTTCAAGGTGGTGATGCTGGATCTCGACAAGCCA
ACGGTGATCCGCCGTACCGTCGCCTTCGCCCAGGGGATGTTCGACGGCGAGACCCGCGTC
GAGGGGGTGCGCGCCAAGCGGGTCGAGAGCGTCGAGCAGGCGTTCGAGCAGCTGGATCTG
GGGGTCATTCCGCTGCTGGTTGACCCCGACTGCGCCACCCTTGCCGAACTCAAGCCCCGC
TATCTGGTGGATGCCATCCTCGCCAAGCAGAATCTCGGCACCCACAGGGAGATGGCCCCC
ATCACGGTGGCCCTGGGCCCAGGCTTTGAGGCGGGTCGCGACTGCGATGCGGTGATCGAG
ACCAACCGTGGCCACCATCTGGGGCGGGTCATCTATCAGGGCCCTGCCCAACCCAATACC
GGTATTCCCGGGGTGATCGAGGGGCACTCCGCCCGCCGGGTGGTGCGCGCCCCCGTCACC
GGGGTGATGAAGAGCCTGATCAAGCTCGGCGATCTGGTGCAGGAGGGGGATGTGATCGCC
CATGTGGGGGACGCTCCCATCATAGCGCCGCTCTCGGGTATGGTGCGGGGGCTGCTCAGC
GATGGCATCGAGGTCACCGTCGGCTTCAAGATCGGTGACATCGACCCCAGGGGCGAGCGG
GCCGATCCCACTACCGTCTCTGACAAGGCGCGAGCGATCGGTGGCGCCGTGCTGGAGGCC
ATGATGCATCTGGCCCAGCGCAGATAAGCCTGCACGCCAACAAAAAGGGCCCGCCATGAT
GGCGGGCCCTTTTCCATTCTCGTTCCTCTAATCAGCTTAGCCCTGCTTGACCCGGGTCTC
CCCCGCCACCGACACCACGGAACGCTTGCCCTTGCGGCTGATGACGATAAGCGCCAGCAC
GATAAGGGCGATGCCGCTCCCCTCCACCGGTCCCGGATTCTCGCCGAGCAGCCACCAGGA
GAGCAGCACGCCGCTCACCGGCACCGCCAGGATGCTGAGCCCGGCAATCCCGGCCGGCAG
CTTTTTCAGCACGAACAGCCAGAGGCTCCAGGCCAGCGCCGTGGCGAAGATGGCGCTATA
GGCGAGCGCGCCAAATACGTAGGGCTGCCAGTCGATAGGCCGCTCCGGCACCAGTGCCGC
CACCAGCGCCATCACCAGGGTGGCGTAGATCATCTGCCAGGTGGTGAGGGACATCAGATC
CACCCCGGGGTGGCGGGCATACATCCGCTTGGCGATGATGGCGCTGATCCCCCAGCAGAT
GCCGGAGGCAATGCCCAGCAGCGCACTCTTCATGGAATCGAGATGCAGTTGCCAGGGCTC
GATCACCAACAGCAGGCCGCAAGCCGCCACCCCAACCGCCAGATAGTGCAGCTTGCGCAT
CCGTTCACCGAGAAAAAGCGCTGCGAAGATCACCACCCAGAACGGCATGGTGTAGCTCAG
AATGGCCACCTTGCCCGCCCCGCCGCTGATCAGCGCCCACTGGGCCAGCCCCACCATGCC
GCAGGTCTGGAACAGGGCGATGGCGAGGGTATAGCGAAACGGGGTAGGTTTGAGATAACG
GCGGCCGCGCAGGCACTGCACCAGCAGCAACACCAGGGATCCGCACAGGCAGCGCAGGGC
GGTGAACTCGAACGCCCCCGCGTAGAGCATCACCTGCTTCATCACGATCCAGCTGTAACT
CCAGATGGCGGTGAGCAGGATCAATCCCACCAACGCCGCCATATTGATCTTTCCGCTCAT
TTGTTTGTTACTCACCTCTTGTCACTCATTGCGCCGGGTCTGCTCTCGGCGTCTTGCCCG
CGCTTGAAGGCGGCCATCTTACGCCGCTCATCCTCCGCTGACCATGACTGCCCCAAAATG
AACAAGGGGGCCGACGGCCCCCGCAATCACACTCAATCCGAGCTGGAACACCTAGCGGCT
GATAAGGGTTCCCGTCTTGCCGGCAATGCCGTCGGCGGCCTTCTCCAGCAAGGTGATCAG
GGATTTGCGTCCCGGCATGGAGGTCGCGAACGAGAGCGCCGCCTCCACCTTGGGCAACAT
GGAGCCCTTGGCAAACTGCCCCTGCTCGATAAAGCGCTGAGCATCCCCCACGCTCAGGGT
ATCGAGCCACTGCACCTCGGGCTTGCCGAAGTTGATGGCGACCTTCTCTACCGCGGTGAG
GATGATCAGCATGTCGGCGTCGATCAGCTCCGCCAGCCTGGCACTGGCCCAATCCTTGTC
GATCACCGCGCTGGCACCGCGCAGGTGATTGCCCTCCCGCAGCACCGGAATGCCGCCGCC
ACCGACGGTGATCACCACCTGACCGGCGGCCAGCATGGCAGAGACGGTCTCTTTCTCGAT
GATATCGACGGGTTTGGGGGATGCGACCACCCGGCGATAGCCACGGCCGGCATCCTCTTT
GAGCCGCTCGCCCTTGGCCATCAATGCCTCGGCCTCCTCCTTGCTGAAGAAACCGCCGAT
GGGTTTGCTCGGGTCGAGGAAGGCGGGATCGTTTTTATCCACCTCCACCTGGGTCACCAA
AGTGGCAACCGGCTTGTGAATACCACGCGCCAGCAAGGCTTCGCGCAGGGCGTTTTGCAG
GTCATAGCCGATGTAGCCCTGGCTCAGGGCCACGCAGACCGACATGGGTAGATGGGGCGC
CTTGGGATCGTGGCGGGCCGCCACCTCGAACGCCTGCTGGATCATCCCCACCTGCGGGCC
GTTGCCGTGGGTCACCACCACCTCATGCCCCTGGGCGATCAGGTCGGCAATGGTGCCTGC
CGTGCTCTGCACCGCCTTCATCTGCTCGGGCAGGTTGTTGCCCAAAGCGTTGCCCCCCAA
GGCCAGTACGATACGCTGTTTCATCTTGTTATCTCCAGTGAGGGGACAAGCCGGCGCGAT
ACCGGCCCACCTTTCGTTGTTCAAAAAACCTCGTGGTTTTGCGGGATGCGAACTGCTTGT
CAGCCCGCCACCACGGGGCAAGGCCAGTGCCAGTCCGGCGCCAAGGCCGGGTCAAAGGGC
GCTCTGGCCAGAAAACGGCCATGCCCCCGTTGTCCGGTAAATTCGCCGTCGCGGGCCACG
ATCTCGCCGCGACTGAAGGTCATCCTGATCCGGCCGGGGCAATGCATCCCCTCGTAGGGG
CTGTAGTCGCCGTTGTCGTGCAGCTGTTGATGGGAAATCAGGGTGTCACCATGGGGATCC
ATCACCACCAGATCGGCGTCAGACCCCAGTTGCAGATTGCCCTTGCGCGGCCAGAGGCCA
AACAGGCGCGCCGGGTTGGCGCTGGTGAGCGCCACGAAGCGGGACGGCGAGATGCGCCCG
CCGAGCACTCCGTGGGCAAACAGCAGCAGCATCCGGTTCTCCACCCCGGGCAAGCCGTTG
GGGCAGCGGCTGAAATCGCCGCCTGAGAGGGTCATGCGCTGGGCGTGAGAGAAGTTGCAG
TGATCGGTCGCCACCGTATCGATGTCGCCAGCAGCGATGCCGACCCACAGCTTGTCCTGC
TCGCTGCGCCCGCGCAGCGGCGGACTCAGCAGGTAGTCGACCCCGTTCTCTTTGTAATAA
CACTGCTCATCGAGCAGCAGGTATTGCGGGCAGGTCTCCACCCAGACCGGCTGCCCCTGG
CGGCGCGCCAGTTTCAGATACTCCAGCCCCAAGCCGTTGGAGAGGTGGACGATATAGAGC
GGCGCATTGCCAGCGAGCCCCGCCAGATTGATCATCCGGGCGATGGCCTCTGCCTCACAC
TCCAGCGGGCGGCTTTGCGGGTGATACCAGGGTTCACAGTGGCCAGCGGCCAGCAGGGCC
GCCCGGCGCGCCGCAATGGCGGCATCGTTCTCGGGGTGGACGGTGGCAAGCGCCCCCACC
TCCTTGAGGCGGGCCAGGGCACGCAGCACGTCGTGATCACCCAGCTTGTACTGGTAGGTG
AGATAGAGCTTGAAGCTGCTGATCCCCTCCTCCTGCACCATGGCGGCCATCTCCTGGAGG
ATGGCGTCATCCACATGCTGAACAACGCCATGAAAGCTGTAGTCGATCACCGCCTGCTCG
GCGGCGTAGTCGTGATAGCGGGCCAGCTGGTGATGCAAATTGCACCCTGCCGGGCCAAAT
CCCATGTGATCGACGATGGTGGTGGTACCACCACAGGCGGCAGCACGGGTACCACTGAAA
AAGTCATCGCAACTGCGGGCAATGCCGACATCGATGTTGAGGTGGGTATGGACGTCGATG
CCGCCCGGCATCACGTAACAGCCGCTGGTATCGATCAGCTCGGTTTCGCCATCGGGCTCG
ATAGCGGCGGCACGGGCACGGATCACCCCGTTCTCGATCAGCAGATCCTGACGATATTCA
CCTTGTGAGTCGACCAGCACGCCGTTCTTGATCAGCCGTTTCATCCCCACCCCCTCGCAC
ATCCGCTCACGTCAAACAGCAAGGCCCCGCCTGCGAAAGACGGGGCACTTGCCACACATG
CAACAGCCGGGCGGTGATGAGAGTCACCGCCCGGCAGACCCCTTACTTGTCCAGCTCGGC
CAGATAGAGCATGGGGATCACCGCGTACATGGCGGCGCACTTGACCAGATGCTCTTTCCA
GGTCTTCTCGTTCGGCGCGTGGGCCTCCGGCTCTTTGCCCGGGCCAAAACCGATCACCGG
GATGCCGTGACGACCCATGATGGAGACCCCGTTGGTCGAGAAGGTCCACTTGTCCACCAC
AGGCGCCTTGTTGAACAGCTGGGTGTACGCCTTGGAGAGGGTTTTGACCGTGATGTGATC
CTCTTCCACCTTCCAGGTCGGGAAGTAGCACTCGGTCGGGTAGACCAGGCCGGTGTAGGC
CGGACGGTCGTACTGGTACATGGAGACCTCGGCGCCGGCGGCTTTCACCGCAGGCAGGGC
GCGGATCTCGTCCAGCGCTCCTTGCCAGGTCTCGCCCCAGGTGAGACGGCGGTCGATGGA
GACGGCGCAGCTGTCCGCCACGGCGCAGCGGCTTGGCGAAGTGAAGAAGATCTCGGAGAC
GGTCAGGGTGCCCTTGCCGAGGAAGTCGTCATTGCCGAGGTTGTGACTCAGTTCCTGCAA
TTCGCCGAGGATCGGGCCCATCTTGAAGATGGCGTTGTCACCGCGCTCCGGCGCAGAGCC
GTGGCAGCTCACCCCCTGCACCTCGACACGGATCTCCATGCGGCCACGCTGGCCACGGTA
GATCTGGCAATCGGTGGGTTCGGTACTGACCACGAATTCGGGGCGGATCTTGCTCTGCTC
GATGATGTACTGCCAGCAGAGGCCATCGCAATCCTCCTCCTGCACGGTGCCGGTCACCAG
CAGGGTGTACTCGTCTTCCAGCCCCAGATCCTTGATGATCTTGCCGGCGTAGACCATGGA
GGCCATGCCCCCTTCCTGATCGGATGCGCCGCGGCCACCGATGATCTCGTGATCTTCCAT
CCCCTCATAGGGATCGAAGGTCCAGTTGGCCATGTTGCCGACCCCTACGGTATCGATGTG
AGCATCCATGGCGATCAGGTGCGGGCCGTGACCGATATAGCCCAGCACGTTGCCCATGGG
GTCGATCTCCACCTTGTCGAAGCCGACTTTTTCCATCTCCTGCTTGATGCGCAGCACCAC
CCGTTCTTCATCGCAGCTCTCGCTCGGGATGGCGATCATGTCGCGCAGGAACTGAGTCAT
CTCGGCCTTGTACTGGTAGGCCTTCTCCAACACCATTTCAAACGGAATTTGCTTGCTCAT
TGTGATTCTCCATAACAACTGAGAGTGCGCGACCTGTTCGTCGGCAGCGCCCTGTGCCCG
TTACCGCGCCCCGTTGGCGAGGCGCGATCAGTTCTTCAATTCGTGTCTCTGTTCTCGCAG
GGATTAGTCACAGGCAGGGTGCTTGCCTTCCCACACCACTTCCCGGTAATGGGCCACGTC
GGTGTCCCCTTCGGTGTTGATCACCAGCACCACCGACTGCTCATCAAGCCCCAGCCGGGC
CATCAGCGCGGCGCGATCCGGGTGGTGACGCACCGCCGCCAGCACGCCGGTGCCAACCGA
GCCCGATTCGCCGGAGATGATGCGGGGATCATCGCCAAGGGGGTTACCGAGCACTCGCAT
GCCGAGCGCCGATACCTTGTCGTGACAGGAGATGAACTGGGTGGTGCAGCCGCGCAGCAC
AGGCCAGCCGAGGGGATTGGGTTCGCCGCAGGCGAGGCCGGCCATGATGGTGCGCATGTC
GCCCCCCACGTTGACCATCTCCCCCGCCACGCCGGAGCGGTAGATGCAGTCGGCCTGATC
CGGCTCGACCACGATACTGTGCAGATTCTTCGCCCCGAAGCAGTCCACCAGATAGCCGAG
CACGCCGCCCGCCAGCGCCCCGACCCCGGCCTGCAGCAGCACGTGGGTGGGCTGTTTGAT
GCCCATGGCCTGCATCTGCTCGACCGCTTCGTCGGCCAGGGTGGCGTAGCCCTGCATGAT
CCAGGTCGGGATCTTGGTGTACCCCTCCCAGGCGGTGTCCTGCACTATGTACCAGCCGCG
CTCCTCGGCCATCTTCATGGTCAGGCGCACTGTATCGTCATAGTTCATGTCGGTGACGAT
GCACTCGGCCCCCAGCGCCAGGATGTGGTCCACCCGCTCCTGGGCCGAGCCCTTGGGCAT
GTAGACCACCGCATGCTGACCCACCTGCTTGGCGGCCCAGGCGACGCCGCGACCGTGGTT
GCCATCTGTGGTGGTGGCGAAGGTCATCGGCTCCTTGATGGTGCGCTTGATGAGATCGAA
GGTGAAATCCTCTACCGCCACCCCGTATTTTTCACAGAGCAGGTTGGCGATGGCGTAGAC
CCCCCCCAGCATCTTGAAGGCGTTGAGGCCAAAGCGTTTGGACTCATCCTTCACCAGAAT
GTGCTTCACCCCGATATAGCCGGCGAGCGCTGTCAGATCGCACAGGGGGGTGGGCTCATA
ACCGGCCAGTTTTTTATGAAAGGCGCGGGCCTTTTGCGCCTCGGCACGGGAAAACAGGGG
CAGCGACTCACCGGTAAAGAAACGGTTATCGGCAATCTCCATCTTCAGGGAAAATTGGGA
CATGAATACCTCGCAAAGAGTCATCTCGCCGGGGATCATCGAGTGAAAAGCGCCCCGGGG
AGAGAACCCGTGACAATAACTGCGTGATGACGACGGCCGGTCGGGACTTATTTCCCGCCC
GGCCAGGCCATTATTTGACGCGTTTTTGCGCCTCTTTTATCAAGCCTTCGAGGGCGGCGC
CCGGTGCCGAGAATTTACGGGCGACAATCATGGCGGCGATAATATAGGGCTTCCAGCTCG
CCTCTTTATAAGTGGCGATCCGGTATTTCTCGAATACCCCTTCACTTACTTCCCCTTCCT
TGCAGGAGACGCCGGAAATATCCGCCGGCAGGCAGTGCATATAGAGCGCCTCGCCCCCCT
TGGTGAGGGCCATCATCTCTTCGGTGCAGTGCCAATCCTTGTGCTTGGCGTTCTGTGCCA
GGCAATGCTGCTCCAGCTCCTTGAGGCCAGCGTGATCGTTGGCCCGCAGCAGCTCGGTGC
GCTGCTCCATCACCTGATAGGGTGCCCAGGACTTGGGATAGACGATGTCGGCATCCTTGA
ACGCCTCTTCCATGGAGGTAACCTGGCGGAAACTGCCGCCGGAGGCCTTGGCATTCTCCT
TGGCCACTTCGATCACGTCCGGGATCAGGTCATATCCTTCCGGGTGGGCCAGGGTCACGT
CCATGCCAAAGCGGGTCATCAGGCCGATGATGCCCTGCGGCACGGAGAGCGGCTTGCCGT
AGCTCGGCGAGTAGGCCCAAGTCATGGCAATCTTCTTGCCCTTGAGGTTCTCGAGACTGC
CGAAGTGCTCCTGCAGCCAGGCGAGATCAGCCATGGACTGGGTCGGGTGATCAATGTCGC
ACTGCAGGTTGACCAGCGCCGGGCGCTGGGGCAGCACTCCCTTCTCGAACCCCTCGTCCA
GCGCAGCCCCCACTTCACGCATGTAGGCGTTGCCGGCCCCCAGGTACATGTCGTCGCGAA
TGCCGATGGCATCGGCGCAGAAGGAGATCATGTTGGCGGTTTCACGGACGGTCTCGCCGT
GGGCAATCTGGGACTTGCCCTCGTCCAGATCCTGCTGGGTCAGGCCGAGCAGGTTGAGGG
CGGAGGCGTAGGAGAAACGGGTACGGGTGGAGTTGTCACGAAACACCGAGATGCCAAGAC
CGGTATTGAACAGCTTGGTGGCGATGTTTTCGGCGCGCAGTCCCTTGAGGGCCTCCGCCA
GTTTGAGCACCAGCGCCAGCTCCTGAGGGGTCTGCTCCCAGGTCAGCAGGAAGTCTTTTT
CATGCAGGTTGGACTTGAGTTCATTGATCTCTTTGATTAACTGGTTCACTGCTTTCATCG
TTCGCCCCAATCTGTTGATGAGAAATGCATTGCTCCCCTTCCACTCACAGGTCACCGAAA
CAAGGGCCATTGGGTGAGTTCATCGGTCAGCGTCAAACAAGGGCAATCAATAAGCGTGCC
AACGCATAAATAAGCGGGAAATAACCAGAAAAGGCGTCTTGAATGTGAGCCGGCGCACAG
CCTGAGGCTATATGGCGCCCTGCCAAGGCAGGTGAGATAGCTTATTTTCAAGCTGATGGC
TGAACGCCACTAAAATAGCGCGAGAATAGTGTGAGAGAAGGCCAAGCCGGCCCTGATAAT
TATCAGTCCGGCTATCACCAGAGCCTGCCAATTGATAGAAAGCGGGACCACATTCTCATA
ATGATAACGCCGCGATTGTCGGTCGCGGCGCGGTGAAGCGGGGCCGTCAGGCGACCCGAA
GCGGGCTCAGGCCTGCACGACAATCTCGTACTTCTTTATCTTGCGATAGAGGGTGGCGAT
GCCAATCCCGAGTGCCTGGGCGGCCAGCTTCTTGTTGCCAAGGCGCAGCAGGGTCTCCTC
TATCATCTGCTTTTCCATGTTCTCCAGCCCGTTTTCGCCAAGTGGCAGCGCCAATCCGCG
CTCGACCTGGCCGGCAGCCGACTCTGGCAGGCTTGCCTCTGGCGATGACCAGGGCGCCCC
CGTAGCCGATGCCGGGTTGCCAGCGGCAGGACCCAGCGCAGGGTCGGCCAGCACGCCATG
GGGATAAGGGTCGGGCGAGAGCGGCATGCGCGCGATCTGCGCCGTGCTGCGTGACGGCTC
GTCCGCCCCACTGCGCTGGTTGCGCAGGATGTTGGGGGGCAGCAGTATGCTCTCGATCAC
CTCCCCCGCCTGTACCACGTTCACCAGGTACTCGATGAGGTTGCTGAGCTCGCGCACGTT
GCCGGGCCAGCGGTAGCCCTCTAGCAGAGCCATCACCTCCGGACTGAGCCCCGGATACAG
CAGACCGATGCGGCTGGTGTGCAGATTGAGGAAGTAGTGGGTCAGCAGCGCCACGTCCCC
CTCCCGCTCGCGCAGGGGCGGCAGGTGGATGGGAATGACGTTCAAGCGATAGAAGAGATC
CTCGCGAAACTTGCCCTCGGCGATGTACTGCTCCAGATGCTGATGGGTCGCGGCTATGAT
GCGAATGTCCACCGGCACCGGCCGGCTGGCGCCGATGGGGGTCACCTCCCGCAGCTCCAG
CACCCGCAGCAGCTTGGCCTGCATGGTGAGCGGCATGTCCCCTATCTCGTCGAGAAACAG
GGTGCCCTGCTGGGCGGCCTGGATCAGCCCCTGCTTGCCGGTACTGGAGGCCCCGGTGAA
GGCCCCCTTCACGTAACCAAACAGCTCGCTCTCGAGCAGCTGCTCGGGGATGGCGGCGCA
GTTGATGGCGATGAAGGGCTTGTCGCGGCGCGGGCTGAGCCGGTGGATGGCGCGGGCCAC
CACCTCCTTGCCGGTGCCGCTCTCGCCGCACACCAGCACGCTGGAGGGGCTCAGGGCGAT
GCGATGGAGCAGCTTTTTCAGGGCCCGCATCGGCTTGCTCTCCCCGATCAGCATGCTGAC
TCCCTCGTCGGGCTCCAGCGGCGGGTTCGGCGTTCCGTGAGACTGGTGAAACGCCATCAG
AAACAGCTGCTGGCCCTGCACGTGGTGCAACTGGCCGATGATCAGCTCCTGGCGATCCCC
CAGGGTGACGATGTGCTGCAGGTGGCCGGTCAACCCCTGCTGGGCAAAGGTGAGCGGTCG
CAGCCCAATCTCGCAGCCCAGCAGCGCCTCCTGCTGGCAGTTGAACTGCTTGAGCGCGAC
CTCGTTGGCGTAGAGCACCTGGCTTTTCTCATCGAGCAGCAGGCAGCCCTGATCCATGTG
GTTCATCAGGCTCAGAAAGACCTTGTTGACCCCGTCCGACAGGCCGCGTGAATCGAGCAG
CTTGGCGACGAAGATACTGGAGATGTGCTGCACATAGTCGCACACCTCCTGCAGGTTGTT
GTTGAGACGGGCCTGCTGCTCCGGGTTGAAGGCCACCAGGCTGATCACCCCGATGCAGTT
CTCCTCCACCATGATGGGCACCCCGAGAAAGGCCCGCTCCCGGCAGCTCTCCTTGCAACT
GCACCCCTCGCAGACCGGATCCTCGCTGGTGTGGGTGACGATCTTCTCGCGCTGATGCTC
GATGACGTAGCGCAACAGGCGGGAGTCCCCCTCCAGCTGGCGACCGAAGAACTTGCCGTA
AGGGCCGGTTCCCGCCACCCGCACCATGTTGGCGTCCACGATTTCCACTTCCAGTTGCAG
CACGCTGGCCAGCATCTTGGCAAAGCGCAAAATGGTGGGCTGGATCTGCATCAACAAACA
TTGGTTACTGACGGACATCATGTTGTAAATCCCCTGGCTCCCACCCCGGGTGGGATTCAT
GCTGGCCAGATACTATGCCAATTCGATGGCAGCGACTTCGCCGAGGATCACGAAAAGGGA
ACTTGCACCCACCCCGCATCCCGGAGTGAGAGCTGGCGCAGGCTGGCCATTCTGGTCAGT
CTTGAGGGTCTGGTGGTCGTAATCGATCAGGATGTCTTGCCCAAGGGCTTTGCCACGGGC
AATCAGGGCTGCAGCGATCTGCCAGTCCAGTTGCCAATGGCCACTCGCCATATCGACCGG
ACGGCCATCATGAGCCTTGAACGGGCCGACCGGCAGCAGCTGGTACCAGCCATCGCCTTC
GGGGGTGAGCTGCGCATCGAGCACCGCCAACCGCTCCCCGCTGACGGGGTTGGCATGGAG
GATGGCCACGAGGGGCGCTGAATATGGGGTCTTGGATATGTTCATGCCGCCATAGTGCGG
CGGCATGAAAGAGGATGGGGTTTATGGTGGGTTAGTCATTATGAAATTGGAGATATCACC
ACTGCTTTAAACTGGTCATATATATTTTGATTGGCATTCGATGTTGCTTGAACAAGCGAA
CGAAACGTTGAAATTGCGTCGTTTACAGACTTAGTATTCTTCAAACCACCATCCAGTGCC
GGAACTAACTGTTTACAGAATGGTATCCCGACATCGACCACTGTTTTCCAATATTCTTGG
GCTTTAGCAGGCGAACATGAATTTCCAAAAGACACCCTAAACAGATTTGGCACCTGTCTA
GATAGAAATATCTCCAAGCATGAAACTATTGCACTTGCAAAAAGAAATATTGAACCACGC
CGTCTAAAATACTCTAAATAATCTTGCTCCATTTTAGTTAAACTAGCACCATTTCTATCT
TTTTGAATAATTTCTGTTTTTCTATCTTCAATAGATCTAATTAGTGCATAAGCGCATACT
ATATGAGCACCATGAGTGCTTTCGTTGAAAATACGCCCATATAATCTATCATTAACCCAT
ATCCCAGATTTTTGGTTATATGCTGTTATTGGATCACCATGAAAAGCTGTCAAAGCCTGA
CCTACGGTATATGATGGAAGTAGATTAACCCTGCGGCGAATCGCGTCTGTAACCCCACCT
CTTCGACCTCCATCATACTCAGCATTAGGGATTTTTGAGATTTCTTCTTTTAGTCTTCGC
TGTACTTTATCTGTACTTTATCTGTACTTCTAAAGTCTGATGCCTCGACTTTATTTTGAC
TATTATTATATTGAATGATTTTTCTTATTAACTCTTCATCTCCATTAGTCGTCGCTACGA
ACCTAGCTTGAACGACAGTGTCTGCGTGTGGTAGTTTTCTGAGTGAACCTATTGCCCCCG
TCGTTTGTGCTCCATTAACAATGGAAAGCCCTCTAAAAGACAACTTACCTTTTGTTGGAT
CATATGACGCAGCATGTGTAAGAATTGTGAGGCCGTTATTATATACCCAAAAATTATCAT
GCTCGTTATCAAGTGTCGATTTAATGCCGTTGTTAATGTTGGAATCTGATGATCTAGACC
CCAAGTAATCTCTTATATTAGCGGAAAACACTTTTGTCTTATGTTTTTTATATAAACGAT
GTAACAATGCTGCCGGTATAGTAGCTGAGACAGCTTTCCAACCAGGTCCAGAAACCTCAT
ATGCACCATTACAGTCAACTTCAACCTCATCATTTACTAAGATTGGTGATTGAGAGTCTT
CGTACCAATCAGAAAACATTTCATTTCCGACTTCAAATACTTGTAGGTCTATATTTGATT
GAGAAAAGTGTTGTTTTATAATCGAGGAAGCTGTTTCATGAACCGTTATTAACTCATCTC
TTACATTATTAGAGTGTGGTAGATTATGAACATACCATATATATATGGTGGTTACTTCCT
TCTGCAGTATTGCATCTCTCAATTCTTGAGCTGCAGACTTTATTATCTCTGGCACTTCAT
TTATTGAACGAGAGAGCAACCATCCTAAGGCAGTATTTAAATCACTAGCTTTATTAGCAG
GGGCAGCTGGCTTATCCTTTAAGCTAAGATAACACTGAGCAATAACCGCATATCCATCTT
CTCTATTTACATAAACCAAATCACACTTTTTGTCATCTCTGCCATCAGTTATTGATTCAG
CGGCAACTGTGTCAAGATCCTCAGTTCTAAACCTCAATGCAAGAGCAAATAATGCTAACG
CATTATCATTATAAACTTGTAGGTCTGTTCTTGACTGAAATGCATCAAACCAATTACTCA
TATCAAATCTCCAATAGCCACAAATGGGGCTCACTCTATCTCGATTGCATCCCCTAAAAA
GTGATCGCTATCAAGTTACGGTGTTTAAGGGTGTTTAATTGCGCTAATGGCTTACACCTT
GCTATCTGTCTGACCATCCGCCCTGGCGGGTGATACGAACGCAGTATGGGGCGTCACAAG
CGCGCAGTCCGAACAGGACTCCCATGGGGAAACCATATAATGTGCGATGCCTACCACATC
GCACACATTATGCTTGCTTTGCCCAAGAGATTAAGACTCTGACAACCTGTAAGACATTGA
GCTACTACCAACTTCAAGAATCTCAATGGTTACACCATCCATCTTTAACTTTTTATCTGC
GGGATTAAATTTAAACTCTGCCGTATTGGGTGGTAGTGCATATACTTGCGCTTCTGGTTT
TTGATATTGTGTTACAACCGTATTGCTATTTGTTGTACCAACGGCACCGTAATTATTTGC
ATTGAGCGTTGAAAATGAATTAGTGTTTGCCACAACACTATTCCTACCATATCGGGTAAA
TACACTCTCATTGGATTGAATTTTTACATCTGTAAATCTCAAGACTGCCATACCGTCTGA
GTCAAATCCCATAAAGCGCAACTCTGACATGCCTTCTTGGACTTTCCCACCATAGATGTC
AGCTTTGCCGAATACATTTGGCAAATCGCGAGTCTTGTTTACTGCATAGATTTCACCACC
TACATACACAGTCTGAGGTTGATAAAATGCTTTTGAGTAATCCTTATAGTGCTGAATTTG
AGCACACCCCGCCAAACTCAACATACAGACAAACAAGAATAATATTTTTTGCATTAAAAT
GGCGCCCTGCAATAATTAATCACCATTTAATAATGCAATAGCAAGGAAGTAATTAAAATG
AAAATTGCAGACTCACATAAGCACCGTACAGGGATTATTCAGCTTTGTTATAACAATAAC
ACCAATGATGATTAAATGTATCAACTTAATTGTGCTGGCTCGACATACCAAAATAAAGAC
TCAACATATCCAACACGCTCTGTTTATCCCCTTCTGACAACCCCAGAGCGCGGCGCTCTG
GCAGGTTGATCTCTGGGCGCCCGAACTGGTGGGCGGCACCATATTCCTGCGGGGTGCCGA
AGTAAAGAGAGAGGGGATCGGGCTGGGCAGCCAGCAGTTCTGGCAAAGCGCTGACCGCAG
CCACACCGTTCCCCTGCTCCAGTGCAGCGAGCCGTGCCAGCAAGCTGGCCAGATAGTCGC
TCGCATCCACCAACCCCACCACATTCAGCGCACTCTCGTTATTTGCCATCTGATTACCCC
CTGCTGCTTGTTGTGCCAGTGCTCGTATCCTGCGCCCAGTGAAAATTGGGCAGCCAGGTC
AAATATCACGGTTTATCAACTTTTATCATTAAATCATCAATGGTATAAGATTATGAATTA
GCTAACATTTCTCTCGTCATCACACACACAAGGGAGAATGTTATGACTAAGCAATCAAAC
CACAATGCCGATATCAGCAACCCCAATAAAGGCTCGAACGGTACCAACTCTACCTATGAC
CGTAATCAGGGGAACCGTGGCTCTCAATTGAATCCGCAGACCCCGAAGAGCGGCGGCAAG
AAGTAAACAAGAGACTCCGGGGGGCTCGTCCCCCCTTATCTGGATCCCTATGACACAGAA
CGAGCAATCCACCGGCGCCAAGCGCCCCTTTAAACAGACTCGGGCCCTTATCCGGCTTGC
CCTCAATGATGGTCTTACGCAAAAAGAGATCGCCGCACTTTGCCGAACCCAGCAATCTAT
TGTCAGCGCGTGGGCAAAAGGGACGAAACTGGCCAATGAGGGGCAACTGACCGAATTGCT
GACCCGCTATGGCCATACACTGCGCCGCCAATCCTTTCGTCTCTATTGGTCTATCGACGA
TGAAACCAAGACGAAGAAATTTTATCGGGTTGAGGGCAAGGTTATTTTCCAGCACATCTT
CTACAACCTGCGGCGCGAAACCAAGAGCGGGAAACTGTGCAAAAATTATCCTGAGTGGCG
CCTGATTGTGCATCATCATGGGTACGATACATTTACTGTTGTATGGCAAAATCGTATCCC
CATGGACAGTGGCAATACCTTACTCGATAGCCATAACGAAGAAGCTGTATGGTTCTCTGA
TATAACCCCATCAGTAAGCGCAAAACGATTCATACAATTTATCGATAACTTGTCGAAAGA
GCCTCCGTTTGATCAATTCTCGGATACCCTTATCCTCCCCTTTCTGATCCGCCAAGCCCT
GCTGCAACACGGCTTTCCGGTAGAAGGGATTGAGGAGTATCCGGCACAGTGGTAGCCTCA
CCGGACACCCAAACAGGTGTCAGAGCACCTTAACGCTCTGAAAGGCGGCAATACCGCCAC
AGATTTGAGCACTCTTGCGAGTTAAGCCCTGTGAACAGCCCTTTGCTCTCACGGCGCGAT
TCAAATCGACAAGGGGTATGCAGGCGGCTCATACAGAGCTAGGCGAACGGTCACCCAGTA
GCCGAAATGGCTGTATACCAACAGGGATAGGGGTGGGCGCGATACCCAAGCCGTCAGTAT
CTGGCCGCTTGGGTATTTTTATCTTCCCCCCTCCCCTTTATCAGCTGGCGGCTTGCTGGC
CGAGATCTGCATCCCGAACCTCCTGGCGCACCTCGTTATAGACATTACCCAGGGCATTGG
TCGAGCTCTTACCATCGGCCAGTGAGGTCAAGGTGACCCACAGAATGGCTTTGCTCATGG
AGCGCTCATATCACTCAATCATTACCAATAGGATCGGAATCACCGCTTGTGGAGTTCTAG
AGATCAACTGCCCAGATGCAGGGCCAGCCAGACTGCAAGCGGGATCACCAGAACCGAGAG
CGCATTGCCGCCGAGCACGATACTAGCCACCTTCTCGGGCTGGCACTGGTACTGCTCGCA
CAGCATGTAGTTGAGCACCGCCGGGGGCAGCGCCACCGACAGCATCAGCAGCGGGATCCA
GGCCGGTTGCAGCGGCAGCAGCCAGACCGCCAGACCCAGGGAGATGCCGCCGGCCAGCAG
ATAGAGCAGGTTGCACTTGAGGGCCAGCCCCAGGTGATCCAGCTCCCCTTCCATCAGCCG
GATGCCGAGGGCAAACAACATCAGCGGCACCGAGATCTGGCCGAGCAGAGAGGCGCTGGT
CACCAGGTATTCGGGCAGTGGAATGTGCAGATTGGCCACCAGCAGGCCGGCCAGGGCGGC
CCACAACACAGGGCTTTTCAGCCAGAGCCAGCGGGAGGTGTTGGCCGAGAGGATGAACAT
GCCCACCGAGAAGTGGAGCAGGTTGGAGAGCACGAACAGTATGATGATGGCGCCCAGCTG
CTGCTCGCCGAAGGCCAGCACCATCAACGGAATGCCGAGGTTGCCGGTGTTGCGAAACAT
GGCGGGCAGGATCAGGGCCGGTCGGCTGATGCTGCGAAGCCTGAGCAGGGAGAGCAGCAG
CCCCGGCAGCAGGATCACCAGGGCCCCCGCCGCGATGAGCGACAGGTGGGCCATCAGATC
CAGCGGGTATTTGACCAGCGCCGAGAACACCAGCGCCGGGGTGAACAGCTCGATATTGGC
CCGGTTGACGTAACCCAGCGCACCGCCCGGGCGTAACCGGCCGTAGAGGGCGCCAAGCCC
CACCACCGCAAACACCGGAATGACGATATTGAGCAGCGAGCTGAACATGGGCGAGTCCTT
TACAGTTCGCGGGCGGGGGTACCCATCAGCAGCACGGGATCCAGGGTCACTTCCTGGCGG
CCGTTGCTCACCCAGAGCTGACCGTCGGAGATGGTGCAGGTGAGCTGCATGGTGCGCTCG
ACCATCTCGGTCAGCGGCAGGGTCTGGCTGTCGGAGAGCTCAATCACGGTGAGGTTGTCG
TGCAGGCCGAGTTTGCCCTGGTTCTGCTTCCACCAGACGCTGGTGCCACGGCCGCCGTAG
AGGTAGAGCACCACATGACGAGAGCGGTTGCACGCCTTCTTGAGACGGCGCTCGTCGGGC
TGGCCGAGCTCGATCCAGAGTTCAATCTCGTCGGAATAGTTCTTGCGCCAGAGTTCCGGC
TCGTCATCGGCGGAGAGGCCCTTGGTGAACTCCAGCCGCTCGGCGGCGTGCCAGGCGAAG
GCCGCCAGCCGGATCATCATCCGCTCGTCGGTCTCGGAGGGGTGACGGGCCAGGGTGAGA
GAGAAGTCCTGATACAGATTGCGATCCATGTCGGACAGGCTGAGCTGAGCCTTGAATACG
GTTGCCTTGAGAGCCATAGAAAACCTTGAATACCTTGGGAAGCGGGACGAAACGAAAAAC
TGCGCGCCAGTGTAATCAAAATCGACGGCAGGTTCGACCTCAAGCAGCACACATTTGGCC
CATAGACCGCAGATAACTGCCTGCCAAGGCTCAAAAAACAAATGCCAGTCCGAAGACTGG
CATTTGGCGGTATGAACGAAAGAAGCGGATCACTTCTCGGCGGACTTGACCCCGAAGGCA
TTGAGCAGCAGGCAGCAGGTCACTGCCACCGCCACAAACCCGCTCAGGAAGATAAAGGGC
ATGGCCCCGTATCCCAATACAGTCCAGATGGTTTGTTCAAGCAGACTCATTATGTGTCCT
TCATCCAGTGAAATGGGTGTCCCTTTCGTGACGGGGTTATCCCCCCGTTCCTGATGATGC
TATTTGACCCCAACCAGCGCCTGAGTCCTATGCCACCAAAGTAATAAATAAGGGGCTAGT
TTGAGTTGGATCAACAATTTATCCCTTACCGAGGAAAAATATGGACGGGATTCAACCAGT
TGTCAGCCTGTGGCCCCTGCATTTTCCATCTCGGTGCCAAAAAGAAGGAGGCGACCCCGG
GGTCGCCTCCTTGTCGGTTGGTCAGTTGCCGCGAGCGGCGCACCCTCAATAGAAGCGCTG
CTGCTCCGCCGCCATCGCCTTGAGGCGATCGCAGGGGGCGAAGCGGTCGCCATAGCGCTT
CTGGTAGTGCTCAAGGCGCCCCACCAGGTGCTCGATGCCGAGGCTGTCCATGTAGCGGAA
CGGGCCGCCCAGGAACGGCGGGAAGCCGATGCCGAAGATGGCACCGATGTCGCCGTCGCG
AGCCGAGGCCACCACGCCGCTGTCCAGCGCCATGGCCGCTTCGTTGAGCATCATCAACAC
GCAGCGCTCGGCCAGCTCCGCCTTGGCCAGCTTGGCCTGGGGCGAGATGCCGAGCACACC
GTAGACACTCTCGTCCACCGTCTTCTTGCCCTCTTTGCCGGTGAGCTTGCTGCGCGGGGC
CGCCTTGCCGTAGAGGTAGAAGCCCTTGCCGTTCTTGCGCCCCTTGCGATCGTTTTGCAA
CAGCTTGTCAAAGGCCGCCGGGGCCTGGAACTGCTCGCCCCCCAGCTCTTTTTCGAGGAT
CGGGGAGATCTTGGCACCCACGTCGATCCCCACCTCGTCCAGCAAGGTGATGGGACCCAC
CGGGAAGCCGAAATCGAGCAGGGCACCGTCCAGCACCTCCACCGGCTCCCCTTCCAGCAC
CAGGCGCGCCGCCTCGTTCATGTAGGGCGCCAGGATGCGGTTGACATAGAAGCCCGCCTC
GTCCTTGACCACGATGGGGGTCTTGCCCTGAGCGCGAGCAAAGGCCAGGGTGGTGGCGAC
CGTCTCGGCACTGGTGCCGGCGTGGGGGATGATCTCCGCCAGCGGCATCTTGTCCACCGG
GCTGAAGTAGTGCAGCCCCACCACCCGCTCCGGGTGCTCCGCCGCCGAGGCGATCTGGTG
GATAGGCAGAGAGGAGGTGTTGGAGGCAAACACTGTGTGCTCGCCGCACTCGCGCTCCAC
GTCCTTCACCATCTGGTGCTTGAGGGAAAGATCTTCAAACACCGCCTCCACCACCATGTC
GACCCGGTGGAAACCGGAGTAGTCGAGGGTGCCGGTGAGCAGGCTCATCTGCTTCTCAAG
CTCACTGCGCAGCAGTTGGCGACGCTTGAGCTTCTTGGCCAGGATGTCGTAGCTGTAGCG
CATGGCATTGCCGATGCCACTGCTGGCCACGTCCTTGATCCGCACCGGCACGCCCGCCTT
GGTGGCGGTGACGAAGGCGATGCCGCCCCCCATCAGACCGCCGCCCAGCACGGCGGCATG
ACCCACTTTGCGCGGTTCGGCCCCCTGATAGGTGACCTCCTTCTTCATCTCGGTGGTGGC
AAAGAAGATGGAGCGCAGGGCGGCGGATTCGCTGGTCATCACCAGCTCGCCAAAGTGGCG
GGATTCGGCGGCAAGGCCTGCCTGCATCCCCTCTTCCACCCCGATGCGCACCACTTCCAG
GATCAGATCCGGGGCCGGGTAGTTGCCGCGGGTCTTCGCTTTCACTCCCTTACGGGCCTG
CTCGAACAGCACCTTGCGGCCAAGCTTGTTGGTCTCCAGCAGCTTGCCCTGCAGATCCCG
CTTGAGCTCGTGACGGGGCTTGCCCTTCTTGGCCAACTTGATGGCGGCGTCCAGCAGGAT
GGAGGGCGGCACCACGTCGTCCACCAGCCCCAGTTTCTTGGCCTGCTTGGCCCGCACCTG
CTTGCCGGTCAGCATCAGATCGAGCGCCTTGGCCACCCCGATGAGGCGCGGCAGACGCTG
GGTCCCGCCGGAGCCCGGCAGCAAGCCCAGTTGCACCTCGGGCAGGCCGAGCACCGTCTT
GCCGTGATCGGTGACCACCCGGCCATGGCAGGCCAGTGCCAGCTCCAGCCCGCCGCCGAG
GCAGGGGCCGTGAATGGCGGCGATCACCGGAATGGGCAGCGACTCGATCTCGGCGAAGAT
CACCTGCCCTTCCCGCGACAGCGTCTCGGCATCCTTGGCGCTGGTACAGGCCGCCAGCAT
GCTGATGTCGGCGCCGGCGATGAAGGAGTCCTTCTTGCCGGAGACCACCACCAGGCCGAT
CAGCTCTTTATTGGCTTTCACCTCGGCCAGCACCGCGCGGATCTCCTCCACGAAGGCGGC
CTTGAGGGTATTCATGCTCTCGCCCGGCACATCCATGGTGAGAATGCCGATGCCATCCTG
GCGCACCGCCAGGGAAAAAGTCTTCTCGCTCATCACTCTACCTCCAACACCATGGCCACG
CCGAGCCCACCCGCCGCACAGGCGGTGTTAAGCCCCAATCCCCCACCCCGGCGCCGCAGC
TCGTGCAGGGTCTGGGTGATCATCCGCGCACCGGTCGCGGCGAAGGGGTGACCAAAGGCC
AGCGAGCCACCAAGGACGTTGAACTTGTCCATGTCCACCTCGCCGATGGCCTGATCGCGA
CCCAACTTGCTCTGGGCAAACTCGTGGCTTGCAAACATCTTGAGGTTGGCCAGGGTCTGG
GCGGCAAAGGCCTCGTGCATGTCGATCAGGGTGAGATCGGCCAGCGTGATGCCGGCGCGG
TCCAGCGCCAGCGGGGTGGCGTAGGAGGGGCCCATCAGCATGTCCTGCCACACGTCGATG
GCAGAAAACGCGAAACTGCGGATATACCCGAGCGGCTCGAGGCCAAGCTCTTTGGCCCGC
CCTTCGCGCATCAGCAGCACGGCGGCGGCGCCGTCTGTGAGCGGGGTGGCGTTGGCGGCG
GTGACGGAGCCGTGCACCCGGTCAAACACCGGCTTGAGCTTGGCGTAGCTCGCCAGATCA
GAGCTTTCGCGGATGTTGTTGTCTCGCTCCAGCGGCGCCTTGTAGGGAGGCACGTGGGCG
GTGAACACCTCGCCGCTGAGTTTGCCATCGGCCCAGGCCTGCGCGGCCAGGGTATGGGAG
CGGTGCGCCAGCGCATCTTGCGCCTCGCGGCTGATCTGGTGGCTCTTGGCCATCTGCTCG
GCGGTCTGCCCCATGGAGAGACCGGTGGAGTACTCGGCCACGGCGGGCGGCACTGGCAGC
AGATCCTTGACCCGCAACTGGCGCAGGATATTGAAACGCTGCTGCAGATTGCGCGCCTTG
TTGAGATCCACCAGGGCGCGAGCCAGCTTCTTGCTCACCCCGATGGGCAGCACGGACGAG
GAGTCGGCGCCGCCGGCGATGGCGATGTCCACCGTGCCGGCCATGATGGATTCGGTGACG
TTGGCGACGGCCTGGAAACTGGTGGCGCAGGCGCGCGACACGCTATAGGCATCGGTGCTG
ACGCTCATGCCGGTGCCGAGCACGATCTCGCGGGCGATGTTGGGGGCTTCCGGCATCTGT
ACCACCTGGCCGAACACCAGCTGGTCGATGAGCTTGGGATCGAGATCGGTGCGAGCGAGC
ATCTCGCTCACCACCAGCTTGCCCAGATCCACCGCAGGGACGCCGTGAAAGGCGGTGGCC
TGCTTGGCAAAGGGAGTGCGCAAACCCGCCACGACGGCAATCCGTTCGCCCTGGCGAGTC
GTCAGTTTCAATGGCTCTTTCATCCTGGCTCCTTGGTTAAACGAGAAGACTAAAGGGAGA
GGTCTGACCTCATTGCGCCACATCTTAACAATCCACTCACAAATTTCATACGGCTGATTG
AAACTAAATTGCCGCCATCTTGGCCCCCTCCCTCGCCCTTGTGCGCCAACTGGAGTATAA
AAAGATCAACTTCTATGAAAACAACGGGTTTATTGCATGGCAGCGGCCGAGTTCAGAGCG
CTTGGGGACTATCTGGGTAGTCAAATTCTGGGACAGGGCCCCCTCATCGAGGGGCTGCTG
ATCGCCCTGTTATGTGAAGGACATGTGTTGATCGAAGGCGCCCCCGGTCTTGCCAAGACC
CGGGCCGTCAAGGCGCTGGCCGGCGCGGTGGAGGGGCGCTTCGCCCGCATCCAGTTCACC
CCCGACCTGCTGCCTGCCGATCTCACCGGCAGCGAGGTGTTTCATCCCCAGGATGCCAGC
TTCGTGTTTCAGCCCGGCCCCCTCTTCAACCACCTGGTGCTGGCGGACGAGATCAACCGG
GCGCCGGCCAAGGTGCAATCCGCCCTCTTGGAGGCGATGGCCGAGCATCAGATCACCGTG
GGCAAGAAGAGCTGGCGCCTGCCGCCCCTCTTTATGGTGGCCGCCACGCAAAACCCGATA
GAACAGGAGGGGACCTATCCCCTGCCGGAGGCCCAGCTCGATCGCTTCTTGCTCAAGCTG
CTGGTGGACTACCCAAGCCCCGCCATGGAGCTGGCCATCCTCCAGCTCAACGCCCGCGGC
GACACCCTGCCGACGCCGCCGCTCACCCTGAGCCAGGCCGAGCTGTTGGCGGCTCGGAGC
GCGGTGCAGGCGGTGCAGATGCAGGGGCGCCTCGAGCACTATCTGGTGCAGCTGGTCTGT
GCCACCCGGCCGGGCAGCGGCCTGTGTCCGGAACTCGAACCCCTGGTCGCGGTGGGCGCC
AGCCCCAGGGCCAGCATAGGTCTGGCCAGAGCGGCTCGCGCCAGAGCCTGGCTGGCCGGA
CGGGATTTCGTGCTGCCCGAAGACATTCAGCAGCTGGCGCCGGCCGTGCTGCGCCATCGC
CTCATCCCCAGTTATCAGGCGCTGGCGGACAACCTCGACAACGAGGCGCTCATCACCCTG
CTGCTGGATGCGATCCCATGTCCCTGAGTCCGCTCGTTTCCTCTGTGCGGGCCCTGCTGC
CATGACGAGCGCCGTTGATCCCCTCGCCCATCCCGATATCGCCCTGCCGCTTGCCAGACT
GCTGGCGATCAGGCTGTGGGCCCGGCAGGGGCCGCGCTCGCGCATTCAACCGGTGGCGCA
GGGCCGGCTTGGCCGTACGCCGGGGCTCACCTTTCGCGAGCTGCGCGCCTATCAGGCCGG
CGACGAAGTACGCCACATCGACTGGCGGGTAACCGCCCGTCTTGGTCGCCCCTATACCCG
GCTCTACAGCGAAGAGCAGGATCAGGCCCACTGGCTGCTGCTCGATCTCTCTCCGGCCAT
GTACTTCGGCTCTTGCCACCAGCTCAAGGCACGCCTGGGTTGCGAGCTGGCCGCCGCCCT
GCTCTGGCAAGGTGAAAAGCAGGCCAACACCCTGATCTGCCACGGTGTGGAGCCACACCT
GCAACACCAGCGCGGCCCCCTGGTGCCCTTGCTGGAGGCTCTCTGCCACCACTACCGGCT
GGGGCTGGCGCGCACGCCGCCCCCCCACGCCCTGGCCCATACCCTGGCCCGGCTTAACCT
GCCCCACGGCGCCAGACTGACCCTCATCACCGATCACAGCCCTCTCGACGAGGCGCTCTG
CCGCCAGTTGCAACTGCTCGGCCGGCGCCACGACCTGCATTGCTGGCAAATTCGGGATCC
GCTGGAGGCAGCCCTGCCCGCCCAAGGGCGCCTGGCGGTGCGCGCCGGCCAGCAGAGCGG
CTGGCTCGAGGCCGGCGAACCGGGGTTCGCCTGGCGCTATCAAGAAGCTGCCGAACAGCT
GGCCCGCCAGAGCCATCAGCAACTGCTGCCGCTGGTGCAGCGCCTCTACCGGCTCGACAA
CGGCCAGCCGCTGCAACGTCAGTGGCAGGAGGGGGCATGCCGCCAATTCTGAACTGGCTC
GCCAACGCCGTGCCGGGTAGCAGCATCCCCACCTCACCGCTGGCGGCCCAACTGCGCGAC
ATTCACCCCGGCCCGCCGCTGCAGCTGGCCTCTGATCCCCGCCTGCTGGGCTGGTGGTGG
CTGCTGATCGCGTTGCTGGTCGGCGCCATCATCATCCTCGGAGTACAGAGACTACTGCGT
TATCACCGCTGGCGGCGACAGCTCGACTGGCAGGCCCCTGATCTGGTGCCCCAGCTGCAA
GCCGTGTTGCGCGAGGCCGTGCTGCCCCGCTGGCCCGAGGCGGCCGTACTGCAAGGAGAA
CCTTGGCTCGTCTTTCTTGACTCTCTGGGGCTCGATGCTCTGGGGGGCAGCCGCTTTCGC
GAGCTGGCCCCGCACTGGTCTGCCTGGCTCTACGGCGGTCAAAGCCCGGATGCGCAGCAG
CGTCAGGCGTTGCGCCGGGCCTACCTCGCCTGGGGACGCAGTTGCATCTGCCTGCCATCC
TGGTTGCTGGACCTGCGCACTCGCCGGCGGCGGGGGCGAACCCGCCTGAGCGACGTGCAA
GCCGGGAGAGAGCCATGATCCTCGCCTGGCCCTGGTTTGCCCTGGCGCTGGTGCTGCCGC
TGCTGGTGCGCTTTGGTCTGCCGCCCCGCCCCCGCAGCGCACATGATCCTGGCGTATTGA
CCCATGCCGGCTTTCCCCTGCTGCGCCCCCATGCCGGCCAGCCCCTGTGGCGGATGGCGC
TGTGCTGGTGCGCCCTGGTGCTGGCGCTCTGCCGCCCCCAGTGGCAGGAGCCGCCTCAGG
TGAGCTACCAGAGCAGTCGGGATCTCATCCTGGCGGTGGATCTTTCCGACAGCATGCGCA
CCCAGGACATGCTGGATGAAGGGGAGCAAAAAGACCGGCTCAGCGCGGTGCGCCAGCAGA
TAGACAGGCTCATCGCCGCCCGCCCTGGCGATCGCATCGCCCTCATTGTGTTCGCCGATC
ACGCCTACCTGCTCTCGCCCCTGACCCAGGAGACCAACGCCCTGCTCGGTCTCACCCGCG
AGCTCGATTTCGAGCTGGTGGGACGCACCACCGCCCTCGGCGAGGCCATCCTGCTTGCAC
GCCAGCACAAGGCCCCCGAACGATCCACCGCCCTGTTGCTGGTCACCGACGGGCGCAACA
CCGCCGGCAGCGCTGACCCCCTGCGCGAGGCCAAGCAGGCCGCCGCCGCAGGCATTCGCC
TCTATACCCTGGGGGTGGGCGCCGATCCGGATACCTTTGCCGAGGCGATGACCCCCGCGC
AGGCCCCGGCCCAGAGCGACCCCAGTGCCGAGCTGGACGAATCCCTCTTGCAGCAGCTGG
CCGAGGTGGGCCATGGCCGTTACTTTCGGGCACGCACCCAGGGGGATCTCGAGGCCATCA
ATCAGTCGCTGGACACCCTGGAGCCCGTCGCCACCGCGCAGACCCGCTATCGCCCCAACC
AGGAGCTCTACCCCTGGCCGCTGGCGCTGGCCTGGCTGCTGCTGAGCTGGCCCACTAGGT
TGCGCTGGCCGCTGCGGCTGAGCCGCAAAACCGCACTGCCTGACACCCCTTCCCGAGGCG
CCCCATGATGGAGCTCACCCTGCTGCGCCCGCTCTGGTTGCTGGCCCTGCTGCCCTGGCT
GTGGCAGGGATGGCGCCGTCGTCGCCAGGCTCCGCTGCTGGCCCCCGCCATGCAGGCCTA
TCTGCTGCCGGGGCAGCGGCGCCACTTTCCCTGGCTCTGGCTGGCCTGCCTGCCGCTGAT
CCTGGCCTTAAGCGGCCCGGCCCTGCGCCAGCAGAGCCAGAGCGTTCCGAGCCCGGCCCT
CGACATCTGGCTGCTGGATCTCTCCCGCTCCATGCTGGCCACCGATCTGCTGCCGGACCG
GGCCACCCGGGTGCGGGTGTTGCTGCAGGATCTATTGGCTGACAGAGCCCAGCAGGAAGC
GGCCCATCCCATCGCCCTCATCCTGTTTGCCGGGGATGCCTACCTCGCCATGCCGCCGAC
CCGGGATCACCAGGCCCTCGCCCTGCTGCTGCCCGACCTGCGCCCGGCCATCATGCCAAG
GCAAGGCAGCGCGCCCGAGCGTGCGGTGGCGCTGGCGCTCAAGCAGATCCCCGCCGGCCA
GCAGGCCCGCCTGCTGTTGATCACCGACGACCTGACCGCCCGTCAGGCCGAGCGGATCAA
GGCGGTGTGGCCCTGCCAGGGCAGCCTCTTTTGCCACGCCCAGGTACAAGCACGCCTCGA
CGTCTTGCTGGTCAACAGCGGCCAGGCCAGTCGCCTGCCCGCCACCATGGGCGGTGGCTT
CGGTCGTGCCCTGCCGGCCCCCGACGTGGCCACCCTGCAACAGCTGGCCGGCGATCTCGG
CGGTCAACTGCAGTGGCTGCAACAGGGGGCGCCACGCTTTGCCCCCCTGCCCATGAGCCA
GACCACAGGCGCACACCAGGCCATGGATCTCGGCCCCTGGCTGCTGCTGCCCCTGCTGCC
GCTGGCGCTGCTGGCTCGTATCGGCACCCTCTGGCTGGTGCTGGTGGGGACGCTCTTGCT
GACGCCACCCTCTCTGCAGGCCAGCCCGGCGCCAACGGCCCTGCCGCCTGCTGCCCATGA
CAATCAGGCCTGGCAGGCCTTCTTGCAGCAGCACTATCAGGAGGCCGCCCGCGCCTTTGC
GGATCCCGTCTGGCAGGGCAATGCCTGGTATCGGGCTGGCGACTACGCCAAGGCAGCCGC
CGCCTATGGCCGGGCCAGCACGGCCACTGCTCACTACAACCGGGGCAATGCCCTGGTGCA
GCTCGGTCAGCTGGCGGCCGCCGAGCAGGCCTATCTGGCGGCGCTGGCGCTGGAACCCAG
CCATCAGGATGCGCGCTACAACCTGACCTTGCTTCGCGCCCAGCCGCCCGAGGCAACCCC
ACAGGCGCAGGATCCCAAGCCCATCGATGCCCCCGAGCAGGCCGCCACCCCGGACGCCCC
CCTGCCTCCGTCACCTCCCGTCCTGCTGCTGGAGCAGCGGCTGCGCAAGGAAGATCAGCG
CAGGCGCCAGCAGGAGAGCGATCGCGGCCTCGCCCCTGGCAACCTGAAAGGAGAGGATCC
CTGGTGAGCCGCCTCTTCGCCCCTGGCCGTGCCCTGTGCCTGTTGCTGCTCTGGCTGATG
ACGGCGCAGGTTTTTGCCGCCCCGTCCCGGGCCGAGCTGCTGCCGGGGGCCGATCGCCGC
GACTGGTTGCTGATCATCGAAGCGGACGGCGAGCGCCAGAGCAATGAGCTTGCCATCACC
CCTCTGCTGCGCCAGTTCGCGGTGGGCAAGGTGACCATGAGCCGGATCAGCGCCCCGCAG
CAGAGTCTGACCCGCTGGCAGATCCCCCTGCACCTGCTGGATACCAGCCCGCAGCAGGTG
CCAGCCCTGCCACTGGGGGCGCAGCAGACGCCATCCATCCCCTTTCCACCACGCAGCGAA
GCCGGCAATCTCGCGCCAGCACCTGCCATCTCCCCCATCGAGCTGCAGGCCCGGGTGCTG
CAGCAGGGGCCGCTCTACCCCGGCCAGCCGTTTGTCTATCAGCTCAGCCTCTGGCTGCCG
GCCAACATGGAGGCCCCCAACCTCACCGAGCCGGCCAGCGATGCCTTCACCATTCGCCGC
CTCGGCAACGATCAGTGGCAGCCACCGGCAAGCCCCGGCCTGCCCGGCCGCCTGACCCGC
AGCTGGCTGCTGCAGGCCAAAGAAGCGGGGCGCCATCCACTGGAGTCCCCCCGCTTTCAG
GGGCGTTTGCCGCAAGATGACGGTGGCAGTGATCCGCTCTCGGCCCGGGCAGCCACCCTG
TTCGTGCAGATCGACGAGCCCCCGCTGCAACCGGTGGCGAGCCAGCTCACCCTGAGC
>Contig_3
GCTGCTACCTTCCGGTCCTGACCAGGTCGACGGGTTATCAATGCGAGAGGACCAATAGGA
CCACCGGCGAGGAGAATAGGCAAACTGGTCCCTCAATGCAACGGCTTTCTGCCCTTGCTC
GTGCCGTTCGCCTTATTTTTCAACAATCTGGCCAAGGGTTCAGCTAAACAGCATGAATTT
GGCCCCTACCAGCAGCATCAGCAGGGCGAACGCCTGCTTGAGCCGCTGGGGCGAGAGTCG
GTGCGCCAGTTTGGCCCCCACCCGGGCAAACTGGGTACTGGTGAGCACTATGCCGAGCAG
CGCCGGCAGATAGATGAACCCCAGGCTCCACTCTGGCAGATCCGGGTTGCCCCAGCCGGC
ATAGAGGTAGCTGAGGCTGCCCGCCAGGGCGATGGGCATGCTGCAGGCGGCGGAGGCCGC
CACGGCGTTGCGCATCGGCACGCTGTTCCAGCTCAGATAAGGCACGGTCAGCGAGCCGCC
ACCGATGCCAAACAGTGCCGACATCCAGCCGATGAGGGTGCCGGCGATGCCGGTGCCGAG
CGCCCCCGGCAGATGACGCTCCGCCTTGGGCTTGAGATTGAGCCCCATCTGCAGCGCCAT
GGTCCAGGCGAAGCAGCCGATGATGATGTTGAGGGTGCTGGCGCTGAGCAGGTTGGCGGT
CATGCCGCCGAGCCAGGCCCCGATCAGCATGCCGGCACCGAGCCGGCGGATCATCACCCA
GTCCACCGCCCCGGCCTCTTGGTGGGCGCGCAGGGAGCTGAAGCCGGTGAAGATCATGGT
GGGCAGCGAAGTGCCGAGCGCCAGATGGGTAATGATGTCGGGGGCAACGCCCTGGGCGTG
AAAACTCAATACCAGCACGGGCACTATGATGAGACCGCCGCCGATGCCGAACAATCCCGC
CAGCATGCCGGCGAATGCCCCCAGCAGCAGATAACCCATAAACAGCATAAAAATTCCTTC
CGAGGCTCTGCCACGCACTAGGTCGTGTGCAGCACATAAATAAAGAGATGGCCCTTGGGC
CATCTCTTTATTGTGCCGGTTAACTCAAGGGAATGGTACCGTCCATCACCTTGTAGAAGG
CCAGCACGGCGCAACCGAGCAGGGCCGCCGTCATCCCCTGCTCCAGCCGGTTGAGGCCGC
GCAACCCGTGATGCTGGCGCGCCTTCCAGTAGATGAAGATGCCGGGGCTGTAGAGCAGCG
CCACCAGCAGCAGGTACTCGACCCCGGCGGCATAGACCAGCCAGCAGCCGTAGACGGTCG
CCACCAGCGCCAGGAAAAGGTCGCGCTTGCGCTGATGGGGCTGACCTGCGTAGGTCTCCC
CTTTCAGCGCCAGCTTCAGCCCGTAGGCACCGGAGAAGACGTAGGGCACCAGCGCCGCCG
AGGTGGCGATGTTGACCAGCGCCAGATAGGTGCTGCTCTGGAAGTAGATGATGATGAGGA
AGGTCTGCACCAGGCAGGTGGAGCACCAGAGCGACACCTGCGGCGAGCCGTTCTTGTTCT
CCTTGGCGAACCAGCCGGGGAAGACGCCGGTCTTGCCCGCGATGTAGGGCACTTCCGCCG
CCAGCACGGTCCAGCTCAGCAGGGCCCCCATCACAGAGATCACCAGGCCGATGTTGATGA
GCCAGGCGCCCCAGGGGCCGACCACGGCTTCCAGGATCATGGCGGTGGAGGGGTTCTTGA
GGGCCGCCAGTTGCGGCTGGTTCATGACCCCCAGCGAGAACAGGGTCACCATGACGTAGA
GCGTCAGGGCCCCCAGCAGCGCCAGCACGGTGGCGCGGCCCACGTCCTTGCGATGGCGGG
CACGGGCGGAGACCACCACGGCCCCCTCGATGCCGATGAAGACCCAGAGCGTCACCTTCA
TGGTGGACTTGACCTGATCCATCACCGAACCCAGCTCAGGGGTACCCTGACCCCAGATGT
CCAGGGTGAAGGTATCCATGTTGAAGGCGAGCAGGATGGCCACGCAGAAGACGATGAGGG
GCACCATCTTGGCGATGGTGGTGACGATGTTCACCAGCGCCGCCACCTGGATGCCGCGCA
GCACCAGGGCGTGTACCGACCAGATGAGGATGGAGGCGAGCGTGATGGCCACCGGGGTGT
TGCCGTCACCGAAAATGACGTTGTCCGGCGTGTCGAAGAAGTAACTCAGTGCGCTGAACA
CCACGATGGCGTAGGAGACGTTGGCCAGCAGCTGGCAGAGCCAGTAGCCCCAGGCGGCGT
TGAAGCCGATGAAATCGCCGAAACCGGCCTTGGCATAGCTGAAGATGCCGCCATCGAGAT
CAGGGCGACGCATGGAGAGGTTCTGATACACCAGCGCGAGGCAGATCATGCCGATACCTG
TGATGGCCCATCCCAAAGCGACGGCCCCGGCACTGGCATGAGCGGCGATGTTTTGCGGCA
GACTGAAGACCCCGGCACCGACCATGGAGCCGATCACCAGCGAGATGAGGGCGCCAAGCC
CCAGTTTCTTGTCCATCTCAATCCTGTTTAATTAGGCGGCGGCAGAGCGTCCGTATTCAT
ACTGCGCGCAATATGGGAGGGGCTAGAAATCCGTACCCCGTGAAAAAGGCGGCAACTATA
TTGCATGACTATTCCGACCGCAATCCCTCGTACCGTCAATCATGCACCGCCTTGACCGCG
CGCAATTTTACAGCACTGACCCCGGGGGCCTGTGAGCTGGTTCAAATTAAGAAAGACCCG
TTGATATTTCACATTTTTCCATGACCTGAGCCCCCTTTTTGCGGATAAGACCTGCATGAG
AATGCAGCTTGCAGCCGAGCTCGGCAAACCTGACTGCTGACAAACGTTTCAATAAAAATG
CCCCTGCGCCGAGGGCCAGGGGCATCTGCAAAAGAGAGCTGGAATCTAGAGGCGCAAGCC
GCCGTCCAGCTCGATCATCCGCCCCGACAGATAGTCATTGGCGAGAATAAAATGCACCGT
CTGGGCCAGTTGCGCCGCCTGCCCGAGGCTCCCCACCGGGATGGCCTGCTGCATGCGGGC
CATGGCTTCGGGCTTCATCGCCGCCGTCATGTCGGTGGCAAACACCCCGGGGGCGATGCC
CATCACCCGGATGCCGTGGCGGGCAAGCTCCTTCCCCCAGGTGACCACCAGGGAGGCCAC
CCCTGCCTTGCTGGCGGCATAGTTGCTCTGGCCCATGTTGCCGGCGCGGGCGATGGAGGA
GATGTTGATGATGACGCCCCCCTCCCCGCCGGTGGCCATCAGCGCCGCCCCCTCGCGCCC
GCACAGGAAGGTGCCGGTGAGGTTGACGTCGATGACGCTCTGCCACTGGGCCAGGCTCAT
CTTCTCCGCAAGCAACCCCTCCTTCACCTTGATCAGCATGCCGTCGCGCAGTATGCCGGC
GCAGTTGACGAGGCAGTGCAGGGCCCCGAACTGATCCTTGATGGCGGCGAAGGTCGACTC
GACCTCCGGCTCGCTCGCCACGTTGCAGACGAACAGGGCGCAGCGGCCGTCACGGCTGCG
CACCTCCGCCTCGGTCACCTCCAGATCGGTGCGGTTGACGTCGATGAGCGCAAGCTGCGC
CCCCTGCTCCGCCAGACTCAGGGCGATGGCGCGGCCCAGCCCCCTGCCCGCCCCCGTGAT
GGCGATGACTTTTTGTTTGATATCCATAAATGCTCCTTGTTGCCTTGACCCGGATGACGG
GATGCCCCTTCAAAGATGAAGCTCCGCCTCACTTGCGGGCGGAGGTCTCTTCGGGCTGGT
CCAGATAGAGTTCGACGATGCTGGAAAAATCCCGGCCCCCCTGCCCCTTGGTGGCGTGCA
GGTTGAACAGGTTGCGGGCCAGCGCCCCCATGGGCACGGCGCTGTGGGCATGCTCGGCCA
GGGCCATGGCCAATCCCAGGTCTTTGACCATCAACCGGGTCATGAAGCCCCCTTGATAGT
TGCGCGACGCCGGCACGTTCTCCATCACCCCGGGCCAGGGGTTGTAGCGCTCCAGGCTCC
AGTTGTTGCCCGAGCTCTTGCCCATGATGGTGGAGAGCACGCCCGGATCCAGCCCCTCCT
TGACCCCGAGCGCCAGCGCTTCCGCAGTGCCCGCCATGTGAATGGCAAGCAGCATGTTGT
TGCACATCTTGGCGATCTGGCCCGCGCCGAGCGCCCCGGCGTGAAACAGGTTCTGCCCCA
TGCAGGCGAGCACGGGTTTGGCCGCCTCAAAATCCACCTGTTCGCCGCCGACGATGAAGG
TGAGCGTCCCCGCCGCCGCGCCGGCCACCCCTCCCGACACCGGAGCATCGAGAAAACGGA
TGCCGCGCGCCTGCGCCGCCGCCCCCACCTGGCGGGCCGAGGCCACGTCTATGGTGGAGC
AGTCGATGACCAGGGCGCCGTGCGGCAGGGCCGCCAGCAGATCCTGCCCGCCCCGCTCAC
CGGCGCTCTCGCCAAGCCAGAGGCTGCGCACATGCTCGCCCGCCGGCAGCATGCTGATCA
CCAACTCGCAGTCGCTTACCGCCTCGCGGGCATCGCCGGCGGCGATGCAGCCGGCTTCGA
TGGCGCGGGTCAGGCTCTCGGCCACCAGATCAAATACCTGCACCCTGTGTCCCGCCCTGG
CCAGGTTGGCGGCCATGGGGCCCCCCATGTTGCCAAGCCCGATAAATCCAATCCTTGTCA
TGGTCTGTTCCTTGTGTGTGATCCCGCGTCAGCGGGGGCGCAAAGGGTTGTCCCCCTCGG
GCCAGCGATAGAAGTCATCCAGCCAGGCCTCCCCCGTCTGCGGGGCCTGCCAGCGGGGGG
ATTTGTCCTTGTCGATGAGCAGGGCCCGCACCCCTTCCACGAAGTCCCCTCTGAGCACGC
AGTTGACCGAGAGGGTCAGCTCGTCGGCAAACACCTCGGCCAGCGACTGGCGCCGTGCCT
GCCAGAACTGGCGCCAGAGAATGGCGCGGCTGATGGGGCTGCCGCTCTGGCAGGTCGCCC
GCGCCTGGGCCAACGCCGGTTCGGCCAGCTCGGCGCCCTCGAGGCGTGCCAACACCCCTT
GCAGGGAGCGACCGGCCAACAGCGCATCGATGCGGGCCTGGTGGGGCAAGAGCACGGGGG
CCGGCAGCGTCTGGCCAAGGGAGCGCTGCAAACCGGCCAGCAGCCCCTCGATCTGCTCGC
TGGCATCGACAGCGCCGGACCAGTCGAGGGCGGCGAGGCGCGCCGGCAGCTCCGCCCGCT
CGTGGCTCGCCATGGCGTGATCCGCCAGACCCAGACCGATGGCGTCCGCCCCGTTGAAGC
GGGCCCCGGTGAGGCCGAGCCAGAGTCCGAGCCGGCCCGGCATGCGGCTCAAAAACCAGC
TGGCCCCCACGTCAGGGTAGAGGCCTATGGTCACCTCCGGCATGGCGAACAGACTCTTCT
CGGTCACCACCCGAAAACCGGCCCCGGCAAAGAGGCCGATGCCGCCGCCCATGCAGATGC
CGTCCGCCACGCAGATGAGGGGCTTGGTGTAGCAGTGGATGTGGTGATCGAGCCGGTACT
CCTGCAGGAAGAAGTCGCGGGCATAGCCGAACAGTGCCGACTCGCTCGCCTCCTGCTTGC
GGTAATAAAAAGAGCGGATGTCGCCGCCGGCGCAAAACGCCTTCTCGCCGGCCCCCTGCA
GCAGCACGCAGACGATGGCCGGATCCTGCTCCCAGCGATTCAGCGCCGCCTGCATCAACT
GGATCATCTCAAGGCTCAGAGCATTGAGGGAAGCGGGGCTGTCCAGGGTCAGCATGCCGA
TGTGGCGACCATCCGCGGTGGGGTGGGTCTCGATGCGCACAGGCTCACTCATGGCTGGCC
TCCGCAGACCGGGTATCAGCCCCTGCGACACGGCGGGCCGCCATCATTACCTCGTTCATC
CTTCACTCCCTTTTCAACGGCGTGGGTTGGTCATAGTGCCAGCGCGGGGCCCGCTTCTCG
AGGAAGGCGGCCACCCCTTCGCGCTGGTTGGCATCCTCAAACAGGGTGAGGAACAGGCTG
CGCTCGAGCGGCAGCGCCGCGTCCCGATGGCCGCTGCGCCCCTGATTGATGAGGGTCTTG
CAGGCGCGCAGGGCGCTCGGGCTCTGGCGCTCCACCAGCTGGGCCATCTGGTGCGCCGCC
TCCCAGGCGTGGCCCTCCTTCACCACCTCCTCCACCAGCCCCATCTCGTAGGCCAGGGTG
GCGCTCACCTTCTCGCCGCAGAGGATCATCCGCTTGGCCCAGCCCGGCCCCACCAGTTCG
GTGAGGCGCTGGGTACCGCCGGCGCAGGGCAGCAAACCCACCGAGGCCTCCGGCAAGCCC
AGCTTGGCCTGCTGCTCGGCGATGCGGATGTCGCAGGCCAGCGCTACCTCCAGGCCCCCA
CCCATGGCGTAGCCATTGATGGCGGCGATGCTGACCCCGTGAAAGCGGGCCAGCGCCTCG
AAGGCGCGGCCAAAGGCCTCGGCCACTTCGCGGGCGTGCTCGACGTTGCCGTCGGCAAAC
ATGTTGAGATCGGCGCCGGCGCAGAAGAACTTGTCCCCGGCCCCGCGGATCACCAGCGCC
ACCACGTCGGGGCGGCCGTCGAGCTCCACCATCATCTGCAAGAAGGCCTGCAGGCTGGCG
AGCGTCCAGGTGTTGGCGGGAGGATGGTCGAGGGTGATATAGGCCACGTGACCGTGATAT
TCGAGCCTGATCCTTGTCATTGCGTTGTCCTTGTCAAAAAACCTGCCCCATGATGACAGG
GTTGAATGGAGCCGACCTGCGGCTGGCTCACAAAGCCTGACGACGAGTCACGCCAACCGC
GTCGTCAGGGCGGGCTCCGAGCACGACGGCCCCACCTCGCTACTCCAGCGCCAGACCGGG
CTCGGCCAGCAGACGGCGGGCGATGATGAGCCGCATCACTTCATTCGTCCCCTCCAGAAT
GCGGTGGACCCGGGTATCGCGCAGGTAGCGCTCGAGCGGGTACTCGCGGATATAACCATA
GCCGCCAAAGAGTTGCAGGGCGTCGTCGCAGATGCGGTGGCCAACGTCGGTGGCAAAACG
CTTGGCCATGGCGCACCAGGCGCTCTTGTCCGGCGCGCCGGCATCGAGCCTCGCGGCCGC
CTGACGTACCAGCAGCCGGGCGGCGGCGAGCTCGGTGGCCATGTCGGCCAGGCGGAACTG
CACGCTCTGGAATTCGCTGATCGGGTGGCCAAATTGCTGACGCTGCTGCACATGGGCCAA
GGCATCGTCGAGGGCCTGCTGGGCGGTGCCGACCGAACAGGTGGCGATGTTGATGCGCCC
ACCATCGAGCGCCTGCATGGCAAACTTGAACCCCTCCCCCTCCCCCTCC
>Contig_4
GCTATACCCTGGGCGGCTTCACCGATCTGGCCTGCGCCATCTCCACCACCTGCGAGGGGC
TGCTGGGCGGGCTGGTGCACTGGCGGCTGATGCGGGCGGGGAAGATGGATGCCCTGTTCG
AGCCGCGCATCGCCTTCTTCACCACCCTCTACGCCGAGATCATGCAGATGGTGATCATCC
TGCTGGTGGCCACGCCATTCGATAAATCCCTGCTGCTGGTGCGTACCATCGCCACCCCCA
TGATCCTGGCCAACTCCTGCGGCGCCGCGCTCTTCATCAGCATGATCCGCGATCAGCAGC
AGATGTACGAGAAGTTCTCCCGGGTCTTCTCCGCCAAGGCGCTCAATATCGCCAACCGCA
CCGTCGGCATCATGAGCCAGGGCTTCACCCCCGAGGCCAGCCACAAGATCGCCCGCATCA
TCCAGGAGGAGACCGGAGTGGGCGCCGTCGCCATCACGGATACCGACAAGATCCTCGCCT
TCATCGGCATCGGCGAGGATCACCACCAGCCAGGTACCCCCATCACCTCGGCCATCACCA
TGCAGGCCATCGCCCGCAACAAGGTGCTGTTTGCCGACGGCAACAGCCAGCCCTACCGCT
GCAGCATCTCGCCCCAGTGCCAGCTCGGCTCGGTGCTGGTGATCCCGCTGCACGGCGACG
AGGGGGTGATCGGCACCATCAAGCTCTATGAGCCCAAGAAGCGGCTGTTTCTCAAGATCA
ACCACACCCTGGGAGAAGGGATTGCCAACCTGCTCTCCCAGCAGTTGCTGACCGGCCGAC
TGGAGCAGCAGCAACGGCTGCTGGTGCAATCCGAGCTCAAGCTGGTGCAAGCCCAGATCA
ATCCCCACTTTCTGTTCAACACCCTCAACACCATCAGCGCCATCACCCGGCGCGAACCGG
AGCGGGCGCGCCAGCTGCTGCTGCACCTCTCCCTGTTCTTTCGCAAAAACCTCAAGCGCC
AGAGCGGCCTGGCCACCCTGCAAGAGGAGCAGGAGCACTGCCAATCCTATCTGGAGATCG
AGCTGGCCCGCTTTGGCGACCGGCTGACGGTGCAAAACGAGATCCCGCCGGCCCTCGCCG
ACCTCAAGCTGCCGAGCTTCACCCTGCAGCCCCTCATCGAGAACGCCATCAAGCACGGCA
TCTCCACCCTGCTGGAGCAGGGGAACATTCGCCTCTACACCGAGCAGACGGCAGAGCGGG
TCACCATCCACGTGGAGGACAATGCCGGCACCTGGCAGGAGAAACCGGCCGGCGACGGGC
TCGGCATGACCTTGGTGGACCGGCGCCTCAAGAGCGCCTTCGGCAACCGCTATGGCCTGA
GCGTCAGTTGCGAGCCCGACTGCTGGACCCGGGTCTCCGTCACCCTGCCAAGGGAATTGC
CATGATCCGGCCGCCGTCCAACACCATCTTCACCCTCCACCCCAGGCACGCAGGAGAACC
CCATGATCCGCACCCTCATCGTCGATGACGAGCTTTACGCCCGCGAGGAGCTGATTCAGC
ACCTGGCCGCCGAGCCCGATATCGAATTGCTGGGGGCGGCCGCCAACGCCATCGAGGCGC
TGCCGCTTATTCAGCGGCTCAAACCCGACGTGGTGTTTCTCGACATCCAGATGCCCAAGC
TCAGCGGCATGGCGCTGGTGGCCATGCTCGATCCCCTGCCCCGCATCGTCTTCGTCACCG
CCTTTGACGAGTACGCCATCCAGGCGTTCGAGGAGAACGCCTTCGACTACCTGCTCAAAC
CGGTGGAGCCGGTGCGTCTGGCCAAGACGCTGGCGCGGCTGAGGCAAGATCTCAGCCCCC
AGCCCATGACGGCGCTCGCCCCCGCCATTCGCCACATCCCTAGCTACCTGCACAACCGGG
TACGGCTGCTGCCCATCGAGCAGGTGGAGTACGCCTTCTCCGATCTCGGCGGGGTGCACG
TGGCGAGCCAGGGCGAGCTGTTTCATACCCAGCTCACCCTCAAATCGCTGGAGGAGAAGA
CCCCGCTGCTGCGCTGCCACCGCCAGTACCTGGTGGCCCCGGCCGCCATCTTCGAGATCC
GGCTGCTGGAGAACCAGCTGGCGGAGATAGTGACGCCGAGCGGCGCCCGGGTGCCGGTCA
GCCGCCGTTACCTGAAGGAGTTGAAGGAGAGGCTGGGGCTGGAGTAAGCCCCACTGTGTG
AGCCGGATCACGAGCGCCGACCGCTCGGCCCGCCATTTGACCGCTCATGCCGTTTTACCT
GCCGTTAACAGAGCAAGTCCCTACACTGGCCGCGCACACCCAACAATAACAAAGCAGGAG
CGTAGCAATGATCTGGTTCTTCCTCTGTGTCGGCTTGCTGATAGCCGGCTATTTCGTATA
CGGCAAATTCATCGAACGGATATTTGGCCCCAAGCCGGAGCTGAAAACCCCCGCCATCAC
CATGGCAGACGGGGTGGACTATGTCCCCATGTCGGACAAGAAGGTCTATCTGGTTCAGCT
GCTCAACATCGCCGGCGTCGGCCCCATCTTCGGCCCCATCCTGGGCGCCCTCTACGGTCC
GGTCGCCATGCTCTGGATCGTGTTCGGCTGCATCTTCGCCGGTGCGGTGCACGACTACTT
CTCCGGCATGCTGTCAGTGCGCGCTAAGGGCGCCTCGGTGCCGACCGTGGTCGGCGAACA
CCTCGGCACCACCGCCAAGCACTTCATGAACCTGTTCGCCGTGGTGCTGTTGATGCTGGT
GGGCGTGGTGTTCGTGCTGAGCCCGGCAGGCCTCTTGGCCAACCTCACCTCCACCGATCT
GGTCTACTGGATTGCGGCCATCTTCGCCTACTACATACTGGCGACCATAGTCCCCATCGA
CAAGATCATCGGCCGTTTCTACCCCATCTTCGGCGCCCTGCTGGTGTTCATGTCGGTCGG
CCTCATCATCGGCCTCATCGTCTCCGGCAAAGGCTTCTACAACACCGGGATGGATTTCTC
CAACCTGCACCCGACCGAGCTGCCGCTCTGGCCGCTGCTCTTCATCACCATCGCCTGCGG
CGCCGTGTCGGGCTTCCACGCCACCCAGTCACCGCTGATGGCGCGCTGCATGCAAAACGA
GAGCTCCGGCCGTTTCATCTTCTACGGCGCCATGATTGGTGAAGGGGTCATCGCCCTCAT
CTGGTGCACCCTGGGTCTCTCCTTCTACGACAGCACCGAGGCGCTCAACGCCACCCTGGC
CAGCGGTGGCCCCTCTGCCGTGGTGCACGAGGTCTCCACCAGCCTGCTCGGCACCGTCGG
CGGCATCCTGGCCATCCTCGGCGTGGTGATCCTGCCCATCACCTCCGGCGACACCGCGTT
TCGCAGTGCCCGCCTCATTGTCGCGGACTTCCTGAAACTGACCCAGAAGCCCATGGCCAA
GCGACTGCTCATCGCCATCCCCATGTTCATCCTCGGCTTCATCATCTCCAAGGCCGAATT
CGGGGTGATCTGGCGCTATTTTGGCTGGGCCAACCAGACCACCGCGGTGATGATGCTGTG
GGCGGCGGCGGCCTACCTCGCCAAAGAGGGCAAGCTGCACTGGGTCTGCACCATTCCCGC
CATGTTCATGACCGCCGTGGTATTCACCTACCTGGCCAACGCCCCCATCGGGTTCGGGCT
GGAGATGGGCGTCTCCACCATGATTGGGCTAGCCAGCACCCTGATCGTCACGGTGGCCTT
CCTAGTGAAATTCAGGCCCGCGCTGATCAACAAGCCCAGCGAAAGTTGATCCACGCCAAC
CATGTCAAAAAAGGAGCCATAAAGGCTCCTTTTTTTGCTGCTCATCTCATCGCACTAATG
CCATACTCGTCCCGTAAGTTCTTGTCATGGATACGACTTTACGGACTTGCCCCCAATAAC
ATCAGCGTCTGTTTTGACGACTTGGAAACTACTTAAGCTTCAGTACAACAAAACAACTTA
AGATTTCGGGCCCGACAGGAGGGAAATCAGGTGGCTGACTGCCTTGCAGAGCCCTGTTCC
CAATGACAATGCGGTGCGTCAAGCCAGCGGAGGCATAAATGGCACTCGATTATTTTGCTC
TTGGTCTGCTTTTTTTTGTGGGTTTGGTCATTTTTTATGGGGTCATCGTCATTCACGACA
TTCCCTATGAAATAGCCAAGCATCGTCAGCACCCCCATCAGGACGCCATTCACGTGGCCG
GCTGGGTCAGTCTGTTTACCTTGCACGTGCTGTGGCCCTTCCTCTGGATCTGGGCCACCC
TCTATCGTCCCGAGCGGGGCTGGGGGTTCAATCAGCGGCTGCAGCAGGATGAAGAGGATA
TCCAGCAGCTCAAACAGGAGCTGGCCGACCTCAAAACCCGTCTCAATAACATCGAACAGA
CCGAGCAACAGGGATAAATCATGGACCTGCTACTGATCCTGACCTACACGGCCATCTGCG
TGGCCATCTTCAAAATCTTCCGTATCCCGCTCAACAAGTGGACCGTGCCCACCGCCGTAC
TGGGCGGCGTGCTGATCATCGGCACCCTGATCATGCTGATGAACTACAACCATCCCTACT
CGGAAATGGCGCGCAACTACTACGTCTCCACCCCGATCGTGCCGCTGGTCAAGGGCCGGG
TCATCGAGGTGCCGGTACAGGCCAACCAGCCGGTGAAGAAGGGCGACGTGCTGTTTCGCC
TGGATGCCGCCCCCTTCCAGCTCAAAGCAGACAGTCTGACGGCGCGGGTTGAATCCAACC
GCAACCACCTCAAGTCCATCGAGGCCAGGTTGCGCTCCGCCAAGCTCGACCGGGATCGCG
CCAGCGATCTGATGCGTCGCGGCGTCGGCAAGCAGCGCGACCTCGACGTCACCCAGGCCA
ACGTGGACGACATCGTGGCCCAGCTTGAGCAGCAACAGGCAACGCTGGAAGATCTGCAGG
CCCAGCTTGACGAGGCCAAATATCAGGTCGCGCAGACCGTGGTCTATGCCCCGAGCAACG
GTCACGTGGTGCAGCTGGCCTTGCGCCCCGGCATGATCGCCACCCCCTACATGTATCGCC
CGGTGATGACCTTCATTCACGAGGATGAGAACGCCTATGTAGGCTGGTTCTGGCAGAACA
GCATGCAGCGCCTGGCGGTGGGCGATGAGGCCGAGGTGGTGATCGACGGCATCCCCGGCA
AGATCTTCCAGGGCAAGGTGACCGCCGTGATCCCGGCCATCGCCGCAGGCAATGTGCAGG
CCAACGCCGGCCTGCTGGATCAGACCAGTGCCGTGCGGCCGGGCCGCCTGCCGGTGCTCA
TCTCCATCACCGACCCCGAATGGCCCAAGTATCAGGTGATCGCCGGGGCCAGCGGCCAGG
CTGCCATCTACACCAAGCACTTCCACCATGTCTCGGTGATGCGAAAGGTGCTGCTGCGCA
TGGCCAGCTGGATGAACTACGTCTTCCCCTTCCACTAAGCGAAGACGTCATCGCCAGCGG
GCCGGCACCATGCCGGCCCGCTGTTTTTTGGCGCCAGGATCCCTATAATGGCGCCATCCT
GCACCACCCCACATCGACACACCCAAGCCTGCATGTTCGTTCTCAGACCCTATCAGACCG
ACGCCGTCAACGCCGTGATCAGCCACTTTCGTCAGCACCCGGATCCCGCCGTGGTGGTGC
TGCCCACCGGGGCCGGCAAGAGTCTGGTGATCGCCGAACTGGCCCGCAAGGCGCGCGGCC
GGGTGCTGGTGCTGGCCCACGTCAAGGAGCTGGTGGAGCAGAACCACGCCAAGTACGAGG
CGTGGGGGCTCAAGGCCGACATCTTCGCCGCCGGGCTCGCTCGCAAGGAGGCGAGCGCCC
AGGTGGTGTTTGGCTCGGTGCAGTCGGTAGCGCGCAATCTGGCTGCCTTCGACGGGGCGT
TTTCGCTGCTCATCATCGACGAGTGCCACCGGGTCTCGCTCGATGACGACAGCCAATACC
ATCAGGTGATTGAGCACCTCAAGACCGCCAATCCGGCCCTCAAGATCCTCGGCCTCACCG
CCACCCCCTATCGGCTCGGGCTGGGCTGGATCTACCGGCGCCACTACCACGGCATGGTCA
AGAGCCACGGCGAGCGACTGTTCGGCGACTGCGTGTTCGAGCTGCCGCTGCGCTTCATGG
TCAAGAACGGCTATCTGACCCCGCCCAGGCTGGTGGATGCCCCCATCGTCCACTACGACT
TCAGCAAGCTGGTGGCGCGGGAAAACGGCCTGTTCAGCGAGGCGGATCTCAACAGCGAGC
TCAAGCGTCAGCAGCGGGTCACCCCCCATATCCTGAGCCAGGTGCTGGAGTATGCGGCCG
ACCGGCAGGGGGTGATGATCTTCGCCGCCACCGTCGAGCATGCCCGCGAAATTCATGGCC
TGCTGGGCGCCAGAGGCCAGCAGGCCGCCCTCATCACCGGCGAGACGCCGGGGCCGGAGC
GCGATGCCCTCATCAGTGCCTTCAAGGCGCGCGAGCTCAAGTTTCTGGTCAACGTGGCGG
TGCTCACCACCGGCTTCGATGCCCCCCACGTGGATCTCATCGTGATGCTGCGCCCCACCG
AGTCGGTGTCGCTCTACCAGCAGATCGTGGGTCGGGGCCTGCGCCTCTCTCCCGGCAAGA
CGGACTGTCTGGTGCTCGACTATGCCGGCAACAACTTCAACCTGTTCGCCCCCGAAGTGG
GGGAACCCAGGCCCCACGCCGGCACCGAGCCGGTGCAGGTGCCCTGCCCCGCCTGCGGTT
TTGCCAACACCTTCTGGGGCAAGACCGACGAGGATGGCAAGGTGATCGAGCACTACGGTC
GCCGCTGTCAGGGGCTGTTTGAAGATGACGAGGGCCATCGCGAGGAGTGTGACTACCGCT
TTCGCGCCAAGATCTGCCCCGCTTGCGGCAGCGAAAACGACATCGCCGCCCGCCGCTGCC
AGAGCTGCGATCAGCTGCTGGTGGACCCTGACGACAAGCTCAAAGAGGCGCTCAATCTCA
AGGACTGCATGGTGATCCGCTGCGCCGGTTTGACGCTGAGTGCCGGGCGTGGCAAACAGG
GGGAGCGGCTGGAGGTGACCTATCACGATGAGGATGGCCTCACCCTCAATGAGTACTTCG
GATTTCACTCCCAGGGTGCACGGCGCTTGTTTCAACAGGTCTTTGTGCGTCATCATTGGC
CCGCCCCGGGTCTGGAACCCGAGTTTGCCACCCTGGCGAGCGTGCTGGCGGCAGAAAGCC
AGTTCCGCCACCCCGATTTCGTCATCGCCCGCAAAGCGGGGCGGTTCTGGCAGATAAAAG
AGAAGATTTTTGATTATGAGGGTCGCTATCGCACCGCCAACTCGATGGCGTGATGGCCAG
TGGCGACCGGCATAAATCGTATGAATGGCTTTGCCACGGTCGATCCCGCATCGGCGGGTG
AAACCAGGTTGAATTGTCAGGGCCGGCACCACTGCCGGGCCCTTCGTCACGTTTAGAGGA
TGTTATGCAGCGGCTGTTGATTGGTTTTTGTGCTCTCTTTTCCCTGGCGGCCCAGGCCGC
CCCGCTGACCCCGCCTCAGGGGGGCCAGTACGCCATCATAGTGCAGGGCAACAACGGGGT
TGAATTTGCCCGCCATGCGGATCAGATGATCGCCCCCGCCTCCACCATGAAGGTACTCAC
CGCGCTGGCGGCCCGTCTCGAGCTCGGTGCCGACTTCCGCTTTGCCACCGACATTCAGGC
TCAGCCCGGCGCCAAACAGGGTGATGTCATCAATGGCGACATCTGGATCAACTTCGTCGG
CGACCCCACCCTCTCCCGCATGGATCTGCTGGCCCTGTTCAAGCAGCTCGGCGTGAACCG
CATCAAGGGCAACGTCTACGTCAACACCGGCGCCTACAACGGCTACGAGCGTGGCAACGG
CTGGTCGTGGGGGGATCAGACCCTCTGCTTCGCCGCCCCGGTCTCCTCGGTCATCATCGA
CAAGAACTGCGCCTACGGCACCATCACCGCCACCCAGATTGGCAAACCGGCGGTTGGCAA
TGTGGCCACCGGCGTCCCCATCGGCATCGGTGCCGACAACGTGGAAGTAATGAGCTACGC
CGACATGGCACGCCAGTTCTGCGCACTGGAAGTGGACATGGCCAAGGGCAACTTCTACGA
ACTCAAAGGCTGCATCACCCCGAACAAGGAGCCGCAGGGGCTCCGCTTTGCCATCCACGA
CGTGGAGGCCTGGGGCTGGGACAACATCCGCTGGGCCATGGACAGGGCCGGCATCAAGCA
TGAGGGCCTGCTGCGGGTGACCCACAAGTCCCCGGACAATGCCGAGACGCTGGGCACCCA
CTACTCGGTCTCATTGCCGGTGATGCTGGCCAAGATGCTGAAGAAATCGGACAACCTCTA
TGCCGATACCTTCCTCAAGACCGTGGGTCGTCACTACTACAACAAGCCGGGCAGCTATCG
CAGCGGCACCATGGCAGTGCGCGCCATTCTGACCAAGAACGGCATCGATCTGGGCAACGC
CACCCTGGCCGACGGCTCGGGCCTCTCCGCTCACAATCTCATCAGCGCCCGCCAGATGCT
GTCGGTGCTGAACTTCATCCAGAAAAATGATGCGGAACTTGGCCTCATCAAGCTGCTGCC
AAGCTCCCAGGTGGACGGCACCCTGGCCTGGCGGCGCAGCGTCACCGCCCCCATGATGAA
GAACAAGGTGCACGCCAAGACCGGCACCATCACCGGCACCTCCAACCTGGTTGGCTTCAT
CGACACCGCCGGCGGCCAGCGCAAGGCCTTCGTCATGTTCCAGCGCGGCCTGTCGCAGGA
TCCGGCGACCCACGAGCGCTACCGCGCCAGCAAGGCCGCCTGGCCCTGGACCCTGTTCGA
GAAGGGAGTGCTGGAGAGCATCTATCAGCAGCAGCCGATCCAGATCGCCGATCAGGGTTG
AGCTACCGCTCGGTGATTGACGATCACGGCCGGCGAAGCACGCCTTATCGAAGATGACGA
ACGGCCGTATCGACAATTTCCACTTTGACTAGTCACGAGGCGGGGCTATCCTGTCCCCAG
CCTCATATGAATGGAGAGAGAACATGTTTGCAGTGATTTTTGGTCGTCCCGGTTGCCCCT
ATTGTGTCCGTGCCAAGCAGATCGCCGAGCAGCTGGTTGAACAGCGTGACGATTTCAAAT
TCCGCTACGTGGACATCCACGCCGAAGGCATCACCAAGGAAGATCTGGCCAAGAGCGCCG
GCAAGCCGGTCAATACCGTGCCGCAAATCTTCCTGGACGAGCAGCACATCGGTGGCTGCA
CCGATTTCGAAGCCTATGCCAAAGAAAACCTGGGTCTCTACCAGTAAGCTCACGTTGTGA
AAAAAGGCGCCATCAGGCGCCTTTTTCATGGTCAATGGTCAGCCTTAGCTGGCAATCGGG
GTGAAACGGCTCACCACGTCTCCCTGATGCTCGATCCACTCCATGAACATGGCCACCGGG
CGGGCATAGACGGCGCCATCCTGCTCGCTCTGATAGATCACCAGCTGCTCCCCGGTTTCG
GTGTGCAGGGCTAGGGTCAACACCTGATAATACCCACCCTTGAAATGGCGGTAGCGACCA
ACTGCGGGGGCTTGCATGGGAACTCCTTCGATATCGACGCCAGGCGGCGCCAGCATGGCG
CGCAGACCACATGCTCTGCTTTTTAGGCCGGCGCCGACAAAAATAATGACATTTTTCACG
CAAGCCAATCGTGCCAGCGAGAGTGAATATTTCAACACAGTCGGGTAGCTTTGTTAATCA
GCCCCTCATCTTTCACTGGTGAAACTCGGTTACCACAAACGATTGTGCTGAATTTAACGT
TTTGGCAACCCTGTTTAGGGCTAAAAATCAGGGAATTCTACTAAAAAGAGGATTGTTCTA
GCATTCAATTCTGTGAAGAATAGGGGAAAAGAAATTTGATACTAAAAAACGCCTTTTTCG
CCAACGCGCCCCCAGGGGAAGGAATCACAGTCACCATGTTCACTATCGACAAGTCGCACA
AGCTCGACGATGTCTGCTATGACATCCGCGGCCCGGTGCATAAAGAAGCTCGCCGTCTCG
AAGACGAAGGCCACCGCATCATCAAGCTCAACATCGGCAACCCGGCCCCGTTCGGTTTCG
ATGCGCCGGAAGAGATCATCAAGGATGTGATCCTCAACATGCCGCTCAGCCAGGGCTACT
GCGACTCCAAGGGGCTGTTCTCGGCCCGCAAGGCGGTGATGCAGTACTACCAGCAGAAAG
GGATGCGCAAGGTCGACATCGACGACATCTACATCGGCAACGGCGCCAGCGAGCTCATCG
TGATGGCGATGCAGGCGCTGCTCAACAACGGCGACGAGATGCTGGTGCCCTCCCCCGACT
ATCCGCTTTGGACTGCGGCAGTGACCCTCTCCGGCGGCCATGCGGTGCACTATCGCTGCG
ACGAAGGGGCCGACTGGTACCCGGATCTCGACGACATCCGTGCCCGCATCACCCCGCGCA
CCCGCGGCCTGGTGCTGATCAACCCCAACAACCCCACCGGCGCCGTCTACGGCAGCGAGT
TCCTGCTGGAAGTGATCGAGATCGCCCGCCAGCACAACCTCATCATCTTCGCCGACGAGA
TCTACGACAAGATCCTCTACGACGACATCTCCCACACCAGCGTCTGCACCCTGTGCGACG
ATGTCATGGTGGTGACCTTCAACGGCCTCTCCAAGGCCTACCGTGCCTGTGGCTTCCGCC
AGGGCTGGATGGTCATCACCGGTCCCAAGGGCCGTGCCAAGGGCTACATCGAGGGGCTGG
AGATGCTGGCCTCCATGCGGCTCTGTGCCAACGTACCGATGCAGCACGCCATCCAGACCG
CCCTGGGTGGCTATCAGAGCATCAACGAGCTGATCCTGCCGGGCGGCCGCCTGCGCCGCC
AGCGCGACAAGGCGTGGGAGCTGCTCAACGACATCCCTGGGGTCTCCTGCGTCAAGCCCA
AGGGGGCGCTCTACATGTTCCCGCGCCTCGACCCCAAGGTGTATGACATCCGCGACGACC
AGAAGATGGTGTTCGATCTGCTGCAGCAGGAAAAATTGCTGCTGGTGCAGGGCACCGGCT
TCAACTGGCCGGCGCCGGATCACTTCCGGCTGGTGTTCCTGCCCCGGGAAGAGGAGCTGG
AAGAGGCCATCGGCCGTCTCGCCCGCTTCCTCAAGGGCTACAAGCAGTAAACAAGGCTCA
TGAAAAAGGCTCCCGCGGGAGCCTTTTTGTTGTCTGTCGTTTTCTATCCGCGCCATCAGC
CGTGCAGCAAGGCGCCGGCCACCAGCACCACCATGGTGATGAGAGCCACCCCGATGATGA
AGGGCAGCACCCAGCGCACGAAGCGATCGTAGGGGATCTTGGCCAGCGCCAGCCCCGCCA
CCAGATGGGCGGCGGTGGGGGCAAACAGGTTGATCCAGCCGGAGGCAGACTGATAGGCGG
TGATCACCAGATCCCGCGAGATCCCGGAGAAGTCCGCCAGCGGCCCCATCAGCGGCATGG
AGACGGTCGCCAGCCCCGAGGTGGAGGGGATGAAGAAGCTCAGGATGATGTGCACCAGAT
AGGCCATCAGGATGAACACCGACGACGACAGCCCGCTCACCAGCCCCTCGGCCCAGTGCA
GTATGGTGTCGATGATGACGCCATGCTCCATCACCACATAGATGCCGCGAGCCACCGCCA
CCACCAGCGCCACCCCGATGAGGTCTCGCGCCCCGTTGAGGAAGGTCGCCACGTAGTTGG
ACTCCGGCATCCGGTTGATCAGCGCAATCAAAATGGAAGCGCTGAAGAACAGGGTGGAGA
GCTCGTCAAACCACCAGCCCAGGGTGGGCAGCAGGTCGATGCCCAGATCTGACCAGGGCA
CCACCGCATAGATCATCAACAGGAAGGTGCCGAAGAAGACCAGCATGGTGAGCTTCTGCT
TGCCGCTGAAGGCGAGGTTGCCGCTCTTCATCTGGGAGAACTCGTCGTCATAGGCGATGT
CGGCCAGCACGGAGCGGGACTTGTCCTGCTGCACCTGCTTGGCGTAGCGCATCACGAACC
AGGAGGCGAAGATCACCAGCAGCAGCCACTGCACAACCCTAAGGCCAATCCCCTCACCGA
TGGGGATACCGGCAAAACCGGAGGCGATGCCGGTGGCAAATGGGTTGACGGTGGAGGCGA
GCACCCCGACCCCGGAGCCGAGCAGGATGATCCCCGCCGCCACCATGCGATCGAAGCCCG
CCGCCATCATCACCGGCACGATCAGTGCCCAGAAGGCCACCGTCTCCTCCGCCATGCCGA
AGGTGGAGCCGCCCAGGGCAAACAGGGCGATCAGCACGGGGATCAGCAGCCGCTCGCGCC
CGGCAAAGCCGCGCACGATGGCGCCCACCCCCGCATCCAGTGCGCCGCTCTGCATGGTCA
CCGCCAGGAAACCACCGATGATGAGCACGAACAGCGCCACGTCGGCCGCCTTGTGAAAGC
CCTGGATGGGGGCCTTGAGCACATCGAATACCCCCTGCGGTTGGGAGGGGAGCTCGGTGT
AGCTGCCGGGCACCGGCAACAGCCGCTCGTCGCCGCTGTAGTCGGCCACGGCCGCCGCCG
CCACCGGCTGCTGGCTCTTGGCCGTCACATAGTTGTATTTGCCCGCCGGCAGCACCCAGG
TCAGGGCCGCCATCAGGGCGATGATGATGAAAAGCAGGGTATAGACAGTGGGGAGTTGGC
GCTTTTTGGGCGCTTCATGTGGGGTGGTCATAGCTTCCGTACCTCGGCAATGCCGTCATG
TGATCCGATCACCGCCAGACTAGCGGGTTTGATATGGGAAAAAGGTGATCGCGGATAATA
AAATTCCGCAACTTAGCGGGATTTTTGCCAAAAAAACAGGGCCCCGCGGGGCCCTGTTTT
CACTTGGGTCAGACTCAGAGCTCGACCACATCGAATTTCACGTCCGGATTCACATCCGCA
TCGTAATCGACCTCGTCCAGCCCGAAACCGAACAGACGCAGGAACTCCTGCTTGTAGCCG
GTGTAGTCGGTCAGCTCACAGAGGTTCTCGCTGGTGATGGACGGCCACAGGTCGCGGCAG
GTCTGCTGCACGTCTTCGCGCAGCTCCCAGTCATCCATGCGGATGCGAGCCTGATCGTCC
AGCGCCATGTCGGACGCGTAGAGGCGGGTGCGCATCATGCGGTCCACCTGCTCCATGCAG
CCCTCGTGAATGCCCTTCTCCTTCATGATCTTGAAGGCCATGGAGATATAGAGCGGCATC
ACCGGAATGGCGGAGGAGGCCTGGGTCACCACGGATTTGAGCACGGCCACGTGGGCGGTG
CCGCCCTTGGCAGCCAGATCGCCACGGATGGCGGCGGCGGCGCGGTCCAGATCTTCCTTG
GCGCGGCCCAGGGTACCGTGCCAGTAGATTGGCCAGGTCAGGTCGGTGCCGATGTAGGAG
TAAGCCACGGACTTGGCGCCGTCAGCCAGCACGCCTGCATCGCGCAGGGCAGCCATCCAC
AGCTCCCAGTCCTGACCGCCCATGACGGTGATGGTGTTCTGGATCTCTTCCTCGTTCGCC
GGCTCGACGGTGGCGGTGATGATCTGATCCTTGTTGGTGTCGATGGCGGTGGTGGTGTAG
ACCTCGCCGATGGGCTTGAGGGCAGAGCGCACCACTTCGCCGGTATCCGGCAGTTTGCGC
ACCGGTGAGGCCAGGGAGTAGACCACCAGATCAATCTGACCCAGATCCTGCTTGATGAGC
TCGATCACCTTGGCGCGGCATTCGTTGGAGAAGGCATCGCCGTTGATGCTCTTGGCGTAG
AGGCCCGCCTCTTTGGCGGCCTTGTCGAAGGCAGCGGAGTTGTACCAGCCGGCGGTGGCA
GTCTTGGTCTCGCTGCCGGCTTTTTCGAAGAAGACACCGAGGGTGGCAGCGCCGGAGCCG
AAGGCGGCGGCAATGCGGGAAGCCAGGCCATAACCGGTGGAAGCGCCGATCACCAGCACC
TTCTTGGGACCATTCTCGATGGTGCCCTTGGCCTTTGTATAAGCGATCTGGCGACGAACA
TTGGCTTCACAACCGACTGGGTGAGTGGTGGTGCAGATAAAGCCGCGAACCTTGGGTTTG
ATGATCATATGGGGTCTCGGATCCGTTTAATGGATGAAATCGGGGCATAAGATACCTCAT
CTTGCCGCGATAAGGTGCTCTGATGTGTTGAATCGCAGGGAAAATGAGCAAAGCGTGGGA
CAAATGCCGCCCAAGGAGCCTGCCGTCAGCCTGCAGGAACAGGACCGGCCTCCCCGCCCC
TCTGCATGGCTTGACGACATGACAAGATCGATAATGACAAAACAAACAATTAACCCTGAT
GGCTGAGGCGACGGCCAAACAACCTGTACTAGTATTCAGCCGGTCGGGTATTGTCATGAA
AGGCCTCACCAGGGTCTTAACAAGGAGCTCCGCCATGTTTTGGAATCGCACGGGTAAAAG
TGAACAGAGTGAACAAGCGGCACAGATCGCAGAACTTGGCGCCTTTGAGCAGGCCATCCA
GTCACGGGTTCCCTATATCGAGTTCACCCCGGAGGGGGTGGTCACCTTCGTCAACGATCG
TTTGCTCGCCATCGTGGGTTATGCCCGGGAGGAGGTGATCGGCAAGCACCACAGCGCCCT
CTGCTTTCCCGAGGACGTGAAAACCCGCGAATATGAGCAGCTGTGGCAGGATCTGCGCAG
GGGGGAATCACGTAACGGCCGTTTCATCCGGCAGGCCAAATCGGGCAAGGCGGTCTGCCT
CGAAGCCAGCTACTTCCCGATCCTCCTCGATGGCAAGGTGATCAAGGTAGCCAAGGTGGC
CTCCAACGTCACCGAGCAGCAATCCACCCTGGAACGCAGCCAGGCTCTGCTGGCGGCACT
GGACAAATCCCTGGCCGTCATCGACTTCCAGCCCGATGGCACCGTCATCACCGCCAACCA
GAATTTCCTGCACTGCTTCGGCTACCGGCTGGACGAGGTGGTGGGCCAGTCCCACCGCAT
GTTCTGCGACGAGTCCTTCTATCAGCAGAATCCCAACTTCTGGCGGGATCTGGGGACGGG
CTCCATCCAGTCCGGGCTCTTCATGCGCCGTGGCCGCCACGGCGAGAAGATCTGGCTGGA
GGCCACCTACAACCCCATCTTCAACCATGAAGGCAAGGTGATCAAAATCATCAAGCTGGC
GAGCAACATCAGCGAACGGGTGGAGAAGTCCATCTCGGTGCGCGAAGCGGCCCAGAAGGC
CTGCGCCATTGCCGGAGAGACGGTGCTGAGCGCCGCCAGGGGACGGGAGGTGATCGACAA
GGTGCTGGAAACCTCGGCCCACATCAACAGCTCGGTCAGTGAAGTCAGCCGGCAGATAGA
GAACCTCAACCAGCAATCCAGAAGCATAGAGTCCATCATCTCGACCATCAGCAGCATCGC
GGATCAGACCAATCTGCTGGCGCTCAACGCCGCCATCGAGGCGGCCCGCGCCGGCGAGCA
GGGCCGCGGGTTTGCGGTGGTGGCCGATGAAGTGCGCCAGCTGGCGGCCAGAACCTCCAC
CTCCACCGGCGAGATAGTCTCCGTCATCCGGCTCAACTCCGACATCACCTCCAGGATCAC
CCAGACCGTCTCGGTGGTATCGGACAAGGCGATGGCGGGCCAGGCCCAGGCCGACATCAT
CGCCGGCGTCATTCAGGAGATCATCGAGGACGCCAACTCGGTGTCCGACACCGTCAAGGG
CCTCTCCATCTAGGGGCCTCGCCATCACAACACACGGGGCCAGGCCCCGTGTTTTTTCTT
CCGATCAAAGCGTCAATCCCGCCCCGACAGATAGTGCCTGGCCTCCTCGTCGGCCTGCTG
CAGGGCGCACTCCCACAGCTCGGCGATGCAGAGCCCCTCCTCGCCCACTGCTTCCTCTTC
CAGCGCCTCCAGTGCCCGCGCATCGGCCAGGGTGAAGGGATGGTGGCCAAGCAGCAGTCG
CGCCTGCGCCAGTAACCTCATGTCACTCATGATCCCGCTCCTCGCTGCTACCAGCCCTGA
CTGTAGTCAATTTGTGGCCGTCACGAGCCTGTGGTGGCCGCCGGCATCCGCACACGCCTG
GCCGGCAGCTGTCCCACCGCGATCCCCAGCAGCACGGCGCCACAGGCCACCCATTGCAAG
GCGTTGAGGGTCTCCCCCAACAGCAGATAGGCCAGCAGCAGGGTGAACACCGGGATGAGA
TTGACGTAGGCCGCCGCCAGCGTCACCTTCACCTGGGTCACCGACCAGTTGTAGAGCAGG
TAGGCCCCCAGGGTCACGCAGGCGCCGAGAAAGACGATGACCGCCATGTCCTGCCACACC
CAGGCCGTCGACCAGGGTTCGCCAAAGGCAAAAGGGGCGAAGAAGAGGGTGCCGACGAAG
GCCTGCAACGCGGTCAGGGTCAAGACGCTATAGCGGCTGCAGAGCTTTTTGAACACCACC
GAGTAGGTGGCGGCGCAGAACATGGCCGCCATCTCCAGGCTGTTGCCAAGCAGGGCATTG
GGGGCAAATTCATCCGCCCCGCTGCCAAAGCCGAGCAGCGCGATGCCGAAGATGGCGATG
GCAAAGCCGAGCAACTGGCGGCGGCTCACCCGCTCGCGGATCAGCACGAAGGCCACCAGC
GCCACGATGAGCGGCAACAGGGCACAGACCATGCCGGCCTGACCGGCACTGGTGTAGCGC
AGGGCGTTGACCTCCAGCAGGAAATAGAGGCAGGGCTCCAGTGCTCCCATCAACGCCAGC
CAGCGCCAGTCCCCCTTCTGATAGTGGAAATTGCCGAGATAGCGGTAGCAGCACAGCCAG
CAGAGCGCCGCCACGCTCATGCGCATGAACAGCACCTGGCCGAAGCCCCAGACCCCCAGC
ACGTGCTTGAGCGCGATGAAGGAGCTGGACCAGAGCAGCATCGCCAGGGTCAGGGTAAAA
ATGGGTAAAGGGCGCACGTTTCCTCCATGAAATTGGCTATCTGAATAATAACCATGCGGC
CTTGCGGTTGTTAAAAGGCACCTAAAATCAGATAATACCGCCGCCTTCACACCGGATAAC
CAACCTGCAATGACTGAGTACCTGCTTTTATTGGTCGGCACTGTGCTGATTAACAACTTC
GTGCTGGTGAAATTCCTCGGCCTGTGCCCCTTCATGGGCGTCTCCGGCAAGCTGGAAACC
GCCATTGGCATGGGGCTGGCAACCACCTTCGTGATGACCCTGGCCAGCGCCTGTTCCTAT
CTGATGGAACACTATATCCTGATCCCGCTGAACATCGCCTACCTGCGCACGCTCGCCTTC
ATTCTTGTGATCGCCGTCGTGGTTCAGTTTACCGAGATGGTTATCCGCAAAAGCAGCCCC
ACCCTCTATCGTCTGCTGGGCATCTTCCTGCCGCTCATCACCACCAACTGCGCCGTGCTG
GGGGTGGCCCTGCTCAGCATCAACGAGCACCACAACTTCATCCAGAGCATCATCTACGGT
TTCGGCGCCGCCACCGGTTTCTCGCTGGTGCTGATCCTGTTTGCCGCCATGCGTGAACGT
CTGGTGGCCGCCGACGTCCCGACCCCGTTTCGCGGCGTCTCCATCGCCATGATCACCGCC
GGCCTGATGTCGCTGGCCTTTATGGGCTTTACCGGCCTCATCAAGATATAGCGCTATGAC
TCACATACTCTTTGCCGTTCTGGTGTTGGCTCTGCTGGCTCTGGCCTTCGGCATCATCCT
GGGCTTTGCCGCCGTCAAATTTCATGTGGAAGCCGATCCCATCGTCGATCAGCTCGACGC
CCTGCTGCCGCAAACCCAGTGCGGCCAGTGCGGCTACCCGGGCTGCAAGCCCTACGCCGA
GGCACTGGCCAATGGCGACCAGATCAACAAGTGCGTGCCAGGTGGCGATGCCACCATGCG
CAAGATTGCCGACCTGATGGGGGTCGAACCCCAGCCGCTGGGCGGCGCCGAAGCCGCCGC
CCCCATCAAGAAAGTCGCCTTCATTCATGAAGATCAATGCATCGGCTGCACCAAGTGCAT
CCAGGCCTGCCCAGTCGACGCCATCGTCGGCGCCACCAAGGCGATGCACACCGTCATTGC
CGACGAGTGCACCGGCTGCGATCTCTGTGTCGATCCCTGCCCGACCGACTGTATCGAAAT
GATCCCGGTGCCGACCACGGTCGACAACTGGAAGTGGGATCTGGCCAACGTCGCCATTCC
GGTCAAGATAGTGGAATAAGTAACCATGCAGTCCTTACTCGAACGCATCAAAGCCGGCAC
TCTGTGGGATTTTCACGGCGGCATTCACCCTCCCGAGAACAAAGACCAATCCAGTCTCAC
CCCGGTGGTGGACGCGGGTCTGCCGCCCCAGCTCATCATCCCGGTGCGCCAGCACGCGGG
CCCGGCCGGCGATCTGCTGGTGCGGGTCGGCGACCAGGTCAAGAAAGGCCAGCCGCTCAC
TCGCCATGACAAAGGGCGTTTCGTGCCGGTGCACGCCTCCACCTCGGGCACCATCACCGC
CATCGGTCACCACACGGTGGCCCACCCCTCCGGTCTCGACGATCTCTGCATCACCCTCAC
CCCGGATGGCGAAGATGCCTGGGGCGAGCGTCAGGGCCGCAGCGACTACTGGAATCTGGA
GCGGGGCGAGCTGCTCGAGCGCATCCAGCAGGCCGGCATCGCGGGCCTCGGCGGCGCCGT
GTTCCCGACCCACAGCAAGCTTGATGGCCGCGGTCAGCTCACCGAGATCCTGATCGTCAA
CGGGCTGGAGTGCGAACCCTACATCACCACCGATGACCGGCTGATGCAGGAGTACGCCGA
CGAGATCATGGACGGCATCCGGGTGCTCAAGCACCTGCTCAAGCCCAGGCTGACCCTGAT
CGGGGTGGAAGACAACAAGCCGGCCGCCATCGGTGAGCTGACCCGTCATGCCACGGACGA
AGACGTACTGGTCAAGACGGTGCCTACCAAGTATCCCTCTGGCGGCGCCAAGCAGACCAT
CGAGCTGCTCACCGGCCGCCAGGTTCCCAAGGGGGGCCGCGCCGTGGACATGGGCATCAT
GGTGCTCAACGTGGCCACCGTGTTTGCCATCAAGCGCGCCATCATCGACGGCGAGCCGCT
CATCTCCCGCATCGTCACCCTCACCGGCGACGCCTTCAAGAAGCCGGGCAACGCCTGGGT
ACTGCTGGGCACCCCGGTGCGCTGGCTGCTGCAGCGTTTCGAGCTGCAGCCCGAGGCGGA
TCAGCGGGTGATCATGGGTGGCCCCATGATGGGCTTCACCCTGCCCCATGCCATGGTGCC
GGTGGTCAAGGCCACCAACTGCCTGCTCTCCCCCACCCGGGCCGAGCTGCCGCCGCCTGG
TCCGGAGCAGGCCTGCATTCGCTGCAGCGCCTGTGCCGACGCCTGTCCGGCCAACCTGCT
GCCGCAAGAGCTCTACTGGTACAGCCGGGCCAAGGAGTACGACAAGGCCGAGGGGCTCAA
CCTGTTCGACTGCATCGAGTGCGGCGCCTGTGCCTGGGTCTGCCCGAGCGAGATCCCGCT
GGTGCAGTACTACAAGATTGCCAAGGATGACATCCGCGAGGCGCGCGCCGAGGCCGAGAA
GGCCGAGCGCGCCAAGCAGCGCTTCGAGGCCAAGCAGGCCCGCTTCGAGCGGGAAAAAGC
CGCCCGCGAAGCCCGTCATGCCGAGGCTGCCGCCCAGCGTCGCCAGGCCATGACGGCCGC
CGGTGGTGAAGATCCGGTCGCCGCCGCTCTGGCCCGCATCAAGGCCAAACAGGACGCTGC
TCCGGTTGGTGCCAGCGAACTCGCACCGGACAACAGCGCCATGATTGCCGCCCGCGAGGC
GCGCAAGCAGGAGGCCATCGCCCGCCGCGCCGCCAAGGCGGCCGCCAGCGAGCCCGACTC
GGCCCAGGCCGATGCACCGGCAACGGACGGGCAGGATGCCAAGAAAGCGGCCATTGCGGC
GGCACTGGCACGTGCCAAGGCCAAAAAAGCGGCTCAGGAGCCCGGCGAAGCAGCGGCTGT
GGATAGCCCTGCTGCAGCGCCGCAGCCTAACTCAGCTGCCGATACGGATCCCAAGAAGGC
CGCCATTGCTGCCGCCATCGCCCGTGCCAAAGCCAAAAAAGCCGCTCAGGCGCAAGGGGA
CGCAGCCGTGACCGAAGGCGAAGAGGCCGCCGTAACAGCCCCTGCAACAGCGCCGCAGCC
TGACTCTGCCGCCGACGCAGATCCCAAGAAGGCCGCCATCGCAGCAGCCATCGCCCGTGC
CAAGGCCAAGAAGGCCGCTCAGGCGCAAGGGTACACAGCCGTGGCCGAAGGTGAAGAGGC
CGCCGTAGCAGCCCCTGCAGCAGCGCCGCAGCCTGACTCAGCCGCCGACGCGGATCCCAA
GAAGGCGGCCATCGCGGCAGCCATTGCCCGCGCCAAAGCCAAGAAGGCCGCTCAGGCGCA
AGGGGACGCAGCCGTGACCGAAGGTGACGAGGCCGCCGTGGCAGCCCCTGCTGCTGCACC
GCAGCCTGACACAGCCGACGCGGATCCCAAGAAGGCGGCCATCGCTGCCGCCATCGCCCG
CGCCAAGGCCAAGAAGGCCGCTCAGGCGCAAGGGGAGGAGGCCGTTGCCAAGCCCGCAGA
GGCGCAAGACGAGGAGGCCACTGCCAAGCCCGAGGTGACCACCTTGGCGGCACCGGCTAC
CGATGCGTCGCAGCCAGCCGCCGATGCGGATCCCAAGAAAGCGGCCATTGCCGCCGCCGT
GGCCCGTGCCAAGGCCCGGAAACTGGCGGCCGAGGCAGCAGCCCAGGCCTCTCCTTCTCC
ATCGACCGACAAGAGCCACTGATCCATGTTCAATATCGCGAGTGCGCCGTTTGCCCACAA
CCGCAAACAGACCCAGACCCTGATGTTGCTGGTGATCCTGGCCTGCCTGCCCGGTTTTCT
GGCGCAGAGCTGGTTCTTTGGTTGGGGCACCCTGATCCAGATCCTGCTGGCGCTGGTCAC
GGCGCTGGCCTCGGAGGCGCTGGTACTGCGCTTGCGCGGACGCCCCGTCAAACCGGCCCT
GCTGGATGGCAGCGCGGCCCTGACCGCCGTGCTGATCGGTCTCTCCCTGCCGCCGTTGCT
GCCCTGGTGGATGCTGGTGCTGGGCACGGCGTTTGCCATCATCATCGCCAAACACCTCTA
TGGCGGGCTCGGCCAAAACCTGTTCAACCCCGCCATGGTGGCCTATGTGCTGCTGCTGGT
CTCCTTCCCGGTACAGATGACCAGCTGGCTGCCGCCCTCCAGCATCGCCGCCTATGACAT
CGGCTTTGGCGATGCGGCCTCGGTGATCTTCACCGGCTTCAGCCTCGACGGTTACAGCAT
GGCGCAGCTGAAACAGGGGGTGGATGGGCTGACCATGGCCACGCCGCTCGACACCCTGAA
AACCGGACTGACTCAGGGCCTCACCGCCGGCGAGGTGATGACCCACACCGTATTCGAAGG
CTGGGGCGGCATCGGCTGGAGCTGGGTCAATCTCGGCTACCTGCTGGGCGGCCTGTTCTT
GCTGCAGCAGAAGGTGATCAACTGGCGCATTCCGGGGACCATCCTCGGCTCCTTGCTGCT
GGCGGCCACCCTGGGTTATCTGATGACCCCGGATGCCACCGCCACCCCCATGTTCCACCT
GTTCAGCGGCGCCACCATGCTGGGGGCCTTCTTCATCGCCACCGATCCGGTGAGTGCCAG
CACCACCCCGCGCGGCCGCCTGGTCTATGGCGTGCTCATCGGCGTGCTGGTCTATGTCAT
CCGCCGCTTTGGCGGCTACCCGGATGCCTTCGCCTTTGCCGTGCTGCTGGCCAACCTGTG
CGTACCGCTGATCGACAGCCTGACCCGCCCGAAAGTCTACGGAGCCCGTCGCAAATGACC
CAAGACACTGTGATGCCGCGGACCTGCCTCTACGTGACCATCCGGATGGACAGCCCGGCT
CGCCTCAAGGTTGCTGGAGCCCGTCGCCCATGATCCTCGCGCACACCTCACCCTCAGGAA
TGATGCAATGTTAAAGAGCATGCGCAAAAACGGCGTCACTCTCGCCCTATTTGCCCTCGC
CTGCACCGCCGTGGTGGTGCTGACCAACGAGCTGACCCAGGGGCGGATCGCCCATCAGCA
GCAGCTGGAGAAGCTGCGCACCCTCTCCGCCCTGCTGCCGGAGGGGAGCTATGACAACGA
TCTGGTCGCCAGCTGCAAGCTGGTGCAGAGCCGACGCTATCTGGGCAGCGATCAATCCAT
GCCGCTCTACACGGCGACCAAGCAGGGCGAAATCACCGGCTACGCGCTGGAAACCGTGGC
CCCCGACGGCTACAGTGGGGCCATTCGCCTCATCGTAGGCACCGATGCCAAAGGTGCCGT
GAGTGCGGTACGGGTGTTGGCCCACAAGGAAACCCCCGGCCTTGGCGACAAGATCGAGCT
AAAAAAATCGGACTGGATCAACAGCTTCGTCGGCAAGTTTCTCAGCCACGACAACGAGGC
CAGCTGGGCCGTGAAGAAAGACGGCGGCGAGTTCGACGCCTTCACCGGTGCCACCATCAC
CCCCCGGGCGGTGGTCAAGGCGGTGAAGAACCTGTTGCTGCTGCAACAGGAGCACCCAGA
GTTGCTGCGCGACGCCCCCGCCTGTGACGCCACCCCCTAACGCCGGAGCACAAGCTATGG
AACAAGTCGATGTGATTGACGGGCAGAGCCCGCTCAGCAAGAGCAATGGCCGCCGTGAAG
AGCTCAAGGAGCTGATGCTGCAGGGGCTGTGGAAGAACAACCCCTCCCTGGTACAGGTGC
TGGGCCTCTGCCCCACCCTGGCGGTCTCCTCCACCTTCACCAATGCGCTGGGGCTCGGCC
TTGCCACCATGGCGGTACTGGTCAGCTCCAACCTCGCCATTTCGCTGGTGCGCAACTTGG
TGCCCAAGGATATCCGCATCCCGGTCTACGTGATGATCATCGCGGCGCTGGTGACCAGCG
TGCAGTTGCTGATGAACGCCTACACCTACGGCCTCTATCAGGCGCTCGGCATCTTCATCG
CCCTCATCGTCACCAACTGCGTCATCATCGGCCGGGCCGAAGCCTATGCCTCCAAGAACC
CGCCGCTGCTGGCGGCCCTCGACGGCTTCATGATGGGGCTCGGTTTTACTCTGGTGCTGC
TGGTGCTGGGTGGGCTGCGCGAGATCATCGGCATGGGCACCCTGTTCGACGGTGCCGACC
TGCTGCTGGGAGAGTGGGCCAAGTCACTGCGCATCGAGCTGTTCCACGCCGATGCCAGCC
TGCTGCTGGCAATCCTGCCCCCTGGCGGCTTCATCGGTCTCGGCCTGATGATCGCCGGTA
AGAACGCCATCAACGACTGGATGGGTCGCAAGCAGAGCGCCGAGAAGGCCCACTGCAGCG
TGCCGGCCGCGGGTGCCCGCGCGACCCAGCTCTGAGCCAAGAGAGAGCCATGAACAATCA
GAAACGTAGGCAAATACTGGAGCGACTGCGGGACGACAACCCCCACCCCACCACCGAGCT
CAACTTCAAGACGCCGTTCGAGCTGCTGATCGCCGTGCTGCTGTCGGCCCAGGCTACCGA
TGTCAGCGTCAACAAGGCCACCGACAAACTCTACCCGGTGGCCAACACCCCCCAGGCCAT
TCTGGAACTGGGGGTAGACGGGGTCAAGGAGTACATCAAGACCATTGGCCTGTTCAACAC
CAAGGCCGAGAACGTCATCAAGACCTGCGCCATCCTGCTGGAGCGCCACGGTGGCGAAGT
GCCGGAGAACCGCGAGGCCCTCGAGGCCCTGCCTGGGGTCGGCCGCAAGACCGCCAATGT
GGTGCTCAACACCGCCTTCGGCTGGCCCACCATCGCCGTCGATACCCATATCTTCCGGGT
TTCCAACCGCACCGGTTTTGCGGTGGGCAAGAACGTCGATCAGGTGGAGGAGAAGCTGCT
CAAGGTAGTCCCTGCCGAGTTCAAGCTGGACGTGCACCACTGGCTGATCCTGCACGGGCG
CTACACCTGCCTGGCTCGCAAACCGCGCTGCGGTTCCTGTATCATCGAGGACTTGTGCGA
GTACAAGGAAAAGGTCTACCCGGAGAGCTGAACACGGCTACCGGCTCGCAAGCGGCGCAG
CCATGGCGCCGCTCCTGGCGAGCACGGGCTTGAGCCAAACGCCGGTATCCGCCACCCTGA
TCGGCACCCATACCACAAGAACCACTACCCGGAGAATTGAGCAATGAGAATCCTGCATAC
CATGTTGCGCGTCGGCGATCTGCAACGCTCCATCGACTTCTATACCCGAGTGCTGGGGAT
GAAACTGCTGCGCAAGAGCGAGAACAGCGAATACAAGTACACCCTGGCCTTCGTCGGCTA
CGGTGACGAGAAAGATGAAGCGGTGATCGAACTCACCTACAACTGGGGTGTCAGCGAGTA
CGAGCTGGGCTCGGCCTACGGTCACATCGCGCTGGAAGCGGACGATATCTACGCCACCTG
CGAGGCGCTGCGCGCCGCCGGTGCCAAGATCACCCGCGAGCCGGGCCCGGTCAAGGGCGG
CACCACCGTCATCGCCTTCGTGGAAGATCCGGACGGTTACAAGATTGAGCTGATCGCCAA
GAAAGATGCCGGCAGCGGCCTCGGCGACAGCGTCTAAACCAACCAGATCCCCAGAAAAAC
CAAAAGAGCGCCAAGGCGCTCTTTTTTATGGATTCGTTTTCCTCAGATGGCGCCGTTGCG
GCCCATGTTGATCACCACCCGCCGGTTCTTGGCACGACCATCTTCGGTTTCGTTGGAGGC
GACGTGCTGCTTCTCGCCGTGCCCCTCCACCGAGATCTTGCCGGGTTCGATGCCCAGATC
CACAAACACCTTCTTGATGGCATCGGCCCGTTTCTCGGAGAGCTTCTGGTTCGGCCAGCG
GCCGCCATAGCTGTCGCTGTAGGCGTCGATCACCACCACGTCGATGCTCTTGTCCACCTT
CACATACTCACCGATCATCGCCAGCCGCCGCTTGGAAGCCAGTGACAGCTCGTCACTGTT
CTTGTCATAGGTGAGCACGCTGAAGGCGATGTCGTTGAAACTGTAGGGCAGCAGGCCATT
GAGGCAATCCACGAAGGCCTGATACTTGACCCGGAAGTTGACCGAGGAGAGCGAGACCCG
CACCGGTCGATTCTGCCGATACCAGTCGCGGTACTGGAAGGTCGGCATGCGCCCCCCTTC
CAGCTCGTCCAGCATGGTCCAGGCGGTCTGCCCCTCCACCAGCCCGTCAAACTGCTGGTA
AAAGCGCAGCTGGCTCACTTCCCGCCCGGCGATGCCGGGGCGCCAGACCGGCGGCATGAT
GCCCAGGCTGACCGTCTGGGTCTGGGCCTGCTGGCGCAGCCCCTTGAGCTCGAAATCCAG
ATTGATCTTGCGGCCGGCACGGCTGACGAATGCCCCCGTGCCCCAGTTGGGGATGGGGTG
CTCGAGCCGGCACTCCACCTGGGTGTCGGAGGTCAAACGCCAGACGGATTGATCCAGGCC
GGCACCGAATTCGGTGACTCCCGCCTGTAACTGCATACTCACGGATATGCTGACCAACCC
CAACATCCAAGCGTTCAACTGCCTGCCCTCCACACGATCTCAGGTTAGATATCGGCAGGG
GCAGGACAAGCTTTAGGGCAAACCGATCAGTGGGTCGAGGCGGCGTCCATCAGTTTGAAG
CGAGCGATGCGCCCCGCCAGCTCCCGCGCCAGCTGATCCAGCTCGGCGCTGTTTTGCTGC
AGGGTTTCCGAGTGCTGGCGATGCGCCTCGTACACCTCGCGGATGGTCATCACGTTGTGC
TGGATGTCGTCGGTGACATAGCGCTGCTCCTCGGTGGCGGTGGCCACCTGGGCGGTCATG
TCGCTCACCTTGCGCACCTCGTTGACGATGTCGGTCAGCTCGCTGCCCGCCCGCTTGGCC
TCGGTCACGCTCAGCCCCGCCTGCTCGGTCCCCAGGTGCATGGCGGTGACCGCCTGATTG
GCCCCCTGCCGCAGCCGCACCAGCATCCGCTCTATGTCTTCGGCGGCCTGCTGGGTGCGC
GACGCCAGCGCCCGCACCTCTTCCGCCACCACCGCAAAACCACGGCCGGATTCGCCGGCA
CGGGCCGCCTCGATGGCGGCGTTGAGGGCCAGCAGGTTGGTGCGATCCGAGATCTGCTTG
ATGAGGTTGAGCGCCTCGCCCACCGATTCGGTGTCCTGATGCAGGCTGTCCACCAGCTGC
TGGGTATCACTCAAGGTACCCGCGACCTGCTGGATGGCATCGATGGTCTGATCCACCTCC
TTATCACCCTGCCGGGCCCGGCCGATGGCCTGCTGGGTCGCCAGCGAGGTCTGGGTCGCG
TTGCGCGCGATCTCGGCCACCGTCGAGGCCATCTCGGTGGCCGCCGTCGCCACCAGATCC
ACCTGGCCAAACCCCTTGGCCACCCCGGCGTTGACTTCGGCAATGACGTTGGCCGAGGCG
GCGGCGCTGCGGGCCAGCACCTCGCAGGAGCGGCGCACCGCCAGCATCAACCCCTCCAGA
TGTTCGAGGAAGTGGTTCAGATCCCGCGACAATGCCCCCAGTTCGTCACCGGATCGCCAG
TTGACCCGCACCGTCAGATCGTTCTCCTGCACCAGCCGCTTGAAGGTATGGTGCAGGGCC
ATGAAGCCCAGGTGCAGATCCCGCACCACCCGCCAGCAGACGAAGCTGGTGAGCAGCACG
CACAGCAGGACTCCGGTGGCGGCCCACCAGAAGTCGCTGGCGCTCTTCGCCCGCATCTGA
TCCACCCGCTCGGACAGCTGCTGATAGAGGCGGTCTTCGCTCTCCTTGAGCAGGCTGATC
TTGTCGGTACTCAGGGCAAACCAGGCCTCAGCATCCACCCCGAAGCCGCCGCTGGCCGCC
TTGTCCAGCGCCAGCTTCTCCATGGCGGCCACCTTGCTCACCACCGGCGAGGCCAGGCTG
TCGGCCAGCAACTGGCGCTGGGAGGGGCTCGCCACCGCCTGGAAACGCTCGAGATAGGTA
TTCTGGGCCGCCAACAGGGAGATGAACTGCTGCAACAGCGCCGGCGTGAAGCTGTCGCGG
CCGAACACGTTGCTCAAGGTCGCCCGCTCCAGCCCCATCCGCTCCTTGCTCTGCAAGAAG
GCGGCATAGGCATTGGTCTGCAGCGCTATGGTGGCATCCCGGCTATTGATGCTGATCTGA
TCCACCACCGCCAGCAACTGGGTGATCATCCGGGTATAGAAGCTGACCTGCTCCGCCACC
TCGACCCCTAGCGCACTGACCCGCTCGCGCATGGCGGTGAGCCCGGCCAGCTCCTGCTGC
ACTTCTTTGAGCGCCAGCAGGGCGGGATCCTCACGAAAGCGCTGCAGCAGGGTATCGACC
TGCTTGCGCTGCGCCGGCAGGGCATCGCGGAACTTGTTGCCACCGGAACCCAGGAAGCCG
GCCGACATGCCACGCTCCTTTTGCAGCTCGTGGGCCAGCTGCGCCGCTTCCCGCACCACC
GCCAGTGCGGCCTGGGCCTGACTCATCTCCTGCTCGACCCGATAACGCTCATAGACGTAT
CGGCCGGAGAAGAACAGCAAGGCCAGCAGTGGCAGGCAGACCACCAGCAACATCTTGTGC
GCCAATCCCAGCTTCTTCATCGTTGCTCCCCATTCCATTGTTGAAGTGGTCAATTATAAG
CCTGCGTGTCGATAATAGAATCGGCCAGCGCGCCGATGGCGGCCGATGAGGGACAAAGGC
CGGCTTTTTTGCCATAATGCCGCCTCATTTCACGCCGACCGAGATACCATGACCGACGCT
GTTCACACCCTCAAGGGCCGTTTTCGTGGCTTTTACCCCGTCGTCATCGATGTTGAAACC
GCCGGGTTCAATGCCAGAACCGACGCCTTGCTGGAAATCGCCGCCTATACCCTCAAGATG
GACGAGCAGGGCTGGCTCGTGCCCGACCAGATCTTCCATTTTCATGTCGAGCCGTTTGAA
GGGGCCAATCTGGAAAAAGCGGCGCTGGAGTTCACCGGCATCGACCCCTTCAATCCGCTG
CGCGGCGCCGTCAGCGAGAAAGAGGCGCTGACCGAGATCTTCAAGGGCATCCGCAAGGGG
ATGAAGGAGCAGGATTGCGGCCGCGCCATCATAGTGGCCCACAACGCCACCTTCGATCAC
GGTTTCGTCATGGCCGCCGCCGAGCGGGCCGGCCTCAAGCGCAATCCATTCCATCCGTTT
GCCACCTTCGACACCGCAGCCCTCTCCGGCCTGGCGCTGGGCCAGACGGTGCTGGCCAAG
GCGTGCCAGAGCGCGCGCATTCCGTTTGACAATAAAGAGGCGCACTCCGCCCTCTACGAC
ACCGAGCGCACCACCGAGCTGTTCTGTCATATCGTCAACCGCTGGAAGAGCCTGGGTGGC
TGGCCCCCGGCCCACCCGGACGAGGCGGCCGACGACGCCAACGAGTAACGACGCCCCCTT
CTCAAGAGGCTGCCACGGCAGCCTCTTCTCTTGCGCCATTGGTCAAGCCATCTGGTTTGA
CCAGAGTGTCGAAAAAAGGCCCATCCAGCACCGTTTTTTACCTCTCAAGACCCTTCATCG
AGGTTGAACCGCCGGGAATGCTGTAGATAGGCCATTCACCTGATTTTTTACTCGACATTT
GTCACATTTTTCGCAAACTAACTGCCTTTCACACGACAGACAGCAACACAAACTATAAGG
AAAGCAAATGAATCCTGTTGTTATCGCGGTGGCGCTGATGCTGGTGCTCAGCCTGCTGCG
GATCAATGTGGTGGTCTCTCTCGCCATCGGCGCCATCGTCGGCGGTCTGATCGGCGGTCT
CTCCCTCGAGCAGACCCTCAGCACCTTCAGCGGTGGCCTGGGTGGCGGCGCCGAGATCGC
CCTCTCCTACGCCATGCTGGGGGCCTTCGCAGTCGCCATCTCCCGCTCCGGCATCACGGA
TCTGCTGGCGCGCAAGGTGATCAGCCAACTCGGCAAGGATGCCAGCAGCTCACGCATCCT
CTGGGTCAAGGCCCTGCTGCTCAGCTCGGTGCTGGGGGTCTCCATCTCCTCTCAGAACCT
GATCCCGGTCCATATCGCCTTCATTCCCATCCTGATCCCGCCGCTGCTGCACGTCATGGC
CCAGATGCAGATCGACCGTCGTCAGGTGGCCTGCGTCATCACCTTTGGCCTGACCGCCAC
CTATATGCTGCTGCCGGTAGGCTTTGGCGGCATCTTCCTCAACAACATCCTGGCCAAGAA
TCTCATCGACAACGGCGTGCCGGTCGAGCACAGCCAGCTGCCGCTGGCGATGGCCATTCC
GGTGCTGGGCATGTTCGTCGGCCTGCTGATCGCCGTCTTCTTCAGCTACCGCAAGCCGCG
CCAGTATGATCTGGAGCAGATCCTGGCCGCCGAACCGGAGACGGTCGATCTCAACCTCAA
CCATATCTGGGTCGCCCTGCTGGCCATCGCCGTGGCGCTGGGGCTGCAGCTGATGACCAA
CAGCATCGTGCTGGGGGCACTGGCCGGCTTCGTCATCTTCACCTGTGGTGGTGTCATCAA
GTTTCGCGAGAGCCAGGATGCCTTCACCCAGGGGGTGCGCATGATGTCCCTCATCGGCTT
CATCATGATCTCCGCCGCCGGCTTCGCCGCCGTGATGAAAGAGACCCACGGGGTGGAGAG
CCTGGTACAGGCCGTCTCCGGCATGATGGCAGGCCACAAGGGGCTGGCTGCCTTCCTGAT
GCTGCTGGTGGGCCTGCTCATCACCATGGGGATCGGTTCCTCCTTCTCCACCGTACCCAT
CATCGCCACCATCTATGTGCCGCTGTGCCTGCACCTCGGCTTCTCCCCGCTGGCGACCAT
CTCTCTGGTCGGCACCGCCGGCGCCCTGGGGGATGCGGGCTCTCCCGCCTCCGACTCGAC
CCTGGGCCCCACTTCGGGCCTCAACGCTGACGGCCAGCACGACCATATCTGGGACAGCGT
GGTGCCCACCTTTATCCACTACAACATCCCGCTCATCATCTTCGGCTGGATTGCCGCCAT
GGTGCTCTAAGCATCCCTAGACGCAAAAACATAAAAGGCGACCCCGGGGTCGCCTTTTTG
CTGCCTTAATCGCGATGACATAGAGTCGGACAAACCACCCCGACCGCCCCTCTCAGCCTG
CTCTTGCTGCTGCATCCTTCCCTTTTATGCAGACGTGACT
>Contig_5
CTCAGGATCCGGACGCACGCTGAACCCGACAGGGCCAGCGCCGCTCGGCGTTCGCCCCGA
ACTGCGTTAAGATGGCGCCATTGTTTTATGCCCCCGCCCCCAACGCGGGGCACACAGTGC
AGGACCAGCCTTGAACTACCGCAACGAACCGAGTCAAAGCAGACAACAGCAGGTCTTTAC
CGTCACCCGCCTCAACAGCGCCGTGCGCATGATCCTGGAGCAGGATCTGGGGCTGGTGTG
GTTGACCGGCGAGCTCTCCAACCTGGCGATACCAAGCTCCGGCCACTGGTACTTCTCCCT
CAAGGACATGTCGGCCCAGGTGCGCTGCGCCATGTTCAAGGGCAACAACCGGCGGGTGGC
GTTTCGCCCGCAGGATGGCATGCAGGTGCTGGTGCAGGCGCGGGTCTCGCTTTATGAGCC
GCGCGGCGACTACCAGCTGATCATCGAGTCGATGCAGCCGGCGGGCGACGGCGTGCTGGC
GCTGCGCTTTGAGGAGCTCAAGCGTCGCCTCGGTGCCGAGGGGCTGTTTGACGAGGGGCG
CAAGCGGCCGCTGCCCCGCGAACCGCGCGCGGTGGGCCTCATCACCTCCGCCACCGGCGC
TGCCCTGCACGACATGCTGACCGTACTCAAACGCCGCGCGCCGGATCTGCCGGTGTTTAT
CTACCCGACCCAGGTGCAGGGCAGCGCCGCCATCGGCCAGATCGTCTCTGCCATTGCCCT
GGCCAACCGCCGCGCCGAGGTGGATGTGCTGATCGTCGGACGCGGCGGCGGGTCGCTCGA
AGATCTCTGGTGCTTCAACGAAGAGGCGGTGGCGCGCGCCATCGCCCACTCCGCCATCCC
GGTGGTGAGCGCGGTGGGCCACGAGGTGGATGTCACCATCAGCGACTTTGCCGCCGACTT
GCGCGCCCCGACTCCGTCGGCGGCGGCCGAGCTGGTGGCGCCGGATCAGAGCGCCCGTGC
CCAGCGCCTCGCCCATCTCAAGCAGCAACTGCTGCAGGCGATGAGCCGCCAGCAGACCGC
CGCCCGCCACGATTTCATCCTGCTGCAAAAGCGGCTCGACCATCAGGATCCGAAACGGCG
GCTGGAGCAGCAATCCCAGCGCCTCGACGAGCTCTCCGCCCGCTTGCAGCAGCTGATGAA
TCACAAACTGCATCAGGGGGAGCGGCGCCTCGCCAATCTGGCGCTGCGCCTGCAGGGCAA
GAGCCCGGAGCGCTTGCTGGCCGCCGGTAAACGCCGCCACCAGCTGGCCGAGGAGCGCCT
CCATGCCCTCATCGCCAAACGCCGGGATCTGGCCGACCACCGCCTCGCCATGCTCAGCGC
CCGCCTCGACGGGGTGAGCCCGCTCGCCACCCTGGGTCGCGGCTACTCCATCACCCGCAC
CGCGCGTGGTGAAGTCATTAGCCGCGCCGCCCAGGTGGATGCCGGCCAGACGCTGGTCAC
CCAGCTTGCAGAGGGGCAGCTGCGGGTGCGGGTGGAAGAGGTCCACCAGCCATAACGAAC
AAGGGGGCACATCAGGTGCCCCCTTGTTTATCATTCTCTCTTTGTCAGGCCCTCTCGGCC
AGTGCACTCACACCAGCGAATGGCGCACCGCCTGCGCCGGATCGGCAGGTGGCGTACCCG
ACCCCGCCAGCGGGTTGAGCTGCAAGTATTCAAACAGCCCGGCCTGCAGATTGACGTTCC
AGAAGCGCCCCGCCAGGGTGAGCTCGAGCCGCGCCTCGCTCAGCGTCGCCAGCCCGTGCT
GCTGCCAGCCCTCGAACAAGGGTTGCAGATGTGCCCGCAGCGGCGTCGGCAAGCGGGCCA
GCGCCAGCCAGCCGCTGTCGAGCGCGCCGCGCAGCAGGCCATCGAGGCGGCCATTGGGAT
TGCGTCCCATCACCATGCCGGGGGCCCGCTGATCCGCCGCCAGTGCCTCGTGCCAGAGCG
CCAGATCCCGGCCATACATGAGGCCGTGCCCATGCACGTTGCCGCCCGCCCCGGCCCCGA
AGGGGAGGATCTCGGCGCCGCGCTTGGCCATCTGGTTGTAGCGGCTCTGCTCGGCCTCGC
CGCGCCGCCAGTGGCTGCAGGAGAGCCGCTGCCAGCCCCCCTGCTCCAGCGTCTGGGCGC
CATAGGCATACATGGCGGCCCGCTGCTGACCGTCGGCGGCCCAGCCGAGCTTGCCCTTCG
CCTCGGCACGGGCCAGATTGGTGCCGGCCATGGCGATGAGCTGATAGAGATCCACCCCAT
GCACCCCGCTTGCCATCACATCCGCGATGTCCTGACGCCACACGGCATCATCCTGGCCCG
GCAGGCCGAAGATGAGATCGGCCACGATCACTGCGTCGTCGTGACGGGTCAGCTCCCCCA
GCCGGGTCAGCAGGGTCTCCCGGTCGTCGAAGCGGGCCGCCTCCTGGCGCACCTCGGTAT
CAAAGCTCTGTACCCCGAACGAGAAGCGGTTGAAGCCACCCGCCAGTGCACTGTACCACT
TGGCATCATCAAAGCCATTGAGGCGCCCCTCCAGGGTCACCTCCGCATCCGAAGTCAACG
GAAAACGACGGATGGCGGCGGCCAGCATCGCCAGCTCGTCGGCGCTCATGTCCGTCGGCG
TGCCGCCCCCCACATAGACGGCCGAGAAGGGGCGACTCTGGGTGAAGGGTGTCTCGGCCG
CCTTGGCAAGCGAACTGCATAGCGCGTCGACATAGCGGGTGATGCGGGCCGGGTTGGCGC
CATTTTCAAAGAAATTGCAGAAGCTGCAGCGCTTGCGGCAAAACGGGATGTGGATATAGA
GCGCCCGCTCGTCCGCCTCGCTCTCGCGGTGCCACCAGGCTTGCCAGTCTGCATGGTCGA
GGGTGAGCGGGCGTATGCCGCCGCGACTGGCGTGAGCCGAGGTCTTGGCGCCAAAGGCGA
ACTTGAGGGGATCCGGGGTGGCAAGACCAGTCATGGTCGGGGTCAGCAGTGGTGTCATCG
CAGGCAGACTATCGAGTGAAATAATGCAAATGATAACCACTATCAATAAGTGCCAAGTTT
GTGCTGGATCAACTCAACGACGAACAGCTCTCGTTTGCTACGCACCATTAACCTCCAACA
CGGATCCAGTTAACAGATAATTTACTCAAGATGAGGTAGGGTGTGCCGATAGAGAACCAT
CTCCCCCGTTCTGATGAGCGAGCGCGGGGAGAGTCATCAACCATTGACGATCGCTCACCT
GCGCATGGACCTGCCAACGATGCAAAATCTGTCTCTGAACTGGAAAATCTTTCTCCCCCT
CGCCCTGGTCATCGGCTGCACCTTCGCCCTCAGCTTCGAGCTCTCCGCCTGGCTGCAACG
GGATCTCGCCATCCGGCTGGCAGGTGAAAAGGTGGAGAGCGCCGCCAACACCTACATGGA
TCAGCTCAACGTGCTGATGATGACGGGGGCCATCGCCAACCGCCAGATCGTGCAGACCAA
GCTCAAGAGCGAGGCCGGCATCGTCGAGGCCCGTCTGATCCGCGCCCCGGCGGTCACCAG
CCTGTTCGGCCCCGGCCACCCGGATCAGCAGATTGAAGACAAGCTGGACGAGCACGCCAT
CAACCAGGGCGAAACCATTCTCGAGCAGCAGGGCAACCAGCTCACCCTGATCAAGCCCTT
CAAAGCCTACAAGGAGTACCGCGGTACCCAGTGCACCACCTGCCACCAGGTGGCGGAAGG
TACCGTCATGGGGGCGGTACGCATCAGTTACGATCTCAGCCACACCTTTGGCGAGATCCA
TCGCAACAACCTGATCCTGAGCGGCAGCCTGGTGGCGGTGTTCGGGCTGGGCTTTAGCCT
GCTGGGCTGGGTGCTGCAGCGCTACATCAAGCGGCCGGTACGCCATCTGCAGCTGGCCAT
GACCCGCATGGCCAAGGAGCGAGATCTCTCCCTCCCCTTGATCAATCCCAACCGGGATGA
GCTGGGCGAGATGACCCGCGCCGTCAGCGACATGGTGCAGGGGTTTCGCCACAGCCTGCA
GGAGGTGGAGAGCGCCACCCACCAGCTCTATCAGGAGTCCAACCAGATCCGCCAGGTGGC
GACCCAGACCGAAGGCTCGGCCCGCCAGCAGGAGAGCATGACGGTACAGGTGGCCGCCGC
CGTCAGCGAGCTGGCCGCCAGCTCCCACGAGGTGCGCGAGCACGCCCGCAAGAGCGCCGA
GCTCTCCGCTCTCACCAACCAGGATGCGGCCAACACCAGTCGCCTCGCCCAGCACTCCAT
CAACGACATGGGCGAGATGTCGGCGGAAATAGAGCGGGTCGACAGGGTGATCCAGCAGCT
CGACAATCGCTGTCTGGCGGTCGACGGGGTGCTGGAGGTGATCAAAGGCATCGCGGATCA
GACCAACCTGCTGGCCCTCAACGCTGCCATCGAGGCGGCCCGGGCCGGCGAGCAGGGCCG
CGGCTTTGCGGTGGTGGCCGACGAGGTACGGGCCCTCTCCAACCGCAGCCGCGCCGCCAG
CGAGGAGATCTCCCAGATGATCGCCGCCCTGCAGAACGAGGCCCAGAGCGCGGTGTCGGT
GATCGGGGATGCCAAGGCCAAGGCGGACGAAAGCATCCACAAGACCGAGGCGACCCTGGC
CGCCATGCAGAACATCATCGGCCGTATCAGCAGCATCAACGATCTCAACGCCCAGATGGC
GCAATCCGCCGAGGAGCAGGACAGAGTCTGCAGCGAGGTGGACGGCTCGGTGAGCGACAT
TCGCAACACCTCCAACGACACCCTGGGCCAGGCTCACGCCGCCAATCTTGCCAGCGTCCA
GTTGGTGGAGCAGTGCCGCAAGCTCGAGCAGCTGCTCAAGACCTACCGCTGGTGATCATG
CCTGCCGCCCGCTCTGGCCAATAAAAAAGCGCGACCCGGGGTCGCGCTTTTGTTTTGTGT
GTCGTAGCTCGGCGCGCCACGCGGCGGCGCCAGGTAGGATCAGCCTGCGTTGCGGGTGGC
CACCGCATCGGCCAGATTGCGCAGCAGGATTTCGGTGTCGGCCCAGCCGATGCAGGCATC
TGTGATGCTCTGACCGACGGTGAGCTCGCACCCTTCCACCAGATCCTGCCGCCCTTCCAC
CAGATGGCTCTCCACCATGACGCCGAACACAGCCCGGCTGCCGGCACGCAGCTGACCGGC
CACGTCCTCGGCCACCAGCATCTGGTTCTTGAACTGCTTGCTGCTGTTGGCGTGGCTGAA
GTCGATCATCACCTTCTGCGGCAGACCGGCCTTGTCCAGCCCCTTCACCACTTCGTCCAC
GTGGGCGGCGCTGTAGTTCGGCTCACGACCGCCGCGCAGGATGATGTGGCAGTCCGGGTT
GCCCCGGGTGGCAACGATGGCGGAGTGGCCGTACTTGGTCACCGACAGGAAGTGGTGCGG
CGCACTGGCGGCCCCGATGGCGTCGATGGCCACCTTGATGGTGCCGTCGGTGCCGTTCTT
GAAGCCCACCGGGCAGGAGAGACCGGAGGCCAGCTCGCGGTGCACCTGGGATTCGGTGGT
ACGGGCCCCGATGGCGCCCCAGCTCATCAGATCCGCCACGTATTGCGGGGTGATCATGTC
GAGGAATTCGGAGGCGGTCGGCAGCCCCATGTCGTTGAGATCCAGCAGCAGCTTGCGACC
GATGCGCAGGCCGTCGTTGATCTGGCAGCTGTTGTCGAGGTAAGGGTCGTTGATCAGCCC
CTTCCATCCCACCGTGGTACGCGGCTTCTCGAAGTAGACCCGCATCACGATCTCCAGCTG
GCCCTTGAGCTCGTCACGCAGCACCTTGAGGCGCTTGCCGTACTCCAGCGCAGCGGCGGG
GTCGTGAATGGAACAGGGACCGATCACCACCAGCAGGCGCTGATCTTCACCGGCCAGGAT
CTGATGGATGGCCTGACGGGATTCAAAGACGGTACTTGATGCGGTCTCGGTGGCCGGAAA
CTTCTCAAGCACCGCAACCGGGGGCAATAACTCTTTGATTTCACTGATACGAACGTCGTC
GGTTTGATGCTGCATGACAAGGCTTCCTGCTAGATGACTGCGATAAAGAAACTTCAATCT
AGCCCGCACGGGCAGCGGTGTAAATAGAAAATTACATTATCTAGGAAGGAATTTTCTTAT
CCTGCCTTGCAAGTTTTAATAATACTGCTAAGCGAGGATGAGGAGAGGGAGGTAGCAGAG
CGGGACAGCCCAAAGAAACAGGCCCGCTGCGAAGCGGGCCTGGGTTTATCACGCGCGCTG
ACTGATGCTGGCCAGCTTGTCGAAGTAGTCCGGGAAGGTCTTGGAGGTACAACCCGGATC
ATTGATGGTGACGGCGATATCGGACAGCGCCACCAGCGAGAAGCACATGGCGATGCGGTG
GTCGTTGTAGGTATCGATGGCCGCATGCTTGAGCTGCGCTGACGGGGTGACGGTGATGAA
GTCACGCCCCTCCTCCACCTCGACACCCAGCTTGCGCAGTTCGGTCGCCATGGCGTGCAG
GCGGTCGGTCTCCTTCACCCGCCAGTTGTAGATGTTGCGAATCGAGGTGGGCCCCTCGGC
GAACAGTGCGGCCACGGCGATGGTCATGGCCGCATCGGGGATGTGGTTCATGTCCATGTC
GATGCCGTGCAACGGCGCCTGTTCAGCCTCGATGAAGTCATCGCCCCAGGTGATGCGCGC
GCCCATCTTCTCCAGCACGTCGGCGAAGTGGATGTCGCCCTGAATGCTGTGCTTGCCGAT
GCCGGTGACCCGTACCTTGCCCTTGATGGCGCCCGCCGCGAGGAAGTAGGAGGCGCTGGA
GGCATCCCCTTCCACCAGGAAGTCACCCGGGCTGACATAGCTCTGGTTGCCCTTGATGTA
GAACAGCTTGTAATTGTCGTGCTCGATGACCACCCCGAACTGCTTCATGATGTGCAGGGT
GATGTCGATGTAGGGCTTGGAGACCAACTCCCCCTTGATATGGATGCGGGTGTCGCCCGC
CGCCATCGGCGCCGCCATCAAAAACGCCGTCAGGAACTGGCTGGAGACAGAGCCATCGAC
GTGCACATCGCCGCCCCACAGCCCCTTGGCATCCACCACCAGCGGCGGATAGCCATCTTT
CTTCAGGTACTGGATATGGGCGCCCGCTTCGCGCAGGGCATCCACCAGATGGCCGATGGG
GCGCTCTTCCATGCGCGGCTCCCCGCCCAGGGTGTATTCGCCGGAGCCCAGACACAGTGC
GGCACACAGCGGTCGCATGGCGGTGCCAGCGTTGCCGAGGAACAGATTGACCGGCGCCGA
TACCGCGAAGCTGCGACCCAGACCGTGCACGGTGCACTCGGTCTTGTCGGCGGAGAGCTT
GTATTTGACCCCGAGCTGGGTCAACGCCGCCAGCATGTGACGAATGTCATCGCTGTCGAG
CAGGTTGGTGAGCCGGGTGGTGCCACGGGCCAGGGCTGCCAGCAGCAGCGCCCGGTTGGA
CACGCTCTTGGAGCCGGGCAGATTGACCTCACCGGCCACACGAGAAATAGGTTCCAAACG
CAACGAATTCATAGACTTCCTGTACGATCTCAAAAAATGACCTGACCGGACGTTAGCAGC
CCGCGCCCTGCTCGGCAAGACTGCGGGTGGCACAAAAGCAGGCGGCGGGGGCGGCCGGTC
CGGCATCACGGAAAAAACAGACGCCGGGGAGTCCCCGGCGTCGGCAATCGGGGAAAAACG
CCTCAGCCGTGGCGCTTGGCAAAGCCGTCCATAAAGCTGACCAACGCCTTCACCCCTTCC
AGCGGCATGGCATTGTAGAGGCTGGCACGCATGCCACCGACGATGCGGTGTCCCTTGAGC
GCCAGCAGGCCGGCGGCTTCCGACTCGGCCAGGAACAGCTTGTCCAGCTCGGCATTTTTC
AGCTGGAACGGGATGTTCATCCGCGAACGGCAGCTGGCATCCACCTGGTTGCCATAGAAG
CTCGACTGATCGAGATAGCCGTAGAGGAAATCGGCCTTCTCCTTGTTGCGCGCTTCCATC
GCCTCCAGGCCACCCTGTTCCTTGAGCCACTCGAACACCAGCCCGGCCAGATACCAGGCA
TAGGTGGGCGGGGTGTTGAACATGGAGTCGTTCTTGGCGGTGAGCTGGTAGTCGAAGATC
GACGGCACATCGGCGCGGGCCTGGTTCAGCAGATCGTCGCGCACGATGGCGATGGCCAGC
CCAGAGGGGCCGATGTTCTTCTGGGCGCCGGCATAGATGATGCCGAAGCGGCTCACGTCG
ATGGGACGGGAGAGGATGGTGGAGGAGAGATCCGCCACCAGCGGCACATCACCGGTGGCC
GGGATGTCAAACATCTCGATGCCGTCGATGGTTTCGTTCGGGCAGTAGTGCACATAGGCC
GCATCGGCGCGAAACGCCGGGGTCGGCAGCAGGTGGGAGATACCCTCGGCACTCTTGGCC
ACCCCGTCAAAGGTCTGGATGTCGCCGTACTTGCGCGCCTCGTCCACGGCACTCGCAGCC
CAGACACCGGTCAGCAGATAGTCAGCCTTCTTGTTGGCGCCGCCGAGCAGATTCATGGGC
ACGGCGGAGAACTGGCCACGGCCGCCGCCGTGCATGAACAGCACCTTGTAGTTGTCCGGC
ACAGCCAGCAGCTCGCGCAGATCGGCTTCGGCCTTGGCGGCGACCGCCATGTAGGGCTTG
CCGCGGTGGGAAAGCTCCATGACCGAGGCTCCCAGCCCCTGGAAATTACAAAATTCGCGC
TGGGCGCGCTCCATGACTTCGACCGGCAACATGGCGGGGCCGGCGCAGAAGTTGTAAATC
TGTTTGCTCATGACGCTTTCCGTGAGTGGATGAGTGTGATCGGTGACTTGTCTGGTTTTA
CACAAGTGCAGCCCCCGGATCAAAGGCTTTTTGGGAGCTGGCTCAACCTTTTGTCGACCC
GCCGCCAGCACAGTTGGCAGAAAAAAGCCCTGAACGGGTCAGGGCTTGCAGAGAACATGC
GTGGAAACGGGCGTCTGCCGGTGCTCAATGCCCCGACCCCCTTTTTCACCAGGTTACAGC
TTGGCGGTGAGCTCCGGCAGCAAGGTGAAGAGATCCCCCACCAGCCCGTAGTCGGCCACC
TGGAAGATGGGAGCCTCGCTGTCCTTGTTGATGGCGACGATCACCTTGGACTCCTTCATC
CCCGCCAGATGCTGGATGGCGCCGGAAATGCCGACCGCGATGTAGAGCTCGGGGGCCACC
ACCTTGCCGGTCTGGCCCACCTGCAGATCGTTGGCGACAAAGCCCGCATCCACCGCGGCC
CGCGACGCCCCCACCGCGCCGCCCAGCTTGTCAGCCAGCGCCTCGATCAGGGTGAACTGC
GCCTTGGAGCCCAGTGCCCGCCCACCGGAGACCACCACCCGCGCCGCCGCGAGTTCGGGT
CTGGCAGAGCGCACGGCGCGCCGTTCGATGAGGCGGGTACGGCAGGCCACCTCGCTCACC
GGCAACCGCGCTATCTGAGCCTGGCCGCCGCTCGCCGCCTTGGCGAAGGCGGTGGGCCGG
ATGGTCAGCACCTTGATGGGGGCGCTGCTCGCCACCCGTGCCACGGCGTTGCCCGCATAG
ATGGGGCGCAGGAAGGTGTCGCCACTCTCGATGCCGGTTACCTCGGACAACATCTCCACC
CCGAGCCTGGCCGCCACCCGCGGCAGCAGATCCTTGCCCTGGGTGCTGGCGGCCATCAGG
CAGTGCTGATAATCCCGCGCGATGTGGGCCAGCAGCGGATCTACTCCGTCGCTCAGCCCC
TCCGCCAGCATGGGATGCTCGGCCAGCAGTACCCGGCTCACTCCCTGCAGGGCGGCGGCC
TGCTCGCCCGCCTCGGTCAGCCCCTGCCCCAGCAACAGCAGATGCACCTCGCCACCCAGC
TGGCTCCCGGCAGTGACCAGACGGGCCACGTTGTCGGCCAACTGGCCCTGATGATGTTCG
GCAATGATCAATACGCTCATGACTGCCCCTTGCTATCGTCCGTTGATGTCCCTGCCTGTG
CGCCCATCACGCCCCCGAGCTTGTCGCCGGCGGGCGGGGTTATGTTGATTGCTGGCAGCA
TCAGAGTACCTTCGCTTCGTGCTTGAGTTTGTCCAACAGCTCGTCCACCGAGCCCACCAT
GATGCCGGCGCTGCGGGCCGCGGGGGCCATCACCCCGAGCAGCCGGGTCTGACCGGCCGG
CTCGACGCCGAGGGCGGCGAAGGGCGCGCTCTCGAGCGGCTTGCGCTTGGCCTTCATGAT
GTTGGGGAGCGAGGCAAAACGCGGCTCGTTGAGGCGCAGATCCACGGTTACCACCGCCGG
CAGCGGCATGCCGAGGGTCTCCAGGCCGCCGTCGATCTCGCGGGTCACCTGCAATTCCCC
CTCCACCAGCTTGATGGCGGAGGCGAAGGTGGCAAGCGGCCAGTCATTGAGGGCGGCGAG
CATCTGGCCCACCTGGTTGTTGTCGGAATCGATGGACTGTTTGCCGAGCAGCACCAGATC
GGGCTGCTCCAGCTCGCACACCTGTTGCAGGGCGCGAGCCACGGTGAGCGGGGTCAGGGT
CTCGCCAGTCACGTAATGACGCGCCCGATCCGCCCCCAGCGCCAGGGCGTGACGCAGTTG
TTCGGCCGCAGCCTCGGGGCCGAAGGTCACCACCACCAGCTCGCTCGCCACGCCGGCTTC
GCGCAGCCTGACCCCCTCTTCCACCGCAATTTCACAAAACGGGTTGATCCCCATCTTGAC
ATTGGCCAGCTCCACGTCTGAGCCATCGCTCTTGACCCGGACCTTGACGTTGTAATCCAG
CACCCGCTTGATCGCGACCAGCAGCTTCATGACGCGCATCCCTCGCTTCTGTTGAGTGAA
TCCATGAAAACCCTCACATTTTTTTGCTTACATTTACTTTACGTTTACGTAAACTACCAG
CACTACCCTAGGCCAAGTCGAGCACAGAGGCAAGATGGAACGCGAAGCAATGGAATTTGA
TGTCGTCATCGTCGGTGGCGGCCCGGCGGGACTCAGTGCCGCCATCGCCCTCAAACAACA
TAATGCCGAGCTGTCGGTCTGTCTGCTGGAGAAGGGGGCTGAGATCGGCGCCCATCTGCT
CTCCGGCGCTCTGCTGAACCCCGTCGCCCTCAAGGAGCTGCTGCCAGAGAGCTGGCAACA
GGCCCCGCTCGGGGTCGAGGTCAACGACGATCAGGTGCACCTGCTGCAAAGCGACAGCCG
CGCCCTGCAACTGCCCAACTGGGCGGTGCCGCCGCGCATGCACAACGAGGGCAGCCGCAT
CATCAGCCTCGGCAACCTCTGTCGCTGGCTCGGTCAGCAGGCCGAGCAGTTGGGAGTCGA
AATATACCCGGGTTTTACCGCAAGCGAACTCATCATGGAAGCGGGACGGGTCAAGGGTGT
GATCACCGGCGATCTCGGGCTGGATCGGGCGGGCAATCCGAAAGCGGATCACGTGCCCGG
CATGGCGCTGCTCGGTCGCTACACCCTGTTTGCCGAAGGGGCGCGCGGCCATCTCGGCAA
GCAGCTGATCGCCGACTTTCAGCTGGAAAATGCCGCCCAGCCGCAGCATTACGCCATCGG
CTTCAAGGAGCTGTGGCAGCTCCCCCCCGGCCAGGGCAAACCGGGTCGGGTGCTGCACGG
CAGCGGCTGGCCGCTCTCTGAGGGGAAGGCAGACAAGAGCCAGGGCGGCTTCTATCTCTA
CCATCTGGAGCAGGATCAGGTGGCGGTCGGTCTCATCGTCGATCTCAACTACCGCAACCC
CTGGCTCAGCCCGTTTGACGAGTTTCAGCGCCTCAAGCACCACCCGCTCATCGCCGCGGC
ATTGCAGGGGGGCGAGCGCATCAGCTACGGCGCCCGCGCCATCGCCAAGGGGGGCTGGCA
CTCCCTGCCCCGCATGCACTTTCCCGGCGGCCTGCTCATCGGCTGCGATGCCGGCACCCT
CGACTTCTCCCGCATCAAGGGGATCCACACCGCCATGAAGTCCGGCATGCTGGCGGCCAG
GACAGTCGCCATGAGTCTGCGCGGCGGCGATGAAGGGGGCCGGGATCTGGCCGAATACGG
CGATGCGCTGCAACAGAGCTGGCTGGCCCATGAGCTCAAAACGGCGCGCAACTTCGGCGC
CGCCCTGCACCGCTGGGGCCCCTGGCTCGGTGGCGCCTTCAACTGGCTGGAGCAACGGCT
GTTTGCTCGTACCTCGCCGTTCACCCTGCTGGACAAGGAGCCGGACTACCGCCAGCTGCG
CATGGCCAGCCGCTGCCAACCCATCGACTACCCCAAGCCGGACGGCAGGCTCAGCTTCGA
CAAGCTCTCGTCTGTCTATCTCGCCAACACCCGCCACGACGAGGATCAGCCCTGCCACCT
CAAGCTGCAGGATGAGACTATCCCGGTGGCGGTCAACCTGCCCACCTGGGCCGAACCCGC
CCAGCGCTACTGCCCGGCCGGGGTGTTCGAGATCCTGGGCTCGGAGAGCCTGCCCCGCCT
GCTGATCAACGCGGCCAACTGCATCCACTGCAAGACCTGCGACATCAAGGATCCGAGCCA
GAACATCGTCTGGACGCCGCCGCAAGGCGGCTGCGGCCCCAACTATCCCAACATGTAACA
GGCTTGCCCATGCAGACCTGCGCAGATAACAAGGATGCACAGCCCAGAAGGGCGGCTGCG
GCCCCAACTATCCCAATATGTGATGAAAAAACCGCTGTGCAGACAACAATAATGCTCAGC
CTCAACACATCAAATAGAGGCGGTTTCCGGCGCGCGGCCGGGGCTGTCGCAGGGCCACCG
GCAGCCCGCCATCCCGGCCGGTGAACCCGACTCCTCCCGCGTGCCGGGGGGAATAAAGGA
GGCGACGCCGGGATCACCCGTTTCGAGGTCGGCGTGGCTGCTCCGACCTCGCTGTTTTTT
TGAGCGAACAGGCTGAACCTCCGATGAATAGGCCCTGACAAGCGCGGCCCGCCCCTGTAT
AGTTCGCCGCATTCAGGTTTTCCATCGGCCCGTTCAGCTTGTCCACGGGATCGCTTTCTA
CGCGCTCTAAGGCCGCATGACCTGTGCAACCATCCCTGATTACCCATGACTTCTTAAGGG
GGGACAGATGATCACCGCCTACATTCTCAATAACAAGGTACTGGACATAGTCACGCTCGG
GCCTGACGACATAGTGCCTGACAACACCGTCTGGCTGGATGCCTACAAGCCGGACACGGC
GGAACGAGAATGGTTGACGGGCCTGTTTCTGGAAGAGGTTCCCGACAAGGAGGAGCTGGA
TGACATCGAAGCATCCGCCCGTTTCTACTGGGATACCGACGGTCTGCACATTCACTCCCT
GTTTCCCCAGCGGATCGGCCGTGACACCAAGGGTGTCCACGTCTCCTTTACCCTGCGCAA
CAACCTGCTGATCAGCATCCGTGAGGATGACATCGGCCTGGTGCGCCTGCTGCGCCACTA
CATGCGCCAGGATCGGCTGGAGGTGGAGGACGCCCTCGACATCCTGCTGGAGGTGCAGAA
CCTCAAGGTGGAATACCTCTCCGATCTCATCGAAGATGGCTACAAGACCCTGGAAAACAC
CGCCGATCAGATCTTCGAGCCGGATCAGATCAATCCCATGCTCAAGGAGTTGATGGCTCA
GGAAGAGGCCAATGGCCAGATCCGTCTCTCCCTGCACGATACCCGTCGCGCCCTGCGCTT
CTTGAAGCGCAGCCTGCGCCAACGGATGAGCAACGAGCAGAACAAGTGGATCGACGAGAT
GCTGCACGACGTGGAGTCCCTGCTGCCCCACACCCAGTTCCTGTTCGACAAGATCAACTT
CCAGCTGGAGGCCTCCATGGGGGTCACCAACCTGGAGCAGAACAAGGTGATCAAAATCTT
CTCGGTGGCCGCGGTCATCTTCCTGCCGCCGACACTGATCGCCAGCATCTACGGCATGAA
CTTCGGCCGCATGCCGGAGCTCGCCTGGGAGTACGGCTATCCGCTCTCTCTGGTGCTGAT
GGTGATGTCATCGCTCGGCACCGGTCTGTTCTTCAAGCGAAAAGGCTGGCTGTGACGCCG
GCGACCCGGCACCAAAAGAGATAAGCGGATTGGGGGGCATGGCCCCCCGATTAATTCCCG
CCCCTCGCCCGCCTTGCAAAGGGCCCCCCTTCGCCCCATATCCCCTTCATCCTTTGCACA
GACGAACCCGGGCAACCATGACCCTCTACCCCGAACACAGATACGACGATCACGGCCAGT
TGCGTCCCCCGCTCTGGTTCTGGCCCATCGCCCTCTTGCTGACCCGCTCGGTCTGGCTGT
TTCTGATGGCCGGCGTCACCCGCGAGAGCGGCAGCGCCATCCTGACCCTCTTCTACCCGG
ACCGGCTCGCCCTCTACATCAGCCTGCTGACCGACGTGCCCGCCATACTGGCGCTGCTCG
CCTGCGGCGGCACCTATCAGCAGACCCGCAGCATCCGGGCCTGGCTCAGGCGCCACAGCC
CATTGCTGCTGCTCTGCTCTGCCGTCAGCGGCCTGCTGATGCAACTGCACAGCCTCAATC
TGCAGACGTGGTCGTTCAGCTGGCCCACCGCCCTGGTGCTGGTCGCTACCCTCTGGTCAC
TCTGGTATCTGCTGCGCAGCCGCCAGCTGCGTGAATACGCAGCCGATCAGCCCCACGCCG
GCAACTGATCAGCCAGGCGCCTCACTGGCGCGTGACCCGGATCTGCAGGGTCTGACGATC
GCTCTGACTGCCACGTCCCCCCTGCAACTGGGTGCCCAGACTGCTGCCCTGCTGCACCGC
GCTGGTGGAGAGCTCCCCCACCGTCAGCCACTGACCGGGGGCACCGCTCACCTCGGTGGC
GCTCTGCCCCCGGTTGATGGTGCCCTGCTCCAGCCTGGCCTGCTCGCTGCTGAGCGCTAT
CTGTACCCTGTCGCCGATCAGGGTGGCGGTGGCATAGAGGCCGTTCACCAGCGGCATCAT
CCCCACCACTGCCCCTCCATTCCACTGATAGAAGGTGACCGGTTGATAGGTGCCCATCTG
CAATAGCACCGGCCGACCCGACAGGCCGCGTACCTGCCAGCTGTCGTTCTGGCTGCGCTG
ATACTGCTGGGCATTGCCCTCCAGCAGCCACTGCCGCTTGGCGGCATCCCGGCCCAGCCC
CACACCGGCCTGCTGACTGCTGGAAGCGCCATCCACCCGCCACTCGATGAGCAGGCTCTG
GGGCGGCTGGTTGAATTTGGCCAGCGCCGCTTCGGCCTCCTGCAGCTGGGCGGCGCTGCC
GCTCAGCACCAGCTGGTTGCCCATGGCACTCACCCCGAGATCCGGATAGAGATCCTTGAG
AGTTTGCACAGCCGCCTGGGTCTCGAATACCGGGATCACCTTCACCTCGGCCCGCAGCGG
CAGGCACCAGAGCCCCCACAGCAGCCAGAATCCAAACCCGCGCCATCTTCTCATCTTCTC
CTCCCGTCCCACTCGGCGGCCAACTAGATCATGGCCTGCATATCACCTCGTCATCATGGG
CCATCCGCCCCGCTTTTCAATGATTTTGCCCGTGAGCAATGCGCGCCGTGAAGGTCAGGC
CCTTCATTTTTCTATGAAAAGAGCGGAGACAGATCAAATAACGCAAATAAAAATGATTAC
CATTTGTTGTCACGAAAAAATCGCTCGGATACAATTCGGTCTCATTTTTTTGAGCTTGCC
GTCGATGAAGCCAGTGACCACCACCCCCGCCGCCATCCACCTGGCCCTGCTTGTCAACAT
GCTCTCCATGGGCAGCATGATGATGGTGATGCCACTCGGGCCGGATCTGGTCATCAGCCT
CGGCATGCTGCCGGAGCAGACCGGCTACTTCAGCGGCGGTGCCACCCTGGGTGCCGCCCT
GATGGGGCTCATCGCCGCCCCCTGGCTCGATCGGGTCAACCGCAAGCCCGCCCTGCTGGT
GCTGCTCACCTTGCGTTTTCTGCTGCTGATGGCCTGCGCCCTAGTGCAAAACAGCCAGCA
GTTGCTGGTGCTGTTCGTCCTGTCGGGCTGTGTGGCCGGCCCGCTCGCCGCCATCTTGAT
GGCCGCCGTGCTGGATCTGGTACCGCCTGCCGAGCGGGGCCGTCGTCTCGCCTACGTGGG
CATGGCGTTCTCGCTGGCCGCCATCCTGGTGGTGCCCATCGCGCTGGTGCTGGCCCAGTG
GTTTGGCTGGCAGAGCCCCTTCCTGCTGTTTGGCGTCTGCGGCTTGCTGCTGGCCCTGCT
CTGCGCCACCCTGCTGCCTTCGCTGCCGGTCAGCCGCGCCCCTCACGGCAGCGGCCTGCG
CCAGTTGCTGGCCTCCCCACTCTGCCAGGGCGCCCTGTTCATCCTCTGTTTGCAAATGTT
CGGTCACTTCCTGCTGATCCCGCACTTTGCCAACTACTTTCAGTTCAACCTGGCGTTCCC
GCGCGAGCAGATCGCCGCCCTCTATCTGTGCGGCGGCCTCGCCAGCATGGCCACCATGCG
GCTGTGCGGCAGCTGGATTGATCAGGGCCGGGCCCAGGCCGCCATCCTGATCACCAGCCT
GCTGCTGGCGCTGATCACCTTGCTCGGTTTCGCCATGCCGGTCGGCGTGCCCGTCTACCT
GTTGTTCACCCTGTTCATGGCGCTGAGCTCGGCCCGCTCCAGCACCACCCTCGCCATCAC
GGCCTCCATCCCGGCCCCCCATCAGCGCGCCGCCTTCATGTCTTTTCAGGGCACGGTCAC
CAATGTGGCGGCCGGGCTCGGCAGCCTGCTCTCCGCCAGGTTGCTGGTGTCGGATCAGAG
CGGCGTGCTGCACGGATTTGCCCATCTGGCCTGGATCAATATCGGCTGCGGCCTGCTGGC
CTGCGGCGGTGTCTGGCTCCTGCTCAAGGGGCTGGCACAGACAAGGAATAACAATAACCC
CGAGTCTGGCACCGCCAGACAAGGAAGTCAGTGAGCCACCGGCCCCAGAGCCGGACCCCA
TAACCTCTGTTTTATTCATGGAGTTTTGACTATGCAGTTGCAGCCTGGCGTATTTCGCTT
GAACCCGATTTTGCTCTCCCTCGGCCTGTTTGCCTTGCCGGGCCTGGCCCAGGCCGAAGC
GGTCAAGGCCAACGAGACCATGGTGGTTACCGCCACCCAGACCCAGCACACCGAACTCTC
CGCCCCGGCCAGCGTCTCTGTGGTGACCCGCGCCGATCTGGACAAGATGAACGCCAACAA
CGTCGGCGAAGCACTCAAGCACGTGCCCGGCGTCAACATCATCGGCACCAACCCCACCGG
TCGCAGCGAGATCAAGATCCGCGGCATGGGCGGCGACTACACCCTGCTGCTGATCAACGG
CAAGCGGGTCAACGCCCGCGAAACCCTGGGCAGCTCGTTTGGCAATGACTTCGACTTGAG
CTCCATCCCCATGGCCGCCATCGAGCGCATCGAGGTGATCCGCGGCCCCGTCTCCTCCCT
CTATGGCGCCGACGCCCTCGGCGGCGTGGTCAACGTGATCCTGCGCCAGGCCAAGGAGCA
GACCGAGGCGGCCTTCGGCTACACCCACACCATGCCCACCAAGGGGGATGGCGGTGATGC
CAACCGTGGCAACGCCTTCGTCTCCGGCGCCCTGATCGACAACAAGCTGCTCGGCAGCCT
AGTGGTGGAAGGCTATCAGCGCGACCGCTGGCACAGCGATCAGTCCAACAACCTGGACGC
CGATGCACTGGAGAAACGGGAAGTGGTCAACATGCTCTCCAGCCTGAAGTGGCTGGTGGC
CGACAACCAGGATGTGGAGTTCGATCTGGGCTACAACCAGAACGACATGGACAGCTATTT
CAACAACGTGCCGCGTGCCCCCACCGCCCCGGCCACCCCGCACAACGTGCAAAAACTCGA
TCGCCTGAGCCTGGGGCTGACCCACAACGGCCGTTGGGAACACTTCGACAGCCGGGCCCG
CTACTACTTCGAGCAGACCGATCTGATGGATGACTCCCAGCTCAACGGCGGCGCGGCTGA
TGTTACTCAGACCAACCACACGGTCGACGGCCAGCTGAGCGGCTACCTGGGGGATCACCT
GCTGACCTCCGGCGCGGAATTCCGCAAGACCGAGCTGGAGCACAGTCGCAGCATCACCAA
TGGCAGCGTGGATGCGAGCCAGAGCGCCCTCTACCTGCAGGATGAATTCAGCCTGGGTGA
TCTGGCGCTGACCCTCTCCGGTCGTCTGGATCACCACGAGACCTATGGCAACGAGTTCAG
CCCGCGCGCCTATGCGCTCTACAAGCTGAGCGACGAGTGGGTGATCAAGGGCGGCGCCGG
CAAGGCGTTCAAGGCCCCGACCCTGGCCCAGTCCAGCGAAGGCTTCGCCACCACCGCCTG
CCGCGGCGCCTGCAAGGTGATCGGCAACCCGGATCTGAAACCGGAAACCGCCGTCAGCTA
TGAGCTGGGCACCGCCTATGAAGCCGATCGCTTCGGCGCCGGCCTCACCGGCTTCCACAA
CGACATCGAGGATCTGATCCAGAGCGATCAGTGGGGCCCGGGCTACCGTCCAACCGTCAT
GACCTACCTCAACGTCAAGAAGGCGCGGGTCAAGGGGCTGGAGCTGACCGGCTGGGTCGA
TGTGATGGACGACCTCAAGCTGACCGGCAACTGGACCATGCTGGACTCCGAAGACAAGAG
CACTGGCGACGATCTGGCCAAGACCCCGGATCACACCGGCAACCTGAGCCTGGATTGGCA
GGCCACCGAGATCGTCAGCACCAACCTGGCCTGGCAGTACGTGGGCAGCCAGTTCATCAA
GGTGCCGATGCACAACTCCCAGGCGCTCAAGTCCGACAGCTACCAGACCCTGGACGTCAA
CACCAAGTGGAAGGTCACCCCGGCGCTCGACTTCAAGCTGGGCATCACCAACCTCACCAA
CACCAAGCGTGACCAGGTCGCCACCGACGCCGACTTCATTCTGGAAGGTCGTACCGTCTA
CGCCGGCGTGGATTACAAGCTGTAAACCCCCGCAGGGAGCCCGTCAGGGCTCCCTTTTCT
GCTGTTATTGCCTCGACGTGAAGGAGTAGCCGGGTGCACAGACACCAAACACACCTGTTC
TGGCTGGGAGTGGTTCTCCTGTTCCTGCTCATCTGTCTCTCACTGGCCACCGGCGCCGGT
GTCTATGGTGGCCGCGAGGTCGCCGGATTTCTGCTGGGCGATCCCGCCCTCATGGCCGAC
GAAAAGCTCGCCATGATCGTTCATACCCTGCGTCTGCCCCGCACCCTGTGTGCTCTGGTG
GTGGGCGTCTGTCTTGCGCTGGCGGCCTCCATGCTGCAAAGCGCCACCCGCAATCCGCTG
GCCGAACCCGGCCTGCTCGGGGTCAACGCCGGCGCCGTGTTCGCCCTGGTGATCGGCCTC
ACCTATTTTGGCGTCGAATCCGCCTACGGTTACCTGCTCTGGTCCGGTATGGGGGCCCTG
CTCGGCAACCTCATCGTGCTCGGCCTCGGCCTGATGGTGGGGCGCTCCAACCCCCTCAAG
CTCATCCTGGTGGGGGTTGCCCTCTCCGCCACCTTCGGCGGCCTCTCCAACTTCCTGCTG
CTCTCCAACCAGGTGGTGCTGGAACAGTTCCGCTTCTGGAATCTGGGGTCGCTGGCCGCC
TCGGATCTCGATGCGGTGCTCACCGTGATGCCCTTTGCCCTGCTCGGCCTGCTGCTGACC
CTGGCGCTCTGCCGTCAGCTCACCCTGATGCAGATGGGTGACAACCAGGCGCTGGCACTC
GGCATCCGGCCGACCCGGGTGCGCATCGGCGTGCTCCTGGCTGCCACCCTGTTTACCGCC
TGCGCCATCGCCATCGCCGGTCCCATCGGCTTCGTCGGTTTTCTCGCCGCCTACTGCGCC
CGCCTGGTGGAGCCGGTACGCCTCGCCATCCAGGTGCGCTTCTCCGCCCTGTTCGGGGTG
CTGTTTCTGCTCGGCGCCGACATCCTGGCCCGCTGGCTGATCCAGCCGTTCGAGCTGCCC
AACGGGGTGATCCTGGCGCTGATCGGTGCCCCCGTGCTCATCCTGGTGGTGCGCAGCGGC
GGCTTCCGCTCCCTGCTGGCCGTCAAATAAGGTTGCCTGCCTCATGAACAATTCCATCCA
TCCCTCCCTCAACACGGCGCTTCCCACCGGCACCGTCTGCCTGCGCGTTGGCAGCCGCAC
CCTGTTGCTGCACCGCCGTGCCTGGCTGATCACGCTGGGGCTCTTGGTCGCCCTGGTGCT
GCTCTCCCTGCTGGCGCTGACCCTGGGCTCGGGCAAACTCACCATGCTGGGGGTGATCCA
GACCCTGCTTGGCGAGGGCAACCGGCTGAGCGAGGTGACCGTCTTCAAGATCCGGCTGCC
GCGCATCGTCGCCGTGCTGGTGGCGGGAGCGGCCATGGGCCTCTCCGGCTGCCTGGTGCA
GACCCTCATTCGCAACCGCCTCGCCACCCCGGACATGATCGGGGTCAACGAGGGGGCCTC
CCTGGCCATCATCGCCTTCTCCCTCTACCTGACCCTCGGCAGCTGGCCCTGGTGGGCCGC
CCCGCTGGGCGCCCTGTTTGCCGCCGCCGTGCTCTATGCCCTGTGCAACAAGCCGGGGGA
GCAGGGCTACCTGTTCGTGGTGATCGGCATCGGCGTCTCCGAGCTGATGAACGCCATCGG
CCAGTTCGTGATGTCCACCCAGTCGCTGGTGCACCTCACCAGCCTCTATCTGTGGAACAT
GGGCAACTTCGTCGGCCAGGGCTACAGCACTGTGCTGCCGGTGGGGATCCTGATCCTGCT
GGTCTGCCCCTGGATCATTTATCTCTCCCGGGCCTTAGGCGTACTGCGTCTGGGCCCCGT
CACCGCCCAGAGTCTGGGGGTGAACGTCAATCGGGTGCAGCTCGGCGTGCTGGCCCAAGC
CATCGTCGTGGCGGCGCTCGGTACCGCCATCGGCGGCCCCGTGGTGTTCATCGCCATGGC
GGCCCCGGTGCTCGCCTCCTGGCTCAGCCGGGATCGCATCGTGCCGCTGTGGATTGCCGC
CCTGTGCGGCGCCCTGCTGCTGCTGGCCAGCGACACCCTGGTGCGGGTGCTGGCCAGCCC
CCACGAGGTGGCCACCGGCATCATGACCCGTATTCTCGGCGGCCTGCTGCTGCTGTTCAT
CCTGCTCAAAGACCGCCAGAAGGCCGACTGACGATGCCATTCATCCATTTTCAAGACAGA
CCGAGGGCCGCCTGATGACGCTCACCATCAATCACCTGCAATTTGGCTATCAGCACAAGC
CCGTCTTCAACGACATCTCCTTCACCATTCCCCAGGGCAAGCTGGTGGGGATCGTCGGCC
CCAACGGCGGCGGCAAGTCCACCCTGCTCAAACTCCTGGCAGGCCAGGAGCAGCAGCAGG
CCGGCGAGATCCTGCTCAAGGGCAAGCCGCTGGCCAGCTACGGCAAGAAGGCGCTGGCCC
GCGAGCTCGCCTACCTGCCCCAGCGCCCGCTGGTGCCCGCCGGCATCCAGGTCGAGCAGC
TGGTGCAGTACGGCCGCCACCCCCATCAGGGCTGGTTCAATCAGTGGAGCGAGGAGGATG
CCCGCATGGTGCGCTGGGCCTGCGAGCGGATGCAGCTGGGCGACATTTTGCAGCAGAGCG
CCAGCTCTCTCTCCGGCGGTCAGGCCCAGCGGGTGTGGCTCGCCATGGTGCTGGCCCAGG
ATGCGGACATCATCCTGCTGGATGAACCCACCAGCGCCCTCGACATCGGCCACCAGACCG
AGGTGATGGAGGCCATCCACCAGATCACCGCCGAGGGCAAGACGGTGCTCATCGTCATCC
ACGATCTCGCCACCGCCGCCCGCTACTGTGACGAGCTGATCGCGCTGGGTGATGGCGGTA
TCCAGGCCATGGGGCCGGCCCGCGAGGTGGTGACCAAGTCCCTCATCGACCGCCTCTACC
AGACCGACGTGGACATACTGCACGCCCCCGGCGACGGCGCCCCCATCATAGTGCCGCGCC
GCAGACCGCACGCCTTTGCCATGCGCCAACCGGCCTGAGCCCCATAAAAAAACCGCCGAG
AGGCGGTTTTTTTATGCTTGTGTCTCGGCGCGCCGCCACTCACAGCAGCAGGCTGGTGAG
CACTCCGCCCGGCCGTGTTTGGCAGTGCCGTGTTTGCCAATGCAGTGTCTGCCAGTAGAT
TGTCTGCCAGTACACAGTGCAGCGCCAACCGGCGGGCAGATCTGGGGTCAGCCCGCCCAC
CAGTTCGAGGGTGAGGGTCTGCTCCGTCATGGCCAGCCAGCGGGCATCGAGAAAGTCAAA
ATAGCGCCCCACCCTGGAGTAGAGCGCCTTGAACAGGCTCTCCTTGGCCGAAAAAATCAA
GGTGAGCGCCTCAGCCCTGCTCAGGCCAGTGGCGTGAGCAGCGGCCGCCAGCCGGGCCCA
CTCCTCCCCGCTTGCAATCCCGGGCCAGAGTTCGCTCGCCTGCCCCTCCGCCAGCCAGCC
CTCCAGATCCAGCCCCATCCCCGCCTGACCCGGACGCACCGCGCACAGCGCCATGCCGCG
CCCCTGCAACAGGCTGTGGCTGATGCTGCCCTCGAACCCCGCAGGCCAGCAGGGTTCGCG
GGCTGCCCCTATGCTCACCTGCTGCTGGCCCAGACCAAAGGGGTGCAAGGCCCGGCGCGC
CGCCAACCGGCCGGCCAGAAACTCCCCCAGCCGCTTGGGAGCCGCGCGCTGCAAGCTGGC
GGGCAGCACCATGCCGGCCGCATCGTAACAGGCCGGGGTGAAGGCGGCGGGGTCAAAGCA
GACCCGTTGCAGCGCCAGATGCGCCGCGCCGGGCAGCGGCAGGCTGTCGGCCTGCACGAT
AAAACGGTTCAGTGAACAGGCTGGCGCGGTAGCAATGAACATCACGAAGAGCCCTTGGTT
GGTGAGCCAGCATGGTAGCAAACCGCCCCCTCTCCACGCCACAAACACAAATGACAATTC
TTATCATTTGAATTTGTGTTAGCATGAGTTCGCCCGTTTGGGACCCTGTGTTCCACTGAT
TTCACCAAGAAGGATGTAACGATGAAGATCTCCTCTCCCCTGGCTGCCGTGCTGATGTTG
GCCAGCCTGGTCGGCTTCCAGGCACAGGCCGGCAGCGAGACCCGTCAGGTGACCGATGCC
GACGGCAAGACCCAGGTCGTACCGGCCCAGCCCAAGCGGGTGGTGGTACTGAGCGAAATC
GATCTGGACAGCGCCCTGACCCTGGGGCTGCAACCGGTCGGCACCGTCAATGGCCGTGGC
CAATCCACCCTGCCCCGCTACCTGCTGCAACAGGCGGGCAAGGAGATCGCCGTGGTCGGC
GATCTGGACAACCCTAACCTGGAGAAGCTGATCGATCTGGAACCGGATCTCATCCTCACC
GGCCAGACCAAGCCCGAACTGCTGGCCCTGCTCAAGGAGATCGCCCCCACCGTGGTCACC
GGCAACTGGGGTGACTCCTGGAAGGAGATCTTCAATCGCAGCGCCCACGTGCTGAACCGG
GACGCCGAAGCCAAGACCTTCCTCGCCCAGTATGACGCCCGCCTGCAGGAAGCCCGCAGC
AAGCTCGCCAAACATCAGGGCGAGCGCCTGAGCATAGTGCGCTGGAACCCCAAGGGCCCG
AGCTACATGCACAGCGGCACCTTCGCCAGCAGCGTAGTGGAAGAGATGGGGCTGATCCGA
CCGACCCACCAGATCGGTGACAAGACCCCCCACTCCCCGGCCCTGAGCCTCGAATCCCTC
AATCTGCTGGACGGCGACTGGCTGGTGATCGGCACCCTCAGCGCCAGCGGCGATGCGGTG
GATGCCATGAAGCAGGCCGAGCAGACCCCGGCCTTCCAGCAGCTCGGCGCCATCAAGAGC
AAGCGCTTCGGCGCCGTGGACGGATCCCTGTGGACCTCCACCGGCGGCCCCCAGGCGGCC
CTCAAGGTGATCGACGACGTCGAGCAACTGCTGGCCAAACCCGATGCGGCCCCCATCACC
CAATAAGCCCGCGTGATCAGCGCCCACAAAGAAGCCCGCATATGCGGGCTTCTTTTTTAT
CCATGGCTTTTGACGTCCAACTTATTCCGGCAAGGGCAGCGCCTTCCTATCTAATTTTCC
GCTGCCGGTCTTGGGCAGGGCATCCAGCAGGATGAGCCGCGCCGGCACCATGTAGTGTGG
CAGCGTCGCCTGCAGCCCCTTGCGCAGGGCCAGCCGGTTGAGGGTCACCCCGCTTTTCGC
CTCCACGTAGCCCACCAGCATGGCCTCGTCCCCCTCGCCCACCAGACGCACCGCCGCCTC
CTGCACCCCGGCCTGACGGCGCAGCCCCGCCTCCACCTCGCCGAGCTCGATGCGAAAACC
GCGCAGCTTGACCTGATCGTCGCGCCGCCCCAGATAGAGGAAGCTGTCCGCCCCCAGCCG
CCGCACCCGATCGCCGGTGCGATAGAGGCGATGGGTGGCAAGGCGCAGGAAGGCGGCGCT
GGTCAAGGCAGGCTTGCGCCAGTACCCCTCGCACAGGGCCGGGCTCTCGATGCAGAGCTC
GCCGCACTCCCCCTCTGCCACCGGCTGCCCCGCCTCGTCCAGCACCCAGTGCCGATAGCC
[truncated: 81,450 more rows]
