# Supplementary material for: Implication of Lateral Genetic Transfer in the Emergence of Aeromonas hydrophila Isolates of Epidemic Outbreaks in Channel Catfish
Source: PLoS One. 2013 Nov 20;8(11):e80943. doi: 10.1371/journal.pone.0080943 (PMC3835674; doi:10.1371/journal.pone.0080943)
Supplement: Dataset S3 — Nucleotide sequences of 55 epidemic-associated unique regions within the genome of VAh strain ML09-119. (XLSX) [file pone.0080943.s003.xlsx]

## Sheet: Nucleotide sequences of epidemi
>C2R1
GTCATTATGAAATTGGAGATATCACCACTGCTTTAAACTGGTCATATATATTTTGATTGG
CATTCGATGTTGCTTGAACAAGCGAACGAAACGTTGAAATTGCGTCGTTTACAGACTTAG
TATTCTTCAAACCACCATCCAGTGCCGGAACTAACTGTTTACAGAATGGTATCCCGACAT
CGACCACTGTTTTCCAATATTCTTGGGCTTTAGCAGGCGAACATGAATTTCCAAAAGACA
CCCTAAACAGATTTGGCACCTGTCTAGATAGAAATATCTCCAAGCATGAAACTATTGCAC
TTGCAAAAAGAAATATTGAACCACGCCGTCTAAAATACTCTAAATAATCTTGCTCCATTT
TAGTTAAACTAGCACCATTTCTATCTTTTTGAATAATTTCTGTTTTTCTATCTTCAATAG
ATCTAATTAGTGCATAAGCGCATACTATATGAGCACCATGAGTGCTTTCGTTGAAAATAC
GCCCATATAATCTATCATTAACCCATATCCCAGATTTTTGGTTATATGCTGTTATTGGAT
CACCATGAAAAGCTGTCAAAGCCTGACCTACGGTATATGATGGAAGTAGATTAACCCTGC
GGCGAATCGCGTCTGTAACCCCACCTCTTCGACCTCCATCATACTCAGCATTAGGGATTT
TTGAGATTTCTTCTTTTAGTCTTCGCTGTACTTTATCTGTACTTTATCTGTACTTCTAAA
GTCTGATGCCTCGACTTTATTTTGACTATTATTATATTGAATGATTTTTCTTATTAACTC
TTCATCTCCATTAGTCGTCGCTACGAACCTAGCTTGAACGACAGTGTCTGCGTGTGGTAG
TTTTCTGAGTGAACCTATTGCCCCCGTCGTTTGTGCTCCATTAACAATGGAAAGCCCTCT
AAAAGACAACTTACCTTTTGTTGGATCATATGACGCAGCATGTGTAAGAATTGTGAGGCC
GTTATTATATACCCAAAAATTATCATGCTCGTTATCAAGTGTCGATTTAATGCCGTTGTT
AATGTTGGAATCTGATGATCTAGACCCCAAGTAATCTCTTATATTAGCGGAAAACACTTT
TGTCTTATGTTTTTTATATAAACGATGTAACAATGCTGCCGGTATAGTAGCTGAGACAGC
TTTCCAACCAGGTCCAGAAACCTCATATGCACCATTACAGTCAACTTCAACCTCATCATT
TACTAAGATTGGTGATTGAGAGTCTTCGTACCAATCAGAAAACATTTCATTTCCGACTTC
AAATACTTGTAGGTCTATATTTGATTGAGAAAAGTGTTGTTTTATAATCGAGGAAGCTGT
TTCATGAACCGTTATTAACTCATCTCTTACATTATTAGAGTGTGGTAGATTATGAACATA
CCATATATATATGGTGGTTACTTCCTTCTGCAGTATTGCATCTCTCAATTCTTGAGCTGC
AGACTTTATTATCTCTGGCACTTCATTTATTGAACGAGAGAGCAACCATCCTAAGGCAGT
ATTTAAATCACTAGCTTTATTAGCAGGGGCAGCTGGCTTATCCTTTAAGCTAAGATAACA
CTGAGCAATAACCGCATATCCATCTTCTCTATTTACATAAACCAAATCACACTTTTTGTC
ATCTCTGCCATCAGTTATTGATTCAGCGGCAACTGTGTCAAGATCCTCAGTTCTAAACCT
CAATGCAAGAGCAAATAATGCTAACGCATTATCATTATAAACTTGTAGGTCTGTTCTTGA
CTGAAATGCATCAAACCAATTACTCATATCAAATCTCCAATAGCCACAAATGGGGCTCAC
TCTATCTCGATTGCATCCCCTAAAAAGTGATCGCTATCAAGTTACGGTGT
>C2R2
GCACCATATTCCTGCGGGGTGCCGAAGTAAAGAGAGAGGGGATCGGGCTGGGCAGCCAGC
AGTTCTGGCAAAGCGCTGACCGCAGCCACACCGTTCCCCTGCTCCAGTGCAGCGAGCCGT
GCCAGCAAGCTGGCCAGATAGTCGCTCGCATCCACCAACCCCACCACATTCAGCGCACTC
TCGTTATTTGCCATCTGATTACCCCCTGCTGCTTGTTGTGCCAGTGCTCGTATCCTGCGC
CCAGTGAAAATTGGGCAGCCAGGTCAAATATCACGGTTTATCAACTTTTATCATTAAATC
ATCAATGGTATAAGATTATGAATTAGCTAACATTTCTCTCGTCATCACACACACAAGGGA
GAATGTTATGACTAAGCAATCAAACCACAATGCCGATATCAGCAACCCCAATAAAGGCTC
GAACGGTACCAACTCTACCTATGACCGTAATCAGGGGAACCGTGGCTCTCAATTGAATCC
GCAGACCCCGAAGAGCGGCGGCAAGAAGTAAACAAGAGACTCCGGGGGGCTCGTCCCCCC
TTATCTGGATCCCTATGACACAGAACGAGCAATCCACCGGCGCCAAGCGCCCCTTTAAAC
AGACTCGGGCCCTTATCCGGCTTGCCCTCAATGATGGTCTTACGCAAAAAGAGATCGCCG
CACTTTGCCGAACCCAGCAATCTATTGTCAGCGCGTGGGCAAAAGGGACGAAACTGGCCA
ATGAGGGGCAACTGACCGAATTGCTGACCCGCTATGGCCATACACTGCGCCGCCAATCCT
TTCGTCTCTATTGGTCTATCGACGATGAAACCAAGACGAAGAAATTTTATCGGGTTGAGG
GCAAGGTTATTTTCCAGCACATCTTCTACAACCTGCGGCGCGAAACCAAGAGCGGGAAAC
TGTGCAAAAATTATCCTGAGTGGCGCCTGATTGTGCATCATCATGGGTACGATACATTTA
CTGTTGTATGGCAAAATCGTATCCCCATGGACAGTGGCAATACCTTACTCGATAGCCATA
ACGAAGAAGCTGTATGGTTCTCTGATATAACCCCATCAGTAAGCGCAAAACGATTCATAC
AATTTATCGATAACTTGTCGAAAGAGCCTCCGTTTGATCAATTCTCGGATACCCTTATCC
TCCCCTTTCTGATCCGCCAAGCCCTGCTGCAACACGGCTTTCCGGTAGAAGGGATTGAGG
AGTATCCGGCACAGTGGTAGCCTCACCGGACACCCAAACAGGTGTCAGAGCACCTTAACG
CTCTGAAAGGCGGCAATACCGCCACAGATTTGAGCACTCTTGCGAGTTAAGCCCTGTGAA
CAGCCCTTTGCTCTCACGGCGCGATTCAAATCGACAAGGGGTATGCAGGCGGCTCATACA
GAGCTAGGCGAACGGTCACCCAGTAGCCGAAATGGCTGTATACCAACAGGGATAGGGGTG
GGCGCGATACCCAAGCCGTCAGTATCTGGCCGCTTGGGTATTTTTATCTTCCCCCCTCCC
CTTTATCAG
>C6R1
CTCCCCCTCATCTTCCTTGACTAGTCTTTTTCAACTCAACACAAAAATAGTGATGAAAGA
CCCAATTAAGAAACTCTATTGCTACCTATCTATATTTAACTGATACGATGTTATTGATTT
TATAACAACAAACTCTTTTTTATATGAAGTTTCAAAGGAATGATTTATATGGCTCAAGAG
GCTAAGAAAGATTTTGTATTCAGACGGCATATGTCAATAGGTGAGGTGGATGCAGAAAGC
GATTCAAAATTTCTGAAAGAATGTTTCGTTGAAACAGGAGACTACGATGTACTAGAAGAT
ATAAATACATCTGAGTGTATTGTTCTTGGTCGGACAGGCTCAGGGAAAAGTGCACTTCTT
GAACGATTGGAAGAATGCTGTGAACAGACAATAAGAATCGAACCTGACGAACTAGCACTG
AGACATATATCAAATTCAACAATATTGACATTTTTTGAAAGCATCGGTGTTAATTTAGAT
ATTTTTTATAGTTTACTATGGCAGCATACACTTGCTGTTGAATTAATAAAAAATAAATTT
TCCATTGATTCACCACTAGCAAAGAGAAATTTCTTTGATAAGCTATCTGAACTTATCTCT
GGAAATAGAAAAAAGCAACAAGCACTAGAGTACATTGAAGAATTGGGTGATAAATTCTGG
TTAGATACAGAAACAAGAATAAAGGAATTTACTGACAAGCTAGAAAGGTCATTAAAGTCA
TCCATTGGAACTAACATCCCTGGAATAAATTTTTCAACCGAAGGTAGATCTCAACTAAGT
GAGGAGCAAATATCCGAGGTTATCCATTACGGAAAGCAGGTAGTAAATAGCGTCCAAATC
GAGAAACTATCGAAACTATTAAACTTACTTGCTGAAGATATATTTACCGACCCACAACGA
AAAACATACATATTGATTGATAGACTTGATGAGAACTGGGTTGAGGACGAACTTAGGTAT
AAGCTAATAAGAGCATTAATAGAGACAATCCGGAAGTTCAGGAAAATAGAAACAGTAAAA
ATAGTCATAACCTTAAGAACCGACCTGCTCAATAGAGTTCTAGAAAAGACTAGAGACTCT
GGATTTCAACGAGAAAAATATAACAGTTTGTTCTTACATTTATCTTGGTCAAAAGATAGT
TTGAAAGAGTTAATGGACTCTAGGATAAATCTACTACTGAAATACAAATATACTAACTCC
GAAGTTAAATTTGATGATGTATTCCCCAACAAAATAGATAAAACATCCCCTATTGACTAT
ATTTTAGATAGAACTTTACTTAGACCAAGAGATGCTATTGTATTTGTGAATGAATGTTTT
AATGGCTCTCAAGGGAAAACTCAGATTACAAATACTATTGTTTATGCTGCAGAAAAAGCC
TACTCATTGAGTAGAATGGAATCGTTGCAGTATGAATGGTTTGTTGAGCATCCTGCATTA
GATAAATACATGGAGATACTTAGTCATAAGAGTAACCGATTTAAGGTTAGTGAGTTGACT
AAAGAGAATATTGAATCTTTAATCTTGCAACTTATGGAACTAGATAAAGATAACTCAGAC
ATTGTTGTGAAGTGTGCTCACGACTACTACCAAGCTATTTATCCAGAAGCAAACGCATTA
TTAAATAAGTTCACTCAAAACCTACTCTTTGTACTGTATAAAGTTGGTGCGATAGGTATA
AAACTTGATGGGGCAAGCCCTGTAGTGTGGGTTCACGATAAGACTCAAGACCTTACTTCA
GTTAAGATAAAAAATACATGCGTTGTTTATATTCATAAAATGTTATGGCGAGTATTAGCC
ATAGATAAAAATGGATAAATTACTTTTATTTACATATATAACGAGCGCCCCTTAATCAAG
AGGCACTCTTCTATCAACCGATCA
>C8R1
GATCACTCGTTAGGCATTAGCTGGTACTAACCGGCACAGGAATACACTTAAGCCCATGTT
TACATGGGCTTTTTTGTTTTTGTATTTGGTATGACCTGGCAACGGATGGCAGTGGGAAGC
ACCACTTGAGTATGGTATCCAAGGTGGTATTATCGAGGCATGATGCCATGAATGATAGCC
GATACCATGCTGCTTGATTCTGTATTTTCATGGTATTTAATTTGTTTAACTAACTGTTTT
TATTGATTTTATTACCTTGTTTTTGGTGGTATTTCAGCATGGTATCAGATTCGAGTAAGG
ATAAGACTTTTGCTGACTGATACTAAGCTGCGCAACCTCAAGCCGAGGGACAAACTTTAC
AAGGTGAATGACCGGGATGGCCTTTATGTAGCTGTTACCCCCGCCGGTTCGGTCTCGTTC
CGTTACAACTACTCGATCAATGGCAGGCAAGAGACGATCACCTTTGGCCGCTACGGTGTC
GGTGGTATCAGTTTGGCTGAAGCCCGCGAGCGACTGAATGAAGCCAAGCGGATGGTGGCC
GACGGTAAGTCTCCGGCTAAGGAGAAGGCTCGTAAAAAGGCTCGGGTAAAAGATGCTGAA
ACATTTGGTGCTTGGGCGGAAAAGTGGTTGCGAGGTTACCAGATGGCGGACTCCACCCGT
GATATGCGTCGCTCTGTCTATGCTCGGGAACTGGAAACGAAATTTGGCAACCAGAAGCTG
ACCGAGATCACCCATGAAGATTTGCGCATGCTGACGGATGCTATTGTGGAGCGAGGGGCT
CCAGCAACGGCTGTTCATACCCGTGACATAGTGCTGCAGATTTATCGTTGGGCTATCGAG
CGAGGGCAGAAGGTTGAAAACCCAGCTGACCTTGTTAGACCAACGAGCATTGCCAGATTT
GAGCCGCGAGATCGAACTTTGTCGCCTGCAGAAATCCGGCTTATGTATGAATATATGGGG
CGGATTGGCACATCGCCCTCCATACGTGCAGCGGTAAAGTTACTGCTTTTGACCATGGTG
CGCAAAAGTGAGCTGACAAATGCGACCTGGAGCGAGATCAATTTCAGCGACGCTCTTTGG
ACCATCCCAAAAGAGCGGATGAAGCGACGGACCCCCCACCTGGTGTTTCTATCCAGACAA
GCCTTGGACATCCTGATCGCGTTGAAGACCTTCTCTGGTGGCTCTGACTATATACTGCCA
TCCCGTTACGACTCAGATTTGCCTATGAGCAGCGCTACCTTGAATCGGGTGATGACCATG
ACCTACACACTGGCCCAGAAAGAAGGCAAGCTGCTCGCCAAATTTGGTCCCCATGACCTG
AGACGCACGGCTAGTACCCTGCTACATGAAGCTGGCTATAACACTGACTGGATCGAGAAA
TGCCTTGCTCATGAACAAAAGGGTGTGAGAGCTGTATATAACAAGGCCGAATATCGCGAG
CAGCGCACTGCGATGTTGCAAGACTGGGCGGATATGGTTGATGAATGGACTCGGTCAATG
TAGAGCAGGTCGATTGTTCTTACCGCTCAGTTTGAATTTTTAAAATAGAACAGCCACATT
TTCGTGAAATGTGGCTGCTGATTAGGTGTGTATTATCCTTCAAGAATAAAAATGAGCGCT
ATATACCAATATATATCACTTGATTTCCGTTGTCATAATTTTTCAGGAAGAGGTGGTCTA
TCTTTTCCAATTTTATCCATGAAGTTTTTTGAATCATTTTCTAACGCTTGATCGGAAATG
ATATTGGCAAAATTAATTATGGCTTTGGTAAAGTTTTCGAGCTTGACGTGGTTGGTTATA
CGTTCATGTTTTAGAATAAATCCAAATAGAAGGTCATTGTCTATTGGTAAGTAGATTTCC
GCTGTGTGATCATGATAGCTTATATATCTGGCGTTGATTCTTTGTCGATGAGCGAATTGA
ATTCTACAGTAATCTCTCAAGATTAACCCAGCACTTGCTATGAGCTGTTCTCTGTCACCA
TTAGTATATTTTGCTGCAGAGTTTAATATATCCCCTATAAACTCCGATAGAGATATGAAA
TCTTTTGGTGTTGAGTGAGATAGATAATCATCAATCAATATATTGAAATTTTCTGACTGA
TTATTGAGGGTTTCTTCTAATAAGGAATTTAATTTCTCCTCATTAAAGTTTAATGTATAG
GTTTCGCCAATTATCTCTTTTAAAATTTCAATAAAGTCCTGACGTTCTATGCTAATATCC
AAGCTGGGATTTACTATCATAACTAGTTCATCAGGAAAGTGATCTAATGGAGTTTTTTCA
GTTAATTTCTTTTTGGATAATGAATCCAAATTGTATTCTAGGTATGCTTCTCGCCTAATT
GGTGATTTTGCTAGGGCTAGGACGAATTTATAAGAAAGTTCAGGGATGTTTGCGGATGAA
ACAATGTTGATCATTGCCGATATTATTCTTTTTTTAGATAAAATATCTAGTAGAGTATGC
GAGACCATGTTGTTTAACATGAAAACAATAGTTTCAATTAGCCTTTGCTCTTGATTTGTA
AGGTACAAATAATATAGTCCATCGACAAAATTTTGGATAATTTGGAATGTATTAAAGAAA
GAAAGACTCTCCGAAATTTCGTATCTGGCACTTGCGTAAATACCTGAAACTAGCTCAGGG
TTATATTTGATTAAGGCGAAGTCATTTAGATATTTATAGATTAAATTATTATCTTCATAA
GTTACAGTAAACTCTTTCAACTCCTTTAATCGATTAGCAGCTCTGAGAGTAGGTGATTCA
TCTTTTATAGGTTTTTTCCTAGTAGTGAAGATGCTAGGGGTATGAAGGTGAAGCTCTTCT
GCCATAATAGGAAAACCAGGAAAAAGAAAATTTTTAATGGTTGATATTTTATGTTCATCA
TCGAAATACTCTGTTGATTGTGCTATTACAAACCCTATGTTATCGTAGTGACTATATGGC
TTACCATTGTTTCCTGAATTTGGTTGTGTCCAAGCAGGAAAAGCAGATTTAATTTCTTTC
CCATGGTGTTGTATGGTCACTTTCATTTTTAGTAGTGGGTTGTTTTTATTTATGTAACCA
ATTATTTGCCCTGCTTTCCTCTGATGGATATCCTCATTATCTAAAGCCTCCTCTATAACT
TTTATAATTTTATCTCTGTCATAACCTTTAGGGAATAATGTCTTCCAGAGAAAACCTGAT
TTATAGTATTCATCAGGGTACATTGTTATTTTTGCCGCATTTCCAGTAAATAGTTCTCTG
GGAATTCTTAGTGTAATAACTCCGTTTCCAAGCTCTCTTGCATAATACCAATATTTATGT
TGTAAACTATGAAAAAAATGCAGGTGCTCTAATTCGTTGATATAGTTTTTCTTGAATTTA
ACCCATGCATCATAAGTATGTAATCCTCCTCGCAATACAGTCATGTTATCATGCCCTTGA
ATTGGCCTTATGGTAAAATCCCCCTCTATAATGTGCTTGATTGCAGATTCTGATAGTGTT
AGTTTTTTACCATCTTTTTGCGTAAACTCTTTAATCACAATATTCCCCTTTTAATTTATC
GGTTTATTCATGATTTATTTATTGTGACAATAGAAACTCTCTTCGAAAAGATGGCAATGA
TTTGGAAATAGCTTGCCGCGTCATTGGTTTTTGTTTAACGGTTATTATTCGTCTCCCAAT
ATCAGTCTGATTCAATCCTAACTGTTTGAGGACAAGTATTATTTTTTTTGTGTCAGAAAA
TTTTGAGTCCACCATTCTACGAGCCAAGTTACGTAATTCGGCTTCATCTGCGGACTGCAA
GGTTAATTTCAGCATCAATTGGAAAAAGTATTTATCTATCAGTTCATTGCCTGATAGTGC
GTTAGGTCTGGATCGGTTGGTGCATTGATGAGTCAGTCTGGCAAGTTCGATATTAAACTT
CGCTAGAGAGCGTTTTGCCTGTCTGTATAAAGGATTCCACTCACCAGTTACCAGCTTGGG
TCGATGCTCACTGCAATACTGGTGACTGAGTTCTAATTTCTTGTGATCTTCGAGTTCGGA
ATTATTGATTCGGTTCTCCTCCACCGTTGCCATAAAGGTGGCAAACTCAGTCATATTCCC
GCAGAATTCGCAAAATCCATGTTTTCGTTGCTTATTCAGGTTGACACCTTTTTGGGAGGT
AGACCTTTTGGGAGATTTGCATGCACAGCACCAGACTAATCCAATCAAAGATTCAAGCGT
AGCGACAAAGCACATGTCTCTCGTCGTTTGCTGGTCTTCAGTTTTGATGAACTGTCGCAA
TAACTGACGTTGCATACGAACCATGGCCTCTAGCCCCACCAGTCTGACAATTTCACTGAA
AGGTACACCGACCGCCGCACCAGGAAGATACCCTGTGTAGTTTGCTGGAAGAGTCTTTAT
GTAGCTATTTACAGCTTGGTCGAGGACTTCCTTGATCAAGCGAAGGATGGGGTAGCGGCG
TGATGAAAGCGAGTATGGCAGCCAGAGTTCTTCAAACTGCTGGATGGCAGCCGAAATGTG
ATGATCGCAGTTTTCCCAGATGACTATCTTTGGTGCTTTTTTCATGTCAACCATTTTAGC
CAATTAATACGCTTACTCAAGTTGTATTGCTTGGCACTATCAAGCCTTCACTAGTTGCTG
GAGGAAAACACATGCAAACAATGGCATTCAAGACCCTGATTAATAGAAAAGCACTTTTGG
ACATGATCCCACTTTCTGCGCGAACAATTTACAACATGGAGCTGCGGGGAGAATTCCCGC
GCCGTATTGCGCTGACAAGCAGAAATGTTGCTTGGGATCTATCGGAAGTCGAAAAATGGA
TTGAAGAGCGTAAGTCTTCAGGATTCCATGCTTCACGCCCCGGCCAGACTATTGGAGGTT
AATAGCATGGCCCTCGATCTCATGGCCGCTTTTACTGAGCTGCCGCCGCCTATTGATTAC
GTCCTACCGAATATGGTTGCGGGAACTGTAGGCGCAATTGTTTCACCTGGTGGGGCGGGT
AAGTCCATGTTGGCCTTACAGCTTGCGACACAGATTGCTGGAGGCCCAGATCTACTGAAG
ATCGGTGAATTCCTGACAGGGGCTGTGGCTTATCTGCCAGCTGAAGATCCGACCGCCACG
ATTCATCATCGGTTACATGTATTGGGTGCACATCTCACGCTTACAGAGCAGCAGGCGGTA
GCTGATGGATTACTGATTGAGCCGCTGATTGGTCGGTGTCCTGACATTATGTCTTCGGCG
TGGTTCGACGGACTTATACAGGTTGCTGATGGCCGACGTCTGCTGATTCTGGATACTCTG
CGGCGCTTCCATATCGAGGAGGAGAATGCCAGTGGGCCAATGTCGCAGGTGATTGGCAGG
ATGGAGGCCATCGCTGTCGAAACGGGCTGCGCTATCGTATTTCTCCATCATTCCAGCAAG
GGGGCGACCATGATGGGGGCTGGTGATCAACAGCAGGCCAGCCGTGGTTCATCTGTATTG
GTCGATAACATCCGTTGGCAATCCTACCTTTCGGGGATGACGCCAAAGGAAGCCGAAGAG
TTGGGGGTCAACGACGGCCAACGAGGTTACTTCGTCCGCTTTGGCGTCAGCAAAGCCAAC
TATGGAGCACCTTTTCCCGAACGTTGGCTGCGCCGACATGAGGGGGGCGTACTCAAGCCG
GCTGTGTTGGAGAGACGGCGTAAAACTAAAGAAGTATTGCCGTTCAAGAAATCGGAAATT
GCTCTGGAGGGCGCTGATGACAATTGGTAACAAGGTCGTTCCAACCAGTACCAGTGCGCA
GGCACGAGTGATGATCTACCAAGCGACTCAACGCCCGAGTATGAGGGAGGCAAATTGGAT
GAAGACATCCTTTGGCCGTTGTTCTATTCAGGGGAGGCTAGGCCAGCGGCACGCAGATGT
TGTTGAGGCAATCTTGTATTGTGCCGAACGTCGCCGCGATGTGTCCGATGGTGGTGTCGA
ACTTCTGGTAGACCCTGCCAAAGTGCGGAAAACGCTGTCAGACAGCCGGTATAGCCTCTT
CCAGCTTGAGAAATTACTGACTGAGCTGCGAGCAGCAACCGTAACTATTGAAACGTCACA
GTTCGATTTTCCAATAATCGGTGGTTTGATAGATCATGTTATCCCTTCACCGATGACACG
CCTTGATCCTTTGACGGGAGGGGAGCGGAACTTATGGAGAGTTCGGCTTGGTATTGCACT
GGTCATGCTATTGGAGCACGACCTAAGCCTGTACTACGATCCGGCCCCCATTGCCCGTTT
GCGGCACGGTATTAGCCAAGCTATTGCTCGCCATATATTGACCCACAAGTATGATCCCAC
CGGAGGATGGCATGTTGACACCCTGATTCGCGCAGTGTGTGGTGAAAATCTTAATAGTCA
AAAGATACGAAATGAGCGTCATAGGCTCAGGGAAGATGCGGAAAAATTGCATGCAGTTGG
GATAACGATAGATGCTGAAAATAGGATAAAGCGTCTCATCCCTGCCCGATAGCGTTTCAC
ACCCGCCCGATAGCGTTTCGCACCCGCTCGATGGCGTTTCATACCCGCCCGATTTGTTAC
TGTTTTGGCAGGATATTCAGGATATCTCAGGATCTTCAGGCGGTGTAACCGTCAGCTTTA
TGCGGACGGTTACTCCTTGCTTGACTGCGCAATCGGCCAGAGGCCGAGGATTGAACGCCA
GGAAAGGATCTAGCCCTGAAAGCTGACTGAGGGGAGATCGTAGGAAAGTGCATGGAAAGT
ATGTGTAAAGTTATTGGGTTTAGCTAAGTAAAGTATATGAATTTTCTTTATAATTTACTG
TTTTATATGGTTTTTTATCTGTTTGCATATCTTTTCCTGGCGTAAGTACATTACTTAATC
CTATGTATGACGATAACAGCCCTTTCCTATTGGGTATCCCCGAGAGATACAAGGCTGATC
TGAGGGCAGGATGTGTGAAGTTAGCTAACCGGCAAGCCGGTTAACTCTCTCCACTGTTCC
TTATTCGCACCTGCGGGCTCAACGTGCATCCTGCTCTGCGAGGCTTTTCAGTTACGCGGG
TGATCACAAGTCCTGTTTAGTCGGGTAATGGTGTCGTCTACGAGCCAATTCTGTCCGCAT
CTTGGCTGATGACTCGACCATATCCTGACGAAGCTCTGCGAGTTCGTAGGCTGTCAGTCT
CCGAGCGCCTTTGTCTGTAGCGTTGGTTTTGAATGGCAAAGCTTGGGTGATATGATTTTT
ATTACTAGTGTTTTTACCCATTTTTACTCCATGAATTAGCCATCTATTCCATTTTACCAA
TCACTCTTTGCTACATGCACCATGTCTGAGGTGTCTATTACTTTAGTATATTCAGAGATT
GCCATAATTTGTTATGATTGCCAGATATCATTTGATAGCAAGTTGGATGATTCCTGTAGC
ATAAAATGGTGTTGGTGAACAGATAAATGTGTCAAGCCGTTCAAGAACAATTTGGAAAGG
AACTCATTAAATTCGATGACATCTACATTAGATAAACTTTTAAACGATTGCCGATTGGCG
CGTCTGTTTTCCTCTGAATCGCGCCCATGTGCACTACAGCTTTGGGTCTTGCAACTTAAG
TCTGAGCAATTGACAGAAAATCGAGTGCTTTATGGTCGGCTACTTCCATATAATCATGCC
AGCAATACTTGGTCTTATAGTGACAATAATAACTATCAGCCCTTTGGACAAACCAAAGTG
CAGATTACCAAGCTTAATCTATACATTGAGAGCTCTTGTTGTGCCGAGCTTTTGACGCAA
TTTTGTGATGGAAAGACAATATCTGAAATTAGTGACACACTAAATCTCAATTGCTCCAAT
AAATTAAGAGATAAATTTGGTTCCACAACGTTCGAAAATAATAACTTGGTTTATCGCCCT
GTTGCTTATTTACTCAACCGAGATGCAAATCACAGACAATCGATCAGTAGCCCACATGGT
TCTGCTGGGGCTTTTAGCGCTTCGATTACGAGAGTAAATAAGGGCGAACTATTTCGTCTT
GGTGGGGAATATGATGCATCTTTAACCGAGATGATAGTTAAACACCTCAATGTGGAAACA
GGTTTAGATTTTGGTAGCATCGATGTCACTCGATTTGGTGACCTTGAGTTGTTAGTTTTT
CCCACGTTAAACGATCTTGAGCAAAATTTGCTAAGTGTAGAATGGACAGGTTCTCCACGC
GCGCTACATGTTTGTTTTGATTCGTTGCAAGTATCATATTTTGATAGGTTTCAGTTTCAT
CTCAAGATAATAAATGATAACCAAGTTATTTATTCCACTATTGTTTCAGCAAATCGCAAT
GATGCAGGAATATTTGAATATATATATCAGTTTGGCGATGAACTTCAGGAGAGAACGGAT
AGCACGGAGCTAGAAATTTTTGGCTTTCAAAACAATCAGCTAAATGAAGGAATTCTTTGT
TGCCGTTGGCAGATCGGGTATATCCGAGAAATTAATGTTCAAGGCCATGTGATGGGTCAA
AGTGCCAGCCCCGTGAAGTTTGATTGGCTCGAAAAAGCTACTAGAGCGACTATGGTGGAC
CGTGTGGCGGCAGTACTTAAAGTCAACCGCGGCAATCCGGGGTTTGCTAATCACATCGGT
TGGCGGGAGGTTGATCCTTGGGTTCCAGTGAATCGAGAGCTTGTTGCTCTTTTTGCGCAA
ATTCACCCGCCTAAATCGGAAGGAAAATTTTTCCAGCGCTGGAGTACAGGTGATGGTGAG
GGTCGACTCCAATTTGTGGAGTGGTTCAGGGCTTTATTCGCCAAGTATCAGCAACATCAA
ATAGTTATATTTGATCCCTATTTTGAAGCTGCTGGCTTGGGGCTTTTATTGCTTTGTGCG
GAAATAAAGTCTAATTACATCGTATTTACATCATTACCAAAGTTATCGAAAGAAAATGAT
GTTATGCAGGCAGAGTACGAACAACCTTTATCTGGACGGGTTAATAACCTAATGGCTAGT
TGTGAGCATAATAGCCATTTATTGAAGGGTGTCAATATACGTATCTATGGTCTAAAAGAA
GGACGGCTGCATGATCGATATATTTTGATTATGGGTTCGGATGGCCTGCCAATTGCAGGT
TTTCATTTATCTAATTCATTTCAAAAAGCAGCAGAGAATTATCCTCTACTGATCACTCCA
ATTCCAACAGATGTTTTACTTCAAGTTGAGCAATATAAATCTGCGTTGGTGAAAGAGGCA
TTGGCTTCACGGCCTAGTTACAATGCAGATAGTCCCAATATGCGACTTCTTTTCGACTCT
ACTAGTTTGCCAGCAGTGCCATTGCGTTACGAGCCATTACGCTTTCTCGACAAATGTGAG
GCTGGTAATGTTCTTAGTGCCTGGTCTGGAGAAATGTCACTTAGAGGTTTGAGTGGCGAC
AAGTTGAGGTCTCGTATGACTGATCTCGGCCTACTCAAAGATAACTCGCTTGCATTGGTC
AGCGGGTTGCATAACTGTATAGACAAACAATTTATTAATTCTCAGGATTTCGTTAACACC
TGGGAAGTTCTTGGAGAGGTCCTTGCACATTCATCTAGTGATGACAGATGGGGACGACTT
CTAGAGTCCGAGAGTGATTTTCTAGAGTATTTAGGCCAATTCATTGAGTTATCCTTCGAT
CGTGCTCATGATGATAAGGATATGGAACTATATGTGGTAGATATATGGTTTTTTCGAAAG
TCAGTTGAAGACCTCTTACACAGCTCTTATCGAATAGACAATATGTTTCATTCGACAAAA
TACAATGTTCTAACTTGGTCGGAGTTTTTTGCAGTTAAAATTCTATGGAGATATAGACCT
AATCACCTACTGAACATTGCCGAAACACAAGTATCAAGATTGCAAGTCGAGCCTGATAGT
TCAGAGGCAATACGTTTATCTCTATTGAGTCAAATAGTCAATGAAATATCGTTATCAGCA
CAGTTTGAAATAAGTGAAACTCAACGTAATTGTCTTTTGACTAGTTCACTAGGCTTGTTC
CGATGGATGGGGATAAATGCGATAAAACGACGCCTAGAAACACCTGGTGGGCTTGCCGAT
GTAATTTCATTGTTGGATGGGTTTGATTATTCAGAACGGGTAAGAATTCTAGGTTGGATG
ATTAATCATGCAGCAAGAGATGCGAATCAGTCTGAAATTTTCAATGGATTGGTTACTGCC
TTACATAAGGGAATAGAAGCACCTATTAGTGCATGTGAATTGAAGGACCTGATCAACTCT
ATGCGAGGCCATATGAAGCAGTTGGCTTGGGCAGAGCCTTGGTTGTTTAAAGACGTAATT
TATCCCCTCTTGCAGCGTAGCCATGTAACTTACGACAATACCTGCGAGATATGGATGCAA
GAGATGGATTATATGCTGAGACCGCAATTGAAGAATCCATTCCGCTCGTTTGAACGAGGT
CGTGAGGGTCAGACGACTAACATTGCAGCCTTCCTTTTGGCCAACTGTAGCCCTGAACGG
CGGGAGGCCAGCTTACATATGGTAAGGGATATACTGAACAGGCAGAAGCGGATTGTGCTT
CAACCGCTTGCCAGTACTTCAAACTGGGGTTTATGGGACGATGCACTTAGAGTCTCGTTA
TGGATATTGGCCTTTTGCAGATGGAGCGAATTCTATCTGCGTCAACGTAATGTGACTGAT
GAGCAATTGGATAGGCTAACACGAGACGCATGTAATATTGCATTAGTTAGGCCGCTAGAA
GAATGGCAGTCTGAAGGGGTTAACAGACTTGGTGAACTCGCAGCTTTTCTAGCTCAGGTC
GATGAGTTGCTGAATGAAGGTAATCAGCTGTCAGGCGACCTCAATAAGTAAGTTAATCAA
AATGGTCAAAAATACGTTGCTTTATGGCTTGGTTGGAGATCTGCTTATTATTGATCTTTG
TATATCTACCATCTTCGGGGGAGCTCTGCAGTTTCCAGTGGTTTTAGATAGTTCCCCCAT
ATGAGTACCAAAGTAGGGGGGGGGGAGTGAGGTTGCTTTATATATTTTTGTCAATTTGGT
GGCGACTATAAAGGGGGTGGGAAGTGATTCATGTGCATCAGTGCTTCAACGCTGTTGGGC
ACGGTACTTTTTTCAATGGTTTGGCGTTCGATGAACGGAGCAACAGTTCATTTAGCTGGA
TTTACGACTGCGGCTCTAAGCGCAAGACACGGCTTGAACAGGAACTCAGTGACTTGGAAT
GTTGGCACCAATGGCCTGAGGAGGTCGACCTCTTGGTGCTTTCTCATTTCGATGACGACC
ATGTCAATGGTGTTGAGCGACTCCTGAGCTCAAGAAGGGTAAGAATACTTGCGCTACCAT
ATATGGACGTTGGTCACAGCTTGGCCTGTGCCGCGTCAATTGGCACAGAGCCATCTTCTG
TATCGACGGCGATGTTTAAACTCGATCCAGTAAATTGGCTGCAATCTCGTGGTTTGGCAG
GACAGGTCGACACTTTGCTCTTGGTTCAGGGAGGTTCAAGTAGTAACAACGACACTCCGG
TCAACGGGGAGCCGCTCCCACTACCTGGTGAGCCTGAAGAGAATCGGAGAAGGCGAGATT
CACGACCTGACACCGATGTGACAACTTCTTTTCAAGGTACACGCACTATCGTCACTGGTC
ATTCAGGCAATACTAATACTGCCACCGTTCCTCGAGTAGTCTTCTGGAACCATCGTATCG
CCGCGGCTTCATGTGGATCATTTCTTGAGCTTATGTTCTTTAATGCAACACAACCAGATC
TCTTTCGTACAAATGCAAGTAACAGTCTGCTTGCACGTCGATCTGGCCAACCCATTTCAG
TTGTTCAAGCTGACGTCGATGTTGTTGTGCAGAGGTATCGGTTACAGGATCTAAGGCGTT
CACCAAAAAAGGGATGGCGTGACGCACTTCGGGCTGTTTACGTGAAACACTTCGGCAGTT
CTAGTCAGCAACGTAACAATATATCGCTTTGTCTACTCATACGTCCTTTGGCGTCTGAAG
TTGGATCCTGCTCACTAGGCTTGTTCGGGCAACGCAACATTTACAGTCCCACACCTCCGA
GTCGAGTTTCAATTATTGAAAAGGCGGGAACGTTGCTTTTGGGCGATTTACGCATAGATA
AGGCAACCCTTGCAGAGATGCAGGTTCATTTTGGAGCTGTGCGTTGGGCTGATCTCAGTA
CTGTCCAAGTTCCACATCATGGTTCTCAACATTCGTGGGAATCCGGCGTTGCTAAGGTTT
TCAGACCAGAAAGATTCATTCAGTGCGTTCCATGTGAATCCCCTCATCATCCTCATAAGA
ACGTCAGCGACGACTTGAGAGGGGCTGATGTTTTTCATGCAGACTACAAGGCTGGTGTTG
TTATTGACTACCACTTCCCTTTATTCAAGTCGTCCTGAATCTGTAATAATCTTTTGCATC
CGAATGAGGGTTTTGGCTTGTAATAGTGTTGTTTACGTTATCAGTATGTTGTATAAGTGT
TTGTTTTGATGATTAAATGGTAATTAGTTCTCTTCAGTTTCCAATGTTTTTACTCAACTA
TTCCTGAGTACGTTGAAAGCCCGCAAGATTGCGGGCTTTACTTTTTGTATGGGATTGTCT
GGCCGAATTGATGGGGTCTAAACAAGTATCAATAGACAAGAATCGCTGTCGGATCCGTAT
CACCCTACCACCCCAAACGCTGATTACTCCATTTACGAGTAATACTGGTTTCGAGATAGA
GTCATTCGTCACACCTCACGAACGATTAAGCGTGGTGTCGTAAAATTAGCTTGTGTAGCA
CTTTTTGATCATGATAGCATTTTGCTATACGGTGGCTATGTCGGGCAATCGCCTTGCGGC
CAGCTGGTATAGGGAGGGGGTATGGCTCAGTTAAATATTCGTATCGCAGATGCCGACAAA
CAGGCTGCAGAAGAGGTGGCAAGATCTGCTGGCTTTAGTTTGGGTGAGTACCTCGGAACG
GTTGTGGCATACATGTCGTTCCACGGCACATTGCCCGTCGTGATCAAGTTCAAGCCTGTT
GCAATCAAGCCGGATGAGGCTTTTCAGCAGGCTATTGTGAAGTTCCGCAATGCTTATATG
GAGGTTAACCATCTTTACGATCAAGTGTTGAAAGAGGGCGAAATGACTCCGCTCAAATTG
CTTCGGCAACCTATCGATAGCATTGATGCTGCGGAGGATTTCTACAAAACATATGAGTCT
CAAATCGCATTAGCACCCGGCCAGTTGGAAGCATTGGCTATTTCATCGACCGAACAGCAT
ATGTTTGCTCGTTGTCGGGAGCATTTTCCTTACATACCGGGACACTTGCGGACTGCAATT
CGCATGGTCAACATGAATAACCGACCTGTCAATAGTCAAGACCTTTCTGAAATGCGAGAA
GCTCTGCAGCGGGCCGCAGACCAGATCAATATTCTCCAGGAAATGACCAAAGGTGAGATA
TCGGTTGGTGCGCGTAGTGCATTCTTCATCCGTGATGTTCAGGATGCCACTTCTTGCGCC
TTCATGGCTACTCGACCGGGTGAGGCGTACATGGTGTGCACGGCTTGGAGTGAACGGATG
AACATGCATGTTCACCAAGCCGAAATCCAATTTCAGAGTCTTGGTGTGGTTGACGACCTG
AAACAGCTCGAGATTATCTGGACGAAGCTTCGGGCACTTGCTCAAGCTGTTCATGATTAT
CTTGACCGGACATCTGAACCGATGGGCGGCTTCGAAGTACGGTACATTGAGGAGCTCAAA
GAGCAGACCCTCGCATACGTGCAACGTATTTCTCCGCCTGAAAAACATGTTGGTCCAGAC
GCAAGATGAAGCTTTTGAATATGGTATTTTTCATGGTTTTGTTTACACATTAAGAACACA
AGTCATTGATTTTGATTTCTTTTATTTTTTCGTTGATGACT
>C8R2
TTCTTTATCTACGATCTGGCACCGCTGATATGTGGCCAGTATTTGTACTTATTGATTAAT
TTGTTGATCTTGCTCAGGAAACCATCATCATCCTCTTTTGCTTATCTTCCTTGCTCATTA
GGATATCCGTCTGGATATGGCTTTTTGGGAGTCACCTATGAACCAGACCAGAGACATTGC
GTTGATCAAAAGCAGCAAACCAGATGCGGTCTGGCGGTAGCTTGGCTGTTATTTTGGAAT
GGCGCGAGCAAGCTGTATCAGTGGGCAATTGATGTATTGAAGTATGGTCTAGGCGTTAAA
ATTCAGCTTATAGAAACTGGTCGGTTACTAAATTCTGTGTGTGTTAAAAATACATAAAAA
ACGCTTTAATAGGGACAGCCAACGTTTGGCATTTTTAGTGTGTGTTGGTTTTTTATTACG
GTGTTATGCGGAAAATTGGCAGTGGCGTTGTCGGTCCATTAAGCGAGCGTTAGCTCACAA
AGGGAAAATAATAAAATGCATAGAATATCGGAGTTGGAAATTAAAAATTTCCGTTCATGT
AAGAATACGAAAATTAAATTAGAAAAATTTACTCCGCTTGTGGGTTACAATAATGCTGGT
AAATCTAACATTCTCAAATGTTTAGATGCACTGGTTCGGGGGAAGGGACAAACAGATTCA
AGCTTTAACGATACAAAAAAACCAATAGAAATTATTGCTCGCTTAGTTGGTCTAAGTGAT
AAGACTTTAAGTCATCTTTCTGAACCACAAAAAGTAAGCTTAGAGCCTTATATCGTTGAT
GGTTCATTGGATATTCGTTTCTTCCAGGAAAAGCCAGGAACAGCAAAAAATGCTGTGGTT
CTTGGTATTCGGTCACCTCTAAATCCTAATGGCGAATGGAGTAATCCAAATGGATTACCT
CAAGCCGTTACAACACTGTTCCCTGAACCAACATTTATCAATTCGATGGAGGATTCGGCA
GAAGACGTCTCTAAATTTAAGGTGGGGAATACAATAGGTAAGCTAATTTCAAATTTGCAA
AAAGAAATTTTAAAAACGAAAGGTGAAGAGATAAATACAGCCTTGTCAGCTATAGGGAGA
AAATTGAACCTTAATGGTGATGAGAGATTGCAAGAATTTTCTGAATTTGATGACTCTATC
AATGGTAAAGTCGGTGATTTTTTTCCTGGTTTAAAACTAAATTTAGACATCCCCACACCT
GATATTAGTGACTTATTTAAACAAGGTAATATCAAAGTTACCGAAACTGGTAACCAGAGA
AGTACCGATTTCTCAGATATGGGGCATGGAGCTCAGCGTGCTATACAGATGACGTTGATT
AGGCATCTTGCAGAAATAACTAAGGATGTGAGTAAAGAGGGCAAAACCAATTTACTACTG
ATCGATGAACCTGAACTGTTTCTTCATCCTCAAGCGATAGAGCAAATCCGTGGCTCGCTG
AAAGTTCTAGCGGAAAAAGGCTATCAAGTTGTTTTTTCAACCCATTCACCTTTTATGATA
GATCAAGCAGACATTCCAATTACGAATATTGTGCGTAAAAATGAGGGTGGTACTAAAGTT
GAAAGCCGGTTAAGGGAGGCTATTGAAAAAGTACTTGACGATAACGAATCTCAGGCACGA
TTGCTTTTTGATACCTATAATCTTGGACAAATACTATTTTCTGATATGGTACTTGTTGCA
GAGGGGGATACAGAAAAGCATGTACTACCAACCTTATTTAAATCAGCTACTGGTAAGACG
CTTGGCGAGTCGAAGTTAGCGTTAGTAATAGCCACTGGCTCACCAAATATACCGGGAATG
CTTTCGATTTTGAAAGAAATGAATATACCTGCTAAGGCATTAGCAGATTTAGATTTCGCT
TTTACTGTAGCCAAAACAAAGCAACTTATTGAAAAGGATCACCCTGCTTTAGAGGCTTGC
TTGGATATCATACAAGAAATGCAGCCAGAATATGGCTTTCTATTAAACGGACGAAATCCA
ACGAAAGGCAATAACTTTAAAGCCTCGGATATTTATGAGCTTTTAGCTAGTCAAGAAAAG
TCGAAAGAACCAATTAATGTTATTTGCGAACATTTTAAAGAAAACGCAATATGGATATGG
TCGTTAGGTGCAATTGAACCACATCTTTGTCTCGACGCAAAGGAAACAGGAGAGTGGTAT
AAATTTAAGCAAAAACTTACAGATAACCCAATTGAAGATGTAGTCGCCGATCATAAGCAT
ATAAAGGCTTTCGTCACATGGTGTGTGAGCTAACAAACGCTTCAAGGGGGACAGTCAACT
CGCAGCATCTTTACTATGCGTTGGTT
>C8R3
TCAGGCACAGTGAATCGCCTCGGTTTTGGTCGTCACTGTATATCTCCTCTCTGTTAGCCC
CACAACCCTGATCTTTGTAAAAAACAATAATGATAAATATATTTATACTCACCAGGCTGG
CTGGCATTTATACTATATTCACCCGGCCAAGCATGCCCCAAAGGAAGCCTGCGATGCCCG
GTGGTTGTTTCCTTTATAATCCAGGGAGTTTAAGCCCTGAGTGTTCGCGATCTTGTTCGA
TGCTAGGCGGGACAAAGAATGGAAACTAGTGATATTTGTAATCGAATGAAAAATATTCCT
TCTATCCACTGCATTAGCCAAATGGGTTGGTGTTGGGTGTTGAAATATTAGTAAGGTGTT
CAATACGGCAGAAAAATTGCTGGATATATGTGAAACAGAAGCTCGTTACTATGTGGGATT
TTTCCGCATAATAAATTGTTAGGCCTCTAGTCTCGGAAGGAGGTGGAATACCTTGAATAG
TTCATAACTTTATTGACTTGCCCAACCAGGCCCCATTTTTTCTCTGACAATCGAAAGGAG
ACGACCCATATGTACGACATGAAAGCTTATGCAGTACGAAAGGACGGTGTTATTCAGGTG
GCGCTGTCGGGTTACCTGGCTAACTCTTGCTGGACTGCAACGGTTAAGGATAAGTACCCA
GGCGGAAACATAGTGTATGTGGTAGACCCTGGTACAGCCCAAGTCTTTGTTGAAGAAACG
ATGAGGCCGGGTTCCGAAATCTGCCTCATGATGCTTGTACCATGGGTGGCTCAGGTCTCG
ATTCCATCGACAGCGCATGACCAAATAACGGTGTATGTGAACGGTGATGCCAAACTCAAG
GTGGATGTGAAGAATGAACCTTCACAGTATTGCGTAATCGCGCTGACGACTTCACCTGCC
GGGAGCTCGAGAGGGTGTTCAGTCATCCCGGCAGATGCACCTTATCTCGCGATCTACAGT
TCAGTTTTCGGACCTGCATCGAAGGCTGAGTGTGAGAGCTGGCGACAGCAGAACTGTATG
TCACAATAGAGGAATAACAAGCACATGAACCTACTGGTTCCAGCGGGGGTAGGTTTATGT
GCAGAGTAAGTATTACGAACAGGGGCAGATTATGAAGCGTGAGATCAACTACAAAACGAT
GCGAGTGGTTGTCGGCACGATCGCGCTCTTACTAGCACCTGCGGTACATGTCTTCTCAGG
AATGGAAGCAGAGCTTACGTCCATTAGTATCTCGTATTGGACCGACGCGAGGGACATATT
TGTCGGTGCATTGATTGCTGTTGGCTTTTTTCTGCTCGCATATAATGGAGAGGGGGGCAA
GGCTGATTGGGAGTTTTATCTCAGCAAAGCGGCTTGTTTGTTAGCCGTTTTTGTCGCACT
TTTCCCCACTTCGGGATATAACGAGCTAGATAGACCACCGATTTGGGCAGTGAAATCTGC
TGGATCTATTGGACTGCAAACAGAGCACATTCATTACGGCGCAGCCGTACTTCTATTCGT
GTGTCTTATCGCGATGATGTGGTTCTTTTCGCATAGAGCCTTGAGAAAAGGCAAGCGTGG
CCGTGCTTATTTTTATCGGGTTATCGCTTTATCAATGGCCGGAGGCATTTTTTCACTACT
AGGTTTTGGTTATCTCCTCGATTGGAACAATACCGTTCTATATATCGAGATTTGGGAACT
TACACTATTTGGGCTCGGTTGGCTGGCTGCCGGGACCTACAAGACGGAACCCAGCCTTGA
ATCGATGCCATGCTAACAAGGTGTGCTCTGAGGGTCGATATGTCGGGTTGATCTCTTCGG
CAGCTCCAGGTTGGCACGGTCTGCGTTACTACTTGGGGTAATCTAGAGGGGGCTCCCTAT
GTTGATGCAGCGGATGGTGGCGTTTTGAACGATGGCCACGGGGATGAGTCCTTCT
>C10R1
GGTGATAACAGACGAGACAGGCACGTTCTCCGTGTCCGTGAATGGGAAGGGGCTCCCCGC
GGCGGTTCACGGGCCATCGGGGACGACGAACCTCGACATAGGGGTTACCGGTAAGATGAC
GCCTGGATGGACCGGGCCGATAACCGTTTCGGGAGTGTTGATTCTGGACGCCCAGTGACC
GAATCCAGGTGGGGGCCCCGGGGCTCAGCCCGCCGCATCGGGGGAGGACGGCGACCCGAA
AAAATCGAACCCGGCCAGAGCAGGCGTAAAACATGAGTCTCGGTCGAAACATGCAATGAG
TGAGGCGTCCGGTTGAGATGTCCCGCCGCGTAGTACGCCGCGCAAGTATGCGACTGTGAT
AGCCGAGCGTGCTGCCCGGGCCAGTGGCGAAACAGGCAACTGCTGAGGAGATCGCGCGCA
GTGACATTCCCGGCATAGCCGTCCCCGGAAAGAAGCGCTAACCAGTCCAAAGCATCGGGG
TGACATCCGGCGGGGGCCTGACACACGCGGCTGGGAGCTGGTACGCGGGAATGAGGTCTC
CGGAGGACTCTAGCCTAGCTGGTCGTACGCGGGGTCACCTGCCGCGTGTGCAGGGGACTC
CGGGACCGAACACAAGGTACAGTGCGAGTCTCCGTGCCCGCTTGCCGTACATTGGGTCTC
AGGCGCGACCGGCCAGTGGCCATGACGAAGTTCTGTACCTAGCGAGCAAGTGGGCCTAAG
CTCCTCCAATCGAACACCGTCCGGGGCAACTAGGCTCGAACGACGGACGCCCTCCATGCC
CTCCTTAGGCAGCCATCGCATGTGCGTTCGCACTACCCCGCATCAAGTCGAAGGGGCCAA
CAGCCGGACCACAGCCGGACGTGGGTGGTTCCCGATCTACGCCTCCTGAACACTGCGGCA
AGGCCCGGCAATGGCGATGGCAAGGACAGCTGTCCCGACGTTGCGCGCTGAACCTCCGGC
AAAATGTGCCCCGCGGGCTCACCGAGGGCGGATACGACGACATCAGGCACCATCACAGGC
ACCCACCTTGGCACACAAAAAAAGAAATCAAACCATTGATATAAAAGGGATTCCAAAGAA
ATTTTTCATAACTGGGCGCAGGTGGCTACAGGGGGTAGCATGCCTAGGTCGACAGCACCA
GGTGAGTCGGTTTGCGCCAATATGCAGTGCAGTAATTGGACTCCCTTTCTCCATTCCCCT
GACTGACCGGCCTGCTGTCGTTATGCATACTCTCAACGAAACGAAACAAGGTAAACAACA
ATATGAAACCCATGATGAAACCCATGAATTCCGCCCGCTGGGGACTGTCGGCGCTCGCCC
TCTCCCTCGCCCTGAGCACAGGTGCCGCCTTTGCCGAAGAGACCCCGCCGCCGGCCACCA
ACCCGCCCGTGGATCAGGGTCACGGCACCATCAAGTTTATCGGCGCCATTATCGACGCCC
CCTGCTCCATCGCCCCGGAGAGCGTGGACCAGACCATCCAGATGGGGGAGATCGCCAATT
CACTGCTGAACAAGCAGGGCTCCACGCCGCTGCGCCCGTTCGAGATCCACCTGGAAGCCT
GTGACTTCGCCACCGCCAGCGACGCCACCGTCACCTTCAACGGCATCCCGGCTGACACCG
CCAAGAAGAGCCTGGCCCTTAACGGCGGCGGCTCCGGTGGCGCCATCTCCCTGGTCAACA
AGCAAAGTGGGGAAGAGATCGTGCTCGGCACCCCGACCAAGGTGGCCAGCCTGGTCAATG
GCGACAACCACCTGAAGTTTGGTGCCAAGGTGATCAGTACCGTGGCTCAAGGTGGCAAGG
CGGTGCCGGGTGAGTTCGATGCCTCCGCCGACTTTATCATGACCTACCAGTAATCCTCCG
CAGATAACCTGACTCCGCAACCAAGGCAAACGGAATTGCCTTGCCATTCATCCTTATCCG
CCGGGCTCTGACCCGGAACGCCCTCCAACTCCATCCGATGGCTGTGGCTACCCCTCCCTG
TTCTGCCGCCGCTGTTCGCCTGTTCCCCACTGCGCCATTGCCCGCTGTCCCATGCCGCAC
GCATGGGCCCCGTCGCCACCCTGGCCCGGTATGCGCACACCCGCCTACATCGGGTCGGGT
ACCGTCACCAAACCGCCACCCGGATGGCCGGCCTCTGTCGACCGTGGTGCTCCTGCCAAA
AGGATCCATCCATTCGCGCTCGGCGTCAGCCCCCCTATCCGGGGGCGTCCGGTATCTTCA
GCGGCGGCGGTGTGCGGCTCCTGACTGCCGAGTGAATCCCCGGTTCGCACCGCTAAGCTG
AGGCTATCCATCCGCAAGGCACCCTCCGGCCCCCTTACACCCGCATTATCCCCAGAGTCT
GAGGCCCATCCCTGTTTGACCCTTTATCCCGCTGCTGCCCCCCACCGCCACGCCCGGCCT
CAGGACCATTGTGTTGCAGCATAGGGTCCAGCAACAAGCGACCTGGTCGGCACTTCACTT
AACCAAGGGGTTCAAGGGCGGTGGCGAGGAGGGGGGCATCAAGGCAAAAGCTGGTGACAT
GGCAAGGGCGGAATAAAGAAAAGGCTGGCACAAGCCAGCCTTGGTGAGATGAGTGACGAT
GGATCCCCGCCTATGCATCCGGGCAGAGCGCTTATTCTGGCGCCCTGCGCGACAGCATCA
GAAAACCGCCATGCACGGTGGAGGCATGCAGCACTTTTTGCGCCTCCAGGGTGTAACGCA
AGTGCTCCTCTTCGCTGGTCATAATGCTCATGACAGCCGCCCGGTAGGGGGTCAGCAGCT
CCGACTCCAGCGCCTTGACGTGCACACTCTGCAGATGGGCTTTCATGACGTAATCGGGAT
AGCGGCCGTTGATCTCCGTCAGCCTGCCATCACGGGTTTTGAGGAGCGTCAGCTCTGCCA
TCTCCTCACCGGCTGGCGTCACCAACGAGACCTCCTGCACGAATTCGTGGATCGGCGCAC
CATACCCCTTGTGTCTGACCTGCATCGCCAATACGGGATGTTCTGTCCCATCACAAGGCG
CATAGAAATTGACGTTGTTGTAATACCCCTCCCCCATGGGTGCCGGAAAATCACGGAAGG
GGGGCACAGAGAGATGCTGTGCGATGCACCTTAGCTGGGGCTCCAGCGACGCGTCATGCT
GAACGAAATAGACCTTCTCCCACAGGGGCCGATCGCCTTCATAAGAGACCAGCGATATCA
GGTGGTCGGCAATCATCATCCGGTATTCGCTCTCCGCCGACTGCGCAGAAGCCTTGTCAA
TCATCTCCAAGGTGGCGCTGGAAATCGGCGGATTGGCCCCATCCACGCGATAGATGATGC
CGTGCCGGGTGGTTATCTTTTTGGTCAGATAGGGCAGGCTCTCTTCTTCCGCCAGCAGAA
ACCAGCCAGCCAGAACAAGCAGGCCAAGCAGACCAAGCAGCAACGAGACCATGATGCCAC
GCTTGCGGATAACCCTGCTGCGGTGCCATGCGGGTTGCAGCAAGGGGGGCTCGTCAAACA
GATCGCGGCCTGGGTCCGTTTCATCAACCAGCTCTCCGACCAGCGCATCATGGGTGACAG
TGTCGGGGGCGTCGTCAATGATCAGCTCCTCTTTCAGGATGGTCAGATCCATCATGTAAC
CCACTCTGGGCACGGTACGGATAGAGTCCATCACCCCCAGGGACTCCAGCTTGCGCCGGA
TCATCAGGATATTTTTATTCAGACCGATATCGCTGCTTTCGCTGTTGTTCCACAGTGCAG
AGGTAAACTCCTCCCTGGATATTACCTGCTGGGGATGCTCACACAAAAACTCCAGCAGTT
GGCACTCTTTCTGGCTTAAATGTACTTCGCGGGAGGACTCTGTCCTTTGCTTCACCAGAC
TGTAGCGTGATGGAATAAACGTTATCTGCTCACCGAGGTGATAATTGACTTCCAGCATGA
TGTTTTTGACTTATTTAAATGAGAACGTCGCCGATTTGAATGGAAACACAAAAAAAGACT
CATCTGCACCTAAAAAGACAACGCTACACCCCGCTGCTGTACTCCATATAAATCTTGACC
GTAAGATAGATGTCCAGCATGGCAAACGCAATCAGCAGTAAAACAAATATTCTTACTATG
TATTTTATAGGTATGTTTACGTAATCGTATTTATAATTCTTTTTGCTTTTCCAGCTTGCA
GACTTGTCTGGTTCCGGAAAAATATCATTGATATCAGGCCTGTTGAAGAACATCTTGCGC
CCTCATGGTTGTTAATGAGACAAAACATGGTAGCAGCTAATCTCAACTCGCTGAAATTAT
GGTTAATTTCAATTAAATACCATCAAAATCAATATCATAGAGCAATAAACAGCCAAGTGT
TTATCCTGTACCGGGCAGCATTTTTATCTACTGAATGAGGCTACCCATTCCCATCTAAAC
CAACATCCAGCATGATAATTATATCAGGCAGCACTTTATTTCACCCTAGGCAGGGACCCA
AAAAAAGCCATCGGACGACAGTCCATTTTCCTGCAGCATCGAACACCACCAGGAGCCACC
CAGCCCACACTTCATGTGAAAGAATGCCCCAAGCGTGCAAGCAAGGACATACAAAAAGGC
ATTGCTTCATCACACAGTAATGGGCAATGCCTTTTATTAATAACTGACTCGCTTCAATAA
ACGATTACGGCTTGGATACCAGCTGAGTCACAGTGCCATCTGCAACCACCTTCTTGTTGC
TGCTCTCATACGACCAGGTCAGTGAATTCTGGCCTGCCCCTTCCCAAACCAGCAGGTTGT
TCGTCTCGTCATAGCTGCCGGGAGTGGCCCAAACAATGGCAGGCACATGATCTTCCGGGG
TGCGCAGAGCAATTGTGAGCCACTTACCCTGCACCGTATCCGCCATCACCACGTGCTGGT
TTTTCAGTGACACACTGGTGTTGTCATGGAGATAGGCCAGCGGCCGAGCATTGCTGATGT
AGTTGTCATCGGCAGTCAGTTTGGCCAGATAGCGCGGCCCATGCACTATCTTCTCGAGAT
CATCGAGGCGACACCCTGACACATCCAGCTTCTGCAAGGCGGGCAGGTTGGCAATGCCGG
ACCAATCCGCAATCTTGTTGTTCGAAATATTCAAGCCAACCAGAGTTGCAGGCATAAATT
CCAGGGTGGAGATCTTGGTTGATGCTACCTCAAGCTGTTTGAGCTTGCCCATTTTCCCCA
GTGGGGAGAGGTCATCAATCGGATTATGACTGACGGTCAGGTTGCTCAGGTTCTGCAGCC
CGGTAATAGCGTCCAGTGAATCAATGCCATTATTGGAGATATCCAGTACGGTCAGGGTTG
ATATGGCGCCAATTTGATGGATATCGCTCAAGTGGTTGGCACCTATCTTCAGCGAAGTAA
GTGGCAGTGTGCTGATCACGGAAATATCGCTGATATCATTGTCCGTCACATCCAATGAGA
CAAGGTTTTTGGCAAACTGCATGCCAACCAGACTCTCGATATGCTTGCCGACGGCATTCA
GCTGGTCCAGCATCAGCATATCACTGCTCGTCACTGGGTCTGCCTCTGCAATGCCTAACG
CGGACTTGACTGCGGCCTCCATGTTCTTGTCAGGAAAGTTGACAATTTCTGCATTCACCG
CATCGGTTTGGATTTGTTCATTGTTTTCGGTGACCTGCAGCTGAAAATAGCCGTTGCCAT
TATTTGCCTCCTGTGCAGATACAGTGCTGGCAATAGCAGGCACGGACAACGCCATTGAAA
TGGCAATTGCCAAGGTAGAGTTTCTCATTATTTCAAGCCTCTCGGTTTGTTGATTGCTGT
AAAACCCTACCGAAAAAAAACGTCATGAAAAATAAAAAAATTGAAGCGCAGTCAATATTG
TGATCACCAACTTGTTATATTTTTAAATTACAAATTATTATAAATAATGCCGACCAATAC
CATCTGTGAATTTGCCAGATATTAGGTGAGCGAGGTTTATCAAAAACCACAGGTTTCAGG
TTGGTGTGCACGAGCATATGTAATGACTCTTGGAATAGCGGTCTACATCATTGGCAGCCA
ATAGCTCAATGAGCATCAGGGAGCCGCACAGATCGTCATGAGGCAAGCTTTTCCACTGAT
ACGATATGAGGCCTCGCAACATCGCTGCTCAAAAGGCAGCCAGAGCAGCAGTGACTGATA
ACCTGCTGCAGCTAACGGGATATCGACCCAGCCGAACGGGTAGATGAGAGAGTCCCTGCC
ACCTCACCCCCATGACACCATGGCAGCAACAACACGGTCAGTTTCGCTGGCAGAGTCACA
GCAAGGGTACCTGGCCCAACGATGTGTGCCTGGCCACCAGCAGAGCGAATTTTTGACTGC
GCGGGGTTTTATGTGGGGTTAAAAAATAAAAAACACACCATGA
>C12R1
ATTCGGATGGTATGACAACGCCCTATGGGGCAGGTGACTCTGCGAATCGTTCCTGAAAAC
TACCGGTAGGGCCGAAGCAGGTCAAAAATAAAGTAATGCAAAATGTAAATTTGGTTGGAT
ATTTATTGGCTAAATCCCCCATCGAGCAGTGCCTTATCCCTTTCGAGGTGGTGGTTGCAA
CTGAGTTAGAAATATCGGTCGACCATGTGGGCTGCGCTGAGCGTCCTAACAAAAACCATT
ACCTATCCTACCTGACAGCTGTATTTATTCCCCATGGCCAACTACGGAAGCAGATATTGT
TATCTGTGCTAGACAATGACGGTGATAGCCAGTTATCTTCTGTCTGTGTGTAAACCTTTT
CTTGTGCATCATCAGTACTCCCAGATGGCTTTCATTCAATTGTCCAGTGTTTTGAGTACT
ATGATGAAGTTCATCGCTCTCATGCATGTAATAAAGGGAATGGCTGTGGCCTTGTTGTTG
AAGATTACCGTATTGAAACCAAGTTGGTTTTCAAATGGCATTGTTTGTTGAAATTTCATT
TCAATAAAAAGCAAGATTGGAAACGCAAAATCCTAAAGACATTCATATCATATGGGTGTT
TTCGTTCACTCTAAGACTATCAGAATCCTCTTCTGACGGAACCTCATTGCATTGGTAAAT
AAGAGAAGCATGAATATGATAATCAATCGCACACTTCCATTAGGAAGTCTAAAAATATTA
TTGCACTGGCTAGTCGCCTTATTGATGATTGGACTAACCCTGTTAGGCTATCTGATGGTT
AAATTTGAAATGTGGGATCTCTACTCCTTACATAAATCCATGGGAGTCATAGCATTGCTG
ATTGTTGTGCCTCGGATCATCATCCGACTAGGTAATAGGGGGATTGTGTCAGTTCGACAA
TATTCTCGTAATGAGGTATTGGCAGCCAAGATGATTCACTTGGGGTTGCTTGTTTCAACA
TTAGTTATTCCTGTCTCTGGCATGCTATATTCTGGGGCTGCTGGTCGTGGAGTGGCCATT
TTTGGTCTATCTATTATTCCCATGAACCTGGATGGTAATGATCCTGCCAATGTTGTTCCA
TACAGTGAAGCGCTGAGAAGTACTGCACATGCAATCCATATCTATATGCCTTATATCATG
CTGGCATTTTTATTGATTCATATTGTTGGTGCGGTAAAACATCACCTGCTGGATAAAGAT
GGTACGTTACTGCGGATGCTTGGTCGACAATAAATAGTTGTGTCGATGGCTGCTATCACT
GATCGCCTGTTGCTCGTATCTAAATACGCTATAAGCCCTCCGATGAAAGGTTCTTTACCA
GTACTGTTTGAGAGATAACGAAGCTAATTAAAGGTGAGCGGAGCGAGCACGATACAATAT
TATCTTGCCAAGATGGGGGTGTTGTTTCTTCCACAAGCCTTAACTTCTATTTTCTTTTTA
CGAACAAACCATTGCTTGCACGCGACTTGCGATTGGGGTACCAGAGATTATAAATGCGAT
GATGAGCGGCCAGCTTATGTCTGACGAGTTCGACAAGTGCCGATGGCTTTGATTAAATCC
AATTCTAATGCTGACTTTTCGTCGCTAGCAAGGAGCGCTGTCTGGACTACCGTAAACCTG
TGTTCAAGGCGATGGACTACATCAGCCACCATCTGGATGACAATCCGAGTCTGGATGAGG
TCGCGGCGGCGGCGGCCATCTCCACCTTTCACTTCCACCGCATTTTCAAAACGATGATTG
GCGAAACCATTGCCGGATTTACCCGGCGCCTGCGCATGGAGCGTGCAGCACGTCGCCTGC
TCGCCTTCCCCCAGAGCGACATCACCACCCTGGCGCTGGCCGCCGGGTTCTCCAGCTCCC
AGAATTTCGCCAAGGCCTTTCGTCAGCACTTCGCCATGAGCCCTTCGGAATACCGCCAGC
AGCAAGGGGGAAACTGGAAAAGCAAGATTGGAAACGATCCCCTTCCCTTTGAAACCTATG
ATGACCTGGTCATGCACCCGGTCACCGAACACCCGGGTCTGTTGCAGGGGGCAAGCGTCA
GGCAGATGCCCGCCCGGTACGTGGCGTACATGCGCCGCCTTGGCCCCTATGGCAAGGAGA
CCTGCGAGCAAGCCCACCGGGATTTGCTCGCGCTGTTCGCCTCAGACGAGGCGATGACAC
CGGCGGGTACCCTGAGTCTCTATTGGGATATTCCCGATATTACCGATGAGACCCGCTGCC
GTACTGACGTCTGCATTGAGCTGGGGTCAAAGATCCCCACTGGGCGCCAGTTAACCACCC
AGATCATCGCCGCGGGCCCCTATGCGGTATGTCAGTTTATCGCTCGCGGCGATCAACTGG
TCGCCTGCTGGGAGACGGCATTTCGCTGGGTAGTGGGCCAAGGGCTGAACTGCGACGATC
GCCCGTGTTACGAGCAATACCACGGGGGCACGGACCCCGACCGGGATCATTACGTGTTTG
ATATCTGTATCCCGCTTATCGACCCATAAGCCGATACCCCATTTCCACTTACCCACTTCG
GTGCCTTAGAGCGCCGAAGTGACGGAGTCATGCCCATGAATATCAAAACGCTGTTTCTCG
CTAGCCTGCTGGTAGCGCTTCCCGCTGCCGCCAATGCTCAGTCACAAACCCAGACTCTGA
TCTTTGGCGGCACCATCTACAGTGGCGATCCGGCGAACCCTCACCCGGAGGCGGTCGGCA
TTGAAGGGAAAAAGATCGTGGTGGTCGGCAGCTATCAGGAGGTCAGCACCCGCCTCGGCA
GCCACGCCAAACGCCTTGACCTGAAAGGAAAGTACCTGATGCCGGGGCTCATCGACAGCC
ATGTTCATGCGGCATTTGCCGGCTTTCAGGGGATGACGGTTAACTTTCCCGATGCAATGA
ATGAGGTTGAGCAGGTGCAGCAATTTCTGACCCGTAGCAAGGATGATCCCCGCCTGACAC
TGGGTGATGTGCAGCTATACAGCAATGTTTCCCTCGACTACTGGCATCAGCTTCCCCTGC
TCGATCAGGTGTTCAATGGCTCACAATACCGGCAGATCCCGGTGGTACTTGCCGGGTCGG
ATGCCCACACCGGTTGGGCCAATCAGGCCATGCTGCGCAAGGCAGGCATTGATGCCGAGT
CCCTTGCCGGTCGTTATGCCCCGTTGAAAGGCAATTTTGGTCTCACCTCATCCGGCAAGC
TGAATGGCTTTGCCTCGGAAGGCGGGTGGGATGCCATCCTCAAGGCGCTGCCCTCCGTCA
GCGACGAGACGATTGCCAATGCCATCATGACCGCCGCCAAGCAGCTCAATCAGGTGGGCA
TTACCGCCTGGATGGACCCTATCAGCAACATTCGCCCCCTTGCGCCCATCTTCAACGCCG
AACCGGATCGCCGCGACACTGGCCTGCTGCCGGCGTACAGCATGCTCTCCCGGGAAGGCA
AGCTGACCGGGCATGTATCCACACTGGCACTGGTGGGGATCCACTCATCACCCGCCATCA
TTGATGACGTATTGGCGCTGCAACAGCAGTTTCAAGATGCCCCGGACGTTAAACTGGTGG
GGATAAAAATCCTGCAAGATGGCGTCATCGAGTTGCCATCCCAGACCGCCAAGTTGAGCG
AGCCCTACCTCAACCGTCCCGGTTACAGCGGCAAGGACGATCTGGACAAGCAGCGTTTCA
ACGAGCTGATCCGCACCGCGGATGCCCATCAACTGATCGCTCATTTTCATGCCATCGGCG
ATCGGGCCGTCCGAGAATCCCTTGATGCCATCGCCTATGCCCGGGCCCACAATCAGGATC
ACCACCTGCTGCACAGCATCACCCACCTGGAGGTGGTGAGCCCGGCCAGTATTGCCCGCT
TCAAACCGCTCAATGTGGCCGCATCGATGCAACTGCTGTGGGCCGGGAAAAACATAGCGA
CCACCATGCTGCTGGAAGGGAAAGTGCCCCCGGCCCTGCTGGCCCGCCTCTATCCGGCAG
GCAGCCTGCTGCAAAGCGGCGCCATTATCGCCGGTGCCAGTGACTGGCCGGTCTCCAGCC
CCAACCCTTTCCTCGCCATGTATACCGCGATCACCCGACAAGGGGAGCTTGGCTTGCTGC
CCCCCGCCAGTGAGCAGATCAGCCGTCAGGCTATCTTGCAGGCCTATACCCTCAACGCCG
CAAAGGTGATAGGGCAGGAGAAAGAGATTGGCTCCATCAGCGCAGGCAAGAGTGCTGACC
TGATCTTGCTGGATCGCAATCTGGAGCAGGTGGCAAGTGAGCAGATCAAAGAGACCAAGG
TGCTCTGGACCATGTTCAAGGGCAAGCTGGTCTATCAGGCACCCTAATCCCGAGTGAAGA
AGAAGTGGCTTCTTTGGAGAACCAATTGTCTGGCGATTAGTCCTGCTATTTTAATTTCAC
AGAATTTCAGGAATATGTTATTTGCATGAACCTATTTCAGGGACTGCGCCGGCAGTCCCT
TTTTTATTGAAGTGTTGTTTCCTCAATAGATGTGCGCTGTATGTAGACCACGAGAAGCCA
AGCCAA
>C13R1
AATTTATTCTGTGGTTGTTTTTTTTCTGGATAGAAAGGGGTCACTTTCAATTTGATCGCT
AAGTTTATTTACCATCTCAACGATATCTCTGTATTTATTTAAGTGTTCCATTTCAATGCT
TGATAATTGCTTTTTAATGAAAGAGTAATGAGTGCTAAAACTCCCTTTATTTATATTAAT
TTGAGCAAGGGTTTTTAACTGTTCCATAATATAATCAAGTTCATCGTAGTCATGAACTTT
TGCAAGAATAAGATTAAGCCCATAGGTTATTGTTTTTTCATCAATGGTCATGCCTTTAAG
CTCAATATAAGTGGTCTTCAACAGGTTAGCTACATTTTCATGAAGTTGACCTGATGATAG
AGTGTAAATAGAAAAAACAAATCTTTCAATAATTGCTAGTCGAGAGAAAATGTCATACGT
CATAATGTTATTAATAAATGCGTATAACTTTTTATTCTTGCTAATAATTTCATTAACTTG
ATTTTTTTCATTCAAAATATAAAGGAGATTGGAAAAAAGTAAGCCGTCTTCTCTTAGTGG
ATGCCAGTCTAAATTGGAAAGCTTATCTATTTGCTTGTTAAGGATTGCTTCCAGAGTTTC
AGGTGTGAAGTTAAATTCATATTTATTGATTTGAAAGACAAGAAACTTATTTGTTGAATC
CGTTAGCTCTGTCCATCTTGTGGTCTCAAATATTTCAGATAATATAGATGTTATTTTTGA
CATCATGTCATTTTCATGAGAAATAAAGGATAACAGAGCAAGAGTATTGTGCCACACCCT
GATGGAGTAATCAATTATCGAGCTATTATCACTTATTTTTATTGCATGTATACAATTTTT
TAATATTGTCAGTAGATAATCAGTAGTATCATTATCTGCATCTAATGATTGTTTATCCTT
CAATAAGGATGATAAGAAGTCTGATAGTTCATTTCTGTTAAATGAAATAATAGCTGCATA
GGATAAAAACTTATCGACAAATGTTCTATTATCTAGAACCATCCGTTTGGATATGAATTC
AAAAGTGGTTCTTGCTATGTATTTAAAGTCTGATGAGTACAGAATTGATAATTTGTTCTT
GATGACAAATAGTACGGTGCAATACGAGTAGTTATATAGAGCAATGTATTTATTGCTGAA
AATCATACTGCCATTATTAATCTGATGTATTTCATCGTCTAACTCTCTACTCTTATGAGA
GATTGTTTTAAATCTTTCCAATATAAAGGAGTTATTTGCGTCCAAACCATTAAGTAGTGC
TTTTTGTTGATATAAAGCCTGCTTAGGGAAACGATCTATCATCTCTGATATATTATCATT
TTTAGATAGTTGCTCTCCCATAGATATATCATAGAATGACATTACGCTCTCAAGTGGAAT
TTCACCAAAGCATAAATGTTTTTTATTATATGAGGCAAGCAATGATTTAACAAAATATGA
CTTTGAAAAAAACAAATTAGCAAGGTGAGAGAATGTATCTCTTGATAGCTCTAATTTTTT
GAGAAAATAGTAATCAAAGGCTAAATCATAAGTTTCATCTAAACTAAGATTGAAGTTAAT
AGATGAGCTTCGCTGACTTATCTTCATGAAGTCGAAGGTTGTATACTCATCAATAAAGTT
AATTTCATGTGGGTTTCTTATTCTATAGAATTTTCTGTTTCTTCTGTCGATATGTAGCCT
GACTTCAGAAACTGATACTGTTTTTAGTATCTTTATTATACTTTTTCTTATTTCTCGTAT
ATCAGACCTAGAATAGTGAACATCATCATCTACTTTATACTCAATCGAATCATTGCTAGC
ATCATAATATATTTTATTGAGCTCTGTAGAGTCCAATTTGTCTCTCAGTAGTCTTATTAA
ATTGGTTGGGTATATATTGTTCCAATCAGAAGTATATGAAGAAGCCTCTGATAGAATATC
GCAAATAGCTACTGTAGTACTTGGATTTGCAATTTCCTCTAATACTCTCGCGACTCCAGA
GCTTTTTCTAGATAAGTCATAATAAGAAAGAGTGTTAGATGTATTGTCATTCAATAATGG
GTAAATTCCTTTTTCTTTAAGGTAATTATCTTCAGATAAGGACAAAGAGCTTTCAGTAAG
CAGAGTAAATGCTGGTGGTGCATCAGTGGTTCTATTTCTAACCCAAGTTAATATTTGGTT
TAAGTTGTAATCACTAATGCTATATCCTATAAATAAAACGACATGAGTCGAAAATAAACT
TTTTATAAAGTTCTCAATCAGTGGGAAATTATCAGAATAAGCATGGTAATCGGATTCCTT
AAATACAATGTTTCTAAGGGATAAATCGCCATGCATTTTTATTAATAACTTAGAGCTTGG
CGATGATGCAAGCTCATGATCATTAGCGACTTTAAAATATAGTTCGTTTTTTGTATGGAT
AGTTTTTTCTAGAAGGTCATCCCAATTAGTAGTTACTATATGCTGAGGCCTTAATGAAAT
AATCAAGTCATGTAGCTTGTTTGGTATGCTTTCCTTTGGGAAGAATTCATTTATTTTATT
GTAGTATGTGTTTCTTCCATACTGTAAATGGTAGTGTTCCGCGATTTTCAAATAATCATC
TGTTCGAGGTTTATCTAGAGCGGCCTTCATGGAATCAATTAGCTTTTTCCATGTTGGTAG
TTTTGAATCATAAGAAACTGCGGAGCCTACGAAAATAACAAGTTTATTATTGTCTATTGC
TCTTCGAATCGTTTTTATATTCTCTCTATTTATCGCTTCCATGATGACCTTATTGTTGGC
GGATCAGTGAAATTTATAGAGATTCTATAGGTAATTAACTCATTTATGAAACGAAATAAT
ATAGGTCCATATCCGCACGTGAGAGGGCCATAGGTCTGCAG
>C13R2
ATGTTTTTGAACGGCTTTTTATTTGTTTCATGTGTCTGGGCGTTTCAGCTCTTATCATTT
GATATCAAGGCTTCTTGCTGAAAAGCGTAGTATTTAGCGTAACTGTTTTGGCGTATAATG
TTCGTTAACTAGAAAAGCTACGCTTTTCACTGAGCGTGACTATAGAGAGCAATTCATAGA
GGTGCGTTGATGCAGGGTAACAAACCGCTGACTACCAAAGCAATTGAGGCAATGAGGTAT
GGGGACCCTGAAAAATGTGACGCTGGGGAGTCACGTGGATTGAGAGTCCGATGTGGGAAA
TTCGGTAAAAAGACATTCTTCTATAGATTCAGTCCTGTTGATGCTCCCAGAACCCAAAAA
AATGCACCTATAGGTGTCTTTCCAGAGGTATCACTGTCTGAGGCCCGAGTCAGACTTGCC
GAGTTGAAGGCGGTGAGAGCTCGTGGGATTTGTCCGAGAATGTATGCGCTTGAGAAAATT
GCCAAAGCAAAGGCTCCACTAGGAACAGAGGAGCATGCAAAGCCTGCAAGCATGTTCACT
ATTGGTGAGATGGTTGAGTTATATCTTTCAGGCAGAATTGAGGATCGGTGTACCGCTTCA
GGCGAGGTAATTGCAGGGGCAAGGAAAAAGAAAGGGCAGTTAGAATTAAGGAGAATGTTG
TACAGTGATGTTGTTAAGATTTTAGGAGATCTTCCCGTTGAAGATGTTAATAGCAAAGAC
ATTGTGAAGTTAATTCATGGGATCATTGACCGTGGTGCTAGTGTTCAAGCTGGTGCTGTA
CTAAGAGAACTGAGCTTAAGTTATGATTATGCTATTGGGGTTGGGAAGTTAGCGGAGGAT
TTCGTAAACCCTGCATTTTTAGCTAAGAGAGTCATCAAACTTGCAAATGTGAAAATAACC
TCAAAGAAACGCTCTAGGGTTCTAGACGATCATGAACTTAAGAGGTTCTTAGAATGGTTA
CCCAGTTCTGGATTTTCAGATACCCAAAAAAATATTCTTAGAATGGCCTTGTGGACAGGA
TGCAGGACTGGTGAGTTGTGTCAGGCTCTCTGGGTAGATATAGATTTTAAAAAGAATATC
TTTCATATTAAAGACTCCAAAAATGGTGCGTCGCGTTATGTGCAGCTATGCAGCCAAGCT
GTGGCATTTTTAAAAGTGTTAAAGCTAAATAATAATCAGTGTGTGTTCCCTTCATTACTA
ACAAAGAAGCCAATTTTACAAAAATCACTAAGTGAAACAGCTTGGAGACTTCGAACCGAA
GGCAGAATGATCGATATTCCAGATTGGACTGCTCACGATCTAAGACGTACGGTTAGGACT
GGATTAGCAAAGATTAGGTGCCCATCTGAAATAGCTGAAGCAGTTTTGGGGCATTCACCT
AAAGGAATGGTTGGAACTTATAATCTCCATGGATACGATTTGGAATGTCGTGAGTGGCTT
CAAAAATGGGCTGACTATTTAGATGAATTGAACGGAAGTTAGATTTGAAAAGGGAGGATA
TCCTCCCTATCAAAATCACCAGTGTTATTAATTAATATCAATAGATAGAGTCATCTAATG
AGTATAGACAATGAAATGTTAACGTGAAATATAAAGCAACAGTTAATTCTAAGGAATTAT
TTTTAGACCATTTTTACTTCTTTGCACTCCATAGCGAAACTCTAAATTCCGCATACAGAG
CTTATCGATGTATATGAGGTGTTCGACAAATAGTTCAAATGGTATTCTCGTTTTATTTAT
CTTGACACTCCGGTTTTTTGTTTCTGGCTTACGTTGCCACATGAACTTGTAAACATAGTC
GCACAAGTTTTCTAGATTATATATATGTTTCCGTACTAAAGGTCTAGCTGTAGCTTCAAC
TCTAGCTGGTATGTGTTTTTTATTGATTGCTATCCGCATATGTGTAAAGTTTTTGGGTGG
AATTAGACCGATGATTACATGGATATGAGGAATCCATGTATTGGTATTGACGTCGTAGTC
AACCTCTACACAACCTACAGCAGGTGAGGTTATTTTAGAGTTTTTCAGATAGCAGCGAAA
CTTATCCTTGATAAAATTTAACTCTAAATCGTATAAGTTTTTATCAGGAGATATGACTGT
GTATGGTATGTAAGTAAGAAAGGACTTGTTTTTGTATTTTGAAAATAGTTCAACAACGCT
TGATGTAAACTCTTGTCTATCAATTTCAATACATAGTGGGCATGCTAAGCTACCACAGCG
TTCTTCAGGGGAGCAACAGAGAAGTTTGGCCATTAGTTGCTTTGCCTCAATATGAGTTGA
CCTCCTTAATGCATTTATTCTAAACATAAGTTCTTTCCACTCTACTCTATGGCTGAGTTC
ATCCCAGTGCTCGTTAACATAGCTTTCGTTTCGCATGGTGACTCCCCATATTTTAAATGT
TGGCTTTAGGTAATGAGCGCATCCATTCTTCGATCTCGGAAGAGAGCCATCCGGTAGTCT
TGCTGCTAAGCCTACGGCCAGAGGGGAATGTGCCAGCTTTTATCTTGCGATATATAGTCG
GAATGGATATGCCACACACAATACTAACTTCTTTAATGCGCATGATTTTGTCTGAGAGCA
TGAACTTTCTCCTTTTCTGAGTTCATGTCTCGTTTACAGATGAGGCGCTTTATCATTTGT
GAGGCTCACAAAATCATATCCACTAGACCAAATGAGCAATGTTAGAAAGTTGAGCTTAGG
GGCTGCATAGCTACGTATGGGCGGCTGCATTGGTCATGTGTCTCGAGAAAAAGTGCCACT
TGTGATGCTCACAAGATGCTGTGAGTTTTTGTGAGCATCACAATTCTCGTATTTTATCGA
TCCTTGTGATGCTCACATCACAGTTGTTACTTCGACTTGGATTTCGACTTTTCCTTGATG
TAAGGTGCTTGCGTAGTTACTTATTGGGCATCTGTTTATGTAGGGGAATGGAACATGAAA
AAAATAAAATCATATGCGAAAACCACTGGTGAAATAGCTGATGAATTAGACGCTCCTTTT
TTTGATGATGCTCTCTTAATCGAATCTCCAGGATCTATTGAGCGGTATGCTGTCGCTTTA
AGAAAACAGGAATCAGTGAAAAAAGTAGCTGAGTCAGGAATGAAAACAATCAAGTTTAAT
GTTGACTCGGCACTTTATGAACGCTTGAAAGAAATTTATGATAGAGCGGGGTTTAAATAT
ATTGAACGAGGGGGCAGTAATAGCTTTAAAACAGCCGAATTATCAGCAGCATTGTCATAC
TTTTTATTAATTAACTCCGATGATTTATGCTTTGGTACATTGTTTGGCTATAAATCATAT
TTGTATAGCATGCATTCAATAATTCAGTTTAGAAAAAACGAAATTGCGGAAGGGAATGTA
TCGGTATGTAAGTTTTTAAACAAGAGGAAATATAAGTTTTTTACTAAGCGTACATATAAA
ACCCAGCAGGGTGATAAATGGGATGAAGATAATATTAAAATTTTTTTTGAAAGTTCAGGT
GTGGTAGATGTTATATCAACGCTGGTTCCAGTAAAAAAATCAAGCCGTCGAGATATGAAA
TAAATTTCTGAGATGTCAGGGGGCTGTTGGTGGCCAATCTGTAGATAAAGATTGACCACC
AAAAATTCAAGAAGGAAATGGTATTTCAGTCGGTGTGGGAAGACCTTTATCAAATCGTTG
GCGTAACACAAGGTCCGTGTGGCAATATCCTAAGTTAACTAGCTTTCTTGTATCAGATTC
AGAGAATTTGCTCAATTGAGTTCCAAGAGACTTAATGTGACTGTATTCCTTGCTAAAGAT
TTTTTCTAAGAGAAAGTGCTCTCGATCTGAATCAGTTAGACGAATGTCAATTCCCCAATA
GCCACCATTATATATACCACTAATCAAATTGTTCAATAGAGTTCTTTTTCGCAATGCTCT
CTGCTGATTGATCATGATGTCAGTCATTCTATTAAACTGCTTGTACCAAGAATAATATTT
CTGGTCTTCATGCATCCATGGCATAGGCATTGGTGCTCCTGCATCACAGCAGAAAATGGT
ATCAAACTCTTGATCACCACCAGTCTTCCATAGCGCTTCTAATCCCAAGTTATCGTAAAG
ACCTCCATCGCATAGGATTAAACGTTGGCGGAGTCTATTAACTACTTCTTCAGGAAGTTT
TTCATAACCACTAGACTTCCAATGCCAGTCAGATGAATCAATGATTATGGGAGAGAGGAA
GGGAGGAAATCCACTGGATATTGAAATTGCTTGCGCTAATGATAAAGCATGCCCATACGC
AACTCCAATATTATAATCACGAACAAAGTCCTTATGGATTCTAACACTACTACCTGTATC
TAGATTTGTACCATAAAAAATAAAATCAGGAGTCCCATTGCGTAATTCAATATCTCTCAA
TAGCACATCGCCAAACAAGTGTTTACTATACTTTGATTTGACTGAATTGACTGCGCTATA
AAATGGGAATAGCTTTGAAAGAAGGATTTCCTTGTGACCAATGATGTTTCTTGAACAAAA
CTCAATCAATGGCTCTGTGATAATGTCATGAAAGTTGTCAGCACTGAAAAGATCAGGGTT
ATTGGTATTTCTCTTGAAATTAAATTTACTCCAATTTAGCATTAACCAAGCAGCAGTAAT
TGAGCCACCAGAGACTGATGTGATTGTGTCTAGCTCTCTCATGAGGCCTGCTTCATTTAA
TCTAATGAGAGATCCTAAGGAATATAGAGTTGCCCGAAACCCACCACCAGATAATGACAG
TCCTTTCTTCAATTTAGTCTGCGAGTTGCTCATAAACTTTTATCTCATTTTCCGCGACAA
TCATCTGGTATGCAGGATAGCCAATAATAGACTGCCTTTCGGAGAGTTGTTTAAGTTGAG
TTTTGTCCTGTGCGCTCATTGATGCTGAACAACCTTGTGGATGGCTATGCCATTCACCAA
TATACTTCACAACATCGCGAGTCTGCTTATTGATATAGGCAAGACACTCTGCAACACCAT
TTTCTCCTCTAACAAATGAAGATGGAGTTGAGATGCTGTCGCTCGGAGGGGGGAGGGCAT
CAACAATCATTACCTTTTTATAAACAAAATCATAATAGCCAACCAATATACCTCCAGTTT
CGTTTGGAAGGGCTTGGCTTCTGAGGCGCTTCACTTTCTCTTCTATGCCTTCGTCCCATA
TAACATCAAGAGTATTGTTTGTGTGGAATTTATTACGTAAAGGTTTCTTCGCCTCTATAG
TAATACTTACTCTGCTTCCACTATTGAAGTCGTTTCGCCATATTTTTATCTGGGCACTAC
TTTGCTCTATAGCAAATCTGATCTGATCCGCCAATAAGCAAGATAAAGATTGTGTATGGC
TGAAAGACATTACAAATGATTTATCTCTACAGGATGTACCAGTGCTAAAACTATCAAGCG
TTGTTACAAGATGACCAGATAACTTATCTTCATTGATAATAGCCCTGTAGTATTGGGCTT
CTAGATGCTGCAATCTTATTTTTCGGTTGCTACTCTCTGCAAGCAAAATGGCATCATCAC
CGTTTGGATTGAAGAACGCTGATATGTGTCGCTTGAGAAAGTTTTCATTCGAAGCAAAAC
GAGGGTAGTATAGTGACGCCGTCGCATCTATAACAAATGATGCGTTCAATTGAGTTTTTT
TAATTGAGTCATCAGCAAGGTTATCCCCTTTGCCGATAATTGGTTTTATTTTGCTGTTAT
ATAAATGGTTAAGTGTTGATGATATAGATACAACTTTGTAGTTGCATTTGTGCAAAACAT
TAGGGTAACGGGTTGTGTTGTGAGGCTTTAGTATATCATCATCAATGACTGTCCAATCGC
CCCAACCTTGTTTAGTCCAAATGTCAAGTAAGGAGCCGCCAAGAGAACCCGCTCCAATGA
GTAGACCATTATGACAATTGTTTGGTATTCCTGATTGCATGCGACGGATGTAGGCTGTAG
TTTCAATTTGAACCTCCATGGGTTCAATATCAATCCGTGGCATGGAATTTTTTAACGGGT
TTAACGTCCCATTAATTGATGTGTTGGGATGCAGGGAATGCTGTGTATGATTCACAATCT
CGAGCTTAATAAATAAGTCCCTCATAGAGATCGCACATCCGAAAGCTATATTCTGCACTT
TCTCTTCTGCTAAGCCTTTATCCCTGCACAACTTGAAACTAATGAGAATGATCGTTAAAT
CATAGGCTTGTGAGCTACGTTCAGATTTGAATGCCGCTAGCAGATGGTTTCTCAATCTAT
CAAGAAAGCCATTTGATAGATTCTCCATCATTGAAACAAGTTCATTGAGAGTCCTGGGTG
GTGAATAGATAACTCCATGCAAAACAGGGGGTTCTACTAGGTGGATGACATCCGCTTTAA
TCGCTGAGTCATCGTGCTTTGAAGTCATATAAACAACATAACGCTTATCATCTTTAAATA
TTAATGATGCGCTAAGAGTTTCTTTTATATTAGCACTGGCATTATCTAACTCGGATGAGA
GCAGAAGTGTAGCTGATGGGGTGAAGAAAAGTGGCTCAAGTGATTGAGTTGGATGATGAA
GAGTGCCATTTGCCGATTCGACTAACCACCACTTTAATCGGTCTAGATGTTGTTCTGGAG
TCCAAGTGAACTCAAGTTCTTTTAGGTCAGCATCATATAGGCACAGTGGCCTTGGTGTGC
CTTCATAGTGTCCATTTTGATGTATGAGCCTAGGGAATGCCTTTCGCATGGCTAGAGTTT
CAGGAATTCCTGAACTCTCATTAAAAAGCATTGCAATTTTTTCATGATAATCTATACCAG
CACTATTCCTTGAAGGTATATCATCACAATAAATGTCAATCACAACGATAAAAACGCCAT
TGCTTTTGGCAACTTTATCGATCTCACAATGGGTGGATTTATTTACCGCCTCGACCATTG
ATTTGACAGGGCCCGGAAGCCCTGTCTTGTCATTGATGATTTTCGCGTCTTGATCTACAT
CGTAGTACATATAGTTAGGTTAACCTGCTCTTACGGGTTGTGATGCAAGAACAGCTGCTG
CACCTGCTACTTTTGTTACTGTATTAATACTAGCGCCATCTTGTTTAAATATGATGGTGA
TCGGCTTTGGTCTTTTAGTTCCTTCATTTTCACCTGTCACAATGAAGCGTCGACCACCTA
CTTGTTTCAGATAGCGTTCGTAGCATCGTTTAGCTTGAATATGTGGAGGTTGACTTCGAG
ACTCTGCCTCTTTGGTGTCACTGTCAAACGCTTGGCTGGAGCAGATTATGTAGGCATCTT
TTTGTCCCATGAGCAAAAGATCTTTTACCTTATCTAATGGTATCGTTTCTTTTTCACCTT
TATCTCCAACTTCAGCAAGAGCGAGATAACTGCAATGGTGTGGTATATTGAAGAGATCCC
ATTTAAGGCGATCTTTGTTTCCATGTTTTTCAGACAGATTATAGATAGACTCCATGACAT
GAGCCTCAGAATCACCTACAGCAAGATAATTGAATTCCTCACCGCCAACGTTAAAGCGCA
CATTAAAAACTAGAGCAGCTTGGTTGCGGACTTGTTTAACTTTCTTACCTGACTCTTCAC
AGTTCCATACAAATGGTGAGTGTACAAAAAACTCAACCCCGTCTCTGTTTAGCGAGAAAG
TATCAACAATGCTTCCTGCATCTAGGATGAAATCATCGAACTCATCAATGTTCATTCCCC
ATTTCTTCTCAATCAGGTTTACAAGCTCATCAGGCTTGGAGAAAACCTTGATGCCTTGTT
TGTTTTTTAGTCTGTAGCGAGCTTCATCACGCCAAGTCACATGCTCTTTGTTTTGTTCAT
CCTTACCCGCGGATTCGAGCAGCATTGCAGCTGGTACCCACAGCTCGTCTATAACCACCC
GATCATCACTTTGATATTGCTTCTCATGCTTAAGGTAGAAGAACTCAGTGCTACCTCTGA
TGTGGTCGTCATCGGCATGAGTGAATGCGACAACATCAAAAGAGCTCTTTTTGGCTTCAC
GTAGTTCTTTTCTGAGCTCTGTTGCGATATCGCATTCGGGGGTGCTCGTGTCTTGGGCAT
TATCCTTCTGGTAGTAGTCCATCAGGATCATTTTGTTGTTATCCAGCTTAATCAGGCTGG
TATCACCGTTGCCCACGGGGTAGAAGGTTACTGTTGGCATGTGTTTAAGCTCACTTTTTA
TATGGGTACCTATATAGATATACAGCAACTACATGTGGTATTCAATGATCGCAATGGCAC
TACATGTAGTGTTTTTTGATTTTCTTTAATCTCAAATGTATCTGTTGAATTTTGCTTCTT
AGAGTGCTTTACTGATGGGTTTATCTTTTATTGGGGGCTCTGTGAGCAAAATATGGGTGG
GAATGCTGTTACTCAAAAAGCTTGCTTGGTAGTTGTATGGCGCAACAAATTTACTCGACC
CGACGAGGAGTTATTGATCAACTACAGAGGTCGTTAGGGCTATCAGGAGGAGGGGAGGGG
GAGTAGGAGGAGCTAGCAGTTCTATAAAACGTATCAAATAGCGT
>C13R3
AGCGCCCCCTTTAATCTCTTAATCCCTGCTCTGGTCGCGCTCTGTCACGACTCTTTTTTA
TTGGTCTCTTTATGCTGGATCAGCTGCTCACCCAGATCGCATAGGGTGATGATGGCACCG
CACATCCCCTCCCGATCCTCTACCCTCAGGTCTGGTGTGACCCGCGCGATATCCCTGATA
GACCTGTAGATTTCACTTTCTATACCAGACTGCACATTAAACTCCTTACCCATTACTGGT
TAGACCTGATCATTTTATCTGTGACTGCATTGCATTTCTCGACAGTCTCCAGCTAGATTT
TTCATATATCGTTAGTCTTACCTGTCAAATCTGACAGTAACCGCGATCCCGAGCACGGGC
ACCTAACGGAGGCGCCCCATGAAGAGAAAGAAAAATGCCGCTCGGGCCTATGTGATTCGA
GCAAAAGGCACTACCAGATCCATTTTGAAACGCCATGGTCTGACGAACACGGCTACAGGC
AAGATCATCGATGTGGCCCCTGCGACAGTTGGCCGCTGGCTTGATGGTCGGCATCGTGCA
TTTTTCGATCTGGAGCACGCCGTTGCCATCTGCATCTATCTCGGGATCCCGGTGTCTCAC
ATGTTGCCCCCCAGTGATTGGCTGATAGGAAACCACCAGAGCCAGCAGCGGGATCAACTG
CTGGCCCTGAGCAAAGACGAGATCGAATGGCTGCTCGCCGTTCGGGCCGGTGCCATGGCC
TGTTATCGGTGATGTCATCTGTGCCCCTGGTTGTGGTTGTTGTGGCTATCATAAACCACC
GGTTCGTGCTGCCCAATTCACTGGGCTGTTATCCTGTTTTGGAAGAACCCCCCTCCAGCA
TGGATAGTGTTTTATTTTAGACATTTTATTGGCTGCATCCTAAACAGGAGCTACATTTCA
AGTGAAATACTTCAAATGTATAGATAATTACGCGTCTAGCTACTTCATCTGCATTATTAC
GTTCAATAAACCAAGTCTATTTAGCTCTTCCTAAAGTTAAAAGAACTAATCCTTGGCCTA
TTGTAAGTATTGTTTAAATTTTTATTTATCAGTAATCAAATAGTGTCAATTAGTTTATTT
AATTCTTCCACCGACCTTTCAAAATGAAAAAGCAGCTCACCGTTAATAGGCTCAACCCAA
TTTTCATCACTTACAATAAGCGGCTTTTTATTTAGCTGCAAGTAAGAGCCAGCGATGCTG
TTTATATATTGTCTGACAACACCCAAACAGAACGCTTTTGGATTTCCTTTATTTTTATCC
TTAAGGAGAAAATCTGTATTTAATGAATAGGATAACGATGATATCTGACTTGCCAAAGTA
TTTTGGTAATGACTTATTATTGAATTTCTCTCTGAGTTCAAACTAGCTAGTTTATTATTT
TTATCCTTTAGATCATTGATCTGTTTTTCTAAAGTTAATATTCTATCCGTATTTTCTAGA
TTTTTTTTATTAAGCTCTTCTCTTTCATTGCTCCATCTTTCTAGCTTCAATGAAAAAACT
TTATTAACATATTCATTTGACGCAATAACAGCAGATCTGTTAATCCTTCGTGTTACTCTT
GATTCATTCGCTTTATTTAAAGCATCCACATTAAGTAATCTTTCATCCAAAGGCCCCTTA
ATCTTTTTAAGATAAGCAATGTTTATCAATGGAAGAATTATTACATATCCTATTGTAAAT
GCAGCAGGTAAAGCAAAATCACACAATAATGCAAACTTGTAATTATGTAGTAATATCAGT
TTTTGCTCATTGCTTGAATAGAGAAAGTACAGAATTTCTTTAGCGTGTACAGCTACCCAA
GAAATAAAAAATGCAATCAATAATGGGTTTTTAATTCTATTCTCTATGGTTTTTTGTATA
TCACTTACTATTTCAATCATACATCACCTTATGATTTCATTTTAATGAAAAATTTTCTTG
CTACTCATAGTCTTATACTATCTATCATTGCACTTTACTTTTTTGAGTGTTTTTCATATG
CACTCTTCTACAGGTGGTAGATTGCACACATTAAAACTTATCTTGTCCCCTTGGTTGTTC
TGCTGATATGTATGGTAATTAATGAAATGTGCCCAGTCACGCTTTCGTGACCGGACACAT
AGAGTCTTTTCTCTCGTTACAGCGCTAGTTCCTTGTTGCCTAGGGTGTGCCAGCATGATG
ATTGGCCCTTGAATGTGCCGCCGCACCCCTTTGGCAGATCACAGTCGCAGTGCTGGCAGG
TCTGCTTTTTCAGCTCGGCCTCCTGCTCCAGCCACTTCTCCCAGTCTCGCCGGATCAGGG
TGCTGATGTACTCATCTGTGGAGTAGGGTTCACCGCTGCCAGCCCTGGCGATGCGCAGGT
GGTCCAGCTGCTGGCGCTCTCGTTCTGAGAGCGCCACCTCCACCCGCTTGATACCGAGAG
CCGCCCGTCTGGCCCGCTGGGCCTGCTTGCGCTTGGTGGCGTCATTCATCCCTTGCCCCC
TTCTGTCTTCCCCATCTGCAACGGCGCCACAAGTCCGGAATGACGATCAGATAAAACAGC
ACGTGGCCGATCAGCCATATGATGCCGAGCGGGTCGATGTGGTCGCTCACGCTGCGCCCT
CCCTTACCACCATGGCATCCAGCTTGGCCCACGCCCGCCAGCTGGCGATGGTGGCCTCGG
TCTCTGGTAGGTCAACCGCCGGATGGCGGTACACCACATGGGTGATGGTGCCGCGTGCGT
TTTGCTTGGTGGCCGTCACTTCCCTGGTGGAGCCGAATCTGGTGATTACGTCACCCGGTA
CCGGATTTTTGTGGGGATCTCTCATGCTGACTCCTTCATATCTAACCGGATGTTATTGAG
CGACCCCTCTATCATGTCGCTCACTGATTCCCATTCGTCCGGTCCGCATTCCCTGAGCTC
TTGCGCCTGAGAAACCAGTGCATTTGCCAGCAGCTCAACGTGCATTCTTGATGGCTTAGA
TTCAATAGTCACCTCTGCTCTGGCTGGCACATCGATCCAGAGCTCTGGCCGTAACTGCAC
CTTTTGCCAATGAGTGATGTCTACGGCTATCCCCTTATCTTCAGCCGCTTTCTGTAACCA
CGCTTTTGCCTTTGCGATTACCTGCTCCGTGGTATCTCCCGGCTGATTTACTATTGGCAG
TGGTACACCACCCGCCAAAGCTCTGGCGGCTCTGGCGACAGGCGTAAGGCCTACCCTATC
TAGAGTTAGCGTTATCTCTTGTTGCAGCAGGTATTTTGCCTGTTCCTGCCATGTTGCCAG
TGCCAAATAAACG
>C13R4
CGAATCAGCCAGGTTGATACCTGGCATGGAGTTGGAGAGCGATTCAATTCGCGACCTGAT
GGCCTTCTTTGACAGCGGCAGCTGTCCATGAGCAGCAGACGGCAGGCGCTGGATGGCAAA
ACCAAGTTGGCCAGCCTCGGCGGCTGGCCCTGTTTTTTGTTTGGTGGTCATTGTGCAGCG
GAACCTAACAGCGAACTCAGGCCGCAACGGCGGGCCTTGATAACGAGGGCAGTGTGGGCA
CACATCCGGCGAGTTGCGGCGCACTGGCGAAGGGTCAGCGCGATGGTGGCCCGTGGTCGA
GGCGATAGCTGGCGGCACTCGATCAGATGGCGTTGATACCTGCGCAGGCGCGCACTGGCA
TCGCGCAAGTCTTCCCACCACCAACTCAGGTCTCGCTCCATGTCTGATATCAGGCGGTAG
TTCATGCGGCCTCCACTGCTATGAGGTGGCTCAGACCATCTGGCAGGGCAACACGGTTCC
CCTTGTCCCAGATAAACCAGCTGTATTCGCAGGAGTCAGACCCGCCATTCACAAAGCGTG
GGCGCGGCACCAGGATCGGGGTTTTGTTCGGAAAGCCAATCTCAGCCCAGAACGGCACCC
GCTTCTTGCTGCCCAGGAAGTTCACCCGTTGCAGGTAAATCAAGGTGCCGTCAGGCGCTA
GCTCAGACAGGCTCTTTTTCAGAAACTCCTCTGTCAGCGAGAACGGTGGGTTGGTGATGA
TGACGTCAAACTTGCGGCCAAAATCCCATTCCAAATAGTCACGGCCTTGGCTGATTTCCG
CCCACTCCTTCTGTTCAGCAGGAAGTGGTACAGGGTTATAGATGTTCCCTTCTGCGCGGC
ACGGCTCCATAAAGATGTCGTCATGGCGGAAGTTAATGCAGCTCATCAGCGCAGTCACTG
CACTTTCTGGGGTCGGATAGAGTTCACGCTCGATGGTGTTTCCGGTGGTGCTGCTCATGC
CAGACACTCCTTATCTTCGCGGTCTGCATAGACAGCTTCGGCTTGCGCTTCGGCGGCCAG
AGCCATCAGACCATGCAGCGCCAGCAGGATCATGGCAGCCTCCCTATACAGACTGCTGCG
ACCCCCACCATCAGATGACATTTCGGCAAACCAACAGGCCACCTCGCCCGAGTCGAGAAA
TACCGTGATGCGCGAGATGAGGTCTACCTCCTCCCCGGCTGCATATTCCTGCAGGTCACG
CCACATTCCCTTGATGCTGTCGATCCCCTCCAAGATTAAGTACCCGTCTCCTTCGATCTG
CGCTCCTTCCTCGACTAGCGCATCTGCCGCTCTCCACAGTGCATCCAGCAAATCAGGGGT
GCTAACCATCGGCTCCAGCGCCAGCAGTCTGCTTATCTCTTCACGTGTCATGCTTCGTCC
CCCATCACTGAGTCGTCATCGAGCAGATCTGCAGGGCGGCTGGTCACGACCAGCTGCACC
TGGATGTACTCATCCCCCGAGTAGAGATCGCCCAGGGCGATCCGGTTTTCCTGCTCGCCA
CTGGCCAGCAGCTCAGTCAGCAGCGGCAGCACGGCCTGTTCGGCGCGTTTGGCGATGTGG
ATTGCATCGATGCTCATGCGCTTGCCCTCCCTTTCATTGAGCGAAACACCTTTAGCCAGC
GCAGCTGGCGGCGGGCCTGGTCTCGCAGATTGCGGCCCTCAGGGCCGCGGCGGGTGCTGT
AGGTGTTTGCCTTGATGCGATGCGGCAGCTCGGCCAAATCGGCCAATGCCGCTTGCTGAG
TGATGGGGTGAAACAGCTTTTTCATGCCACCCCCTCGATGATGCGGATAGAACCAGAGGT
CATGCGCTCCATGCGGGCGTAACCGCGTTGTCCTTTCAACCAGGTTGTGCCGCAGTTGGT
GTAACCCTGCTGCACCAGATAGGCGCTGGCGGCCTTGATGTTTGGAACGGT
>C13R5
ATGGCGGTCAGCCCGCATTCCATCAGCATGCCGTCGATCATGGTTTCGTCCCCTTCGGTG
GCGTGGTACAGCGCGACGAGATCGGCCACGGTCAGCTGGTGCGGCTGGTCAGGGTTGAGT
TTGTTCCTCAGTACCTGAGCATCAATGCCAGCCGCCGCCGCGACCTTGCTGATCACATGG
CTGGAGGTAAATCTGCTGCATGCAGATTCAAAGTGCGGATGTTTGCAGTCGTCACCGATA
AACATGGTTCTCGCTCCATTGAGTGCCATAGTTATCAGGAGATTGCAGATAGGTATGCGG
CTTCAGCTGCGCGCTTGCACGCTGCCACCATGTTGATCAGCACACGTTCGTTTGGAAGCT
CCTTTGGCATGATTTCCAAATCACCTTTGCCGATCATTTTTCTGACCTGACCAACAGGGA
TGCCGGTATCAGCGCTGAATTTCGCTACCGTTTTGAATGGTGTATCGATCTGAACCTCAA
TCTTTGACATGATTAAACCTCTCTCGCGTTGCTCATTGCTGTTCTTAGTTGCTCATGACG
TTCTGACGATTGCATGATTGATCTAAAAAAAGCACTGGTCAAGCGAGAGATTCTGTTTTC
TCACTAAAACTTGATGGTGATGGTATATGAATGGATTTGGCATACAGGAGATTGCATTCA
ATCAGTCTGACTTTGTGACACGGCTTGAAAAGGTGATTGGCAATGAACCATTGCGAGCCT
TTGCTCGCAGAGCTGATATGACAGATGGTGGATTGCGACGTTATCTCTATGAAGGAACTA
TTCCTCCTGTCGATCGCGCACTAAAGCTTGCACAAGCCGGAGGCGTCAGTTTTGAGTGGC
TGGTTTTCGGTACTGGTGAGCAAGCTAAGTCTCATCAGGTCGCCAGCCATGACCTGATCG
CAGATCAAGCCGCGGCCTATCAATCCGGCGAGTTCACAACCATCCCTGCCTATCAGGTGT
TTGCGAGTGCAGGCCATGGCGCCACTATCACCGATGAACCACTGGCCGAGCCGATGGCAT
TCCGTTCTGACTGGCTGCGCCGTGAAGGGTTTGACCCGGCCAAGATGGCGGTTATCCGCG
CTAAAGGTGACTCGATGGAACCGACCATCAATGACGGTGATGTGATTCTGATCCGCCTGA
AGAACGGCGAGCCTCCGCGTGATGGTCTCTATGTGCTGCGCCTATCTGATGGCCTTTTCG
TCAAGCGCCTGCAATTCGATCTCGGCGGTGTACGCATCATCTCTGACAACCCGCTGTATA
AATCCCGTGACCTGAGCAAGGAAGAACTGGCCGAGCTGGATCTGGTTGGTCGTGTGGTCT
GGGCTGGCAAAAAGTTTTAAGGAGTTCACATGCTTTCGTTGATGGCTGCCTTGGCGGCCC
TTTTGTGTTTGTTGCTGGCGGTGGCCGGCTTGTTTAAACCTGCATTACTCGGCCAGGCAC
GCCGCCTGAATGCGTTTTTTATCGGCCTCTATGGAGCCCTTGGGTTCTTGATTCTCGGCA
TGGTATCGGATGGTCAGATCGAGCTGTCTGGCGGACTGGTGCTGTTTTCCTTGCTGGCGG
CTGCTCATTGCATCCTGCTGTTCATCAGCCATTCGCGGGCCATGCTCAAGATGAGCAATG
AGGAACGGGCGCAGATTCGACCAGGTAAAGCCGCTGGCGGAGTGGTGCTATTGTTCCTTG
CTGCTGGCGCCGGCGCGTGGCTGTCCCGTCCAGCTCCGCTTGATACTCCTATGCCGCCGG
CAGAGAGCGCGAATAAACAGATAGAGCAACAACCATCCGTGCAGCGCCCCGCCACGGCAC
TGCGGGCACTTTCCCTCGCTGAGCAGTGCCGACTTGAGCAGGATATCTATCAGCAGATGA
ACAAGGTCACTGACGGGGTGATGGCTCGCTTTGGCGGCCTGCTCGATGGCCAGCAGATCG
ACTATCACCGGATAGCCGAATATCGGGTTAGCACTGTCAATCCGGCGATAGATGCGGCCC
GTTCTTCTATGAATGAATTCCGCACCAGCCATATAGATGATGATGTGGTAATCCGACAAG
CGGCTGATCTTGTGTTTCGCACCTATTCGTTTGTAGGCCAGCTCTATACCTTCTCCAGAA
ATGGCGATGCCAGTGCGCTGAAGTCTGCGCGCGACCAGCTGGCACGTGCCATTGCATCCC
ACAAGCAAGCCCGGGCGGTGTGCGGTCATGTCGGTTCGTAAAACAGATCACAAAACCAAA
CCATGGCTATCCGAGATTTACCCCGATGGTCGTGAAGGGCCACGTAAGCGCAAGCGCTTT
GCCACCAAAGGGGAGGCCTTGGCGTGGGAGTCTCACATGCTCACCGCCAAGCCATGGCAG
GTAAAGGAAGAGGATGCAGGGGATCAGCGGCGCCTGTCTGATCTTGTCTCGGCATGGTTT
GGGCGGCACGGTCAGACACTGACGGATGGCGAACGGCGGCGCGACAAGCTGGTTTGGCTG
TGCGAGGCGCTGGATAACCCTCTGGCCAGCGAGTTCACCTCCGAGATGTTCTCGGCATAC
CGCGAGCGGCGGTTGGCCGGTGAGCTCTATGTACCTGGGCAGCGCAAGCATGTCACCCCG
ACAACCATCAACCGCGAGCAGCTATACCTGCAAGCGGTGTTCAATGAGTTGGCTCGCCTC
GGGGTTTGGCACGGCGGCAACCCGCTTTCTGACCTTCGCCAGTACAAGGTGCAAGAGAGC
GAGCTGGCTTATCTATCCCAGGATGAGATCGAGCAGCTGCTCGATGCCTGCAAGGGACTG
CGGGATCTGTGGCTGGTCGTCATGCTTTGCCTTTCGACCGGTGCGCGCTGGAGCGAGATC
GAGAAGTTGACGCGCTCCCAAGTTGGCATGGGGCGTATCACCTTCACAAAGACCAAGGGC
AAGCGGAACCGGACGGTCCCTG
>C13R6
AATGACAGAACCGCCTCCGTGTCAGTAAATTCTGCTATCGAGATGGTGGTTGCGAGCATT
TTTGGTCACTCAAGATTTATACAAACTTGATTGTGCCATGCAGACATGTTTGGCCATTTT
TCATTAGAGATTCCATTATGAGACCAATAGATGACTTCTCCTGTTTTTGATATGCAGAAA
TAGTCACCATTATCCTCAATGAAAGGCAATAAATCTCTCGGTACACCTATAATTTCCCAA
GCTATTCTAGCCATTTCAAAAATATCAAGGCGGTCTGCACCGGGCAGAATAACTGCTGCT
TCAAAAATTGCGTTTGCGACATCACTACCAGATTTTAAAAAGCATCGATAGTCATTGTGA
AATGTGATGCCTAGTTTTCTCTCTGCAATGGCTATTTCATCATCTGTCGGGATTCTAAAT
GGGTCGTTTTACATAAAAATATTCCAAAGCATTAATTGTTGGGATGACTGTTGTATAGTA
TAGGGTTTGGAAAGATAAATTATATTAAATGACTGCATGTTCTAAAATTGCTGCAAGTTT
ATAAGCTCTATCCAGATGAAAATCAAGTTGCGGGTCATCTATTTGGTGGTCATCAATCAT
TCTGAAGTCCATAAATAGCTTGTGTTTTATTTTATGGTAATGGGGCTTGCTTTTGTTTTG
TATTATATTTAGGGCTCCACGCACTTCGTTATATATTACTCTATCTTTGTTGAGGTAATT
ATCTATTGCCCTCAGTTCATTGAGTAGTTCAGTTTCGATAGATTCAATACTCATAGGTTC
TTTATGGCCTATTATTAGCCCTTTTGTCGTTGGTGGAGGGAAAGTCAGGGAGCTATCAGA
ATATCTCTATTGATTGCTTTATTCGCGACTGTTCGAATCTACGGGCTGTGGCCGGTAAGT
AACCTCTTTCAGGCTGGAGATAGCCGCTATAAGAAAAAGTTTGGTCATCAGCGGAAAACC
TATAAATCCAGCTTATAGTGGCATCGAAGAGCCTTAGGAAGCAGTCCCATCAATGTGATT
AATAATTGGTACCAAACCTTGAGTGACTACAATACCAGCAACCGCAAAACTTATATTGTA
AAACCATGGCATTGAATTAAATATTGCATTAATAAAACCTAATGCGCCTAAAATACACAG
CCCAAGGAGAGGCATGGCTGATACGATTCTCATAAATCCTCTATCCTCACCAAGAATGGA
TTTCCAACGGCCATGAATTACCTCCCAAAACAGATAACCGGCGAAAGCAGTAACAAAACC
AAGAGTATAACCAAAGATACCGTTACTCACTTCATGATAGCCATGTTTATTTGCGTACTC
CATAAACTGAAAGGATGCTAACCAAACAATACTTCCCCATCCGCCAATTTGAGTTTGCCA
TGTTTTCATGTTTATCCCCTTAATTAATTTCATAGCATAACATAACATAACATAACATAA
CATAACATAACATAACATAACATATAATAACATCTTGCTTAGCGGGTGATTATGAGTGAA
CTGATTGATTTTTCGTATTTAGCAGAGAATTTTTATATTAGCTGCTTAATGTTCACTTAA
TACTCTATTGGGCCAAAATGTCCTTGATATCCGACTTGGGTAATTATAAGCCGATTGATA
GATTTTACTTTCACCAAGCCGGACTGTAAGGGATACCCAAACAGTGCAAAATTTTTTACA
GTGAAAGCATTCGCATATTTTTCTCGCTCTGGGTGGTAACGTCGTAAGGATAGACCATAG
CTCGTTTCAAATGGGTGGCCACCTGTTCTAATTAGGCTGAAAAATGAAGGGTAAACAACC
CCATCAAAACCAGCGTTCTGTGCTGCCTTAGCTATATCTCTGGATATTTCATAAGAGTGA
GACTTGGCAAGAAACAACATATGTATAGCCATATCTAAGCTCTCGAACTCCGTCACATCC
TCCTCTAAAACATGAGTCAGATCTAAAAGGTGTAGATCTCTAGTGGTTTCAAACGTTGCG
ACATATATTTCATCCTCTGTGGAAGCCCGGCATTCATGTATGCAAACATCAATATCCTGG
GAACCGTACATAACTGATAAATCAACAGAGTCTAAACGTCCATTTCCCGCAAACTCAATA
GGAGGACTGTCATACTCTGTATGATTAGCAGGGTTCTTAGGATTAATTCTGAGTCGATAA
AACTTCATACCACTAGGCATCAATCTCTCAGGATACTCCTTGATTACACGCTGAATAACT
CTCGCTCGGCTGCCATTTATTTGCAGCTCCTTAAGCGGTTCAATCTCGCCAACCATCCAC
AATCGTGGTCCGTAGTGAAAAAAGCCAATTTTAGCAGCATCTTCAATCAGTTTTATATCT
CTTTCAAGCCAAGGCGATGGCCGGATATCACTTTTTCCATAGTGATGCTCATTGGTTTGA
ATTACTGGTGCTGCGCCATAGTCACAGCGAATAGTTGTTCCACTGACAAAGAAACGCCAA
GCTAATCCCAAGATAAGCTCTTTAGTAAGTTTTTTGCCGCTGTTACTTTTTCATTGTGGG
CATTCTTCTGATGACTCAAGGCCAATTTTGTATGAATCAACACTAAGCCCTTCATCCTCA
AAACAATCTGAACAAAGTAATATACAATTATCATCTATTTTTTGCTCATGCATTTTAATG
TTCCTTTCAGCTTCACAGTAGTCAGATGGAAAATGGAGCTAATCGCGTAATTCCATATAG
ACGTGAATGCTGTAAAACACTGTAATAAAAAATTATGGAAATACTATTTTTGCTAGGCGT
AGCCACCTCATTGCACCACAACAACGTCCACGTCACTAGCGTTCCATTCTTCTTCTAAAA
CTGAATT
>C13R7
TGAATGCCGGTAAATCGGTAGATGCTTTGGTGGATGAGCTGCTGACTGCTCTAAGGCAGC
GAGGGTTGATTGACTGATGTTGATTGTTGGTACCGAATGTAAATAAGTAAGGGGGCGCTT
GCTCCCTTGTTTATCAATGTTCCATCTCAGAAAACAATAAGGAAATAATGCTGTACCAGC
CTTGCATTAATTTAAAAAACACAGTTCTTCAGGCCATTACGTGGCAATTAACACTAGGGA
TTCATGGTTTCAGTATATGTTATAGCTGAGAGTACGAAGTGCAACTCTTATCAAAAATAA
GATCTCGAATGTTGGGCTTCGTAAAGCAAAACCCAACATACGGCCCTAGGCTTGCGCCTT
CACGACTCGCTTGGAGCTAGTGACAAAGTGGGTTTTTGATAGTGGTGATTTGTAATAGTC
TTCATCAAGGAATCTGAGAAGTTTTTTAAGATCCGACTTATTATCAGGGACACATATTAC
TTCAGTGCCATTTTCATCGACAGTAGTTAATGGTATTCCAAACTCGGTAGCAACTGCTTT
TATTTCATGAAGTGGAACATTTTGTAGAATTCCACTTTGTTGAACTAAGGATATCTTTCT
TCTCACCCATGAGTCCGCGAGGGCTATAAACTCGTCGGAGTCCACAGACTGCATTACGTC
AATTTGAAGAAATTCAACTACATCAGCATCCGTAGCTTCTTTGTAATACTCACTAAGATC
GAACATTTGTCGCGTCGAATGAAAGCTGTAAAACTTTAATTTACCATCCTCCAGCGTTGC
AGTAAGTTTATGATCGACAGTGAGCCCAATTCCTTCTATTTTCTTATAAACATTATTTGC
ATGAAAAATAGAAAGACCATTAGTTGAAATGATTTTTCTTCTATCAAAATTCTGAAGCAA
TATCTTTACAGAACCATTTGGTTTTTGGTAACCAGTAAACAGCGCTTTTATGATAAGGAA
AAAGTCTTCACTCGGATCTACTGGTTCCACTCCCAAGGGGGTTTCGATAGCTTGTGCAAG
ACCATCAATGTCATCGTAATTATTGATATATAAAATCTCCCCGACATCCGGCTTGTACTT
CCCGTCAAACTCAAATTCATCTACAACCTCATCAAAAGTTTCCTCCTGACTTTTAATATA
ATCAGTAAGCTCTATTTGAACTGGGTGTGATAATTCAAACTTAACTATCCGACGAGCTGG
GTCGTTTGTCAGAGCAAAAAGACTTAAAGACATAATCTACTCCATTATCATAGTACTTGA
CAGCTTCATAACTCTCGTTACGTCACGAGGGCTCCTGATAACTCTTTTGGTTATCAATGT
GTAAACCATTCCATCATTCGACTCTATTTTATAGAACCTAAATTTGAACAGATAAAGAAT
TGGATGTGACGGAATATTAGAAACAAACCATGCAACAACGAATATAAGGCTGATCGTCAT
AACAGCCATAAAAAAATTAATTTCAGCGATTTTCATGACTACTGGGGATGCATAACTGGC
TAGAAATACCAATAGGTAATAATCCGCCGACTCCACTTTTTTTGCAGAAAAACTCTCTCT
TTGAGCCTCTTTTTTGACTAGCTCTAATATTAGAAAGGGTAACAATATTCCAGCCATCGA
TATGACTGATAGCTGAACAACCAAAGAATCAAAGGTGCCAACAGAGTAATATCTAACGCC
TGCCAGAACTAGAAGGGTTGGTGAGAAAGACGATACAAATAACAAAGTTTTTAACCAATT
CCTCATCACAGTTAGTCCCTAGTTAAGTTTTACTTAAATATTGAATCTTGGATACCCGCT
AACTTGACTGCAGCGTAACATGCTGCTTCGCTTGGTGAGTAGCAGTTGAGGAGTGTGCCA
TGACCATTATAGGGCTTGTAAAAGCTACGGTTGACAGTTCCTCTTGAGGTGTTTTTTATG
TTTATTCAGAGAAGCCTTCCAGCTTGACTGCTTTCAAACCAGATTTATGCCACTCAGTCT
GTTCCGAACAGAATATTTGAGCATCCACTGTTTTTGATGGTTCTTCATTCAAAGAACCTG
CTGGAACAATCAGGAATTTCCCACTTTGACTCCGAAATGGCAAACCTGACCCACAATCAG
CACAAAAATCTTGGGAAATAAACGTGTGGGATGATCATAGCACTTTATTTTGTCTTCACC
TTTAGTCCACTCAATATTCGACGAAAAAGTAAACAAGTTCGATGCGTGAGCCGAGCCTGT
TAGCTTCCTACACTGTTCATAGTGACAAAAGAAGCATGTTACGAAATCATCTTTGAGTTT
AAAGGCAACACTTTCACAGCAGCAACCTCCCGTAATTTATTTATCCATATCAAACATCCA
TGTTTATTATTGATGGATTAAAAGAACTTTTACTTTAATGGCGATATACTTGTCGTCTAT
TTTCAATTTTTTGTTAAACTTGACGACTACTCTGACATTAACTCTCTGATTACAGCAATG
GATGCAGAATATTTTTTATCAGAAAATCTTTCCTGGAAAAAATCTACCATACCAACTGTA
GTTGCGGCCAAATATTTTCATGCAACCATGAGACATAAAAGTGAAAAACTAATATCTGCA
TCTGAACCGGCACCTCTACCTTTTTCATCATCTATGCACTCAATAGCAATAGGTAATGGA
TGCACCAAATTTGACAGCAGTCGGTAATCTCTGCGCAGGTCTTTACATATGAGAAGGGAC
TCTTCAAAGTTTTGCTTTGTTTTGTACATCTCTAGCCCTTTAATAGCTAAACCCTGTTGA
TATTTTGATAGGGAAGAGAGAAAAGGATGATTTTTTATTCTTTCTTTTTGTTCAGGAATA
CCTTTTTCAAAATCATCTAGATTATCTTCATTGTTTAGCTTTCGGATCTCAAACTATTCA
ATGTTTCTGTGGAGTTGTAATATGAAAAAGCGTAATTCAGCTTCTTCATCAGATATGTCT
TCAATGCCAAAGTAATGAAAGCTCAGATAGCCTTCTAGTATATTTCTGGCAAATGCTGCC
AATGAAACAATATCCCAATTAAATAGGTCTAGATGTGTGTATTTAGTCGGTCTTGGTAAG
ATCTTATCAAGGCTAATGCCTAATATTGTTTGTCGAGTAAATATTCTTGTGGCGCGCAAA
CCTCGACCAGTTGTCATTATTTTATGCTGATTGCGAGAGATAAATTTTGTTGCATTCAAA
ACATTATCATATTTTTTTACTTCAGCTAGGAATGAAAGTTCTAATTCTGATTGGACTCTT
GTCTTGAGTTTATGCTTCATAGTCAGGCCGTTAAGTTTAATGTTAGAGTTCAGCAGCCCG
TTTTAGCTGGTTGGCTGGGATAACTTGTTAGGCCATTACTGCACAATAGCAATACGACGG
TCAAAACTGCTGTGGCGCCCAGAAGGGTAAGCGCGCTTGCCGGGGAATGTTGCATCTAGA
ATTCTTAAGCCGACAATTTGATGAAGATCAAAGCGACGCCAGTCGGGAAGATTTCCGCGA
CTGCTGTGGCCCCCAATTTGGTAGCACAGAACCTGCTTAATGCCATTAGTTATGCCTAAT
ACATGAGGCTCCACAGTTCGCGGCCTGCCTTGGTATGTGAACTCAATAAGCTTCTTTTGA
TTTATTGCCTGAATAATTAAATCTTCCATGATATCTCCTTC
>C15R1
CGCCGTTTTGTTTGCCCTCTTTCATCAGAAGCCCCGGCTCATCCGTTTGCCACACGGCCA
GCATCGACTCGAATATATTTAAATCTAACAACAACGAGGTTTTATGAAGTATCTATTCAC
TTTTATCTTTTCATTATTTTTAAATGCAGCACTTGCTGAAGAATCGAGTCAAGAAAATAT
CACTGCGAAGGTGATTAGCGAGGCTGTTGGTGATTTGGATAAAGATGGTATCGATGAAAA
AGTCATTGTTCTGGACACCGGGTTGGACGGTGAAATAGGAACACAAAGAACACTTCTTAT
ATATAAAAAGAAGCAAGATAAGTGGGCCTTATGGCACTCTTCGCAAGGACCCCTACTAGA
TAGTGCCCATGGTGGCATGATGGGGGATCCATTCATGAGTATTGAAATACAACGAGGGGC
TATCGTCATTGAACATTTTGGTGGTAGCCGTCAAAAATGGAGTTACATTCATAGATATCG
CTTTAATAATAAATCATGGTATCTAATTGGTGCCACAATAAATTATGGAGCGCCATGCGA
AGGGTTCTTTGAGTTCGACTTCAATGTAACGACTGGCAAAGCCACTTATAAAACATATCA
GGATGGTTGTGAGAATGAAGATATTTCACCAAATTTTAAAACTGAACAGAGAGATATCTC
CATCCCCGTTACTAAGCCTATTGAAATGGATGGATTCTACCCAGGCTCGAACAAACTGGA
CATAAAAGAAATTGGAAAAGAAATTTATTACTAGCCTATCCCTAGAACATTGCCGATCAA
CTCCTTGACTGCAATCCAAGGAAAATATAAGAGACAGATTGCAGACTGAG
>C15R2
CCATCCCTTGCCCAACGGCGCTCGCTGGGCGAGCCTAGAAAAATAAGCTACGATCGGGAG
AGAAGTTATTTCTACTCACCCTCGACCGCTAACAAGTAAAAACAAAACTCTCACACCAAT
ACAACAGAGCAGAACCACTTAGGTGAAGGGATCAAGCAGAAAGTACTGATGCAATTGAAA
GTCAACTTAATTGTTACTCCCCGTAAAATTCTAAGAGTGAATAAAAAATTCATTCAATGC
TTTTCAAGGAAGATATAATATGTCCGTACTATATTTAGAAAAAAATTTAAATTTACTATC
AGCATGCCTATCAACAGCATTCAAATTTGGAGTATTTACAGGGGGCTCATGTGTTATTTT
ATATTCTTTAAGAATTGGACACTTCCCTCAAGATTTATCTCTTGGGGATGGCATACTGTT
TTTAATGGCTGCAGCTTGCTTTGGAATAGTCTATATTTTCTTTACAATAAGTCTAATTTC
TCTTGGAATGTTAATATCTCCATTAATTAAGATAATTACAAAGCTAGCCATCAAACTATC
ATCTATTTTTCGTAAAAAGCCTTTTCGACAACGATTTGAACTTGCACCAATTGAATGGCC
CTTCATATTCTTATCGATCTTCGCAATATTCTTCATTTTCATTCTAGGTGGCAATGAACC
AACCGCATACTGGAATTTACCATTAGTATCTATCACTCTCTATATATTGTATTCAGCATA
TCAATCGAATGGATCAAAACTTAATAAGCTCATCTCATTAGAAAGCGCAGTAATTCATAC
AAATGAAAAAGATAAAATACATGAGATAGGGTGCCCAAATAATATCAGAAAAAATCAAAT
GCTAATAATTACCGCTATGTTCGCGATTCCACTATTAATTGGAGGCGTTTCTGGACAGCT
ACTTGATGCAGCAATGCGAGCAGCTCACGTACGCGTAGATAATTCTATTATATATGTCAA
AGAGCCTTACTCATCACTTATTCCAGCTCACTTGGAAATAACCTCTGACGGTATTCCAGA
TGGATATAAAAAATTCAGAGGGATTTTAATATCGTTTAAAGGATTTGGGAAAACCACTGT
TATCAACTTTACAGAAAATAAAAAAACAAGGCAACTTGAAATACCTAATGAAAGCCTAAT
CGCTGAAGAACTATAAAATAATAGTTTTGAAGTAAGATATTTCATTCAATATTTTTCACC
CCAGCGGTCAGAGTCGACTAACTGAGAGGCATGCCATGGTAGTAGTTCAATACATACTAA
AAAACGTTAAGCTTTAATATTCTTAGACATCGC
>C15R3
TAGTTGCCGTAATAGGGTTCTCGTTGCCGAACGAAATGGAGAGAATGAACAATGTTATAT
ACCAACAAAACATACTCCTGTCGCTTAGCCCTAGTGATAAAGCAGCAAGGGGCGTGGTCG
CCCCTTGTTCAACAATCATGTCATATTTAACAACTTAGGGAGATTAATTTAAATTACTGA
CAGCCACTCCATTATTAGCTTTATACTCATCTTTTTTGACAATAAAGTAGCCAGCCAATT
TCTTACCAATTCGTTGAGATGGTTTTTCTACTAACTTATGTAAAACCAAAGATAGAAATA
TACATCCGCCAGTCACAATCAAGAGTGACATCCAAGCTTTCATGCCAAGATCAAGTAATA
TTCTAAGTGCCACATAGCCAGCAACACCATGAATTACATAGAGTGGATAGCTTATATCTG
CAAGGAAATCGAAAAATTTGTTTGACTTGAAAAAACTCTGATATGTAAATGCAAAAATAA
AGGTTAGCAATGCAAATGCATAGCTCCATGCCACAGTTATTCCCGCAGATGCAGGGCCAA
TGTACCAGTGCAAGCAGAAAAGGCAAAAAATGATTCCAATTAAAAGATATGCTTTGTCTC
TGTCAATACGACCACGTTGGACATAGTGAAACACCACACCAATGAACATATAAATAATGT
ATTGTGACACTGTCATAAAAGTCATTGCCAACTGCCATAACCTTGCATCCGTCTTACCCC
AATCAGGAATATATTTATTAATGATAATTGATACTATAAAAATCAATACAGGAGCAAAAA
ACACCAAAGTTGATTGCTTTCTAAACAGTACAATTAATAGAGCGCAGACAAAATAAAATT
TCATTTCTATCTCTAGCGTCCACACTATTCCATCAATACCTCTTGACCATAAAATATCTC
TAATACCAGGTATGTAATGAATCAACACTTCTTGAATAGTAAACGGCCACACCCTTGAAA
AATAGTGCGAGCTAATTGAAATAGCAACTAACGTAATACTAAAGCCGACAATATATGTTG
GCACAATTCGTAGCGTTCGATTGATGGTAAAACCTAACCAACTTGTTTTTTGCAAAGAAA
ATGGGATTACGAAGCCACTAATGATAAAAAATAACGCTACACCATATGCCCCCCAATTAA
ATAATGAAAAGGAGTTTAACAATGAAACATAAATAGGAATTGCGTGCGTTTCAAAGGGGA
GCATTGGAGCATTTGTTAACACCTCTACAGCTGCACGGCTTGACCAAAAAACGCCATAAT
AATGTGAAATAACTACGGCTAATGCAGCAAAGCCTCTTAGAGTGTTTGCGAAATCAATCC
TATTGCTTTTCTGGTTTTGCATATGGTTGAAGTAGATAGTGAAACATTCGAAAATTGTAA
CATGAACTTAAGCACAATCTTTAACCTTTCTTTGACAACCATATGCTTATCTCCTCTTTC
TTTCGTATGCAAGCATTGCTGCCCTACACGTACACCAACCCATATGGTTACTGCCTATCA
CATTTCAACAGCTAAATTTTTTGAACGATAGTGAAGGATCACAAAAAGGATCCGGATCTC
CGCATGCAACTAGTGCGGGTACGGGGAGCAGATACCAGCCACCAGTCTTTTCACCTGCAT
GGAAGTTGACACAGAAAACGCGTAGGCGAGGCGGGGTCCCGATTATGCATGCTGGGTGTT
GAGAGGCCTTTCGAGGCTTAGCTCATGCTTGCAGGTGGGCGTAAAGATCTCGAGTGTATG
GTTGCGGTTGCGAAGGGATGACCGGCCGTGCGTGGGCTCTGGCTGGATAGGATCCCAGCC
AAAACAACGCCCCGGAGGAGGGGGCTTTGCCATGCTTCCGTTCGACACCGACCATCAAGA
TGATGATTCTTTGAAGATAGCCAAGGTTTTCAACTTTTTACTGTCAGACCTGACTGTCGA
TAGGAGGTGAATCAGATTATTTCTTCCCCTACCCACTCGTTGAACTACGCAAAGTTCGCC
TTCATGCTGTCGATCTCGTTGACATCTAACACCTGGGCCGCCTTGGTCACATCACCAAAC
TCACCTTTGTTGTTCGGCACAACCCCCTATCAGTTGCAGTGATACCCGATGGGCCGCCAG
CTGGTCATCTCGGTTCACCTCCTTGATGAAAAGGAAATCATCCTTGGCCGCAATATCGGC
CAGCAGGATCAGCTTCACTGAATCCCCCTTGCCACCCGGGGTGTAGAGAAGTTGCCCGGC
CCCTTGCTGTTTTGCAGCACCGTGATGATCGCGGTGATATAGCCCTCGTTCTGCAGAGCA
TCGCTGATGTGCAGAATGACCCCCGCATGGCAGCCGCTCTCGTAGAAGCGACGGCGAAAC
AGGGTGGCCGACTCGTTGAGCTGCGCCGAGTTCAGGCTGGCCACATAGTCGGGGATACCA
TAAATCTCCTGATTCACATCCACCTCCATCACATGCCCTACATCACCGGCGAGCAACCCC
ACCTCACGCCCGGGTCTCGGCACCCACCAGTAGCGATCCAGCTTGAAGGATCGGTGGGTA
TACTTTGCCAGCATCTGATCATAACGCAGCGTACCGCTCAGCCGGTTGCGCACCCGCGGC
AGGTGAGTGTTGCCAAAGATCTCATAGTCCATCACCAGCCCACTGGAGGCGGCCAGGCTC
AATTTCAGATGAGGAATGAAACAGCCGTGCAAGCCACAACAAGGCAACCGCGAAATCAAA
TTCATCTACACCACCAGTGACAAGGAAGTGCAGCACCTCAAAAGCTGACGTGGTACCCGT
AGCTACACCATTGGGTTCGACATCATGCACGGCAGCATTCGCTCCTTCCTATGCTCCTGC
ATCAAGCGTTTTATCAAGGTTGAGCCAGCAAGGGCAACACCATCAACAAAGGCACACCCA
AGCGCAAAATGTTCTCTCACATGATCAAGTCAGAATGGCTCAAAGCCACGGGATACAGCG
ATCGCGCCGAGGTCTCGTTTGCCAGCACCACCGACAAGCTGACCAACATTCACCACCACT
GTCTGAAAGACAAAGGCGGCAAAGGGCAGGATATCCAGTATCCAAAACGACACCTGTTAG
GAATGGATGCAAAAGATATCGATAGGTGAGAAACATTGCTACTTCATTCGTTACTCTGTG
AATAACTGATGCTTAACCTCTCACGATAAGCTACCCGAAAACGACCTGTAAACAATTAAA
TAATTGCAGCTGTACAACTGTGATCTGAGGTTGATTTTGGGGTAGAACTAAGTAATTTAT
ATATAGACGAATGTCAATAACTCACTTACATTATCGTTGTGATTTACAAACTTTACCCAT
TAACAGCCGTCAATATACTTAAAGTAACTTCCCATACAAAACCACTAAAGGAATTAAAAT
GGAAAAGTTTTACGGTCAGTTCGACCCACCCTTGGACAAATTTATATTTGAACGATATTT
TCCAAACAAAGATACTCTAGGTGTTTTTATAGAGTGTGGTGCTTTTGATGGATTAACGGA
AAACTCATGCAAGTTTTTTGAAGAAACTATGAATTGGAAAGGTTATAATATTGAACCGGT
CCCATGGATTTATGAAAGACTATGTAAGAATCGTCCTGAATCAAAGAATTTCAACTTCGC
ACTGTCCAATGAAAATGGTGAAGCCACTTTTAAAGCAGTAGATCACCCAACGTTCGGGGT
CGATTGTACAAATGGTTCATTAAATCATACTCAAGCTCACAGTTCTCTTCTCAAAGAAAT
TGGCTGCCAAATTGTTGAAACAAAAGTACAAGTTAAAACTTGGCCAGACTTCATTTCACA
GGAAAACATAACCTACATAGACCTACTAGTTCTTGATGTTGAAGGACATGAGTTATCTGT
AATTGAGGGGATGAGAGGATCCACCGTACTTCCTGATATTATATGCATTGAGGTAGGTCA
TTTATGCTTCGATGACATTCGCAGGGAATTACATAGGATTGGGTATACATACGATATATC
CTCGCATGTAAATGCATTCTTTATAAAAAATGATAAGCTACCTATTTTTTGTATGCGTAG
GAGTGATTACATTCTACAAAAAACAATTTCTTTAAATGATATTGAAAATGGTTTTAATGA
TATTAAAAATAGGTTGTCAGACCTTTCATTATCCATTGAAAAATTTAAAAATGAGCAAGC
TAGCATTTTCTTTACACCTAAAGAAGATAATGTTGATATAGATATATTAAAAGAAGAGAA
TTCAAAGCTTAATGAACATTTATTGTCTCCTCAAAAGATACACCATGACATTACAAATTC
AAAAGGGTGGAAGTTTGTCGAGGCAGTAAGAAAAGCCAAGCAACTATTTAAATAACTTTA
AGCATTAATTAAAAACCATTTAATTATAAATCA
>C15R4
CTTGTGATAAAACGGCTCAATGACTTCCACCATGTTTTGCCATGGCAGAATCTGCTCCAT
ACGGGACAAGAAAATCTCTTTTCTGGTCTGACGGCGCTTACTGCTGAATTCACTGTCGGC
GAAGGTGAGCTGTTGACTCATGATGAACCCTGTTTCATGGCTCCAAATGACAAACACGAC
CTCATATCAGGGACTTGTTCGCACCTTCCCTAACCAAGTGTCCGGATTTAGTTGACCACT
ACAATTATCTGGTATGCGCATAGGACTCTGTATTGATCCACTGATGGTCGGCCTCCCAGC
TAAACAACCATTTGCGTACCGGCCCAGCCATGACATTCAGATAGTAATTATCGTAACCCG
CCAACGTAGCTACCGGGTGGTAGCCTCTGGGAGCCATGACCACATCCTTGTCATAAACAG
CCATGGATTCATCCAGAGTCCGATCATCGGTATACACACGCTGGAAACAGAACCCTTGAG
GCGGATTGATCCTGTGGTAGTAAGTCTCTTCCAGATAAGTCTCATCAGGGACGTTGTCAG
TGTCGTGCTTATGACTCGGATATGAACTGGTACAACCCTCTTCGGTAAACACCTCCACCA
CCAACAAACTATCGGCAAGGGCAGTATCTGGCAGAATATTGTGCACAAAGCGACGATTAT
TACCGCGCCCACGCGCCTCTGCGCCAATGTCTTGTGGCAGTATCAGACGGGACGGATTGG
TACCTTTACCCGGAGCCCGGCACACGGCAAGCTCTAACGGCGTTTCTGCCACCACGCAAC
AGCTATCACCACGGGTGATGTAAACCGCCCAAGGCTTTTTTCGCTCAAACGGACTCATCC
GCTCACCTATACGCGGATAGCGAGCATGTGGCGTCGAAATGGTCGCAAGACCAGCCACCA
ATACCAGGCAGAGTTCATCCTCACCAGTCGCAAACTCGATACGCTGGCTAGCCGCCAATT
CATACACTTCGAAGCCCACATGATGCCAACCGGCAGACGCAGGCGTGATGCACTGAGTTC
TGCCCTGTCCATCAGGAGAGTGATGGCGGGACAAGAGTTTAGACATGCTGATCTCCTTTT
GAAGAAGCGGCGAAGCATCCCCCGCCGCTCCATATGGTCAGATAAGCCCAGCGTCCTGCG
CAAAACGATGCAAATTCTGATAGCCCATTGATGCATAGGTAAAGGGGTGAGCAATCGCCG
GATCCTGCTCCGCCTCCACCACCAGCCAGCCGTGATAATCCTGCGCTTTCAGCAGTTGCA
TGATCGGCGGATAATCCACGCAGCCGTCGCCTGGCACGGTAAATACGCCGCTCAGCACCG
CATCGAGGAAGCTGGTTTTGCGGTTTTTGACATCCGCCAGCACATCGGCACGCACGTCTT
TGCAGTGAACGTGGTTGATGCGCGACGCCCAGCGCTGCGCCACCGCCAGCGGATCGGCCC
CGGCAAAGGTCAGGTGACCGGTGTCCAGCAGCAACCCGACCTCTTCGCCAGTATGGGTCA
TCAGGTTGTCCACGTCGTCGGCGGACTCAATCACCGTCCCCATATGGTGGTGATAGGCAA
TCTGCACCCCCTGCTGCTGAGTGTAGCGGGCAAATTCCGTGAGCTTCTCGCCATACTCTT
TCCAGCGTGCCTGCGGGAAGCGCGGGCGCAGATGCACCGGCGTCTGCTGCTCGCCGTGAA
TGCAGCCGCTCACCTCCGCAAATACCAGCACCTTTGCCCCCAGCTCACGCAACAGCGTCA
GGTGGGACTGCACGGCTGCAATCTCCTCTTCCACGCTGCGCTCCAGCAGGCGGCCGGAGT
ACCAGCCAGAGACCAGCTGCAGATCGTGGCGCTGCAAAATGAGGCCAAGCAGGCGCGCTT
CACGCGGGAATTTGTTGCCCAGTTCGAAACCGGCAAAACCAGCCTCTTTCCCCTCGCTCA
GACAGGTCTCCAGCGGCGTTTCGGCACCAAGGGAAGGCAGATCGTCGTTAGTCCACGTCA
GGGGGTTAATGCCTAATTGCACACTCATTGTCGTCTCCATTATGCGTGTCCGCGCTCGCG
CCACCAGGCGATAAGCTGCAGGTAATTGTCCCGGATGCGCGCCACCAGCTGCGCATCGTC
GATATCGTGTTTCAGCCATGCACGGGAAGCTTCGCCAAACAGCGTGCGCCCCACGGCAAA
TCCTTTCACCAGTTCGTGCCCTGCCGCGGCGTTAAACCCGGCACGCAGCTGCTCGGCCGG
CGCATCCAGCCCGAGGATCACAACCCCACGGCAGTGCGGATCCCGACGCGGGATAATCTC
GCTCAGTGCCGTCCAGCCATCGGACGTCAGCGGCGGCAATTTCCACCAGTCCGGGTAAAT
ACCCAGGTTGTAGAAGCGGGAGATGGCACGCAGATAAAGTTCATCGCTGCGCGGCATGCT
GGCGGGCAATATCACCTCCAGCAGCAGCTCATGCCCGGACTGGCAGCAGGCGTGGTAGAC
CTCGGCAATTTTCTGCTCCTGCTCCAGGCGCAGGCCGTGGGCATCTTCCGGGTGGAAAAA
GACCAGGCACTTCACCACATGCTCCTGCGGCCAGCTGATAAGCTGGGTGCCGATGTTGCC
GTGCTCCATCTCCAGCGGACGGGAGCCCGGCAGCTCAATGGGCCGCCCGATCCACCACCC
TTCACCGGTAATGGCGTTGAGCGCGTCCTGACCAAACGTACCGTCACATAGCAGGCCCGC
TTTGCCTGCCAGCCCGGCACGGCTCGCCGCCTCGCGGCTGGCCTGCAGGATCAGCTGCTT
GAGCGCCGGAATACGTTTGAGCGACGCCCCGCACTGCAGCGCCATATCTTCAAGCTGGCT
GCGATGATCGAACGCCATTACGCACAATTCCGGCCATTCGCGGCGACGGGTGGTGACCCG
GTGCAGATGGTTCAGACGCGGGTCGAGATCCGGGCGTGGAACGAGCGCGGCGCGCGCGAG
ATAATCATCCAGCTCAATTTTGCTCGGCATCGCCGGGGCGCAGCCGTGGCGCGAGACCAC
CAGCGCGCCGCAGGCGTTGGCATAGCGGCACGCCTGCTCCCAGCCCTCGTCGTTCAGGTA
GCCGCGTAGCAGGCCGGACATAAAGGCATCGCCCGCGCCGAGGACGTTCAGCACCTCCAC
GCGCACGCCGGTCACCGTCAGGCCGTCATCCAGACGGGCCGGAATGGCACCGGTATAGAC
CGAACAGCCAAGCGCGCCGCGTTTGCAGACCAGCGTGGCCTGGCTCACGGCACGCACCTG
CGCCAGCGCCAGCAGGGTGTCCGTGCTGCCGCCCGCAATGTGAAACTCCTCCTCGGTGCC
GACAATGACGTCGAAGAGGTGCAGCACCTCCTGAAGTTCACGGGTGACCTGATCGGCAGC
GATAAAGCGCGTTTCGCCGTCGCCTAAGGAGGTCAGCCCCCACAGCACCGGGCGGTAATC
AATGTCCAGCACCGTGCGCACGCCGTGACGACGGGCGTAGCCCAGCGCCGTCAGCACCGC
CTCGCGGGTCTGCGGATGAGAAAGGTGAGTCCCGGTGATGGCAAGACACCGTGCGGAGGC
GATGTAGTTTTCGTCCACATCGCTGGCCGTAATGGCCATATCCGCGCAGTTATCGCGATA
AAAAATCAGAGGAAAGGTGTCCCGGTCTTTAATGCCGAGTAGTACCAGCGCCGTGAGGCG
TGTTTTATCGGTGATCAGATGGCTGGTATCACAGCCCACCTGATTTAGCTCTTCGCGCAG
GAACCGGCCCATATGCTCGTCGCCCACGCGGGCCAGCATCGACGAACGCAACCCCTGCCG
CGCCGTGCCGTACGCCACGTTGCCGGACGAGCCGCCGAGATATTTGGCAAAGCTCGACAC
ATCCTCCAGCCGCGCACCAATCTGCTGACTGTAGAGGTCTACCGCCACGCGGCCCATGCA
TATCACATCAAACTGCTTTTCCACGTTGATACCTCTTCAGACAATGTCATTCACGTTCAG
CCAGCGGCCTTGCTGGTGTGAGAGTGCGATGGCGTCCAGCACGCGCGAGACCTTCCAGCC
CTCTTCAAAGTCCGGCCACATCGGTGCGTCGGCGGCAATGCCATCCACCAGGTCACGCAC
TTCCACCGTTTTTTGATCGTTAAAGCCAATACCGTGGCCTGCGCCCATACAGAACGCGCC
GTAGTCCGGGTGTGCCGGGCCGACCAGCAGCGTGCGGAATCCCTGACGGTTGACCGGATC
GTCATGCAGATAGAGCTTCAGCTCGGCCATGCGCTCCTGAGTGAAGCTGATGGCGCCTTT
CGTTCCGGTGATCACATATGACAACCCCATCTTGCGGCCGCAGGCGACGCGGGAGGTTTC
AATCACACCCTGCGCCCCGCCCGCGAAACGCACCATTGCGTGGGCCTGATCTTCGTTTTC
GACGGCAATCATCTCCGACGACCCGGCCTTCGCCGGACGTTCCGGGACCACAATCTTCAG
GTCGCCGCAAACCTGCTCAATCTCCCCCACCAGGTACTGCGCCATATTGATGATATGCGC
CGCCAGATCGCCCAGCGCCCCCAGCCCGGCAGTCTCTTTGAAGCAGTGCCAGTGAATGGG
CGAAAGCGGGTCAGCCATATAGTCTTCGTTGTGGGTGCCGTAGAAGTGGATCACCTCGCC
TATTTCGCCGCGGGCGATAATCTCTTTCGCCAGCTGCGCCGTCGGGTTTTTCATGTAGTT
GAACCCCACCAGGGTTTTCACCCCTGCCCGCTTCGCGGCCTCGACCATCTCACGCGCGTC
GTGGGCGTTCAGCGCCAGCGGTTTTTCCGAGTAAACGTGCTTGCCGTGGCGGATCGCTTC
CAGCGCCATCTCTTTATGCAGATGGTTGGGCGAGCAAATATCCACCACATCAATGGCCGG
GTCGGCCACCAGCGCCCGCCAGTCTCCCGTTGAACGGTTAAAGCCAAACGCCTGCGCGCG
CGCTGCCGCCAGCGTCGGGTTTACCTCGGCCACCATCTCACGCACCAGCTTGCCGCGCAG
GTTGAAGACCGTCGGGGCCTGGGCATAGGCGATGGCATGCGCCTTGCCGATATACCCGGT
GCCAATTAATCCAATACAAACCTCTTTCATCGTGATCCTCACAGTGCGCCGCGACGGCTC
TTGGCGTAGGTGTCGAACGCCACCGCTAGAACGATAATTAACCCGGTGATAATCTGCTGG
TAGTAAGCCGAGACGTTCATCAGCACCAGGCCGTTAATCAGAATGCCCATAATGATGGAG
CCGATAATGGTACCTCCGATGCGTCCGTAACCGCCCATCAGCGAGGTGCCGCCAATCACC
ACCGAGGCAATGACGCGCAGCTCAAAGGAGATCCCGGCCACCGCCTCGGCGCTCCCCAGA
CGTGCGCTGAGAATAAAGCCCGCCAGCCCCGCCAGACAGCCAATCAGCACATAGACGCTG
ACCAGTACGCTCTTCACGTTCACACCCGCCAGACGCGCCGCCTCCGGGTTGCCACCGATG
GCGTAAACGAAGCGCCCCCAGCGGGTTTTGTGCAGCGCCAGATAACCGCCAACGGCTACG
ATGGCGAAGATCCAAATCGGAATGGAGATACCGAGCAGCTCGCCCCGTCCCCACCAGCGG
TAGCCCTGATCGAAACCGGCGATTGGCGCGCCGTCGTTAATCACCAGGGTCAGGCCGCGC
CAGATGGTCATCCCCCCGAGGGTGACGATGAACGGCGGCAGACGCAGGCGGGTGACGCCC
AGGCCATGCAGAAAGCCAATCGCCGTGCCCATCGCCAGACAGATCCCCAGCCCAATCAGC
CAGCTCATACCGCCCCAGGCGTTCGGGTCGACGGTGGTAAAGTTGTCACCTTTAATCACG
TACGCCGCGGTCATGGCGCACACCGCCAGAATGGATCCGACGGAGAGATCAATCCCAGCG
GTCAGGATGACGAAGGTCATCCCCACGGCCATGATCCCGTAGATGGAGACTTCGGTCAGG
ATGTTGAAAATGTTGCGTTCAGAGAAAAAATTGCTGTTCTGCGACTGGAAGAAGATCAGC
AGCAGGATCATGAAAATCAGCACCCCAAAGCGCTCGAAGAAGGCGATGGGATCGATGCGC
CCGGCGCGTTTGACCGGGGCCTGCGTTTTAGAAATCATCTGCGTCATGAGAAACTCCGTT
ATGCCGCGTTCAGGGCGTTGTGGTTGATGGCCATCATCGTCATCAGCCGCTCTTCGTTGG
CATCATCGCCGTGGATCTCGCCGGTGACCCGGCCTTCGCTCAGGGTGATGATCCGGTCGG
ACACCGCCATCACTTCAGGCAGATCGGAGGAGATCACAATCACCGCCATGCCCTTTTTCG
CCATGTCAAACAGCACCTGGTGCACTTCTGATTTGGTCCCCACGTCGATGCCACGCGTTG
GCTCATCGACAATCAGCACCCGCGGGTTGAGCGCCATGCAGCGCGCGAGGATCACTTTTT
GCTGGTTACCGCCGGAGAGCTTGCGCACCTCCTGCGCACTGTTGACCATTTTGATCTGCA
GCGCCTGGCGGTAGGACTCAATGAGATCGCCCTCTTTGCGGGTATTGACGAACCAGCGCC
AGTGCAGCAGTGACGAAAGGCAGGAGAGCGACAGGTTGTCGCGAATCGACAGCCCCAGCA
CCGCCCCCTCTTTTTTACGATCTTCCGGCACCAGCGCCACGCCCTGATCGAGGGCATACA
GCGGGTCGCGCGGCTGGTACGGCACGCCGTCCAGCTCAAAGCTGCCAGAAGTAAACGCGT
CTGCGCCAAACAGGCAGCGGGCCACTTCGGTGCGTCCCGCACCCACCAGTCCGGCAATGC
CCAGCACCTCACCCGCGTGGACATGGAAGCTGATGTCATGCAGGGCAATACCGTGCGGAT
CCAACGGCGGTTTTTCGCGGCTCAGCCCCTTCACGGCCAGACGGATGGGCTTATCCTCAT
GGTGGGTTTCGCTGGCGGGACGGCGGTTAAACGCCACGTCGCGCCCGACCATCAGGCGGA
TCAGCTGCTCTACGTTCGTTTCTGCGACCGCGCCGGTGCCGGTGAAACGGCCATCCTGGA
AAACGGTAAAACGGTCGCAAAGCTGGAAAACTTCATGCAGGCGGTGTGTCACATAGATAA
TGCTCACCCCGCGGTTTTTAAGCTCCCGCACCACGCGGTGCAGGCTTTCTACTTCGCTGT
CGCTCAGCGCGGCGGAAGGTTCATCCATGATGATCAGCCTGGCGTTCAGGGTCAGCGCTC
TCGCAATCTCCACCATCTGCTGCTGGGCCACGCTTAGGCGGGCAACGGGTGTGGTCGGCG
CGACGTTCAGCTGCAGGTAATCGAGAATGACCTGCGCCTCCTGGTTTACCGCTTTTTCAT
CGACGATCAGGTTCCGCTTGCGCGACTCGCGTCCAAGGAACATATTTTCCGCGACGGTCA
TGTTGGGCAGCAGGTTAAATTCCTGATAGATGGTGATAATGCCCTTGTTCTGCCGCTCTA
CCGGGGAGTCATCTACCAGCAGAGTTTCGCCGTTGAACCAGATATCCCCGCGCGTTTGCG
GCTGTGCGCCCGCAAGCGCCTTCAGTAGCGTGGATTTTCCCGCCCCGTTCTCCCCCAGCA
GGGCGTGAATTTCGCCGCTGCCGACGGTCAGCTGAGCGCTGCTCAGCGCCCAGACACCGG
AAAAGCTTTTTGCCAGGTCGGTCACTTTCAGTAAGGGTTGCGACATCAGTCTGCTCCTCC
CCATGATGAGCCGCCAAAGGCGGCTCGGGACATATTAGTTACCGGCCTCACCGATACGCT
CAGCCTGCTGCAGGTTCTCTTTGGTGATCAGCGTCGGCGGGTAGTCGGCCCCGGTGATGG
CTTTTTTCTCGCGCACGTTGGCCACCAGCTGCCTCATCGCCGTCTGCACCGCAAAGCCGG
GACGCTGATCCGCCGTTACCGCCAGCCAGCCGTCGCGCACGCGGGCCAGCGCTTCCGGCA
CCGCATCAAATCCGGTCACGAGAATTTCGCTCGGCTTCACGCCCTGGCTCTGCAGCGCTT
CAATCGCGCCCAGCGCCATATCGTCGTTGGCGGAGAGGATCACCTGCGGACGTTTCGGCA
GCGAAGACAAAACGCTTTCAACGATGCGCATCCCTTCAGAACGCATCCAGTTGCCGGTCT
GATCGACGACGATTTTGTACTTATCCCCGCCCGCCTTCAGGCTGTCGCGGATCCCTTTGG
TGCGTTCAATGTTGGAAGAGGAGCCCGGCTGACCGGTAAGCAGAATGATCTCTGCCCCGT
CGGGGAATTTGCTTTTCACGAAGTCGCCAATCGCCTGGCCGCCTTTATAGTTGTTGGCGC
CAAAGTGCGGCACTTTCTTCTGGCTGTCGACGGAGCGGTCTAGCGTGACCACCGGCAGCT
CCGCATCCTGAATTTCATCCACCGCGCTGGAAACCGCATTCACGTCGTTCGGGGAGACTA
TGAACCCCTGCGCTCCACGGGTGATGGCGTTTTCCAGGTCAGCCACCTGTTTTGGTGAAC
TGCCCTGCCCGTCCAGCACCTGCAACTTTACGCCCATCTCTTTTGCGGCTTTCACCGCCG
TGCGCTGCATGTGGACTTCAAACGGCATCGCCAGGTTTGGCGTACTGAAAACAATTTGCT
CGTTTTCGGCGAGGGCGGCCCCGGACGTCATGGCGATGAGGGCGGCTAAGATCAGCTTTT
TCATTATTATGTCTCTCTGTGTAGGGTGGTTGTGTTTAGAGGACAATCTCGCGCTGGCTA
CGCAGCGACTCCAGCGCTTTATCCGCGAGGTACAGCGCACGTTCACCATCATCGCCGCTG
CAGTCAGGCACCGCTTCGCCGCGCAATACCGCAACAAAGTGTTCCCATTCCGCGGCGTAA
GCGGATTTGTAGCGTTGCAGGAAGAAGTGTTCCGGCAGCGCGCTGGTGCAGCCCTGTTTT
CCGTAGTGCTGCACCTGATTTTCAAGAATATTGCCCGCGCAGAGCAGCCCTTCGGAGCCA
TGTAGCTCCAGACGCTGGTCGTAGCCGTAAGAGGAGCGGCGGCTGTTAACGATGGTCGCC
ATTGCGCCGGAGGCATATCTCAGAACAATAAAAGCGGTGTCGATGTCTCCCGCCTCGCCA
ATTGCCGGATCCACCAGGTTGCTGCCCTGGGCATACACCGACACCGGCTCTTCACCCATG
ATGAAGCGCGCCATATCAAAGTCGTGAATGGTCATATCGCGGAACATGCCGCCAGAGACG
CGGACATACTCCGCCGGTGGTGGAGACGGATCGCGGGAGATGATCAGCAGCGATTCCGGT
TTGCCGATACACCCGGCCTGGGCGTCGGTTTTCACGCGGCGGAACTGTGGGTCAAAGCGG
CGGTTGAAACCAACAAAGAGAGGAACGTTGCAAGCTGCTACCGTCGCAAGGCAATCACGG
ACCCGAGCTAAATCCAGATGCACCGGTTTTTCGCAAAAGATTGTTTTTCCAGCACGTGCC
GCATGTTCAATGAGATCGGCATGGGTATCCGTCGCCGAGGCAATCAGCACCCCATGAATC
TGGGGATCAACCATTGCTTCTTCACAACTTTGTACCTTGGCACCGTGCTTGGCGGCCAAA
GTCAAAGCCCCCTCCTGATGAGGGTCGATGACAGAATAAAGACGAGTTTCATTGTGATCC
GCGATGTTGACCGCATGAACCTGACCAATCCGACCGGCACCAAATAACGCGATATTAAAC
ATACCAACTCCTTGATACTGCCTATCTGCACAGTGTTTTAGCTTGTAGGCGTCCTGCCGA
GATGTCGGCTTCACCTGATAGTCCAGATTGACCTAGTGTCGCACCACTTTTCCTTGGCAC
TACGATCTGGATTAGATGAACATACCGATTGAAATTTTTATTTCAACCAGATCGAGTTTG
AACTTTTCATTTTTGGGAGCAACTTAACAGTTAACAAAAAACAAACAAGAAGAAACACGA
AAGAAATTTATTTTTTACATAAAAAGCAAGAATTTATTTTTTTACTTTTTTATCCAATCA
TGTTTGCATGTGAATCGCCCACAGTTCCCTAGACACCTCACAGCCTTAAAATGAGGCAAC
TATTGGAGGTGTTATGACTCGACAGCTTTATCCAGAAACATTCAAAATCGAAGCCGTTAA
ACAAATCACTGAGCGTGGACGGCCGGTGGCTAAGGTTGCATGAGCCCTTAGGGTATCCAG
CCACTGAGGTACCCTGATTTTCACAGACAGTTCCGATTGTTACGATGAAACAATCGGGGG
TATTCAATGAAATCAAGAGAACACTATTCACCAGAGTTTCACGCAGAGGCGGTTCGGCTG
GTGTTGGAGCAAGGGCTCAGCCAGGCGGAAGCAACCAGAAGACTCGGCATTGCCAAAGGC
ACATTGGCCAACTGGATTGTTACCGCCAAAGGGGACAGGACAAACCGGCTCCATGAGGGC
GTTCTGTCGCCGAGCTTGAAGCAGAAGTGGCCCGGCTACGCAAAGCGCTCACACAAGCCA
ACATGGAACGCGACATCATAAAAAAGGTCGCGTACTTTGCTCAGGAGTCACTGCCAAGTA
CGCGTGGATAGCCAACCAGCAGGACTTCTATCCCGTTTCCGATATCTGTCGTGTGTTGGA
GGTCTCTCTCGCGGGCTTCTATCACTGGCATCAACGCCCACTGTCGCCGCGCCAACAAGA
GGATGAGCGGCTCAAAGTCGCCATTCGGGTGGCTCATTGCAAGACGCGCCAGACCTATGG
CGCATTACGATTGCAGGCCGAGCTGGCCGCTGAAGGACTTCACGCCGGGCGTGACCGGAT
TGGGCGGCTGCGCCGCGAAATGGGGCTGTCTTGCAAACAGAAGCGTAAATTCAAGGCGAC
GACCCATTCCTCCCATTCCCTGCCGGTGGCGGTAAATATCCTTGGCCAGGTTTTTTCGCC
CACCAAACCCAACGAAGTCTGGACCGGTGATATCACCTATATCGCTACCGACGAGGGCAG
GCTCTATCTGGCAGGCCTCAAGGATGTGTTTACCTGTGAAATAGTGGGTTATCCGATGGG
AGAGAGAATGACCACCGGGTTGGTCAGCCAAACCCTGTTTCGCGCCGTGCAGCAGAAGAG
GCCGCCAGCCGGGCGCATCCATCACACAGACCAGGCTAATCAGTACTGTGCCGAGGCTTA
CCGGACTCTCCAGGTACAATTTGGCATGCAGACCTCCATGTCACGCAAGGGGAACTGCTT
TGACAATTCCCCGATAGAAAGTTTTTGGGGGTCTCTTAAAAATGAATTGGTTCAGCACCA
TCGATTCAAGACGAGAGCGGAGGCCAAGGCGGCAATTCAGGAATACATCGAGATTTTTAT
AACCGCCAACGTCGGCACTCACGACTTGGCAATGTCAGCCCGGCAGAATTCACCAAGAGA
CATTGGAGAACGGCTCAGGCCGCTTGATACGGGACTGTCCGATCTTATCAGGACACCTCA
TAAAAAAAGGGAGGCAATCGCCTCCCATATAGTCCCTTTGGATTACTCAGAAACAACATC
AGTATTGGCGGGCTCGGGTCGCCAACATGTCACGAATCGCGACCGCCGCAGCCTCGATTT
CGGGTTTGTCTGCTATCTGAGCAGTACCTGTATGCCACCACGCTTCGTAACTATGGGTCA
TGGTTTTTGGCAGCACCTTGATATCGATCAGTACCGGTCCTTGGTCACGAGCTGCCGCCC
CCAGTGCAGCCTCCAATTCCACCTCGTCGTGCACCCGATAGCTGGTACAACCGTAACTCT
CTGCGTTCTTGGCAAAATCAACTCGTACCAGAGGACCATTCAAAACACCGCTATCCGGAT
TTCGATATCGGTTTTCGGTACCAAAACTTCCCATCCCTTGCCCCATTTGCAGGTTATTAA
TGCAACCAAATCCTGCATTGTCGAACAACAAGACCACGATCTTCAGACCCTCTTGTACGG
CCGTCTGCAGTTCTGTGTGCAGCATCAGGTAGGAGCCGTCACCGACAAACGCATAGACAG
GTTGTGCTGGTGATGCAATGCGGGCCCCGATAGCGGCTGCAATCTCATAACCCATGCAGG
AATATCCATACTCGAGATGATAGGTATCTGGGTGCCGTGGCCGCCACATGCGCTGCAGAT
CACCGGGCAAAGAACCTGCAGCCCCCACGACAATTGCATCTGGCTCAAGCCACTTGTCCA
GCAATCCCAACACCCGAGTTTGAGTCAGTCTGGTAGCCAGGCTATCCATATACTCCGGCA
GTAAAGCATCAAGTTGCCCAGCGACTTCTGGCACAAAATTCTTGTCAACCTGAATATTGG
CTAACCGCTGCCATTCACTTTCCCACTCGGCACGGGCGGCAATAATTTCCCCTTCATAAT
CGCAGCGATAAGCCCGAGCACCAAGCTGCTCACCAAGTATCTCCAGAGCCACCCGAGCAT
CCGCAACCACAGGCACGGCATCCAGCTTGTGAGCATCGAAGCTGGCGACATTTATGGTCA
AAAATTGTACCTCAGGATGACTAAACAATGACTTGGAAGCTGTTGTGAAATCGGTGAAAC
GGGTACCCACCCCAATGATCAAATCCGCCTCGGCTGCCAGGCGGTTAGCAGCCAGGCAAC
CGGTAGTGCCAAGCCCCCCAACATTGAGCGAATGCTCCGCCTCTATGGCCCCCTTACCAG
CCTGAGTCTCGGCAAAAGGAATATTGAAGCGCTCGACAAAGTCACGCAGCGCGCCATGAG
CTTCGCTATAACGCACCCCACCTCCACATACCAGCAGCGGTTTACGCTTGCCTTCAATCA
GGGAAACCGCATCGGCCAACATGGCCTCACTGGGAGGGCGGCGTTCGATCCGGTGTACTC
GCCTGGCAAAGAAAGAAACGGGGTAATCATAGGCCTCGCCTTGCACATCCTGAGGCAAAC
AGAGCGTGACGGCACCGGTATCGGCAGGATCCGTGAGCACCCGCATGGCATTGATCAGGG
CACTCATCAACTGCTCCGGTCGAGAGATTCTGTCCCAATAACGAGATACGGGACGAAAGC
AATCATTAGTACTAATGCTGGCATCATGGTACTGCTCTACCTGTTGCAACACAGGATCAG
GCTGGCGACTGGCAAACAGATCTCCGGGCAATAGCAACAAAGGAAGGCGATTAGCGGTAG
CAGTAGCAGCCGCAGTCACCATATTGGCAGCCCCCGGCCCAACGGAAGAGGTGACAGCAC
AGATCCGCTTGCGTTTGTGCTGTTTGGTAAACCCGAGGGCTATATGAGCCATCCCCTGCT
CGTTACACCCCTGATAAACCTTCAATCCACCTGCATCTTGCTCTAGCGCCTGACCCAACC
CCAACACATTCCCATGGCCAAAGATGGTAAAAATGCCATGTACAAACTTATGTTGTGCCC
CATCAATTTCCACGAACTGCTGATCAAGAAACTTCACCAGCGCCTGGGCCATCGTCATTC
TGATCTGCTGCATAGAGACTCCCTGCTATCGGCCTCCGTGCCCCCACCATGGGCTGAGGA
TCCTCTCTGCGAAGGATCGACACGGGCAATGGCATTACTCTATAGAACAAAATTTCCATT
TAAAGACATAAATGAAACAAGCGCGATTTTTGTGATCTGCTTTACGAAACAATAGAGCTT
TGCCCGGCTACCTCTTCGCTCTTCTTGAAAGCAAGCCCTACCGCCAGCGACTGCAGCAGG
CACAAAGTCGCAGCCTGGGAACGGAATGCCCCTACTTGGGCCTCTTTTACCACGAAGCAG
ACATCGCTCAATGACGCGAGAGGGCTCACTTGACTATCTGTAATTACAATTTGACTGGCA
CCAACCTGAGCGGCCTTCTCACTCACCATCAACGTTTCATCAGCATACGGAGTAAAACTG
ATAGAGATCACCACATCCCGGCTGTTCATCAGGGCCGCCTCCTCAACCAACATTCCTCCC
AGACCATCAAGCAACACGGTACGTCGCTCCAGATGACCAAGTGCGTAACGAAGGTAAACG
GCGGCACTGAAAGAACGACGGGAACCGATCACATAAATTGTGTCAGCCTCCTGCAAAAGG
GAAATAGCCTGACATAACTCTGCTTCCGGCGTGTGAAGAACCAGTTGCTGCATCGACTGG
GAGTTTGCCCGGACAAACTCTTGCAGAATATGGTGAGGTTGCTCTACCTCAGGCCCTCCA
TCCATTTCACGAAACAGACGGGCGCGTTCCGTATAGCTCGCGGTCTCTTTGACCAGATCA
AGGCGGAAAATTTGTTTCATTTCATTGAAGCCGCTGAACCCAAAGGTACTGGCAAACCGG
ATCAGGGTCGAAGGGGGAACGCCAGCCTCCTTGGCAATGGCTGCAACAGTTTGCATCGCA
ACTATATTTTTATTATCTATCAAATACTTGGCAACCTGCTGTAAACGCTTGCTCAGCTCA
CCATAGCGAGACCGGATCTGATCTTGTAGTTCTGCTAGATTCTTCGCCACTGTCATTATG
CACTCCAATCTGTTGCAATCATGTTTACCGGGGCGCCAGCCAGTTACACTTCTTACTTCA
ATGCCAAATCAATTGATATTGTTCAGAAATCTCAACCACTAAACCCCCGGCTTCATTAAC
TGCTACAAGATCTCGTTTCCTGTCTGCAGCAATGGAACAACCATTCTTTCATATCATGAA
AAACTGTAAACCATTTCGTAACGACAGACTGGGGGTTAAACCAGAACCAGGCCAACATCT
GCGGGTATGGTGTCAAGAATGCTGGATTGATCACAAAAAGGAATTTTTGTTTCACATAAG
ATTTTTATGAAATTTAATTTTCAACAAATTCCGTGATCATCAGCCAAGAGAGAGATCGAA
TGGACATCGTACAGAATTACATCGGTGGCGCCATCACCGCCAGTCTCAGCGAGCGTATTG
CCCCCATCTTCAATCCGGCGCAGGGCGAACCGATACGTCAGGTATTTCTGAGCACGGCCG
ATGAAGTTCGCCAGGCCATTGCCGTTGCCCACGCGGCCTTCCCTGCATGGTCGCACACAC
CTCCACTGCGTCGAGCCAGAATCCTGTTTCAGTTCAAAGCATTGCTGGAAACCAAACGGG
ATGAGTTAGCCCGCCTCATCAGCGAAGAGCATGGCAAGGTATTCTCTGATGCTCAGGGTG
AACTGACCCGTGGTATAGAAGTAGTGGAATTTGCCTGTGGCATTACTCATCTGCAAAAAG
GCGAACACTCCGCCAACGTCGGCACCGGTGTCGACTGCCACTCTCTGATGCAACCCCTCG
GTGTATGCACCGGGATTACACCATTCAACTTTCCGGCCATGGTACCCATGTGGATGTTCC
CCATCGCTCTGGCTACCGGTAACACCTTCGTACTCAAGCCTTCAGAGAAGAATCCCTCAT
TGGCGTTACGATTGGCGCAGTTGCTTCAGGAGGCAGGGCTGCCGGATGGGGTATTTAACG
TAGTCAATGGTGACAAAGAGGCAGTGGATGTACTGCTGACCGATGAACGAGTCCAGGCGG
TGAGCTTTGTGGGCTCCACTCCCATAGCCGAATACATATATTCCGTTGCATCAGCGCATG
GCAAGCGTTGCCAGGCGCTGGGGGGCGCCAAAAATCACTGCATCGTGATGCCAGATGCAG
ATATAGAACAGACTCTTTCAGCCATCATGGGCGCTGCCTACGGTGCAGCCGGTGAACGCT
GCATGGCGCTATCTGTTGCCGTCGCAGTGGGCGATGAAGTGGCTGATAACCTGGTTTCCG
GAATCAAAAATCGCATTGCCCAGATGCGAGTTGGGCCAGGGATCACCGAAGGCCGGGAGA
ATGATATGGGTCCGGTGATTTCCGCCCAGCATAGAGCCAAAATCATTGAGTACATTGATC
AGGGGGTAGAACAGGGGGCAACGCTTTGCATTGATGGCCGCAATTTTACCGTTCCCACTC
ACAAACAGGGCTTCTTCGTTGGCCCAACGCTATTCGACCGGGTCACCCCGGAGATGAGTA
TCTATCAGGAAGAGATTTTCGGCCCAGTATTGTGCATAGTCCGCGCTCCTGACTACCGCA
CCGCAGTCACATTAATCAATCGCCACCAATACGGTAACGGCACCGCCATCTTCACCCGCG
ACGGTGATACAGCCCGTCAGTTTAGCGAAGAAGTACAGGCAGGGATGGTTGGAATCAATG
TGCCTATCCCGGTGCCAATGGCATTCCATAGCTTCGGGGGATGGAAACGCTCCATCTTTG
GACCATTGAATGTACACGGTAACGATGGTGTTCGGTTTTACACCCGAATGAAGACCATCA
CGAGCCGCTGGCCCACTAGCGTACGACTTGAACAGCATACTGGCAGCTTTACCATGCCGA
CGATGGGATAACGGACAGTGTAACAAAAGAGAGGGACAGTCGCCCCTCTCTCCTGAAGGC
GCCACGTCCAGACTCACCTCGGTTATCCCGCTCTCCAGTGGCCGCTTTCGGGTAACTGTC
CCGCCAAACCACAGATAAGAAAAAGTCCAAGCAATTC
>C15R5
GCTGCTATCGCGTCATTGTGAGCACGCTGCAGGGTCGCCCTGATACCTGCATCCCTGCTG
GCTTGTTCGCCGGTATGGATCACGACAACCTGCAGGTCATCCAGGTCTGCAAACTTGAGG
AAGGCACTGGCCCGGGATGGAGGACTACTACGATTCTCGGAACCAACAGTTCTTTGGTAT
ACCGTTGTCATAGCATCGCCCTCCGCTTGCTCTCCTTGGTCAACCGCTTGAAGAGTTCTC
GTAGCACCGCGGGGCGAAGTGGATTACGCGATAATTCGCGCCACATGCGGCGATTTAAAG
TGTTGAGCAGTCTCTTACTCATGGCATGTCCCTCCCTGCAAAACGGTAACCAGCTCTTTG
AACGCCCGCTCATCCAAACCGGCTTTCAGCTCCCGAGCCTCTTTCGCGGTGATCGCCACC
GCGGCGCCCTGGGTCTGGTCAATAAAACGATCACGGTCATTTCGGCAAAGGAAAGCACTC
AAAGTACCCCGCTGTGTACGCTTCCCTGTTCTGGGGTTAGGTGGGCCAATAAAGGTCGGT
GGATTCGTGCCATTGGCCCATGCGAAGTAAGTCATGACAACCTCCTTTGGCAGATAGCAG
CCTCGCTACGCAAGGCATCAAGCAGAAACCGAAACTGTGTTCGCTCCTGAATGCTGAGGT
CGGTTTGTTCTAGCAGCGCCTCAAACTGGTCGAGCAAGGCGTAAAGAGAGAGTGGATAAA
TGAGGTTCATACGATGAGCCCCCTATCAGGTGGGATAACCCGGTAGGTGGTCATGCAACA
GGGAGTGGGAATGCAGAGGCGCCAAAGGGCAGCCGAATGACACGGATGAGCAATCCGGGA
TCTGAGTCGGCTAGATAAAGCCTGGGTGGGGACAGTAGCCATAATGGCAGCCTCCGTAGT
AGTCAGATTTTCTCTACCACCAGAAGACGCCAATCTAAGTATGGTGGCAGCCCGGACAAG
GTTGGCGTAACTGGTCACTACGGAACCCAGCGCCCCTTGCGAGGCCCTCGCCCGAACCGC
CATAACACAGCTGAAGCAGCCAAGCGGAGCCCCAAGAGATGAGGGTCGAGTACCGACAAC
AAAACACGCAAGAGCGTGGGTCGGCTCCATATTAATTCCCGAGACGCCAATCTCGGCAAC
GGATTTTGCTGCTGCAGGTCGAATCGAACCCTGTTGAACATTGAAGAACAAGCCCATCCC
TTGGGGTTTGAGCAAAGCTTCGCCCTGGGCAGTGAGCCCATATTGGTTTTTCATGGCATA
CCTCGGAATTAAGCTGCAGGAGGGAGTTGGATACAGGTGTACGAGCACACAGAATGGCTG
AATAGTCATCAACCAAAGGAGCTGCTTGCCTCTGGTATCGCCAGTGGTTGATCAGGTCCA
CCAGCTTATAGGCTTGATCGCGGTCGGCTAACCAATATCGCTTGAAGCGGGTGGTCCCGC
CGCCGCGGTGTCGGTGCTCGAAAAACACATCTGTGATGGCTATCCCGTGGTTTCGACGGA
GCAGACCAATGCTATTGTGCGCAAGTTGAGATCATGGAGTCCAGCTAGGCCAGACAAGGC
GCTGACACCCTGAGCTCCCTGTTCCAGTAGATGGATAGCGACCAATTCGTACTTGATGAT
ATGCTGACCGTGTTCAAGCTGGGTCGTGCCGTTCATGGTGCGGTCTTTTTCTTTTTGCAT
CTTCTCCTCCTTACGCAGCTTTGCCTTGAGCATTGATCCACTCGTGAACATCTTCACAGC
GCCAGGCAGTGACTCGCGCGCCCAGCTTGATTGGCTTAGGGAATTTGCCTTCACCAACCA
TTCTCCACAACGTGGACTTGCTAAACGGCAATGGACCTACCTTGCTGGCCGTAGTTACCA
GTTGTGCCTCTCGAATAAACCCTGTTTCTGGAATTTTCATGTGCGCTCTCCTGAAATGAA
AAAGCCCGACACAGTGGTCGGGCTTAAGGGGGTAAACAGTTTTCGATAATGAATAGGGTC
AATTTTGTTTTCGTCTCCTCCAATGCAAAAAACCGGCACGATGGCCGAGTTTGGATACGA
AAAAGGCCCGATCTCTAAAGAATGGGCCATTATGGGGAAATCGTAACGTTGGTGTGATAA
CGAGTCAAGCTGTCGCTTAAAGTTTCACCACACCTATCTTCTCTAACCCCTGTCGAAATT
CATCGGACGAATATTCCCGCCCTGTTGTGATTCGTAAAAATCGGCCAGCCATTGCAAAAG
CTTACGGCGGTCATCAAGGTACTCAGCCCTATGATAGGCAGCTCGTACCTTGTTGCGCTC
AGCATGGGCAAGCTGGCGCTCGATCACATCTGGGTCAAAGCCCTCCTCGTTGAGGATAGT
GGATGCCAGAGCCCGAAAGCCATGTGGGGTGGCAATTCCCTTGTAACCCATTCGCCCCAT
GGCATAACTCAGGGTGTTTTCACTCATGGGGTCGGTCAATTTACGCTCACTCGGGAACAG
CAGCTCACAATGCCCAGATATCAGACGCAGCTCCTCAAGTACAGCAAGTGCCTGCCGGGA
GAGGGGGACTATATGGGGTGCGCGCATCTTCATACGTTCAGCAGGGATCCGCCATTCTGC
TCGCGCCATGTCGAACTCATCCCAGCGAGCAAAGCGCACCTCACCAGGGCGAGTCATCGT
CAACATCAATAGGTGGATAGCTAGACGAGTTGCAGGGTTAAGTGGCTCAGCAGCCAAGCG
CCGGTAAAATTCCGGCAAGTCAGCACGTGGAAGTGCTGGACGGTGTTCTTGCTTGGTAGC
CCTTAGCGCCCCTTTCAGGTCTTGGGCTGGGTTGTAGCTGACCCGCCCAGTCTGTATGGC
GTAACGCATGACGGAACTGATCCGTTGCAGCACCCGCCCAGCAGTTTCTGTAGCTCCCCT
AGCCTCTATCTTGCGCAGAGCATCCAACATGATAGGCGCTGTTAGTTCTGCAACCGGAAC
TAGCCCAAGCTCAGGAAAAGCATCAGCTTCCAAAGACTCGATGACCCGCTGGGCATGGCC
TGGACTCCAGCGAGCTAGCTGCCCCTGGTGCCACTCCCTAGCAATGACCTCAAAGCTGTT
CTCGCTGGCAAGTCGGCTGGCTACCTTGCTCTGCTTTCTGGCAAGACTTGGATCGATGCC
ATCAGCCAGCAGCCTCCGTGCTTCCTCTCTCTTAACCCTTGCTTCTTTCAAGGAAACCTC
TGGATAGACGCCTAGCGCCAGGACCTTCTCTTTTCCACCAAAGCGGAACTTGAGGCGCCA
GTACTTCCCCGATGAAGTTATAAGTAAAAAGAGCCCCTTTTCATCAGACAGCTTCTGCTG
CTTACCAGTGAACTTGGCTTGTCGAGCTGCGGTATCAGATAGCGGCATGGGGGTATCTCC
CGATTCAATTGGGGGTACATGACAGACGCTGGGGGTATAAGCCTCCACCTCACAGGCCAG
GAATGGCGCGGGATTGCGGGCATGTGGGGGTACTTTTTATCCCAGTGGAAACATGTACCC
CCAAAAGTACCCCCAAACTCGGGGGGATGTCATGAGGCCTTATGA
>C15R6
GAGAAAGTCATAGCTGTATAAAAGATTTGGGCAACAACGCCGTGTGATGCTTCAAACAGT
TCCGCTTTCTCCTAACTTCTTCATCACTGCCTCAACAGCACCAAGCTTACCTCGCAACCC
GTGAAACTCCTCATAGGAGCGATGTAGAGCATTCTCAATAGCCATATCCAAAGCAGGGAA
ATCTGCTTGCAGCATATTGTATTCAGCAATTGCAGCCTGGCACTCCTGAATTTCGATGCG
GTAGATGTTTGCCTTCGTTTTTAACTCATCTAAGAGAGCATCATTCGCTCCCCCTTTGTG
TTCCTGAACCTTCTTAACCTTCTGAACCTCTGGGTCACTCGGTTCTTCTTGAAAGTTCAC
CTCATCAAACAGGGGGGTTTTCACAAAACTTGGATACGATCGGACATCATCAACATTTCT
CCGTTCCAGGAAACCCGCATTGACCAGCTTCATCAGATGACGATAAACGAGGCCATATCG
CCTCTTATGGGCTTGATTGTACTCTGAGTCACCAAAGACTGCGTTCACGCACTCCGTTGT
AGTGAAATCGTCCAGCTGCAATCGAATTAGTGCGGTGTAGAGTGCGGTTGGTATCCACAC
AGTCTGGGAGCTCATAAGTAATCCTTAGCCTCAAACGAAAACAATCAGTAGCAATCTAAA
CTCGGTTGCGGATTATAGTCCGTGGCCGTTAGCCAGACAACCAGAGATAGTGCTCGCCAG
AGAGAGGCGAGACATGCAAGACCTAGCAAAAAAATTTGGTGATGCTGTACGTGATAGACG
GCTTCAATTGGGTGTATCGCAAGATGCACTCGCACATGCTGCTGAAATTGATAGAAGCTA
CGTAGGACGAATTGAGCGTGGTGAGGTCAATGTCACCCTGGAAAAGGCTTATCGTCTCGC
CAGGGTAATGGGGTGTGACATTCACGAGTTGCTGCCATAGATATATTTGCCAAGTAATTA
TCTCTTCACCCAGATACAACTAAATTTCCCTATAATTATTCACGATGATGGCAATTAGCA
TCATTGCCAGCTTTAGCATTTGCCTATTAGCTATTAAGCACCCCTGTTGCCTATTTATAG
AAAGCGTCACAAACTGCCGTTTTCAGAAAATGCCTATATGGCCTCGATTGGCTCATTAAT
GATGACGTGACCCTCTCACTACTCTTCATCGAGCCCTCTATACATGCAGAAACCAGACCT
CAGAGACATCCACCAACTTACCAAGGACGAGTTCAAGCGCATTCTAGGCCCTGTGGCTGG
AAGCCTTGATGACGGGTCAAAGGTCGTATTGGGGATGCAATCTGATGTGTTTGCGTGCTG
CCCTATCCAGGGAGATCAAATCTCGGTGAGGGGAACACCAAAGTTTGAACAGGCCATCAA
GTCAGCATATGCCCAGGCCAAGCCGACAATGTGGTTCGGTTCGGCAGAGAAAGAGCACCC
AAAGGCAGAAACCATTCCTCCAGCTCTCAAGCCAAAAATCGATACAACATCAGCCACAAC
CTATCGTGTACCTGTGCTCATCTACAAGTCGAAGCGCGAGCCAGGTAAGAACGTTGATGG
CAGCCCCGCCGAAGATATGACCTATGGCACTATGACGGCAGAGCAGATCAAGGCCATCCC
CATGTTCGTGGGGAAGATGGGAGATGACGGCTTTATTGGCGATCTCGAAAAGACTGGCCC
CAAGGTGTTCTTTAGTAGCTTCCGCAACATGGCCACATTGTTTGCAACTGGCGACTTGAA
GATAAACATTCTGGCCATGATAGCCAAGTTCGAAAAATCAGAAGGTGGTGAATACTGGAA
CCAAGCCTTAACGAGAGCAGCGCGAGCCCACCCAACCACGATCAAGTTCTCAGATACCCT
TATCAAGGAAGTGAAAGCAAAGCTGGCCGAACTTGATGGTGATGTGAAAAAGCTTATTCT
GAGTGACTTGATGCAGCAATACAGCAAGACCTCCGGCTTTCGGTTTCCCATCTTCAACTC
TGCGTCGGATAAGGTGCAGGGCCTCACAATTGCGGTTAACGATGTCTGGGCAGGCAAGGC
GGAAATCACGACATATGAAAAGTTTGGCGACTTGTACAAGGGCACGATCAAAGTAACGCT
ATATGACCACTTCGGTCTCGATTATCCTGACATTGGCCCTGACCCCACGACCGGAAGAGT
CCAGTTCTACGGCCTGGCCTCCGGTTTCAGAAGCTGGTTTGTTCTTCAACACTACAAGCG
CTTTGCCTACAAACCATTTTTGACCGTCATTGAACTCAGCTATCCATTCCAAGGGGAACT
AAAGTGAGCGCAGCAGTGAAGACAGAGAGAACATGGGTATTCGTGTTGTTCATGCTCTAT
CACCTCTTGAATGCATCGATCCTGTTCATTCAGCCTGTCTATGACTGGTTTAACGATGAA
TACTCACTGACTGGCCTATATGTACTGCTGATGCCCTATCTCTGGGGTTTGATAACAATA
CTGGGTGCGATTTTGTTCTTGTCAGATCGCTCTTGGAAATACCAAGCAGGCAATCTACTC
GGTGGTTCAATTCTTCTCTTCTGGTGGCTTAGACTGGCATCCCAATATTAGTGAGTATCG
TCAGGCATATGAATGAGCAGACCAGGCGGCATCTGCTTGGGCGTGGCTTCATGCAGCGCA
AGCTGCAAGCTCACAAGAACCATTCGAAACGAAAACGAGCTCCCGCCTTGTCTATCTACT
GGTTGCTGTAGCGCCACACAGCAGCAATAAATCCAGCTTTTCGTTAGCTCTGGTCTGAGA
TTTTTCAGCCTGGAGCAGCCCCCTCATTACCGGCTCTTATGGTGAGCAGCATGTGATATA
TTCGGCTCTAAAAGTGAGCCGAATGATGGGCTGGGTCGGCTCATTATTGAGACCTTAGCA
CGTTGGATGAGGAAATAATGGAACCACTTTGGATTTGGCAACAAGCCGACTGGCCCCATT
TTCGTTGGCAGGATAGCGAGATATTGCCCAGATTACGGCACGTTCAACACAGGTTGGGGA
TCCTAATAGGTAGTCATTCCAGGTTGGGGAACTCCGACCAAGCGTTAGATACGTTACTGG
CTAACATCATCTCCTCATCCGCTATTGAGGGTGAGCGTCTCAATGCCCAATCCGTGCGAT
CTTCCCTGGCTAGGCGGTTAGGGAGCTCACAAACTCAGTCCTATCCAGTATCAGAGCGCT
CAGAGGGGCTCGCGGCCATGATGCTGGATGCCATCGACAACCATGAACAACCACTGACAA
TTGAACGACTTTACCAATGGCATCGTTGGCTGTTCCCTGTCAACGAATGGTCGGTACAGC
CAATGAACGTAGGGCAGTTGCGAGGAGATGAGCCGATGCTGGTTGTCTCTGGGCGTGTTG
ATCGCCCTACCGTGCATTTTGAGGCTCCACCCAGAGCCGCTCTGGACGATCAACTAGCCG
AGTTCATCCCCTGGTTTAACCAGACTCAGCATGACCCCACGATGGATCCACTACTTCGTG
CGGCGATCTGTCATTTCTGGTTCGTGACCCTGCATCCCGTTGATGATGGCAATGGGCGGC
TCACGCGGGCATTGACCGATCTCGCGCTGTCACAGGCTGACAGCCACAGCATCCAGCTGT
ATGCCATGTCAGTCGCTATTCTAGAGCGGCGGGATCACTACTATCGAGCGCTTGAGTCAG
CGCAGAGGGGCCCGCTAGATATTACCTCCTGGATCTGTTGGTTCCTCGACACACTGGATT
ACGCCATAGAGCTGGCATTACAGGTTATTAATCGTTCTCTCGCCAAGACATTTTTCTGGT
TGCGGCACTGTAATGACGCTCTGAGTCCAGAGCAAACCAAAGTGCTGAATCGTTTACTGG
ATGGCGGCGAACAGGGTTTTGAAAATGGCATCAACGCCAGTCAATATCAAAAAGTCGCCG
GAGTCAGCAAGGCGACGGCTACACGTCATCTGGGTGAATTGGTGGATAAGGGGTGCATTG
AGAAATTACCTGGTGGCGGACGCAGTACACGCTATCAGATCCGCTTGCACACAGAGGGAG
TTTGAAAAAGCATTGCCATGGGGCGTTAATTTCATTTGGTAGATGAGATCTGCGATTAAC
GTACCAGTGATGCTCTTTAGTTAAATGTTAACACCATGATGAGTGCCGTCAGGCATATGA
ACGAGTAAACTCAGCCGACAGTCATATCTCTCAACAGACCTTTTGAGCGACAATAAACTA
TTTAGAACATCGGCATCAATTTCAGGAACATCACCCGTCCCGAGATTTGAAAGCAGTTTG
GTCACACTGAGACGTACCAGTTGCTCTTCGGCCAGCGCCTTGGCTCTCTGGACAACCTCG
GGTGATTCGGATGAAATCATATCCTCCAATGTCCTCCCCATACGGTGCTCCTACTACAGA
TAGAATTAAAGGCCCACGCCGAGCAGGCATGGGCTCTGCGCATTAGATCAAGAAGTCATC
CAGTGCTTTTCCAGCCGCAACTGCTTCTGCGATGGCCTTGGGCATGCGACCTTGACCTGT
CCAGGTCTTCTCCTGACCGTCTTCGATGTATTTGTATTTTGCAGGACGAGGTGCTCGCTT
AGCCTTCACTATGCCCTCGGCTTTTGCGGTGGTTGCAGTACCGACCAGCTCGCTCGGATC
GATGCCAGCGTCTCTCAGCATCTCGGTAAACTCAGCCAGCTTTTGTAGGCGTTCTGCTGA
CTCTGCTCTGATTTTGCTCTCTTGCTGCTCACGTTCGGCATAGATTTCGTCAAATTTTTG
TTTAGCCTCAACCAGCTGCTCATAAGACAGCTCACGCAGTACAGCTCGCAGACTACGAAT
ATTCATCAGTGTTTTCAAAAAATCATTCATTGATAGCCTCATGTATCACATTTTTATATC
AGGAAAATTATCTCTCAATCCCAGCATCAGCTCCACTATTTTTGGCACCAAGATGATTCG
AAAATTAGCATCTTTTAAAAATCGTGAGCTAAATTGTGTTTGGATCTGCTTAGTGGCCTA
GTTCCAATCTGCTATGAAACTATGTAGCCAAAAATTAAATCTAGGTGGTAGTGAGCGTAG
AGACCACCTCACCAGATGAGCCGATGAAGGATCTTGATCGGCTCACGAAATGAGCCGATC
AACTAATATGATCGGCTCATAGTATGAGTCGATGATACCAATATGCTATTTCGCTCAATC
TGGGTTGTGAGGGGATTTACTTTTCTTACTCAACTAAATACGCCCAAATGTATCTGAATT
TTCAGCCTCATCGTCAAACATATGATGCCCGCGATGCATCTCCCTCACTGTTGCAAGTGT
ACCGAAAAAACACATTTCACACAGATGCACCTGGTAACGTTCACCATCATGATGCTGGGA
ACCATAGCCAAAATCTGCTGACAGGCAGCCATATTCATTGGTTCCAAAAGTTGTTTTTGT
ACTACAACCACAGGCATCACAGAGGACATCAACTACCTGTTCTGTTGGCACAATCCCTTT
TACAAGCATGCTGAGCTCCTTATTTTTTATGAAAACTATAATTTTTTCTGCTTTTGATTT
TGGAGTAACCTGAGCAGGCTATTTATCACTGGCATAACCAGCATTGAGCACTCATTTGAT
ATGTTATTTTCGGATGGCTTTGCACTCAAATTTTGGAGGTGTTTTCCAACCTGTAACGCG
CCCGCTGCGTTTGTTGATCCTGCGGTATTCGTTCCCCAGCAGGATTTCCCATTCAGAGCC
GTTCTCCGATAGAACCTGAAAAGTAGTCCCCAACTCAATGCCTAAACCTGGTTCAGTACA
GACCAACTCGGTCATCAGCCCTCCTCAATGCAGGGGCATTTTGTAGTTAATCTTCCACTC
AACACGACAGTTTGGAGTAGGATAGCTCATGAAAGGTCGTGTTTGTACAATGAGGAATGC
TACATGATGCCCTATGCAACCTATCATCCTAGTAGTGACGCAGCTACTCCGAACCTTCTC
CTAGAAGGTCTTGGTATTCCTCGTGACCCACTAGGTGCACATATATGGATCGTGGCTGGC
GTATCACCGGACATACTCTATCGGCTAGCTGAATTGATGAAGACTGATGTGGGGATGGTT
TGCCAGTGGGTGGGTATTAGCCGGAGTACACTGACCCGCAAGCTGCGGATTGCAGCCCCC
CTATCAATATCGCAGGGTGTCAGGGTATACGGAGTTGCACAAGCTCTTGATGCGGTTCTC
GCCTTTCACAGGAACGATACCGCCAAGACTCTGTCGTGGTTAAACCGCACCGCCTGGGGC
CTCGGTGGCGTAGCCCCAGCTAAGTTGTTGGCTACACCAATGGGGGTTCAGGCTGTTGTC
GATCTGGTGGGACGGATTCAGCATGGGGTGTGCCTATAAAACGAAACGTGATACTGGCTA
TTATCTGATGGATTACTACAACTGGCGGCGCCCACAACATCACAATGATGGGATACCGCC
CTCAGAATCTGAGTCTCGCTCGAACCAAGTGTCCGGATTTAGTTGACCACAACAATACTG
AAGGTTACGAACCTTGTGTTTGTCTGCTTTCTTTAACCTTTACCGAACTGGACACCTGTC
CCTCAAATTTTTTCAAAAATCCATCTACATTCAGGCCAGCAAAAAATGATAGGACATATA
GTAATTTCTCTGGGTGCTCAGCTGAAGGCGAACCTACGGCGACAAGACCAGCAGAAATAA
TCAAATAAGTGGCGAAACCCATCAGGCCTGACGCAAATGGCCGTAATAAATACCAAACAA
CCCAGACCTCATCCCATTGTTTTCTGACACTATAATTAAGATAGACAGCTCTCAAGCAAT
ACAGTACCCCCCCACTAACTGCGACCAGCACGCACTCGATAACTTGCTTAATCGACACAA
CCCAAGGAGGGGGGGCATTAGTTGTGACCATGTACCAGTACCCAATGGAAGGTATTAGTA
GCAAAAGAAGATAGATGCTAACAGCGATAGCACAGAAAAAATCTCTTTTTGTGTAGGTTT
TATGTTGTAGGGGCGGCTCTTTTCTGGTGTTTGGCTGCTCTTGTATAATTTCATTTTGCA
TTAAATCGATATTCCTTTTTTCCATCGGTTAAAGCGACATAGCTTTGTTCGAACCCCGCA
GTTCCAAGAATCAGCATGATAAAATAATTAAGCTGATGTTCAGATTCTAGAAAGGTACTT
CGGATCGATTGAGTGTCATCCCAAGAAGGGGTTGGATTACTACAAGGGTGAGTATGCCAA
TCACCGAGATAGTGTAATCCCTTTTTGAATCTCTCCTGTATTGTCTTGTTGGCTTCTCGC
TTATTCCATGAAAAGCCAAAGCGAGACCTCTTGTCAGCGCAGCTGGGGGAGGATACAGAT
AAGACTGTCACCACACCTGAACCGATTTCCCCAAACAGAAAGCCACCGGCTTCATCTTTG
TTACCAGTTTGCTTGTGCTGGTATAACTGGTTGATCGCGTTTTCCGAAAAATACACTGAT
AGCCCATGTAAAGAGAGGGATGTGAACTCAACAGACGCCGCCTGACTAGATAACTCTGAG
GATTCTAGAGCCATCACCAATCTCTCCATACTTTTCTTCCCAACCTGGATTCCATTTGCC
ATCTACTGATTGCAGAAGCTTTCGGCTCCCTACCCATACACGATAGCAATCCTCATGAAT
GCCTTCACAAGCAAGCTCAGTGACAGTCTCAGCTATCATGCTATGCCCGAAGCTAAGTTC
TACACCGCCGTATGGCTGGAATACGCCACCACAAAAATGTGTTTTCTTCGTGGTTTGATG
GTCAAACTTGGCACAACTCTCTTGGAGCTTTCCTGTGTTATCAAATAGAGACCCATAGCT
AAAACTACCGGCCATATTTACATAGCAATGGGTAGCTACAGCATGTGCTTCGGTAAAACA
GAAGACAACACTACATAATAATCTATCATTTTCTATCATTTCCTGTATGGCTTTATCTGA
TGCCCATTCTGCTGTTGCGCTTATGACCAAATCACATTCTGTTGTAAGTGCTTCTATAGC
CTTATCGTCGTCAAACCATTTACGACACCCAGCATACAAAACATCTACCCATGGGTAGCT
CTTCTGAATATAGCTTTTGCAAGCTTCCGCCTTATTGGTGCCAACGTAGTTCATGCCAAG
AAGGTGCCTGCCGACATTTGCGGCCTCAACCGAATCGCCATCGCATAAAACGAACTGACT
GAACCCAGCTTTAATAAGTAGGGGGAGAAGACTTGAACCTACAGAGCCAAGCCCGATAAT
TCCAATAGTAGTTCCACTGGTTATTGGGATGTATGGGTTCGAGTCTCTGCCTAGAACCCA
TGATTGGTCTCTGCGTTCAACATCGATTCCACGGATAGCGATTTGCGAACACCTAGCTTT
TAGATATTGTAAAGGGATACGGTTATCTCTAAATCCATTCCCAGCTTTTGCTTTAGGCAG
ATGGTCTTGTCCAGCATGACCTCTTGTACTGATGCCACCCACACATCTCATCGCAGTGAC
AATTGCACCATTGGCTGTATTGGTTTGTACTAAGAATGCAGGATTATTGAGACTAGAACC
CAAGATACATGCGATTGCAGCTAACGCCTCGTCGTGATTGACACATTGGGCTTCCAGTAT
CGACAAAATATTACCAAGTGTCGTTGGATATTCCGATGGTCGCCAAGCTTCAGCCAGATT
AATAAGGAGTGTGGTAGAACAGTGTTTGTGGTTCGGCTTGAGGCCAATGTTTTTCAACCA
GGCATTGAGCTCATCTTTGGTATCAGCAAATATGATACCTTTGGTGCTGTCATAAGCTAC
ATGGATCTGTCGAGATGTAAGGTTCTTGACGTTACATAAACTGGTGGCCTTCTGTTCCTT
TGGTGAGGAGGAATAAGAACGAGCCCAATAACTTAACAACCCGGAGTAGAAGTCCTCATC
GAGTTCACCTGAGATTGTTTTTTCTACCAGAGAGTGACTGTCATTGATTAGGTGTTCAAC
ATAAGCAATGTTTTGCGGGTCAAAGGAGACCTCATCTCCCCATACGCAAAGCCTACCTTG
CTCTTCAACATGAGGGTACTTTAAGACTTCCAGTTTGGGGCGAGTATAGATGTGCGGAAC
ACTGAAGGGAAAAGTAGGTCTGGCCGCGACAATCAATTGAATCTCACAACCACATTTTGG
GTGCCTGATGTCGGTTTGGATACGCCAACTGGCTGCATAGGGGCTTGAGGTAATCCCCAA
GCCCTGCAACTCCCCTTCAGATAGTCGCTCAGCCGAATACCTGTCAGAAAGGTACTCACT
TAGTACCTCAATTGAGGTCAGCTGAACATTAGGCATACGTGCTTTTTCCGCCCTTAGAAA
CCGCAGCGGGGTTAGCAACCGTCGAGAAGTCACGCTTTTGTGTTTTTTTTGTTTTCTTTG
GCTTGCCTTCAGTGAAAGTGATAATGAGTGAATTCGGATTGCCATCAGCATCTTCACCTT
GTTCCACTACAGCCAAAAACTCACTTCCCTTTTTGTCCTTGAGAATTTTTTCGTATTCAT
CTCTAGCACGTTGTGATGGAGGTGTCTTTTCACCAAACTCTTGGCTGCTACATAGAATTA
ATGCGTCTGGGTTTGCGAAGCTCAAGGCAGCATGAGCGGACTCATTAAGTTGAGGATCTT
CGCATTGCGATTCGCTGTCATTAGAGAGTGAGCGCCAAGAGCAGTGGTGTGGAGCCAGAA
GAACGTCATAGGCAAGCTCATCAAGTTGACCCGTAGCCTTCAGTTTGTCATGAAGAACTT
CCCAGCACTTAACTTCTGCATCGCCGCCCATGAGAACTGAGTGCGTGTGGGTGGTATTGC
AACCAAGTTCGTCATTGTAGATAGTATTAGTCAAGTCAAAGCGGATGATTGCGCTGGAGT
TGTTCTTTGTAAGCTCTTCTTCATCTTCAGCAACCTCCTGTTTATCGGCAGGAGCAAGCA
AGAAAGCATCAAGAGAGTTGTCATCTATACCGGACATGTCGCCGAACAAGGTATAAAGAT
CGGCAACAATAGGTTGGATATCATCTGTTTTGCCATCTTCATCGGAAGAAAGGATGATAA
TACGATTGCCTACATCGCCAATGTGCTTGCTATCCCGATAGAGTTGAACTCGACGCTTAG
CTTCTGTATTGAATATTCTGGCATCAGGGCAAAGAGGGTTGTTGCCATCTGCTCCTTTTG
CTGTAGCGCGGCGGAATACACGAGGTGATGACCAAATTTCGTTGATGAAAATTTTATTGA
GCTTATCACTCCAGCCATCTGGATCACCAGTATGGAACATGGTGTCAAATCCGGTTATGT
GGTCTGCATCAGGGTGGGTAAGAACAAACACATCCACATAGAGGCGGCCATCTTCGTCAG
TGTTCAGGCGCTCTCTCAGACGATCTTCTAGGTAATCGTAGTCACCACCTGCTTTTCGAT
AGCAGTCAATCAAAATCTTTTTGTTATTTTTAGTGGTGATTAAGGTCATGTCTCCGTTAC
CTACGGGGAAAACCTCTATTGACGGTGATGCCATTAGTGTGCTCCATAATGAAGATGAGT
TGAGAATACATGCGCTAATTGATGCACATATCAAACCACTAGTAAGAACGGAATACAACT
CAACGTTGTTGATCAAAATCGAAGTCAGATCACCCTTACCCAATCCGTTGCCCCCTTTAT
TCACTGGCTTGAGAACAGGCATACCAAACCCTATCAACTTGTACACCACCCTCACTCCAG
CCAGGGGCTAGCCACCCAAGTGTTGTGGTGTCGCAAGCAAGTTCAACTTCGGCCTGATGA
GTTGCTTGAACCACGCATGGCGTCTCGGATATCGAGGATTGGTGATGGCCCTCTTCCTAC
AGCGACGCGTTTATGTTGGACAGTCTGTGCACGCACAGCCATAACCCAATAGGATGACTA
AAAAGCAAGCAAAACAATGTTTTTTCAACTTTATTTCATTTGTACCACTTGAAAAAACTT
AAAAACTGTCCATTTAATACTTATGAGAACAAAAGAAAAAATTTCAACATTCCGCTGCTA
TGCAGCGAAGAGAAACCAGTTTTTTCCCCTCTCCGTGAGTTTTATTAAAAAATATAATAA
AAATATAAAAACTCCATGTCTTTATACCAACATTAAATTCAATGTAGACAGATATTACTG
ACTAATTAGTAGTTGTAAATATTCGCACTAAAGTACGGAGTAGAAATCACTCTTCTCAAT
CAGAGTAATGATGGTTGCCACCACGAATCATGTTCTTCTAGTCTCGATTAAGAAAACAAA
CTAAATAAGTTAGTGCTTATAAAGTCAGCTTATATTTCTTAGCCCATTAAAATTAAATCC
TTGAATCCATCAGATAATCATAGCCGTTATAATCCAACCACCAATCATAAGATATGCTAA
TGCTTAATGACTTAAATTAATTTTACTTATAAATGGGTAGGTGATATTAATTGATGGCTT
AAACCAAAGGCATGCTTTGTATAAAGCACATAATAGTTAATCTCCTATGGAGAGTTAGCA
TCATTTGTATTTCCCAACGCACTGGTGAAGAGTTCTATTGAGATACTCTGTGATGATAAT
AGCTATTTAAGTGTACATATAATTAAAATGCCATTTATTTTGTCAGCAGCAATGTACTAA
ACTTCATTAGGGGAAAGTATGTTAAACAAAGATATAGCCAGTCATGAAATGGGACTGGGG
AAATACTCCTGGCCGCAGGTAATAAGATGGCTCTTAATTTCTTTAGTTATCTATGCAATA
GGTAGTGTATTTATAGCTAATCCATTCTCAATTTTTGTTGACCGCTACACACCAGTTGAT
TACTCAAGAATAATGTATTTCCATGGGCTGTCAGTCGGTCTGGCTGGTCTTACAGCCTTA
ATTGTAAGTCAAACTTACAATGTAGATGACAAACTTAAACGTATAATTTTTTATTGCACT
GTTGCGACAGTATTCTTTGGCATTACAGGTGGGGCAATAAACCGCTCAATGGAATATACC
AAGCTAATGCTATGGTATCAAATTCTTGCATTTATTTCTCTTGATGTGATTTTGTTTGTA
ATGACATTTGGAATAATAGCGCTGAAAGACCGTGAGATTAGAAAATCATGCACTCACTAT
TTAGCCATAGCTGCATCATGTACTGCGGTAACTGCTGCGCTCATTGGTGACTTAGCTGGT
TTCATTTTGGACTTTGGTGACGTGCTAGGCGCCTTTAGTTGGTACGCAGGTAAGATTGGA
TATACGTTGCCAGAATGGCAAGATAGCCTACTTCGATCTCACTCTGATATGATTGTTGTG
GCCGTTATTAGTCTAATCCTTTCCATCATAAGCAAAAAATATGGTCGAAACTTAATCGGC
GCTGCATTAAAGCTGAAACTCCTTGGTGAATGGATGACAATCATTGGCTTGGTGCTGCTT
GTCATCATTCTTGTTGTTTCAGGCTTTGGGGGGTCTGACTTACAGATTCCGCATATATTT
ACTGAAAAAGGATTTTTTGCCCTTCGTGGTCACAGCGTAGCTGGGATTGACCTGGCAGAC
TTTGTGATAGGCACCTTTATACTACATGGTGGTCTTCTCGTTGTTGGCGCAATATTGTTT
GGAAATAAGGACACAGGCAATGAATTGAGCAAGTCTGCCAAATATACCTTGGGTGGTATT
TTCCTCACCTGGAGCTGCATACTGTTAACTGTTGCAGGCATGGGGTTCTTGGAGGAGTAT
AGAGCCGACCTTTATAACTCGGCCAAGGATGTACCGCTAGGAGACTTTGGCTTCGCGTTT
AGAATGCTGCATCTTGATGTCAGTCTGATGCTATTCCCAGCGATTATGGTTGTCATGCTA
TTTGCACAGCATCTTTTAAAAGATAGTCATAATAAAACAATCCAGTTGTTGCTGCGCATA
GCGGTTGTGTTCTGTACAATCGGCTCACTTGTGTACATGGTTTTGAACCCAGCTCCTTTT
GGTCCTGGATATTGGGTAGTGGCTGTTGGCGTTGTATTTGTAATTTCAGCTATGATTTAT
TTCTTCATTCATAGTGACAGTCGTGAGAAAGAAAAGTTCAGTCAGTAGGACTTAATCAAG
ACAAGCATACCGCCAACAATGGCGGTATGCTCTAATGATTATTTGGTGCTATTTATCTAG
TTTGTAGCAACAACATTACTCTTGAAGTTCATCGTTGCTCCCATACATGCAAGTGATATT
AGAAAAATGCCAACCCATTGATAGAGGGTAAGCAGTTCATCCAAGATCACCATTCCAGCT
AATGCACTAACTGCGGGTGAGGCACTCATCAGAACACCGAATATGCTCTTGGGTACATAC
TTTAATGCAAAACTATCGAGTACCAGTGGAAGTGCTGTAGACATAATCGCAATTGTGCAT
CCAATAGCAAAAACATCTGTATTGATTTTTTCTATAACTCCACTATTGATGCCAAGTGGA
ACGATAAACATAGACGCAACAATAAGACCAAGTGAGAAGCCTTGACTTCCAAAGGAAGCG
ATCTTACTACCTGAACTAACGTACAACCCCCAGAAAAGTGCAGATGCCCCCACATACACA
ACACCAAGAAGCTCTATAGACGTATTATTACCGCCAATAGGAAGAAGTGTTAGACCGGTC
ACTGCAAACAAAATGGAAATTAAGTCTTTGGGTTGACGAGAGCTGAGCAGTGTAACTGCC
AATGGGCCAATAACTTCCATTGAAATAGCAATACCTACAGGCATGTATTTGAAAGCCATA
TATATAAATAAATTCATTAAACCTAGTGTAACTCCAAAAAAGAGTATATTTACAAGTTCA
GAGCTGTTACATCTTATTCTCCACGGTTTGGTGAAACAGCATAGTATTATTGCAGCGATT
CCCACTCTGAGTGCAGACATTCCTTCTGGGCCTATAGTGGAAAATGCAGTCTTTGCTAAG
GCCGCTCCAGTTTGTAGGGATATAATGGATAGAAGAGCGGCTCCGATTGGTAAGTATTGT
GTGTGACGCATTTATATTAATTCCATGTTAGACATACAACACAAATTTATCAGATATCGA
CTTTTAGAAAGATGCAAAGATAACCATAAATGGTATGATGTGCGCACGATAACTCCAAAA
AATCACTGGATTTGAATGAAAGCGTTAAAATTTATCACTGATACGATTGATAGACGGATC
CTGGAGTTACTCAAACGTAATGCCAGAATGACTGTTGCTGAAATTGCCGAACAAGTTGGC
TTGTCACCAACACCATGCGGTAGAAGAATCAAACAGCTTGAAGATGCAGGAATCATTGAG
GGATATACGGCTAAGATATCGGAAGAAGCGTTAGGGCTAGGCATCTGCGTATTTGTATCA
ATTAAACTATCATTGCAGACACCAGAGGGACATTCTCAATTTCTAGATGCAATTAGAATG
CGACCTGAAATCACAGAATGCATGATGGTTACTGGGGATAGTGATTATATGATCCGCCTA
TGGGTGAAGGATATCCCCTCACTTGCAGAGTTTATCCCGTCAGTGTTACAAGCAATACCA
TGTGTATCTGAAACATCAACAACTTTAATCTTGAAAAATATTGATGGGTTGAATTCCCTT
ACTTAACGTAGCTTCTTAATGCAATATGTATCTGCCAGCAATTACTCTGCATTTTAAAAA
AATACGGACATAACTTAGGGTTATGTCCGTTTAATTTGTGATATTAATAACGTTATTAGT
ATGATGCTGGCTATGTTGGAAGATTTTTTTTGGCACTTGAACTCCAGGCTACTACTGCTC
CTGTAACCACCAAAATAATCCCAGCGATAATAGGTATCTTCATATCCTTTTCAATTAAAA
CTCCAGCAATAGCTGTACCTGCCGAACCAGCAGAGATCTTCATTGCAGCCACCCACAAAA
ACACCTGCCCTTTTCCTTGTGCTGGAGCATATTCTGTTCGAGCAATTAGTGTTGCTGCAA
AGAAGTATGAGTTGAGGATACCTGTGCACAAAAAAGCGATAGCAGAAACAACTATAGAGG
AGCAACTGATAATCGCAAGCAACCCCCCACATATATAGATGGAGTAAGTTATCATGAGCT
TGTCAGGATCACCGTAGAGTGGCTTCCTCATTATAAATACAGAGCCAGCCAAGTTACCGA
TCCCATATGCAGCTGTTAATACAGCTGCACTTGCTGCATGCTGACCTAATAAAGAGCTAA
CTTTTACCGCAGTTATTGGTAGTGCAGAAACAGCAAATGCAACTAGCATAGTCAAATATA
GCGTCTGTCTAAGTCGAATATCTTTCAACATCACGCATATGATAGCCCATGTACTAGGAA
CCTTACTCAGATCCCCACCATGTTGAGGGGGGGAGTAAGGTAACCTCATTATCAGAATCG
CAGCTAAGATGGTTGAAATTGCCAGGCTGATAACAGCTATAGCAGGGGATGCATAAGCTG
ACATCCCCGCAACTATGGATGGCCCAATAGTCCCTCCAATGCCATATGACGCCACATCCC
AGCCTTGGGAACGTCTTTGTAATTGCTGTGTTTCCCCAGCAACAGTCGATAGCCGACTAC
TAATTCCCCCTGTTAGTAATGGCCCACAGATACCAGCAATTGAAAATAATACTCCACTAA
GAATCCATGATATATGCCCATAGCTAAATGCAGCAATTGTCATTACAACTGCATACACAA
GGCATGCCAATGCAATCACTTTTCGCCCATCATCTGATGTATCAATTTTCCTGGCAACAA
AGGGGCCAAGAAAGTGAGGGGCAGTGATACAGGCACCAAGAATGCCTGTAATCGCCCCTG
ATGCTCCATTTGACATGGCTAATAGGACAACACCGACAACCGCACCACCATCAGCGGCTC
TCGCTAATGATGCAGCCAATACATAGTTTAAAAGCCCACGTACATTTTCAACTTCAGTAG
ATTTTCTTTGAAGCATATAGAATGACTTCATCAAGATAGGCTCAATGTACGAATTAACGA
CATTATCCTTTCTCGTTCATCACCTTGAATAGAATACAAAGGTAAGGGTAGACTAGGTGC
TGAAACCAACCCCATCTCCTCCGCTATAGTTGCCACTACTCTTAAGCTTCCACCATTGTT
TTTAAATGAATTCCATAGAGCTGTTAGGTTATCAGAAAGCTGAATAGCTAAAGCTGCATC
GCCAGTACGCGCTGCTTTAGTAAGTGCCAAAGCTACATTGGGGAATATTCCACCAATTAC
AGAATACCAAATTTCACATCCGGCATTTAACCCAGTTGCAGCAAGAGCATCACCACTAAT
ACCAATTGTTACATTATTAGGTATTTTATCTCGTAGTCTCAATATCCTTTCTGATGCTGC
TTTAGCATCTGTTGGGACTCCTGGGATTTTAATTGATGCAACATTAGGTAGATGAGCAAT
TCGTCCATGCAGTTCATCACTGAACGTAAAGTTGGTTGTACTAGGGTTGTCATAAACAAC
CAGGGGGACTGACAGATTGCAAGTTACTGTCTCATATAGACCAAAAACTTCATCATCTGT
CAGCTTTTGATATGAGACTGGGGACAGTAGAACCCCCTTCGCTCCAGATCTTTGGGCATC
TTCTGCCAACCTGAGAACATCATCAGTTCTCAAAGCGCCGATGCCAACAATGACAGGAAT
ACCCGCTGCATTTTTGACTGCAAGGGAAGCAACCTTGGCTCTTTCCTCACGGCTGAGGTA
GACATAGCTTCCTGTAGAACCAAGTGCTCCAATCGAGTCAACATTGGCTTGAGCTAATCG
CTCTATCAGCTGGATATAGGCCCTGTCATCGATGCCATGATGGTTGACGGGCGTCAGGGG
AAAAGCACTTAGTCCTGAGAACATCTCTCTTGCTCCTTCGTTGTGGATGAACGTTGTTCA
TAGTTCCCATATAATACTAAGACAATAACAATCTTTGGCATAGGACAAAATGAAGATCAA
AGGTAAAACTGCATTAGAGATCTCTGATTGCATCCGAGAACTGGTCTTATGTGGGGAGAT
TGCACCAGGTGAAACGTTGCCTCCAGTGCGGGAACTTGCTGAAATACTTGGAGTTAATAG
GAACACAGTATCTTCCGCATACCAACGACTGGTGAAAGCCAATGTAGCTACAACACAAGG
CCGACTAGGCACGATTGTTAGTGAACCAAGAAAGGTTGGAGAGGTTGAAGGACTGACCCC
CTCTTCATCGCTTGTAGATCTGGCTGATGGAAACCCGAATCCTGATTGGTTACCCAATCT
ACAGGAGGTATCTCCAGGATGTTTTCCTAAGGCTGTACTCTATGGAGAGAAAACCGTCAT
CCCAGAGCTGCTTGAGTTTGGTAGAAGGTGGTTTACTGAGGATTGTCCTTCTGAGTTTGA
GCTTGAGTTGACCTACGGTGCTGTCGATGCAGTCGAAAGATTGGCAAACGCTCACTTAGT
GTCGGGTGACAAGATAGCAGTCGAAGAACCATGTTTCCTTGGCACAATCAATGCGTTCAG
ACTGTCTGGCATGCAAATGCTGGGGGTTGAACTTGATGAGCATGGGATGAAGCCTGATGC
TCTTGAACACGCTCTAAGTAATGGAGCCAGAGCCGTCCTCATTACTCCCCGTGCGCAAAA
CCCAACAGGATGCAGCTTAAGTAGACAACGAGCGTTAGAGATCAAGGCTGTACTATCATC
GTATCCCAATGTACTAGTTATCATTGATGATCACTTTGCTCTTCTTTCGGAGACGCCGTA
CTTTTCCATTTTGCCATCCACAACAATATCTTGGGTTGTTATACGCTCCCTTTCAAAAGC
ACTAGGGCCGGATCTCAGATTGGCCATTGTGGCTTGTGATCAAACCACTGCTGGGCAGTT
GAGAACAAGGCTTGCACCTGGGGTAAATTGGGTGAGCCATATTATACAAAGGATTGCTTG
GTCTTTGCTGTCATCAACAGAGATTGAGAAATCGTTGCATGACACCTGTATCAAATACTC
TACCTTACGTAAGGGATTGATATGCGCATTGCATGAGAATGATATTTTCACCTCAAATAT
TCAGGATGGATTAAATGTCTGGATTCCACTTGATGTAGACTCAAACAATGTTGCCTATGA
AATGGCAAAGAGAGGATGGTTGATCCGGCGTGGATCTGCATTTGATATTCAAAAGAAAAC
TCATGCAATCCGAGTCACTATCTCAAAGCTAGATACTGTTAAAATAAAAAAAATTGCTGG
TGATTTAAGAATGAGTATTGATGCTGTAAGAGTGAAATGACCACTAAGTAATAAGCAGCG
ATACTGTCTGGCAATATGAATTGATAACAATTCAACCTCCTTCTAAGATGAAGGAGGTTG
AACAGTCTACTAAAGCTATATTGGTTTAGGCTTTAGCTTCAACGTATGTAAATTCAATTT
GCGCATCTGGCATCATTTTCTTGAGACCAGAGATGAGTTCATCACTGGCAGCCTGTAAGG
CTTCAAGTGGCATTTCTGGCAGACTTTCTAAAATGAACCACATCTTTTTTGCATGTTCAT
CAAGTCGAGTTCTTACACCTTGACGCCAATTCCATCTACGGCAGGTTACCCCAGCTTCAT
CTCTCCAAATGACTTCACCTTTCTCTGGTGGCTCATTTGCTGGCTGACCTGATTTAACTG
TATCAAATGCTTCTGTACCTTCAGCAATTGTTAGGTGTGGTATCCCTACATATGCTTCAT
AGTTTTCACCACCCACAGGAATTGCATATTTAATGCTGATGGCATTATAGAGATCAACGA
TAGGATCTGCACTTGTGATCCCACCATCCTTTAGGACTCGATTACGTAAAGCCTCCGCAG
AGCATGGCGTTCTTTTCGGTTTTGCGCCAAACTTCTTGAATGCCTCTCCCCATGCAGCAA
GGTGCGCTTCGGCCCAAGTAGGATTATTCTCATGCACACATTTATATGAGTCTAAAAGTG
CCTGAGTCGCTACATCAGAATCAATTATCTCTGATGCCAAGACAGTTATGCTTATAGCTC
TAAACCCAGGGGCAATCTCAAATATCTTTGGACTAATCAAAGGTATAACTGACATGCAAT
GCCTCCATCTATCATTTCTTCTTCAACCCTCTCATATTATACTCTTCCTGAGCATTACCA
AAATCAATAAGATTAGAGTAAATCACCCTCCAATTCACTTTCAATTCATTGATTTTTTCT
GTAATGAACTTTTGAATACTCAATCTCTTATCTCCAAGATTGCAGAGAGGCTGACGTTAT
CGAATGACCAATATATTGTATAAAAGTATCCATAAGCTCAAATGATTAAAACTAAGCTGT
CATTAGTCAAACTTATTAAGTTTAGTTGCCATCGCTCAACCTAGTACCTAAACGTTATAG
AGGCAATGATTAAGGCATTGAATTTAAAGGACTTTGCTGAAGCATTAGCTTTGCTTATTA
TTTATGATTTCGATTCATTATTCTTATTCTTGGAGGGCAGCTATAGTGATTACACCATAT
CAACTAAAAGGGGATAAACTATGGTTCTTAAAATTAACTTTCCTTCGGGTAAAACGGTAA
CTCTCACAAGATATACCGATAGCATTATTAATGCTCTTAAACAGGTTGGAATATCTTATT
CATTAGAAAAAAACATCCCGCCAGCTAATAAATCAAACAAATAGCCATGCTCAGTTATCT
GACGCACGGCTTCTTCTTTAAATTCAGGTACAAATCGTGGTGTGCCCATACGCTCCTCCT
ATGCTCAAACTCTAGGGCTGGATCGCCTACTGGGGCGGGGGCAGTCCAACTTTAGGGCCG
GATCGTCTACTGGGGCGGGGGGAGTCCAAACTTTAGGGCAGGATCCTCTACTGGGGCGGG
AGCAGTCCAACTCTAGGGTAGGATCGTCTACTGGGGTGGGGGCAGTCCAAACTTTAGGGC
AGGATCCTCTACTGGGGCGGGGGTAGTCCAATCAGCTTAACTGAGTGTCCTGATTTAGTT
GGCCACTACAGTGCTACTTGTATCCAAGTTTTGAAAAATGTGATCTGCATAAGCAAAGCT
CCTCATTCGATACCTTATTCTTATCCTTCTGATAAAACTCATCATTGAAGGATTCTATGA
GCTATAGTGCCGAAATCAGCCGTACCAGTCCGACAGCGTTCTTGTTTTTGGTAGACCAAT
CTGGGTCAATGCAAGATTCCATGACCAATGGCAAGTCCAAAGCCCAATTTGTAGCCGATG
TTCTGAATCGGACATTAGCCACCCTCATTACTCGCTGTACTAAATCAGAGGGTACTCGTG
ACTACTTCGAGGTTGGGGTTTTAGGATACAGCGGCTCTACCGCAGAGAATGGTCTTGCTG
GAGCATTATCAGGGACAATTCTTCATCCAATCTCTCAAATCGAAGCCAATCCACTGCGTG
TAGAAGACCGGATTAAGCGAGTAGATGACGGTGCGGGTGGTCTAGTCGAGCAAGCTATCA
AATTCCCAGTATGGTTTGAGCCAAAGGCTTCGGGGGGAACTCCTATGTGTAACGCCATTA
CCAGTGCTGCTGAACAGTTAGTGGCTTGGTGTGATGCCCACCCAGACAGCTACCCACCGA
CTGTTCTGCATATCACTGATGGTGAGTCCACGGATGGCGAACCTGGGAACCTGGCACAAC
AACTCCAACAGATTAGTACCAACGATGGCAACGTTCTGCTATTCAATCTTCATGTGAGTT
CTAGTGGTGGTGACCCCGTAAAATTCCCTATCTCTGACGCAGGTCTAAGTGACAGCTATG
CAAGACTCCTTTTCAGTATGTCCAGCCCTTTACCTGTACACCTTCAAAAAGTTGCAGAAG
AGAAAGGGATCAAAGCAACGATGGAATCTCGTGGCTTTGTTTTCAATGGCGAAATTACTG
AGGTTGTGGACTTCTTTGATATTGGCACCCGTGCCGCCCAGCTACGTTAACTATGGAATT
TCACATCCTGTTTGATGGAACCGTAGCCAAGCATATTGAGCAGCCAAACGATAACGAAGA
TGCTTACCGCATAGACCAAGAACGAGGCCGCGTGGTGCTGTCAGATGGGGCTTCTGAGTC
GTTTGATGCTAAAAGCTGGGCTAATCTGCTTGTGGGTGAATGCATAGATATAGCGCCTTT
GGATGAGGCGCTCTCTTCATGCATCCAAAAGTATAACCTTCTACATGATCCGAGCACTCT
ATCTTGGTCAAAAGCAGCTGCTTACGAGAGAGGCAGTTTTGCCACGATGTTGATTGTTCA
AGATGACCCTATCCATGAAAACATCAGTGTTAGTGCCCTGGGAGATAGTCTTGCTGTTTG
GAGTGATGGTTATAGCCTGCTAGATACAACGCCGTATTCTTGTGCAGACCAATTCACTCA
AAAACCGACTCTTCTAGCTACGCGCAATGAGTTAAATCCATTATTGAACGATACCAACAG
TGTTTTTTTGACTCAAAAAGACTGGAGTTACAGGGACAATCAAACGAATTTTCTTCTCTG
TATGACTGATGCTCTCGGGGCATGGCTACTGCACCATCAGGAGCATGGTGATAGCTCGGC
CTTTGAGAGGCTTATTAGTATCAGAAGCCAACAGGAACTTCAGGAGCTTGTTGAAACAGA
GCGCGCAATTGGAAAACTCCGTCGAGATGATACCACTTTAATTCTCATTAGCCTGACCAG
TGAAGTTTAAGCCATGGCATATCCAACCCTTGAGCAATACAACGAGGCTCTACAATCCCC
ACAACTCGTATTACAAGACGCAGAGTTAAAGCATGGTACATTAAAGACTACTGGCTTAGG
GCTTCCTCTGGCTTTATGTGGTGGATTTGCACTCACGTATACTGTACAGGCTGGAGGTAA
GAAATTTGCACTGCGTTGTTTTCACAAGGAATCACGAGAGTTAGAGAGAAGATATCAAGC
TATATCCTCTCGAATTAAGCAATTGGCGAACCCTTATTTTTTACCATTTGAATTCATCCC
AGCGGGCATTCGTATTCAGGGGGTTATGTATCCCATCGTAAAGATGGCTTGGGCACAAGG
ACAAACATTAGCTGAATTCCTGGAGAATGAATATCGTAATCCTCAGTCTCTTCAAAGACT
GCGGCAGGCACTGGCTAATTTAGCTGATTTTCTAGAGAAAAATCAGATTTCTCATGGTGA
TATTCAGCCAGAAAATATAATGGTGAGTGCAGGTGGTAGCACGATTCAACTTATTGATTA
TGATGGAATGTATGTTGAGGCGTTGCAATCATCTAAAGCAACTGAATTGGGGCAGGTAAA
CTTTCAACATCCCAAACGTACTGCTAATGATTTCAATGAAAAGCTTGACCGATTTTCATT
TTTAACGCTGGATGTCGCACTCCAAGCATTGATTGCTTCTTCTTCAATTTGGACTATTTC
TCGGTCTGAACCGAGTGCAGTTGTATTTAGGCGGAATGACTTTCTAGATCCTGGCTCTTC
AGTGATTTTTAAAGAGGTTTTAAAAATCACAGGCGTGGGTTTACATGTTAAAAACTTAGC
TAGAGTAGCAGTTGGGGACTTTAATAAAGTTCCTACCCTTGTAGATTTCCTTCAGAACAA
GGGGATCTATCACGAGGAAATTATATTTGGCCAGGGTGCTACCTTGACCAAGGTTGGCTA
TCAAGGGGCATATGTAGTTTGTGACGCTTTGAAATATGAAAAAGTATTTGAACAGATTGG
GAGCAGAATAGAGCTCATAGGTAAAATCCATTCTGTTCGCCGTGGGTGGGGAGCGAATAG
AAAACCTTACGTATTCGTGAATTTCTCTGATTGGCGCGGAAAAGCAGTCAAGTTAGCTAT
CTGGTCTGATGGCATGAATGCGATTGGTGCTAATGTACCTGACCAGACTTGGGTCGGTCG
TTGGCTATCTGTTACAGGCCTTGTTGATGCGCCCTATCATGGACATGCAAAATCAACCAC
CTATACACATATCTCGATTACTATAACTGCACCTGGTCAGATACAACAGATACCAGAACT
GGAAGCAAAATATCGTCTTCTTGGGGGGATCGCAGCTCCTGCTAGGGGTACTGTACCGAG
TCAAAATGCTGGCATTCTATCAACAATGACAAAAGGTTCTAGAGTTTCAACTTCGCCAAT
TCAAATAAGACCAACCCCCATAGCCCCCCAGAAGAGTTCTAATCAGCAGCTGCTTGATCA
AATGCGATCTCAACAAGCACCTCAGGTAACATACACGAGTCCGCCCCCCGTACATCTATC
TTCAAATATGGGCAATTCTGCAAGGAGTAACCCAATCGGTACTAATAGGAGGTCTCCAGG
CTTGGGTTTGGGTGGGTGGCTTTTTATTATAGTTGTCGGCTTTATGATGTTGAGAGGCTG
TGTGAGTTGAATTTCATAGCCTTGCATTGAGTTGATATCGAAGCTGTACAGCATTGTACG
GCGGCAGAATGAATTCTTCTGCGTCACATTGCTGCATGTCCGCAACACCTCCAGGATGAC
CTCAGTCTGAGGTGCTTGAGGTGTCTAGGAAGGTAGAGAGGTATTGTTTTCTAGCACGGA
AGAAGTTTAAAAAATAGTCCTTTGGGAGTAGAGTGTGTGGATGTGTTTGGATCTGTCCAA
GTGCTTCTAAAGGGACGTAAATGACAAATTTTTGACATGTCATTTATTACAATCTTTTAA
CGGTTGAGGCTAAAAAATGAGCTCTCAGTTTTCTGCTGAAGTTGAAGCTTTCATCAAAAG
ATATGTAAAAGATTTGGAGGAAGGCGCTGCTGCTGTGTTTGCAGGTGCAGGTTTATCTAG
AACTTGCGGGTTTGTTAACTGGAAAGAACTGCTTCGTGAGATTGCGGAGGAGTTGGAATT
ATCTGTTGAGTTTGAACACGATCTTATTTCCGTTGCGCAATATCACGTTAATAAGAAAAA
TAGTGCAACAGGATTATCTAGGAAAATTCTGGAAGAGTTTTCAGAGCAAGCTGAACCATC
CGAAGCCCATAAGATTCTAGCTAGACTCCCGATAAGAACATACTGGACAACCAATTATGA
TACTTTGATTGAGGATAGTCTCAAAGAAAATTATCGGGTTGCAGATGTCAAACGCAAGGT
TGATGACCTTATTCTTACTCGTCCGAAGCGAGATGCCGTTGTTTACAAAATGCATGGTGA
TGTGGATTCACCAGGTGCAGCAGTACTCTACAAAGCTCAATATGAACAGTACTATAAAAC
TCATGAGGGTTTTGTAACCGCATTAAGTGGCGATCTGATTTCAAAAACATTTCTCTTTAT
TGGCTTTAGTTTCACCGACCCTAATCTTGACTACATACTGAGCCGTTTACATGTGCCTGA
TCGTCATAGGCGAACTCACTATTGCTTCCTTCGTAAGGAGCCTGCTACTAAGCAGCATGA
TGAGGATGAAGCTGGTGCAATTTATAGACAACGCAGGCAAGATCATCATATTCGTGATCT
ACTCAGATTCGGCATCGAAGCTGTGCTTGTTGAAGAATACGATGACATTCCGGTGATCTT
GAAAGAGATTGAGAGCCGGTTCCGTAAGAAAACTATTTTTATCTCTGGTAGTGCAGAAGA
ATATGGTGATTGGGAAAAACAGGATGCGTTGAGTTTTGTACATACACTCTCAGCATCGCT
AGTGAAAGCTGGCTATCGAGTTGTCAATGGTTTTGGTTGGGGGATTGGCAGTGCAGTCAT
TAATGGAGCACTTGATGCCATTTACTCTAAACCAGATAAATACTCCGAAGAACAACTAAT
CATGCGTCCATTTCCACAGCATCCATCAAACGGTAAAGAGTTAGCTGAATTATGGAATGA
GTATCGACATCGCATGATAGGCCTTTCTGGCATTGCATTGTTTCTATTCGGCAACAAGCT
TAACGAGGACAGCAATGTCATCAATGCTGGAGGTGTGCGTAAAGAATTTGAGATCGCCCA
AGGTACAGGAGTCGCTGTACTTCCAATTGGCGTAACAGGCTATATGGCTAAAGAGTTGGC
TGAGGAGATGCTGAGAGAACCAGGGAAAAGCTTTACTCAGTATCCTTGGCTGGAAAAGGA
AGTAGCCAGACTTTTAGACCCAGCAATTGATAGAACTAAAATCAACCAGGATATTCTTTC
TATTTTGAAGAAATTAGGAGGTTAGATATGAAAAGGAAGGTTTTCTACAGTTTTCATTTT
GATAATGATGTTATGCGAGTGCAGCAGATCCGCAACATGGGTCTGCTGGAAGGTGATGAA
CCTGTTAGTGCTAATACTTGGGAGGAGATTAAGCGTTCTGAACAAGGGGTTAAGAACTGG
ATCAACAAAAATATAGAAGGTAAATCCTGCCTGGTTGTGCTTATCGGGAGCCAAACAGCT
AATCGACCTTGGGTTAAGTACGAGATTGAAAGAGCCTGGAGCCAAGGGAAGGCCGTAGTG
GGTATTTATATCCATCGACTTAATTGCCCTCGTAATGGATATGACAAGAAAGGAGCTAAT
CCATTCGATAAATTCACTTTCAAGCGTGGCGATAAAGTAATTACACCACTGGTTTATGAA
CCCAACTACAACGATGCTTATAACGATATCAAGAATAATTTGGCAACTTGGATAGAAAAT
GCAATAAAGCAATAAGCAGTCAATAGGGAGATAAGATGGCCTATTTTACTAAAAGTGAGG
CACGAGCAGCTGCCGCATCTGCTCGCGGCTATAAAGCCGCTAATACGGTTCTGAAGGAAG
GTATGGAGAAATACACAGTACATGATAAATTTGATGTATTTCTTTCTCACTCAATGGACG
ATGCAGACCTGGTGTTAGGGGTTATGACTCTATTGCAAAAGCAAGGTCTGCGCGTCTATG
TTGATTGGGTTGTTGACCGTCAATTAAATCGCGATTCGGTGAATAAGGAGACGGCTGCGG
TACTTCGGGAGCGGATGAAGTCATCAAGTTCTATGATGTATATCGCCACCGACAATGCTT
CCAGCTCAAAATGGATGCCTTGGGAACTAGGTTTCTTTGATGGGTATAAGCCTAATCAGG
TAGCGATTCTCCCACTTGTAGATTTCGAAAATCAAAGCTTTGAAGGACAAGAGTATCTTG
GCCTTTATCCCGTTGTAACAAAGCACCTTCAAAATAATTCGTTAAATCATTATGTAGAGG
ACAGAGGTCAAAGGTGGAGTAACCTGAATAACTTTGCTAGGGGAACTCCATCGTGGAATC
GCTATTCATCATAAGTGATTTTCTGGATGTATAGCTAAGGTGTATGGAGATGGTTTTCAC
CTGACAGCCGCTCACTAAAGATTGTGGTCATACGGATTCAAGCTGGATGCCAAAATGGCT
CTCCTACTGTGCTATCTGGGGTCACCGTATGACCACCGACAAGAAATGTAGCGCGTCTAT
TAGAACTCGCCAAGGAACTCAATTGCGCCAGCTAAGCATGCAAACTCATCGGCTACAGCC
GCCAGCAGTTCTACGAAATCCATCGTATTTACCAGACCTATAAGTGCCAAAGTCTAGGTT
GCAAAGGGAAGCATCGATGGCTCGCTCACCAGGCCGATTCATGGCACTTTAGGGGACTCG
CAGGAGCGAACTGGCTATCAGGGATAGGATGATGAAAGGGAAGCCCCTACAGTACAGTGG
CAAGGTTCTAACATTGATATCAAAGGAACTGCGCATAAAAATAGGGTAAACAAGGCATCG
GTTTGAGTCCGGTGTCAGGTGATAACTAGATCTGCACAGGTAATAGTCCCCTCCCCTTAT
TAAACACATTAATACAATACACAACTAAAAATAAAGGCGTATGACATATCAATTAATCCT
CACGATCATACTTCATAGATAATACGCACTACATGGCCTAATATCTTATAATTGTAGTTG
GCCCCATTTGGTAACTTAGTAGGCTGATAACTAGAATTCTCACAACGCAGAGCCCAGCCA
CCAGGGATTTTCTGTACATAACGAATTACAACGTATTCATCTAGCAGGACTGCGACCATA
CAACCATCAACTAGACGATTATCTCCAGTATTGACAATAACAATATCGAATTGATTGATT
TTATTCGACATGCTTGAACCTGTCTGCACATAAAATGCCAAGTTTTCGCGTTCAATACCT
CTCTTTTTCAACCAGCTAATTGGTACTGGAACAGAGGTTTTAATATCGTCCAGATTACTA
TCTAAATCACTAAGGCAATTCCTAATGATAAATATATCATCTTCATTAGTGTATTCAATA
TCATTTAATGATCGAACTTTTTTGTCTACATCATCATGCTCTGGGCTTTCTTCCAGGAGC
TCCTCGAACCAAAACCTCAAATGTTTGGGCAGTATCGAGATGTGATATTCAAAAGCTTTC
GTACCAGCTCGCTTTCGTTTTGCCCAATCTTTTCCATCAGCTAAACCGTCCAGTATGTCC
CTTGTACGCCGATCAGTAGTTGGCATACCTGCCTTGCCAGAAAGTTCCTTTGCCGTCACC
CATGAAGATAGCTTCTCATCGAGAGAATCGGACACAGCTTTGAGTTTATCTAGAGCCATA
GCATTCACCAAGTCATTGTTTTTTATACACTTAATGCAATCGAGATGCGCATCGCAAAAT
TAACAGCCAACACAAAAAGAAAAAATGTCCGTTCATTCTTGATTTATCGTCTTTTTCATC
CTTATCATTGAACTAATAAGACATTCCGCGATACAAATAGGCGATCTTCTCATGGAAATA
GTCTCTCAGAAACGGGCAGAAAAGGGGAGTGGAGATGTTGATGACCTCAGCACTCTTCGC
TGTGCAGGTGCATCACCTGGACTCTTTGGCCGTATGACCACAGACCTCACTAACAACACT
GTTGTGATCAGCTACGAACTGAAAGACTGGGAATATTGCGAGCCAGAGAGCTACATCGAT
GAGAATGGAAAGTTGCGCTCAAACGTTGTTGGTGAGAAAAAACAAATTGGTCCGATAACA
CTCCTCTACTTGGTTGAGTTTGACAACAATAACAACATCGTCCATTCAGAGCCGTTAGAA
GCTGCCAATATTTACTTGATGTATCTTAAAATTGAAAGAAATCTAAAATGCACATCAGTA
TCATCACGAGCATTAAAACATTTTTTTAGTTTTATGGCAGATGAAAATAAGCTTCGACAC
ATCAATAATCAACCCGAATTACTCTGGGATAAAATGCCTATTCGTGAAAGTCAGCGGCCA
ACATATAGATATAGGAAGTGCCTAGAAGGCTGTTATAACTCTGATGATCCACAAGTCCAT
TTGGCCCGAAGCACTTGTAATTCCTATATGAATCGCATTGTGAACTTCTATAAGTATTAT
ATAGAAAATAACTACTACTTTGAAAACGTTCCTTTTCAGTATGAGTTAATCCCAATTAGT
ATACCCAGTAAGTATAACTATATGAGACCACAACGTCGCATATATGTGCATACAACAGAT
TTGCGTCTAAATCTTGGTAAGGATTTACGTAAGCGCCCTAGTCCACTGACTGCATTAACT
GAAACAGAGTGGGAAGCTATACAAAAAATCATCCTTATTACACGCCAAGTGCTGACGATG
CGAGATGGAAGATTAATATTAACTAACCTTCCTGAAGAATTTACGTGGATTTTACTCCTG
ATGCGATGGACTGGAATGCGACGTGAAGAAGTCTTAACATTGCGTACCACGCATTTTTTT
AAACCAAACTACCAACAACTACTTAATGGTTATGTTGAAATTGATATAGGCCCATCTACT
GGTACTAATACCAAGTTCGGCAAAGATAGAACAATTGAAATGCCTAGCCAACTTATGTCT
AGCATCTACAACTACTTGCAATCTAGCCGCTATATTACTCGACGAAGAAAATATCGAAAA
ATATACAACGAGCATCATTTTGAAAATGACTTTGCTTTCATAAGTGAAAGTGGAGAGAAT
TACTCTCTCAGCACACTTAATTCTCGATGGTCAGATATTAGGAGAACTATTGAAGATCCC
AAATTGGGGTTGGGAGAATCATTCGAACATAAACCTCATAATTTGAGAGCAACATATGCA
GTTGAAAGAATAATAAATTTACTTGATCACAACATTAGTGAAGGAAAGGCATTCCGGCAT
ATACAGGGACATCTTGGGCATGAAAATGAAGATACAACCCTACACTATCTAACTCAGGCG
CAGGATAGGCGCAAGGGAAGACGAAGTCCACAGGCGGTCTGGGAAAATATAGTTGACTAT
CACCTTCAGCAAGGCTTGTTTTCTAAGAAGGACTCACAGTAATGGCCTTCAAAAAAATAA
GTAATAGAAAGCTACCCAAGAGTAATATTATTGACTCACAACAGCCGATGCCAATATCTA
TTGACATGATGGTAATCGAAACCACTAGAGGGAACTGTAATTTTATACGACTAAAATATA
AGGGATGTCCCAATACACACTCATATGGCCCTGAGCGTACTCGGATGTTCAAACCATCAC
AACAGTTAATTAATATGCAACGTGATGAAGAAATAAGAAAGGTATATCTTATTTTTAGTG
AGTGGCCAAAAAATGCAACGTTATATAGTAACTTTAATTACTTGACATATTACGTGCGAA
TTCTTGACGCATCAAACATTAATTTTGATTTTTCTGAAGAAAACATATTATGGTTTGCTA
AAGAACTTAATCGATTAATGAAGCTTGACAAGAGTCAGGGGGGGCTATCGACTACAACCG
CTGAGAGGATAAAATCCTCTATTTCAAACATTTTGAAGTCATCAGGAAAAAGCTATCTCG
CAAGACTTCTCCCAACCATTTCAAAAAATAATAGCTCCCCTGACACCAGTCTGGATGATG
ATGGTTTTACTGCGATTGGAAAGTTTTTGCACAGAGGGTATCGCGGTTATATGGCAACTA
TTATGGAAGGTGTTCCGCCCGTCATATGTCCACTATTCGATAAACAACGTTTAATAGAAT
TGAATCTATCTAGTAAAGAAATCGAACATGAATCTAAACTTGCTAAGCGGCGCGTTAAAC
TATCAAACGGTGACTGGCGAAATTCACTTGTCAGGATAGCAATATTATTGACTTATATGT
TCACCGGAATCAATCCAACGCCATTGTTCTTATTAAAACGTAGGGATGTTACATTCAAAA
AAAGTGCAGGAGATCACTATACACTGAACACTATTAAGAATCGTGCTGCTGGGCAAAAGC
AAACAAACGAGTTAGGTTTTACCAATTATAGTAAGAACTTTTTTGAATCATGGTTACTTT
CCACTGAGCATTGGTCTGACGACCCAGATAGACCTGTGTTCCCATACTTTACATCAAGAG
GTGATGTGACAACTTGGTATAAAGCTCCGGCGCCACAACAATCAATCAATAAAGTATTAG
TTGCTCATGGTCTACCAAGAGTACATTCCAGAATATTTCGTCAGACGCGCTCTCAGATGT
TAATGAGAACTCTGAACGATATCTATGAAGTCGCAGACGCTAATAATAATAGTATTGCAA
CTACCATTAAACACTATATTAATGGTGTACAAGCACACCATGAATTAGCAAATGCTAGTG
CATCAATTGCACTCTTTAGACTATCAAAAGGAGAGGACAAATCTGTAATAATTGCTGACT
TTGAGGCTAACGGCAAGGATCCACTTACTCATTTAGAACACTTAAAATATAAACAACAGC
CGGTCGTTACTCAAACTGGACTATGCTGCTTACAACCATTAGAAGATAAAATATCAAAAG
AAAGAGTTAAATATAGGAATATCAATCCAGACTTAGATATATGCATAGACTTCTTGGAAT
GCTTTAACTGCCCATCTCATGCAGTGGTTGCGGAGGTAGAAAACATATGGATGATGCTCT
CATTTTATGACTCGTTACGACAAGCGATGACAAGACCGGCTTATAATAGTTTACCATCTG
ATAAATTTCACCGTATTGAGCACAAAACAAAAATTATTCTAGATAAACTTAGAGATGCTG
CACCTGATTATTATCATCAAGCAATGGATTTAAACCGTTCTATGCCACACCCACTATATG
ATGATAGTGATTCGATTGATGACATTCTAAGGTTCTATAAATGAATACATTAAACTCTTA
TACTATACAACCTGAACAGAGCACACGGATCATTGCAACCACACATACAGATGGAACACC
ATGTAGTTACGTTGATGAACTAACATGGGATTACAATGGAATGTTTTCCAATTCGAACGG
AAAAACACTTTACCTTAATTTTGGACATGTTTGTGTAGAACACAGGCTTGGAATTCAGCA
CGCATTACATCGAATTTCTACAGGTAAGAACTGGAGTTTTTTTACAATTTCAAATTATCG
TTCTTGCTTACAGGATATCGCTGAGTTAATTGGAAGTACCAACTGGGAAATCCTTAATGA
CGATAAAAAATATAATGCATTTAAGACTTCTCTAAAATGTAAGAATCTCAGCGAGAGTTC
GATACAAGATATACAAGCAACCTTAAATGCTATGTTTGATTGTGGTTTAACACAACGATG
TGTTTCTACTTATGAAAATTTCGCTCAAAACTACTCAAGCGATAGGAAAGTGAAACAAAA
TATAGCTTTACCTGAAAATATGATGAGCAAATTACTATCTAAAGCAATAGATATTGTAGA
GTTTTATCACCCATTTCGCCATGAAATAAGTTCAGTGTACGATGTTTTTTTTAGTGAGTA
TGAACGCAGAAAAGATAATAATCTTAACATAAACTCGATGGTGTCATGGGCTGATAAAAA
TATAAATCATAAAATACCAGGTAAAAAGTTCATAATAAATGCTCATGCAACGGGAGTTAA
TGAAATTCAAACTGCTTGTTGGCTAACATTAATAGGATTTAGTGGAATTAGAACTCACGA
GGGTTTAATGATGAACCCAGAAAGTTATGATGATAGCCGCAGCTACAATGGTGTTATTGT
[truncated: 3,690 more rows]
