# Supplementary material for: Implication of Lateral Genetic Transfer in the Emergence of Aeromonas hydrophila Isolates of Epidemic Outbreaks in Channel Catfish
Source: PLoS One. 2013 Nov 20;8(11):e80943. doi: 10.1371/journal.pone.0080943 (PMC3835674; doi:10.1371/journal.pone.0080943)
Supplement: Dataset S4 — Nucleotide sequences of epidemic-associated unique ORFs predicted within the genome of VAh strain ML09-119. (XLSX) [file pone.0080943.s004.xlsx]

## Sheet: Nucleotide sequences of epidemi
>C2R1
ATGAGTAATTGGTTTGATGCATTTCAGTCAAGAACAGACCTACAAGTTTATAATGATAAT
GCGTTAGCATTATTTGCTCTTGCATTGAGGTTTAGAACTGAGGATCTTGACACAGTTGCC
GCTGAATCAATAACTGATGGCAGAGATGACAAAAAGTGTGATTTGGTTTATGTAAATAGA
GAAGATGGATATGCGGTTATTGCTCAGTGTTATCTTAGCTTAAAGGATAAGCCAGCTGCC
CCTGCTAATAAAGCTAGTGATTTAAATACTGCCTTAGGATGGTTGCTCTCTCGTTCAATA
AATGAAGTGCCAGAGATAATAAAGTCTGCAGCTCAAGAATTGAGAGATGCAATACTGCAG
AAGGAAGTAACCACCATATATATATGGTATGTTCATAATCTACCACACTCTAATAATGTA
AGAGATGAGTTAATAACGGTTCATGAAACAGCTTCCTCGATTATAAAACAACACTTTTCT
CAATCAAATATAGACCTACAAGTATTTGAAGTCGGAAATGAAATGTTTTCTGATTGGTAC
GAAGACTCTCAATCACCAATCTTAGTAAATGATGAGGTTGAAGTTGACTGTAATGGTGCA
TATGAGGTTTCTGGACCTGGTTGGAAAGCTGTCTCAGCTACTATACCGGCAGCATTGTTA
CATCGTTTATATAAAAAACATAAGACAAAAGTGTTTTCCGCTAATATAAGAGATTACTTG
GGGTCTAGATCATCAGATTCCAACATTAACAACGGCATTAAATCGACACTTGATAACGAG
CATGATAATTTTTGGGTATATAATAACGGCCTCACAATTCTTACACATGCTGCGTCATAT
GATCCAACAAAAGGTAAGTTGTCTTTTAGAGGGCTTTCCATTGTTAATGGAGCACAAACG
ACGGGGGCAATAGGTTCACTCAGAAAACTACCACACGCAGACACTGTCGTTCAAGCTAGG
TTCGTAGCGACGACTAATGGAGATGAAGAGTTAATAAGAAAAATCATTCAATATAATAAT
AGTCAAAATAAAGTCGAGGCATCAGACTTTAGAAGTACAGATAAAGTACAGATAAAGTAC
AGCGAAGACTAA
>C2R2
ATGACTAAGCAATCAAACCACAATGCCGATATCAGCAACCCCAATAAAGGCTCGAACGGT
ACCAACTCTACCTATGACCGTAATCAGGGGAACCGTGGCTCTCAATTGAATCCGCAGACC
CCGAAGAGCGGCGGCAAGAAGTAA
>Nucleotides: 555..1220 (direct), 666 nucleotides
ATGACACAGAACGAGCAATCCACCGGCGCCAAGCGCCCCTTTAAACAGACTCGGGCCCTT
ATCCGGCTTGCCCTCAATGATGGTCTTACGCAAAAAGAGATCGCCGCACTTTGCCGAACC
CAGCAATCTATTGTCAGCGCGTGGGCAAAAGGGACGAAACTGGCCAATGAGGGGCAACTG
ACCGAATTGCTGACCCGCTATGGCCATACACTGCGCCGCCAATCCTTTCGTCTCTATTGG
TCTATCGACGATGAAACCAAGACGAAGAAATTTTATCGGGTTGAGGGCAAGGTTATTTTC
CAGCACATCTTCTACAACCTGCGGCGCGAAACCAAGAGCGGGAAACTGTGCAAAAATTAT
CCTGAGTGGCGCCTGATTGTGCATCATCATGGGTACGATACATTTACTGTTGTATGGCAA
AATCGTATCCCCATGGACAGTGGCAATACCTTACTCGATAGCCATAACGAAGAAGCTGTA
TGGTTCTCTGATATAACCCCATCAGTAAGCGCAAAACGATTCATACAATTTATCGATAAC
TTGTCGAAAGAGCCTCCGTTTGATCAATTCTCGGATACCCTTATCCTCCCCTTTCTGATC
CGCCAAGCCCTGCTGCAACACGGCTTTCCGGTAGAAGGGATTGAGGAGTATCCGGCACAG
TGGTAG
>C6R1
ATGGCTCAAGAGGCTAAGAAAGATTTTGTATTCAGACGGCATATGTCAATAGGTGAGGTG
GATGCAGAAAGCGATTCAAAATTTCTGAAAGAATGTTTCGTTGAAACAGGAGACTACGAT
GTACTAGAAGATATAAATACATCTGAGTGTATTGTTCTTGGTCGGACAGGCTCAGGGAAA
AGTGCACTTCTTGAACGATTGGAAGAATGCTGTGAACAGACAATAAGAATCGAACCTGAC
GAACTAGCACTGAGACATATATCAAATTCAACAATATTGACATTTTTTGAAAGCATCGGT
GTTAATTTAGATATTTTTTATAGTTTACTATGGCAGCATACACTTGCTGTTGAATTAATA
AAAAATAAATTTTCCATTGATTCACCACTAGCAAAGAGAAATTTCTTTGATAAGCTATCT
GAACTTATCTCTGGAAATAGAAAAAAGCAACAAGCACTAGAGTACATTGAAGAATTGGGT
GATAAATTCTGGTTAGATACAGAAACAAGAATAAAGGAATTTACTGACAAGCTAGAAAGG
TCATTAAAGTCATCCATTGGAACTAACATCCCTGGAATAAATTTTTCAACCGAAGGTAGA
TCTCAACTAAGTGAGGAGCAAATATCCGAGGTTATCCATTACGGAAAGCAGGTAGTAAAT
AGCGTCCAAATCGAGAAACTATCGAAACTATTAAACTTACTTGCTGAAGATATATTTACC
GACCCACAACGAAAAACATACATATTGATTGATAGACTTGATGAGAACTGGGTTGAGGAC
GAACTTAGGTATAAGCTAATAAGAGCATTAATAGAGACAATCCGGAAGTTCAGGAAAATA
GAAACAGTAAAAATAGTCATAACCTTAAGAACCGACCTGCTCAATAGAGTTCTAGAAAAG
ACTAGAGACTCTGGATTTCAACGAGAAAAATATAACAGTTTGTTCTTACATTTATCTTGG
TCAAAAGATAGTTTGAAAGAGTTAATGGACTCTAGGATAAATCTACTACTGAAATACAAA
TATACTAACTCCGAAGTTAAATTTGATGATGTATTCCCCAACAAAATAGATAAAACATCC
CCTATTGACTATATTTTAGATAGAACTTTACTTAGACCAAGAGATGCTATTGTATTTGTG
AATGAATGTTTTAATGGCTCTCAAGGGAAAACTCAGATTACAAATACTATTGTTTATGCT
GCAGAAAAAGCCTACTCATTGAGTAGAATGGAATCGTTGCAGTATGAATGGTTTGTTGAG
CATCCTGCATTAGATAAATACATGGAGATACTTAGTCATAAGAGTAACCGATTTAAGGTT
AGTGAGTTGACTAAAGAGAATATTGAATCTTTAATCTTGCAACTTATGGAACTAGATAAA
GATAACTCAGACATTGTTGTGAAGTGTGCTCACGACTACTACCAAGCTATTTATCCAGAA
GCAAACGCATTATTAAATAAGTTCACTCAAAACCTACTCTTTGTACTGTATAAAGTTGGT
GCGATAGGTATAAAACTTGATGGGGCAAGCCCTGTAGTGTGGGTTCACGATAAGACTCAA
GACCTTACTTCAGTTAAGATAAAAAATACATGCGTTGTTTATATTCATAAAATGTTATGG
CGAGTATTAGCCATAGATAAAAATGGATAA
>C8R1
TTGCTGACTGATACTAAGCTGCGCAACCTCAAGCCGAGGGACAAACTTTACAAGGTGAAT
GACCGGGATGGCCTTTATGTAGCTGTTACCCCCGCCGGTTCGGTCTCGTTCCGTTACAAC
TACTCGATCAATGGCAGGCAAGAGACGATCACCTTTGGCCGCTACGGTGTCGGTGGTATC
AGTTTGGCTGAAGCCCGCGAGCGACTGAATGAAGCCAAGCGGATGGTGGCCGACGGTAAG
TCTCCGGCTAAGGAGAAGGCTCGTAAAAAGGCTCGGGTAAAAGATGCTGAAACATTTGGT
GCTTGGGCGGAAAAGTGGTTGCGAGGTTACCAGATGGCGGACTCCACCCGTGATATGCGT
CGCTCTGTCTATGCTCGGGAACTGGAAACGAAATTTGGCAACCAGAAGCTGACCGAGATC
ACCCATGAAGATTTGCGCATGCTGACGGATGCTATTGTGGAGCGAGGGGCTCCAGCAACG
GCTGTTCATACCCGTGACATAGTGCTGCAGATTTATCGTTGGGCTATCGAGCGAGGGCAG
AAGGTTGAAAACCCAGCTGACCTTGTTAGACCAACGAGCATTGCCAGATTTGAGCCGCGA
GATCGAACTTTGTCGCCTGCAGAAATCCGGCTTATGTATGAATATATGGGGCGGATTGGC
ACATCGCCCTCCATACGTGCAGCGGTAAAGTTACTGCTTTTGACCATGGTGCGCAAAAGT
GAGCTGACAAATGCGACCTGGAGCGAGATCAATTTCAGCGACGCTCTTTGGACCATCCCA
AAAGAGCGGATGAAGCGACGGACCCCCCACCTGGTGTTTCTATCCAGACAAGCCTTGGAC
ATCCTGATCGCGTTGAAGACCTTCTCTGGTGGCTCTGACTATATACTGCCATCCCGTTAC
GACTCAGATTTGCCTATGAGCAGCGCTACCTTGAATCGGGTGATGACCATGACCTACACA
CTGGCCCAGAAAGAAGGCAAGCTGCTCGCCAAATTTGGTCCCCATGACCTGAGACGCACG
GCTAGTACCCTGCTACATGAAGCTGGCTATAACACTGACTGGATCGAGAAATGCCTTGCT
CATGAACAAAAGGGTGTGAGAGCTGTATATAACAAGGCCGAATATCGCGAGCAGCGCACT
GCGATGTTGCAAGACTGGGCGGATATGGTTGATGAATGGACTCGGTCAATGTAG
>Nucleotides: 1653..3518 (reverse), 1866 nucleotides
GTGATTAAAGAGTTTACGCAAAAAGATGGTAAAAAACTAACACTATCAGAATCTGCAATC
AAGCACATTATAGAGGGGGATTTTACCATAAGGCCAATTCAAGGGCATGATAACATGACT
GTATTGCGAGGAGGATTACATACTTATGATGCATGGGTTAAATTCAAGAAAAACTATATC
AACGAATTAGAGCACCTGCATTTTTTTCATAGTTTACAACATAAATATTGGTATTATGCA
AGAGAGCTTGGAAACGGAGTTATTACACTAAGAATTCCCAGAGAACTATTTACTGGAAAT
GCGGCAAAAATAACAATGTACCCTGATGAATACTATAAATCAGGTTTTCTCTGGAAGACA
TTATTCCCTAAAGGTTATGACAGAGATAAAATTATAAAAGTTATAGAGGAGGCTTTAGAT
AATGAGGATATCCATCAGAGGAAAGCAGGGCAAATAATTGGTTACATAAATAAAAACAAC
CCACTACTAAAAATGAAAGTGACCATACAACACCATGGGAAAGAAATTAAATCTGCTTTT
CCTGCTTGGACACAACCAAATTCAGGAAACAATGGTAAGCCATATAGTCACTACGATAAC
ATAGGGTTTGTAATAGCACAATCAACAGAGTATTTCGATGATGAACATAAAATATCAACC
ATTAAAAATTTTCTTTTTCCTGGTTTTCCTATTATGGCAGAAGAGCTTCACCTTCATACC
CCTAGCATCTTCACTACTAGGAAAAAACCTATAAAAGATGAATCACCTACTCTCAGAGCT
GCTAATCGATTAAAGGAGTTGAAAGAGTTTACTGTAACTTATGAAGATAATAATTTAATC
TATAAATATCTAAATGACTTCGCCTTAATCAAATATAACCCTGAGCTAGTTTCAGGTATT
TACGCAAGTGCCAGATACGAAATTTCGGAGAGTCTTTCTTTCTTTAATACATTCCAAATT
ATCCAAAATTTTGTCGATGGACTATATTATTTGTACCTTACAAATCAAGAGCAAAGGCTA
ATTGAAACTATTGTTTTCATGTTAAACAACATGGTCTCGCATACTCTACTAGATATTTTA
TCTAAAAAAAGAATAATATCGGCAATGATCAACATTGTTTCATCCGCAAACATCCCTGAA
CTTTCTTATAAATTCGTCCTAGCCCTAGCAAAATCACCAATTAGGCGAGAAGCATACCTA
GAATACAATTTGGATTCATTATCCAAAAAGAAATTAACTGAAAAAACTCCATTAGATCAC
TTTCCTGATGAACTAGTTATGATAGTAAATCCCAGCTTGGATATTAGCATAGAACGTCAG
GACTTTATTGAAATTTTAAAAGAGATAATTGGCGAAACCTATACATTAAACTTTAATGAG
GAGAAATTAAATTCCTTATTAGAAGAAACCCTCAATAATCAGTCAGAAAATTTCAATATA
TTGATTGATGATTATCTATCTCACTCAACACCAAAAGATTTCATATCTCTATCGGAGTTT
ATAGGGGATATATTAAACTCTGCAGCAAAATATACTAATGGTGACAGAGAACAGCTCATA
GCAAGTGCTGGGTTAATCTTGAGAGATTACTGTAGAATTCAATTCGCTCATCGACAAAGA
ATCAACGCCAGATATATAAGCTATCATGATCACACAGCGGAAATCTACTTACCAATAGAC
AATGACCTTCTATTTGGATTTATTCTAAAACATGAACGTATAACCAACCACGTCAAGCTC
GAAAACTTTACCAAAGCCATAATTAATTTTGCCAATATCATTTCCGATCAAGCGTTAGAA
AATGATTCAAAAAACTTCATGGATAAAATTGGAAAAGATAGACCACCTCTTCCTGAAAAA
TTATGA
>Nucleotides: 3559..4554 (reverse), 996 nucleotides
ATGGTTGACATGAAAAAAGCACCAAAGATAGTCATCTGGGAAAACTGCGATCATCACATT
TCGGCTGCCATCCAGCAGTTTGAAGAACTCTGGCTGCCATACTCGCTTTCATCACGCCGC
TACCCCATCCTTCGCTTGATCAAGGAAGTCCTCGACCAAGCTGTAAATAGCTACATAAAG
ACTCTTCCAGCAAACTACACAGGGTATCTTCCTGGTGCGGCGGTCGGTGTACCTTTCAGT
GAAATTGTCAGACTGGTGGGGCTAGAGGCCATGGTTCGTATGCAACGTCAGTTATTGCGA
CAGTTCATCAAAACTGAAGACCAGCAAACGACGAGAGACATGTGCTTTGTCGCTACGCTT
GAATCTTTGATTGGATTAGTCTGGTGCTGTGCATGCAAATCTCCCAAAAGGTCTACCTCC
CAAAAAGGTGTCAACCTGAATAAGCAACGAAAACATGGATTTTGCGAATTCTGCGGGAAT
ATGACTGAGTTTGCCACCTTTATGGCAACGGTGGAGGAGAACCGAATCAATAATTCCGAA
CTCGAAGATCACAAGAAATTAGAACTCAGTCACCAGTATTGCAGTGAGCATCGACCCAAG
CTGGTAACTGGTGAGTGGAATCCTTTATACAGACAGGCAAAACGCTCTCTAGCGAAGTTT
AATATCGAACTTGCCAGACTGACTCATCAATGCACCAACCGATCCAGACCTAACGCACTA
TCAGGCAATGAACTGATAGATAAATACTTTTTCCAATTGATGCTGAAATTAACCTTGCAG
TCCGCAGATGAAGCCGAATTACGTAACTTGGCTCGTAGAATGGTGGACTCAAAATTTTCT
GACACAAAAAAAATAATACTTGTCCTCAAACAGTTAGGATTGAATCAGACTGATATTGGG
AGACGAATAATAACCGTTAAACAAAAACCAATGACGCGGCAAGCTATTTCCAAATCATTG
CCATCTTTTCGAAGAGAGTTTCTATTGTCACAATAA
>Nucleotides: 4632..4862 (direct), 231 nucleotides
ATGCAAACAATGGCATTCAAGACCCTGATTAATAGAAAAGCACTTTTGGACATGATCCCA
CTTTCTGCGCGAACAATTTACAACATGGAGCTGCGGGGAGAATTCCCGCGCCGTATTGCG
CTGACAAGCAGAAATGTTGCTTGGGATCTATCGGAAGTCGAAAAATGGATTGAAGAGCGT
AAGTCTTCAGGATTCCATGCTTCACGCCCCGGCCAGACTATTGGAGGTTAA
>Nucleotides: 4867..5730 (direct), 864 nucleotides
ATGGCCCTCGATCTCATGGCCGCTTTTACTGAGCTGCCGCCGCCTATTGATTACGTCCTA
CCGAATATGGTTGCGGGAACTGTAGGCGCAATTGTTTCACCTGGTGGGGCGGGTAAGTCC
ATGTTGGCCTTACAGCTTGCGACACAGATTGCTGGAGGCCCAGATCTACTGAAGATCGGT
GAATTCCTGACAGGGGCTGTGGCTTATCTGCCAGCTGAAGATCCGACCGCCACGATTCAT
CATCGGTTACATGTATTGGGTGCACATCTCACGCTTACAGAGCAGCAGGCGGTAGCTGAT
GGATTACTGATTGAGCCGCTGATTGGTCGGTGTCCTGACATTATGTCTTCGGCGTGGTTC
GACGGACTTATACAGGTTGCTGATGGCCGACGTCTGCTGATTCTGGATACTCTGCGGCGC
TTCCATATCGAGGAGGAGAATGCCAGTGGGCCAATGTCGCAGGTGATTGGCAGGATGGAG
GCCATCGCTGTCGAAACGGGCTGCGCTATCGTATTTCTCCATCATTCCAGCAAGGGGGCG
ACCATGATGGGGGCTGGTGATCAACAGCAGGCCAGCCGTGGTTCATCTGTATTGGTCGAT
AACATCCGTTGGCAATCCTACCTTTCGGGGATGACGCCAAAGGAAGCCGAAGAGTTGGGG
GTCAACGACGGCCAACGAGGTTACTTCGTCCGCTTTGGCGTCAGCAAAGCCAACTATGGA
GCACCTTTTCCCGAACGTTGGCTGCGCCGACATGAGGGGGGCGTACTCAAGCCGGCTGTG
TTGGAGAGACGGCGTAAAACTAAAGAAGTATTGCCGTTCAAGAAATCGGAAATTGCTCTG
GAGGGCGCTGATGACAATTGGTAA
>Nucleotides: 5717..6472 (direct), 756 nucleotides
ATGACAATTGGTAACAAGGTCGTTCCAACCAGTACCAGTGCGCAGGCACGAGTGATGATC
TACCAAGCGACTCAACGCCCGAGTATGAGGGAGGCAAATTGGATGAAGACATCCTTTGGC
CGTTGTTCTATTCAGGGGAGGCTAGGCCAGCGGCACGCAGATGTTGTTGAGGCAATCTTG
TATTGTGCCGAACGTCGCCGCGATGTGTCCGATGGTGGTGTCGAACTTCTGGTAGACCCT
GCCAAAGTGCGGAAAACGCTGTCAGACAGCCGGTATAGCCTCTTCCAGCTTGAGAAATTA
CTGACTGAGCTGCGAGCAGCAACCGTAACTATTGAAACGTCACAGTTCGATTTTCCAATA
ATCGGTGGTTTGATAGATCATGTTATCCCTTCACCGATGACACGCCTTGATCCTTTGACG
GGAGGGGAGCGGAACTTATGGAGAGTTCGGCTTGGTATTGCACTGGTCATGCTATTGGAG
CACGACCTAAGCCTGTACTACGATCCGGCCCCCATTGCCCGTTTGCGGCACGGTATTAGC
CAAGCTATTGCTCGCCATATATTGACCCACAAGTATGATCCCACCGGAGGATGGCATGTT
GACACCCTGATTCGCGCAGTGTGTGGTGAAAATCTTAATAGTCAAAAGATACGAAATGAG
CGTCATAGGCTCAGGGAAGATGCGGAAAAATTGCATGCAGTTGGGATAACGATAGATGCT
GAAAATAGGATAAAGCGTCTCATCCCTGCCCGATAG
>Nucleotides: 6757..6825 (direct), 69 nucleotides
ATGAATTTTCTTTATAATTTACTGTTTTATATGGTTTTTTATCTGTTTGCATATCTTTTC
CTGGCGTAA
>Nucleotides: 7024..7221 (reverse), 198 nucleotides
ATGGGTAAAAACACTAGTAATAAAAATCATATCACCCAAGCTTTGCCATTCAAAACCAAC
GCTACAGACAAAGGCGCTCGGAGACTGACAGCCTACGAACTCGCAGAGCTTCGTCAGGAT
ATGGTCGAGTCATCAGCCAAGATGCGGACAGAATTGGCTCGTAGACGACACCATTACCCG
ACTAAACAGGACTTGTGA
>Nucleotides: 7456..10791 (direct), 3336 nucleotides
ATGACATCTACATTAGATAAACTTTTAAACGATTGCCGATTGGCGCGTCTGTTTTCCTCT
GAATCGCGCCCATGTGCACTACAGCTTTGGGTCTTGCAACTTAAGTCTGAGCAATTGACA
GAAAATCGAGTGCTTTATGGTCGGCTACTTCCATATAATCATGCCAGCAATACTTGGTCT
TATAGTGACAATAATAACTATCAGCCCTTTGGACAAACCAAAGTGCAGATTACCAAGCTT
AATCTATACATTGAGAGCTCTTGTTGTGCCGAGCTTTTGACGCAATTTTGTGATGGAAAG
ACAATATCTGAAATTAGTGACACACTAAATCTCAATTGCTCCAATAAATTAAGAGATAAA
TTTGGTTCCACAACGTTCGAAAATAATAACTTGGTTTATCGCCCTGTTGCTTATTTACTC
AACCGAGATGCAAATCACAGACAATCGATCAGTAGCCCACATGGTTCTGCTGGGGCTTTT
AGCGCTTCGATTACGAGAGTAAATAAGGGCGAACTATTTCGTCTTGGTGGGGAATATGAT
GCATCTTTAACCGAGATGATAGTTAAACACCTCAATGTGGAAACAGGTTTAGATTTTGGT
AGCATCGATGTCACTCGATTTGGTGACCTTGAGTTGTTAGTTTTTCCCACGTTAAACGAT
CTTGAGCAAAATTTGCTAAGTGTAGAATGGACAGGTTCTCCACGCGCGCTACATGTTTGT
TTTGATTCGTTGCAAGTATCATATTTTGATAGGTTTCAGTTTCATCTCAAGATAATAAAT
GATAACCAAGTTATTTATTCCACTATTGTTTCAGCAAATCGCAATGATGCAGGAATATTT
GAATATATATATCAGTTTGGCGATGAACTTCAGGAGAGAACGGATAGCACGGAGCTAGAA
ATTTTTGGCTTTCAAAACAATCAGCTAAATGAAGGAATTCTTTGTTGCCGTTGGCAGATC
GGGTATATCCGAGAAATTAATGTTCAAGGCCATGTGATGGGTCAAAGTGCCAGCCCCGTG
AAGTTTGATTGGCTCGAAAAAGCTACTAGAGCGACTATGGTGGACCGTGTGGCGGCAGTA
CTTAAAGTCAACCGCGGCAATCCGGGGTTTGCTAATCACATCGGTTGGCGGGAGGTTGAT
CCTTGGGTTCCAGTGAATCGAGAGCTTGTTGCTCTTTTTGCGCAAATTCACCCGCCTAAA
TCGGAAGGAAAATTTTTCCAGCGCTGGAGTACAGGTGATGGTGAGGGTCGACTCCAATTT
GTGGAGTGGTTCAGGGCTTTATTCGCCAAGTATCAGCAACATCAAATAGTTATATTTGAT
CCCTATTTTGAAGCTGCTGGCTTGGGGCTTTTATTGCTTTGTGCGGAAATAAAGTCTAAT
TACATCGTATTTACATCATTACCAAAGTTATCGAAAGAAAATGATGTTATGCAGGCAGAG
TACGAACAACCTTTATCTGGACGGGTTAATAACCTAATGGCTAGTTGTGAGCATAATAGC
CATTTATTGAAGGGTGTCAATATACGTATCTATGGTCTAAAAGAAGGACGGCTGCATGAT
CGATATATTTTGATTATGGGTTCGGATGGCCTGCCAATTGCAGGTTTTCATTTATCTAAT
TCATTTCAAAAAGCAGCAGAGAATTATCCTCTACTGATCACTCCAATTCCAACAGATGTT
TTACTTCAAGTTGAGCAATATAAATCTGCGTTGGTGAAAGAGGCATTGGCTTCACGGCCT
AGTTACAATGCAGATAGTCCCAATATGCGACTTCTTTTCGACTCTACTAGTTTGCCAGCA
GTGCCATTGCGTTACGAGCCATTACGCTTTCTCGACAAATGTGAGGCTGGTAATGTTCTT
AGTGCCTGGTCTGGAGAAATGTCACTTAGAGGTTTGAGTGGCGACAAGTTGAGGTCTCGT
ATGACTGATCTCGGCCTACTCAAAGATAACTCGCTTGCATTGGTCAGCGGGTTGCATAAC
TGTATAGACAAACAATTTATTAATTCTCAGGATTTCGTTAACACCTGGGAAGTTCTTGGA
GAGGTCCTTGCACATTCATCTAGTGATGACAGATGGGGACGACTTCTAGAGTCCGAGAGT
GATTTTCTAGAGTATTTAGGCCAATTCATTGAGTTATCCTTCGATCGTGCTCATGATGAT
AAGGATATGGAACTATATGTGGTAGATATATGGTTTTTTCGAAAGTCAGTTGAAGACCTC
TTACACAGCTCTTATCGAATAGACAATATGTTTCATTCGACAAAATACAATGTTCTAACT
TGGTCGGAGTTTTTTGCAGTTAAAATTCTATGGAGATATAGACCTAATCACCTACTGAAC
ATTGCCGAAACACAAGTATCAAGATTGCAAGTCGAGCCTGATAGTTCAGAGGCAATACGT
TTATCTCTATTGAGTCAAATAGTCAATGAAATATCGTTATCAGCACAGTTTGAAATAAGT
GAAACTCAACGTAATTGTCTTTTGACTAGTTCACTAGGCTTGTTCCGATGGATGGGGATA
AATGCGATAAAACGACGCCTAGAAACACCTGGTGGGCTTGCCGATGTAATTTCATTGTTG
GATGGGTTTGATTATTCAGAACGGGTAAGAATTCTAGGTTGGATGATTAATCATGCAGCA
AGAGATGCGAATCAGTCTGAAATTTTCAATGGATTGGTTACTGCCTTACATAAGGGAATA
GAAGCACCTATTAGTGCATGTGAATTGAAGGACCTGATCAACTCTATGCGAGGCCATATG
AAGCAGTTGGCTTGGGCAGAGCCTTGGTTGTTTAAAGACGTAATTTATCCCCTCTTGCAG
CGTAGCCATGTAACTTACGACAATACCTGCGAGATATGGATGCAAGAGATGGATTATATG
CTGAGACCGCAATTGAAGAATCCATTCCGCTCGTTTGAACGAGGTCGTGAGGGTCAGACG
ACTAACATTGCAGCCTTCCTTTTGGCCAACTGTAGCCCTGAACGGCGGGAGGCCAGCTTA
CATATGGTAAGGGATATACTGAACAGGCAGAAGCGGATTGTGCTTCAACCGCTTGCCAGT
ACTTCAAACTGGGGTTTATGGGACGATGCACTTAGAGTCTCGTTATGGATATTGGCCTTT
TGCAGATGGAGCGAATTCTATCTGCGTCAACGTAATGTGACTGATGAGCAATTGGATAGG
CTAACACGAGACGCATGTAATATTGCATTAGTTAGGCCGCTAGAAGAATGGCAGTCTGAA
GGGGTTAACAGACTTGGTGAACTCGCAGCTTTTCTAGCTCAGGTCGATGAGTTGCTGAAT
GAAGGTAATCAGCTGTCAGGCGACCTCAATAAGTAA
>Nucleotides: 11004..12338 (direct), 1335 nucleotides
GTGATTCATGTGCATCAGTGCTTCAACGCTGTTGGGCACGGTACTTTTTTCAATGGTTTG
GCGTTCGATGAACGGAGCAACAGTTCATTTAGCTGGATTTACGACTGCGGCTCTAAGCGC
AAGACACGGCTTGAACAGGAACTCAGTGACTTGGAATGTTGGCACCAATGGCCTGAGGAG
GTCGACCTCTTGGTGCTTTCTCATTTCGATGACGACCATGTCAATGGTGTTGAGCGACTC
CTGAGCTCAAGAAGGGTAAGAATACTTGCGCTACCATATATGGACGTTGGTCACAGCTTG
GCCTGTGCCGCGTCAATTGGCACAGAGCCATCTTCTGTATCGACGGCGATGTTTAAACTC
GATCCAGTAAATTGGCTGCAATCTCGTGGTTTGGCAGGACAGGTCGACACTTTGCTCTTG
GTTCAGGGAGGTTCAAGTAGTAACAACGACACTCCGGTCAACGGGGAGCCGCTCCCACTA
CCTGGTGAGCCTGAAGAGAATCGGAGAAGGCGAGATTCACGACCTGACACCGATGTGACA
ACTTCTTTTCAAGGTACACGCACTATCGTCACTGGTCATTCAGGCAATACTAATACTGCC
ACCGTTCCTCGAGTAGTCTTCTGGAACCATCGTATCGCCGCGGCTTCATGTGGATCATTT
CTTGAGCTTATGTTCTTTAATGCAACACAACCAGATCTCTTTCGTACAAATGCAAGTAAC
AGTCTGCTTGCACGTCGATCTGGCCAACCCATTTCAGTTGTTCAAGCTGACGTCGATGTT
GTTGTGCAGAGGTATCGGTTACAGGATCTAAGGCGTTCACCAAAAAAGGGATGGCGTGAC
GCACTTCGGGCTGTTTACGTGAAACACTTCGGCAGTTCTAGTCAGCAACGTAACAATATA
TCGCTTTGTCTACTCATACGTCCTTTGGCGTCTGAAGTTGGATCCTGCTCACTAGGCTTG
TTCGGGCAACGCAACATTTACAGTCCCACACCTCCGAGTCGAGTTTCAATTATTGAAAAG
GCGGGAACGTTGCTTTTGGGCGATTTACGCATAGATAAGGCAACCCTTGCAGAGATGCAG
GTTCATTTTGGAGCTGTGCGTTGGGCTGATCTCAGTACTGTCCAAGTTCCACATCATGGT
TCTCAACATTCGTGGGAATCCGGCGTTGCTAAGGTTTTCAGACCAGAAAGATTCATTCAG
TGCGTTCCATGTGAATCCCCTCATCATCCTCATAAGAACGTCAGCGACGACTTGAGAGGG
GCTGATGTTTTTCATGCAGACTACAAGGCTGGTGTTGTTATTGACTACCACTTCCCTTTA
TTCAAGTCGTCCTGA
>Nucleotides: 12802..13749 (direct), 948 nucleotides
ATGGCTCAGTTAAATATTCGTATCGCAGATGCCGACAAACAGGCTGCAGAAGAGGTGGCA
AGATCTGCTGGCTTTAGTTTGGGTGAGTACCTCGGAACGGTTGTGGCATACATGTCGTTC
CACGGCACATTGCCCGTCGTGATCAAGTTCAAGCCTGTTGCAATCAAGCCGGATGAGGCT
TTTCAGCAGGCTATTGTGAAGTTCCGCAATGCTTATATGGAGGTTAACCATCTTTACGAT
CAAGTGTTGAAAGAGGGCGAAATGACTCCGCTCAAATTGCTTCGGCAACCTATCGATAGC
ATTGATGCTGCGGAGGATTTCTACAAAACATATGAGTCTCAAATCGCATTAGCACCCGGC
CAGTTGGAAGCATTGGCTATTTCATCGACCGAACAGCATATGTTTGCTCGTTGTCGGGAG
CATTTTCCTTACATACCGGGACACTTGCGGACTGCAATTCGCATGGTCAACATGAATAAC
CGACCTGTCAATAGTCAAGACCTTTCTGAAATGCGAGAAGCTCTGCAGCGGGCCGCAGAC
CAGATCAATATTCTCCAGGAAATGACCAAAGGTGAGATATCGGTTGGTGCGCGTAGTGCA
TTCTTCATCCGTGATGTTCAGGATGCCACTTCTTGCGCCTTCATGGCTACTCGACCGGGT
GAGGCGTACATGGTGTGCACGGCTTGGAGTGAACGGATGAACATGCATGTTCACCAAGCC
GAAATCCAATTTCAGAGTCTTGGTGTGGTTGACGACCTGAAACAGCTCGAGATTATCTGG
ACGAAGCTTCGGGCACTTGCTCAAGCTGTTCATGATTATCTTGACCGGACATCTGAACCG
ATGGGCGGCTTCGAAGTACGGTACATTGAGGAGCTCAAAGAGCAGACCCTCGCATACGTG
CAACGTATTTCTCCGCCTGAAAAACATGTTGGTCCAGACGCAAGATGA
>C8R2
ATGCATAGAATATCGGAGTTGGAAATTAAAAATTTCCGTTCATGTAAGAATACGAAAATT
AAATTAGAAAAATTTACTCCGCTTGTGGGTTACAATAATGCTGGTAAATCTAACATTCTC
AAATGTTTAGATGCACTGGTTCGGGGGAAGGGACAAACAGATTCAAGCTTTAACGATACA
AAAAAACCAATAGAAATTATTGCTCGCTTAGTTGGTCTAAGTGATAAGACTTTAAGTCAT
CTTTCTGAACCACAAAAAGTAAGCTTAGAGCCTTATATCGTTGATGGTTCATTGGATATT
CGTTTCTTCCAGGAAAAGCCAGGAACAGCAAAAAATGCTGTGGTTCTTGGTATTCGGTCA
CCTCTAAATCCTAATGGCGAATGGAGTAATCCAAATGGATTACCTCAAGCCGTTACAACA
CTGTTCCCTGAACCAACATTTATCAATTCGATGGAGGATTCGGCAGAAGACGTCTCTAAA
TTTAAGGTGGGGAATACAATAGGTAAGCTAATTTCAAATTTGCAAAAAGAAATTTTAAAA
ACGAAAGGTGAAGAGATAAATACAGCCTTGTCAGCTATAGGGAGAAAATTGAACCTTAAT
GGTGATGAGAGATTGCAAGAATTTTCTGAATTTGATGACTCTATCAATGGTAAAGTCGGT
GATTTTTTTCCTGGTTTAAAACTAAATTTAGACATCCCCACACCTGATATTAGTGACTTA
TTTAAACAAGGTAATATCAAAGTTACCGAAACTGGTAACCAGAGAAGTACCGATTTCTCA
GATATGGGGCATGGAGCTCAGCGTGCTATACAGATGACGTTGATTAGGCATCTTGCAGAA
ATAACTAAGGATGTGAGTAAAGAGGGCAAAACCAATTTACTACTGATCGATGAACCTGAA
CTGTTTCTTCATCCTCAAGCGATAGAGCAAATCCGTGGCTCGCTGAAAGTTCTAGCGGAA
AAAGGCTATCAAGTTGTTTTTTCAACCCATTCACCTTTTATGATAGATCAAGCAGACATT
CCAATTACGAATATTGTGCGTAAAAATGAGGGTGGTACTAAAGTTGAAAGCCGGTTAAGG
GAGGCTATTGAAAAAGTACTTGACGATAACGAATCTCAGGCACGATTGCTTTTTGATACC
TATAATCTTGGACAAATACTATTTTCTGATATGGTACTTGTTGCAGAGGGGGATACAGAA
AAGCATGTACTACCAACCTTATTTAAATCAGCTACTGGTAAGACGCTTGGCGAGTCGAAG
TTAGCGTTAGTAATAGCCACTGGCTCACCAAATATACCGGGAATGCTTTCGATTTTGAAA
GAAATGAATATACCTGCTAAGGCATTAGCAGATTTAGATTTCGCTTTTACTGTAGCCAAA
ACAAAGCAACTTATTGAAAAGGATCACCCTGCTTTAGAGGCTTGCTTGGATATCATACAA
GAAATGCAGCCAGAATATGGCTTTCTATTAAACGGACGAAATCCAACGAAAGGCAATAAC
TTTAAAGCCTCGGATATTTATGAGCTTTTAGCTAGTCAAGAAAAGTCGAAAGAACCAATT
AATGTTATTTGCGAACATTTTAAAGAAAACGCAATATGGATATGGTCGTTAGGTGCAATT
GAACCACATCTTTGTCTCGACGCAAAGGAAACAGGAGAGTGGTATAAATTTAAGCAAAAA
CTTACAGATAACCCAATTGAAGATGTAGTCGCCGATCATAAGCATATAAAGGCTTTCGTC
ACATGGTGTGTGAGCTAA
>C8R3
ATGTACGACATGAAAGCTTATGCAGTACGAAAGGACGGTGTTATTCAGGTGGCGCTGTCG
GGTTACCTGGCTAACTCTTGCTGGACTGCAACGGTTAAGGATAAGTACCCAGGCGGAAAC
ATAGTGTATGTGGTAGACCCTGGTACAGCCCAAGTCTTTGTTGAAGAAACGATGAGGCCG
GGTTCCGAAATCTGCCTCATGATGCTTGTACCATGGGTGGCTCAGGTCTCGATTCCATCG
ACAGCGCATGACCAAATAACGGTGTATGTGAACGGTGATGCCAAACTCAAGGTGGATGTG
AAGAATGAACCTTCACAGTATTGCGTAATCGCGCTGACGACTTCACCTGCCGGGAGCTCG
AGAGGGTGTTCAGTCATCCCGGCAGATGCACCTTATCTCGCGATCTACAGTTCAGTTTTC
GGACCTGCATCGAAGGCTGAGTGTGAGAGCTGGCGACAGCAGAACTGTATGTCACAATAG
>Nucleotides: 1112..1756 (direct), 645 nucleotides
ATGAAGCGTGAGATCAACTACAAAACGATGCGAGTGGTTGTCGGCACGATCGCGCTCTTA
CTAGCACCTGCGGTACATGTCTTCTCAGGAATGGAAGCAGAGCTTACGTCCATTAGTATC
TCGTATTGGACCGACGCGAGGGACATATTTGTCGGTGCATTGATTGCTGTTGGCTTTTTT
CTGCTCGCATATAATGGAGAGGGGGGCAAGGCTGATTGGGAGTTTTATCTCAGCAAAGCG
GCTTGTTTGTTAGCCGTTTTTGTCGCACTTTTCCCCACTTCGGGATATAACGAGCTAGAT
AGACCACCGATTTGGGCAGTGAAATCTGCTGGATCTATTGGACTGCAAACAGAGCACATT
CATTACGGCGCAGCCGTACTTCTATTCGTGTGTCTTATCGCGATGATGTGGTTCTTTTCG
CATAGAGCCTTGAGAAAAGGCAAGCGTGGCCGTGCTTATTTTTATCGGGTTATCGCTTTA
TCAATGGCCGGAGGCATTTTTTCACTACTAGGTTTTGGTTATCTCCTCGATTGGAACAAT
ACCGTTCTATATATCGAGATTTGGGAACTTACACTATTTGGGCTCGGTTGGCTGGCTGCC
GGGACCTACAAGACGGAACCCAGCCTTGAATCGATGCCATGCTAA
>C10R1
ATGAAACCCATGATGAAACCCATGAATTCCGCCCGCTGGGGACTGTCGGCGCTCGCCCTC
TCCCTCGCCCTGAGCACAGGTGCCGCCTTTGCCGAAGAGACCCCGCCGCCGGCCACCAAC
CCGCCCGTGGATCAGGGTCACGGCACCATCAAGTTTATCGGCGCCATTATCGACGCCCCC
TGCTCCATCGCCCCGGAGAGCGTGGACCAGACCATCCAGATGGGGGAGATCGCCAATTCA
CTGCTGAACAAGCAGGGCTCCACGCCGCTGCGCCCGTTCGAGATCCACCTGGAAGCCTGT
GACTTCGCCACCGCCAGCGACGCCACCGTCACCTTCAACGGCATCCCGGCTGACACCGCC
AAGAAGAGCCTGGCCCTTAACGGCGGCGGCTCCGGTGGCGCCATCTCCCTGGTCAACAAG
CAAAGTGGGGAAGAGATCGTGCTCGGCACCCCGACCAAGGTGGCCAGCCTGGTCAATGGC
GACAACCACCTGAAGTTTGGTGCCAAGGTGATCAGTACCGTGGCTCAAGGTGGCAAGGCG
GTGCCGGGTGAGTTCGATGCCTCCGCCGACTTTATCATGACCTACCAGTAA
>Nucleotides: 2411..2536 (direct), 126 nucleotides
GTGTTGCAGCATAGGGTCCAGCAACAAGCGACCTGGTCGGCACTTCACTTAACCAAGGGG
TTCAAGGGCGGTGGCGAGGAGGGGGGCATCAAGGCAAAAGCTGGTGACATGGCAAGGGCG
GAATAA
>Nucleotides: 2612..3898 (reverse), 1287 nucleotides
ATGCTGGAAGTCAATTATCACCTCGGTGAGCAGATAACGTTTATTCCATCACGCTACAGT
CTGGTGAAGCAAAGGACAGAGTCCTCCCGCGAAGTACATTTAAGCCAGAAAGAGTGCCAA
CTGCTGGAGTTTTTGTGTGAGCATCCCCAGCAGGTAATATCCAGGGAGGAGTTTACCTCT
GCACTGTGGAACAACAGCGAAAGCAGCGATATCGGTCTGAATAAAAATATCCTGATGATC
CGGCGCAAGCTGGAGTCCCTGGGGGTGATGGACTCTATCCGTACCGTGCCCAGAGTGGGT
TACATGATGGATCTGACCATCCTGAAAGAGGAGCTGATCATTGACGACGCCCCCGACACT
GTCACCCATGATGCGCTGGTCGGAGAGCTGGTTGATGAAACGGACCCAGGCCGCGATCTG
TTTGACGAGCCCCCCTTGCTGCAACCCGCATGGCACCGCAGCAGGGTTATCCGCAAGCGT
GGCATCATGGTCTCGTTGCTGCTTGGTCTGCTTGGCCTGCTTGTTCTGGCTGGCTGGTTT
CTGCTGGCGGAAGAAGAGAGCCTGCCCTATCTGACCAAAAAGATAACCACCCGGCACGGC
ATCATCTATCGCGTGGATGGGGCCAATCCGCCGATTTCCAGCGCCACCTTGGAGATGATT
GACAAGGCTTCTGCGCAGTCGGCGGAGAGCGAATACCGGATGATGATTGCCGACCACCTG
ATATCGCTGGTCTCTTATGAAGGCGATCGGCCCCTGTGGGAGAAGGTCTATTTCGTTCAG
CATGACGCGTCGCTGGAGCCCCAGCTAAGGTGCATCGCACAGCATCTCTCTGTGCCCCCC
TTCCGTGATTTTCCGGCACCCATGGGGGAGGGGTATTACAACAACGTCAATTTCTATGCG
CCTTGTGATGGGACAGAACATCCCGTATTGGCGATGCAGGTCAGACACAAGGGGTATGGT
GCGCCGATCCACGAATTCGTGCAGGAGGTCTCGTTGGTGACGCCAGCCGGTGAGGAGATG
GCAGAGCTGACGCTCCTCAAAACCCGTGATGGCAGGCTGACGGAGATCAACGGCCGCTAT
CCCGATTACGTCATGAAAGCCCATCTGCAGAGTGTGCACGTCAAGGCGCTGGAGTCGGAG
CTGCTGACCCCCTACCGGGCGGCTGTCATGAGCATTATGACCAGCGAAGAGGAGCACTTG
CGTTACACCCTGGAGGCGCAAAAAGTGCTGCATGCCTCCACCGTGCATGGCGGTTTTCTG
ATGCTGTCGCGCAGGGCGCCAGAATAA
>Nucleotides: 3984..4193 (reverse), 210 nucleotides
ATGTTCTTCAACAGGCCTGATATCAATGATATTTTTCCGGAACCAGACAAGTCTGCAAGC
TGGAAAAGCAAAAAGAATTATAAATACGATTACGTAAACATACCTATAAAATACATAGTA
AGAATATTTGTTTTACTGCTGATTGCGTTTGCCATGCTGGACATCTATCTTACGGTCAAG
ATTTATATGGAGTACAGCAGCGGGGTGTAG
>Nucleotides: 4625..5728 (reverse), 1104 nucleotides
ATGAGAAACTCTACCTTGGCAATTGCCATTTCAATGGCGTTGTCCGTGCCTGCTATTGCC
AGCACTGTATCTGCACAGGAGGCAAATAATGGCAACGGCTATTTTCAGCTGCAGGTCACC
GAAAACAATGAACAAATCCAAACCGATGCGGTGAATGCAGAAATTGTCAACTTTCCTGAC
AAGAACATGGAGGCCGCAGTCAAGTCCGCGTTAGGCATTGCAGAGGCAGACCCAGTGACG
AGCAGTGATATGCTGATGCTGGACCAGCTGAATGCCGTCGGCAAGCATATCGAGAGTCTG
GTTGGCATGCAGTTTGCCAAAAACCTTGTCTCATTGGATGTGACGGACAATGATATCAGC
GATATTTCCGTGATCAGCACACTGCCACTTACTTCGCTGAAGATAGGTGCCAACCACTTG
AGCGATATCCATCAAATTGGCGCCATATCAACCCTGACCGTACTGGATATCTCCAATAAT
GGCATTGATTCACTGGACGCTATTACCGGGCTGCAGAACCTGAGCAACCTGACCGTCAGT
CATAATCCGATTGATGACCTCTCCCCACTGGGGAAAATGGGCAAGCTCAAACAGCTTGAG
GTAGCATCAACCAAGATCTCCACCCTGGAATTTATGCCTGCAACTCTGGTTGGCTTGAAT
ATTTCGAACAACAAGATTGCGGATTGGTCCGGCATTGCCAACCTGCCCGCCTTGCAGAAG
CTGGATGTGTCAGGGTGTCGCCTCGATGATCTCGAGAAGATAGTGCATGGGCCGCGCTAT
CTGGCCAAACTGACTGCCGATGACAACTACATCAGCAATGCTCGGCCGCTGGCCTATCTC
CATGACAACACCAGTGTGTCACTGAAAAACCAGCACGTGGTGATGGCGGATACGGTGCAG
GGTAAGTGGCTCACAATTGCTCTGCGCACCCCGGAAGATCATGTGCCTGCCATTGTTTGG
GCCACTCCCGGCAGCTATGACGAGACGAACAACCTGCTGGTTTGGGAAGGGGCAGGCCAG
AATTCACTGACCTGGTCGTATGAGAGCAGCAACAAGAAGGTGGTTGCAGATGGCACTGTG
ACTCAGCTGGTATCCAAGCCGTAA
>C12R1
ATGATAATCAATCGCACACTTCCATTAGGAAGTCTAAAAATATTATTGCACTGGCTAGTC
GCCTTATTGATGATTGGACTAACCCTGTTAGGCTATCTGATGGTTAAATTTGAAATGTGG
GATCTCTACTCCTTACATAAATCCATGGGAGTCATAGCATTGCTGATTGTTGTGCCTCGG
ATCATCATCCGACTAGGTAATAGGGGGATTGTGTCAGTTCGACAATATTCTCGTAATGAG
GTATTGGCAGCCAAGATGATTCACTTGGGGTTGCTTGTTTCAACATTAGTTATTCCTGTC
TCTGGCATGCTATATTCTGGGGCTGCTGGTCGTGGAGTGGCCATTTTTGGTCTATCTATT
ATTCCCATGAACCTGGATGGTAATGATCCTGCCAATGTTGTTCCATACAGTGAAGCGCTG
AGAAGTACTGCACATGCAATCCATATCTATATGCCTTATATCATGCTGGCATTTTTATTG
ATTCATATTGTTGGTGCGGTAAAACATCACCTGCTGGATAAAGATGGTACGTTACTGCGG
ATGCTTGGTCGACAATAA
>Nucleotides: 1620..2489 (direct), 870 nucleotides
GTGTTCAAGGCGATGGACTACATCAGCCACCATCTGGATGACAATCCGAGTCTGGATGAG
GTCGCGGCGGCGGCGGCCATCTCCACCTTTCACTTCCACCGCATTTTCAAAACGATGATT
GGCGAAACCATTGCCGGATTTACCCGGCGCCTGCGCATGGAGCGTGCAGCACGTCGCCTG
CTCGCCTTCCCCCAGAGCGACATCACCACCCTGGCGCTGGCCGCCGGGTTCTCCAGCTCC
CAGAATTTCGCCAAGGCCTTTCGTCAGCACTTCGCCATGAGCCCTTCGGAATACCGCCAG
CAGCAAGGGGGAAACTGGAAAAGCAAGATTGGAAACGATCCCCTTCCCTTTGAAACCTAT
GATGACCTGGTCATGCACCCGGTCACCGAACACCCGGGTCTGTTGCAGGGGGCAAGCGTC
AGGCAGATGCCCGCCCGGTACGTGGCGTACATGCGCCGCCTTGGCCCCTATGGCAAGGAG
ACCTGCGAGCAAGCCCACCGGGATTTGCTCGCGCTGTTCGCCTCAGACGAGGCGATGACA
CCGGCGGGTACCCTGAGTCTCTATTGGGATATTCCCGATATTACCGATGAGACCCGCTGC
CGTACTGACGTCTGCATTGAGCTGGGGTCAAAGATCCCCACTGGGCGCCAGTTAACCACC
CAGATCATCGCCGCGGGCCCCTATGCGGTATGTCAGTTTATCGCTCGCGGCGATCAACTG
GTCGCCTGCTGGGAGACGGCATTTCGCTGGGTAGTGGGCCAAGGGCTGAACTGCGACGAT
CGCCCGTGTTACGAGCAATACCACGGGGGCACGGACCCCGACCGGGATCATTACGTGTTT
GATATCTGTATCCCGCTTATCGACCCATAA
>Nucleotides: 2556..4307 (direct), 1752 nucleotides
ATGAATATCAAAACGCTGTTTCTCGCTAGCCTGCTGGTAGCGCTTCCCGCTGCCGCCAAT
GCTCAGTCACAAACCCAGACTCTGATCTTTGGCGGCACCATCTACAGTGGCGATCCGGCG
AACCCTCACCCGGAGGCGGTCGGCATTGAAGGGAAAAAGATCGTGGTGGTCGGCAGCTAT
CAGGAGGTCAGCACCCGCCTCGGCAGCCACGCCAAACGCCTTGACCTGAAAGGAAAGTAC
CTGATGCCGGGGCTCATCGACAGCCATGTTCATGCGGCATTTGCCGGCTTTCAGGGGATG
ACGGTTAACTTTCCCGATGCAATGAATGAGGTTGAGCAGGTGCAGCAATTTCTGACCCGT
AGCAAGGATGATCCCCGCCTGACACTGGGTGATGTGCAGCTATACAGCAATGTTTCCCTC
GACTACTGGCATCAGCTTCCCCTGCTCGATCAGGTGTTCAATGGCTCACAATACCGGCAG
ATCCCGGTGGTACTTGCCGGGTCGGATGCCCACACCGGTTGGGCCAATCAGGCCATGCTG
CGCAAGGCAGGCATTGATGCCGAGTCCCTTGCCGGTCGTTATGCCCCGTTGAAAGGCAAT
TTTGGTCTCACCTCATCCGGCAAGCTGAATGGCTTTGCCTCGGAAGGCGGGTGGGATGCC
ATCCTCAAGGCGCTGCCCTCCGTCAGCGACGAGACGATTGCCAATGCCATCATGACCGCC
GCCAAGCAGCTCAATCAGGTGGGCATTACCGCCTGGATGGACCCTATCAGCAACATTCGC
CCCCTTGCGCCCATCTTCAACGCCGAACCGGATCGCCGCGACACTGGCCTGCTGCCGGCG
TACAGCATGCTCTCCCGGGAAGGCAAGCTGACCGGGCATGTATCCACACTGGCACTGGTG
GGGATCCACTCATCACCCGCCATCATTGATGACGTATTGGCGCTGCAACAGCAGTTTCAA
GATGCCCCGGACGTTAAACTGGTGGGGATAAAAATCCTGCAAGATGGCGTCATCGAGTTG
CCATCCCAGACCGCCAAGTTGAGCGAGCCCTACCTCAACCGTCCCGGTTACAGCGGCAAG
GACGATCTGGACAAGCAGCGTTTCAACGAGCTGATCCGCACCGCGGATGCCCATCAACTG
ATCGCTCATTTTCATGCCATCGGCGATCGGGCCGTCCGAGAATCCCTTGATGCCATCGCC
TATGCCCGGGCCCACAATCAGGATCACCACCTGCTGCACAGCATCACCCACCTGGAGGTG
GTGAGCCCGGCCAGTATTGCCCGCTTCAAACCGCTCAATGTGGCCGCATCGATGCAACTG
CTGTGGGCCGGGAAAAACATAGCGACCACCATGCTGCTGGAAGGGAAAGTGCCCCCGGCC
CTGCTGGCCCGCCTCTATCCGGCAGGCAGCCTGCTGCAAAGCGGCGCCATTATCGCCGGT
GCCAGTGACTGGCCGGTCTCCAGCCCCAACCCTTTCCTCGCCATGTATACCGCGATCACC
CGACAAGGGGAGCTTGGCTTGCTGCCCCCCGCCAGTGAGCAGATCAGCCGTCAGGCTATC
TTGCAGGCCTATACCCTCAACGCCGCAAAGGTGATAGGGCAGGAGAAAGAGATTGGCTCC
ATCAGCGCAGGCAAGAGTGCTGACCTGATCTTGCTGGATCGCAATCTGGAGCAGGTGGCA
AGTGAGCAGATCAAAGAGACCAAGGTGCTCTGGACCATGTTCAAGGGCAAGCTGGTCTAT
CAGGCACCCTAA
>C13R1
ATGGAAGCGATAAATAGAGAGAATATAAAAACGATTCGAAGAGCAATAGACAATAATAAA
CTTGTTATTTTCGTAGGCTCCGCAGTTTCTTATGATTCAAAACTACCAACATGGAAAAAG
CTAATTGATTCCATGAAGGCCGCTCTAGATAAACCTCGAACAGATGATTATTTGAAAATC
GCGGAACACTACCATTTACAGTATGGAAGAAACACATACTACAATAAAATAAATGAATTC
TTCCCAAAGGAAAGCATACCAAACAAGCTACATGACTTGATTATTTCATTAAGGCCTCAG
CATATAGTAACTACTAATTGGGATGACCTTCTAGAAAAAACTATCCATACAAAAAACGAA
CTATATTTTAAAGTCGCTAATGATCATGAGCTTGCATCATCGCCAAGCTCTAAGTTATTA
ATAAAAATGCATGGCGATTTATCCCTTAGAAACATTGTATTTAAGGAATCCGATTACCAT
GCTTATTCTGATAATTTCCCACTGATTGAGAACTTTATAAAAAGTTTATTTTCGACTCAT
GTCGTTTTATTTATAGGATATAGCATTAGTGATTACAACTTAAACCAAATATTAACTTGG
GTTAGAAATAGAACCACTGATGCACCACCAGCATTTACTCTGCTTACTGAAAGCTCTTTG
TCCTTATCTGAAGATAATTACCTTAAAGAAAAAGGAATTTACCCATTATTGAATGACAAT
ACATCTAACACTCTTTCTTATTATGACTTATCTAGAAAAAGCTCTGGAGTCGCGAGAGTA
TTAGAGGAAATTGCAAATCCAAGTACTACAGTAGCTATTTGCGATATTCTATCAGAGGCT
TCTTCATATACTTCTGATTGGAACAATATATACCCAACCAATTTAATAAGACTACTGAGA
GACAAATTGGACTCTACAGAGCTCAATAAAATATATTATGATGCTAGCAATGATTCGATT
GAGTATAAAGTAGATGATGATGTTCACTATTCTAGGTCTGATATACGAGAAATAAGAAAA
AGTATAATAAAGATACTAAAAACAGTATCAGTTTCTGAAGTCAGGCTACATATCGACAGA
AGAAACAGAAAATTCTATAGAATAAGAAACCCACATGAAATTAACTTTATTGATGAGTAT
ACAACCTTCGACTTCATGAAGATAAGTCAGCGAAGCTCATCTATTAACTTCAATCTTAGT
TTAGATGAAACTTATGATTTAGCCTTTGATTACTATTTTCTCAAAAAATTAGAGCTATCA
AGAGATACATTCTCTCACCTTGCTAATTTGTTTTTTTCAAAGTCATATTTTGTTAAATCA
TTGCTTGCCTCATATAATAAAAAACATTTATGCTTTGGTGAAATTCCACTTGAGAGCGTA
ATGTCATTCTATGATATATCTATGGGAGAGCAACTATCTAAAAATGATAATATATCAGAG
ATGATAGATCGTTTCCCTAAGCAGGCTTTATATCAACAAAAAGCACTACTTAATGGTTTG
GACGCAAATAACTCCTTTATATTGGAAAGATTTAAAACAATCTCTCATAAGAGTAGAGAG
TTAGACGATGAAATACATCAGATTAATAATGGCAGTATGATTTTCAGCAATAAATACATT
GCTCTATATAACTACTCGTATTGCACCGTACTATTTGTCATCAAGAACAAATTATCAATT
CTGTACTCATCAGACTTTAAATACATAGCAAGAACCACTTTTGAATTCATATCCAAACGG
ATGGTTCTAGATAATAGAACATTTGTCGATAAGTTTTTATCCTATGCAGCTATTATTTCA
TTTAACAGAAATGAACTATCAGACTTCTTATCATCCTTATTGAAGGATAAACAATCATTA
GATGCAGATAATGATACTACTGATTATCTACTGACAATATTAAAAAATTGTATACATGCA
ATAAAAATAAGTGATAATAGCTCGATAATTGATTACTCCATCAGGGTGTGGCACAATACT
CTTGCTCTGTTATCCTTTATTTCTCATGAAAATGACATGATGTCAAAAATAACATCTATA
TTATCTGAAATATTTGAGACCACAAGATGGACAGAGCTAACGGATTCAACAAATAAGTTT
CTTGTCTTTCAAATCAATAAATATGAATTTAACTTCACACCTGAAACTCTGGAAGCAATC
CTTAACAAGCAAATAGATAAGCTTTCCAATTTAGACTGGCATCCACTAAGAGAAGACGGC
TTACTTTTTTCCAATCTCCTTTATATTTTGAATGAAAAAAATCAAGTTAATGAAATTATT
AGCAAGAATAAAAAGTTATACGCATTTATTAATAACATTATGACGTATGACATTTTCTCT
CGACTAGCAATTATTGAAAGATTTGTTTTTTCTATTTACACTCTATCATCAGGTCAACTT
CATGAAAATGTAGCTAACCTGTTGAAGACCACTTATATTGAGCTTAAAGGCATGACCATT
GATGAAAAAACAATAACCTATGGGCTTAATCTTATTCTTGCAAAAGTTCATGACTACGAT
GAACTTGATTATATTATGGAACAGTTAAAAACCCTTGCTCAAATTAATATAAATAAAGGG
AGTTTTAGCACTCATTACTCTTTCATTAAAAAGCAATTATCAAGCATTGAAATGGAACAC
TTAAATAAATACAGAGATATCGTTGAGATGGTAAATAAACTTAGCGATCAAATTGAAAGT
GACCCCTTTCTATCCAGAAAAAAAACAACCACAGAATAA
>C13R2
ATGCAGGGTAACAAACCGCTGACTACCAAAGCAATTGAGGCAATGAGGTATGGGGACCCT
GAAAAATGTGACGCTGGGGAGTCACGTGGATTGAGAGTCCGATGTGGGAAATTCGGTAAA
AAGACATTCTTCTATAGATTCAGTCCTGTTGATGCTCCCAGAACCCAAAAAAATGCACCT
ATAGGTGTCTTTCCAGAGGTATCACTGTCTGAGGCCCGAGTCAGACTTGCCGAGTTGAAG
GCGGTGAGAGCTCGTGGGATTTGTCCGAGAATGTATGCGCTTGAGAAAATTGCCAAAGCA
AAGGCTCCACTAGGAACAGAGGAGCATGCAAAGCCTGCAAGCATGTTCACTATTGGTGAG
ATGGTTGAGTTATATCTTTCAGGCAGAATTGAGGATCGGTGTACCGCTTCAGGCGAGGTA
ATTGCAGGGGCAAGGAAAAAGAAAGGGCAGTTAGAATTAAGGAGAATGTTGTACAGTGAT
GTTGTTAAGATTTTAGGAGATCTTCCCGTTGAAGATGTTAATAGCAAAGACATTGTGAAG
TTAATTCATGGGATCATTGACCGTGGTGCTAGTGTTCAAGCTGGTGCTGTACTAAGAGAA
CTGAGCTTAAGTTATGATTATGCTATTGGGGTTGGGAAGTTAGCGGAGGATTTCGTAAAC
CCTGCATTTTTAGCTAAGAGAGTCATCAAACTTGCAAATGTGAAAATAACCTCAAAGAAA
CGCTCTAGGGTTCTAGACGATCATGAACTTAAGAGGTTCTTAGAATGGTTACCCAGTTCT
GGATTTTCAGATACCCAAAAAAATATTCTTAGAATGGCCTTGTGGACAGGATGCAGGACT
GGTGAGTTGTGTCAGGCTCTCTGGGTAGATATAGATTTTAAAAAGAATATCTTTCATATT
AAAGACTCCAAAAATGGTGCGTCGCGTTATGTGCAGCTATGCAGCCAAGCTGTGGCATTT
TTAAAAGTGTTAAAGCTAAATAATAATCAGTGTGTGTTCCCTTCATTACTAACAAAGAAG
CCAATTTTACAAAAATCACTAAGTGAAACAGCTTGGAGACTTCGAACCGAAGGCAGAATG
ATCGATATTCCAGATTGGACTGCTCACGATCTAAGACGTACGGTTAGGACTGGATTAGCA
AAGATTAGGTGCCCATCTGAAATAGCTGAAGCAGTTTTGGGGCATTCACCTAAAGGAATG
GTTGGAACTTATAATCTCCATGGATACGATTTGGAATGTCGTGAGTGGCTTCAAAAATGG
GCTGACTATTTAGATGAATTGAACGGAAGTTAG
>Nucleotides: 1609..2376 (reverse), 768 nucleotides
ATGCGAAACGAAAGCTATGTTAACGAGCACTGGGATGAACTCAGCCATAGAGTAGAGTGG
AAAGAACTTATGTTTAGAATAAATGCATTAAGGAGGTCAACTCATATTGAGGCAAAGCAA
CTAATGGCCAAACTTCTCTGTTGCTCCCCTGAAGAACGCTGTGGTAGCTTAGCATGCCCA
CTATGTATTGAAATTGATAGACAAGAGTTTACATCAAGCGTTGTTGAACTATTTTCAAAA
TACAAAAACAAGTCCTTTCTTACTTACATACCATACACAGTCATATCTCCTGATAAAAAC
TTATACGATTTAGAGTTAAATTTTATCAAGGATAAGTTTCGCTGCTATCTGAAAAACTCT
AAAATAACCTCACCTGCTGTAGGTTGTGTAGAGGTTGACTACGACGTCAATACCAATACA
TGGATTCCTCATATCCATGTAATCATCGGTCTAATTCCACCCAAAAACTTTACACATATG
CGGATAGCAATCAATAAAAAACACATACCAGCTAGAGTTGAAGCTACAGCTAGACCTTTA
GTACGGAAACATATATATAATCTAGAAAACTTGTGCGACTATGTTTACAAGTTCATGTGG
CAACGTAAGCCAGAAACAAAAAACCGGAGTGTCAAGATAAATAAAACGAGAATACCATTT
GAACTATTTGTCGAACACCTCATATACATCGATAAGCTCTGTATGCGGAATTTAGAGTTT
CGCTATGGAGTGCAAAGAAGTAAAAATGGTCTAAAAATAATTCCTTAG
>Nucleotides: 2393..2581 (reverse), 189 nucleotides
ATGCTCTCAGACAAAATCATGCGCATTAAAGAAGTTAGTATTGTGTGTGGCATATCCATT
CCGACTATATATCGCAAGATAAAAGCTGGCACATTCCCCTCTGGCCGTAGGCTTAGCAGC
AAGACTACCGGATGGCTCTCTTCCGAGATCGAAGAATGGATGCGCTCATTACCTAAAGCC
AACATTTAA
>Nucleotides: 2935..3543 (direct), 609 nucleotides
ATGAAAAAAATAAAATCATATGCGAAAACCACTGGTGAAATAGCTGATGAATTAGACGCT
CCTTTTTTTGATGATGCTCTCTTAATCGAATCTCCAGGATCTATTGAGCGGTATGCTGTC
GCTTTAAGAAAACAGGAATCAGTGAAAAAAGTAGCTGAGTCAGGAATGAAAACAATCAAG
TTTAATGTTGACTCGGCACTTTATGAACGCTTGAAAGAAATTTATGATAGAGCGGGGTTT
AAATATATTGAACGAGGGGGCAGTAATAGCTTTAAAACAGCCGAATTATCAGCAGCATTG
TCATACTTTTTATTAATTAACTCCGATGATTTATGCTTTGGTACATTGTTTGGCTATAAA
TCATATTTGTATAGCATGCATTCAATAATTCAGTTTAGAAAAAACGAAATTGCGGAAGGG
AATGTATCGGTATGTAAGTTTTTAAACAAGAGGAAATATAAGTTTTTTACTAAGCGTACA
TATAAAACCCAGCAGGGTGATAAATGGGATGAAGATAATATTAAAATTTTTTTTGAAAGT
TCAGGTGTGGTAGATGTTATATCAACGCTGGTTCCAGTAAAAAAATCAAGCCGTCGAGAT
ATGAAATAA
>Nucleotides: 3607..4662 (reverse), 1056 nucleotides
ATGAGAGAGCTAGACACAATCACATCAGTCTCTGGTGGCTCAATTACTGCTGCTTGGTTA
ATGCTAAATTGGAGTAAATTTAATTTCAAGAGAAATACCAATAACCCTGATCTTTTCAGT
GCTGACAACTTTCATGACATTATCACAGAGCCATTGATTGAGTTTTGTTCAAGAAACATC
ATTGGTCACAAGGAAATCCTTCTTTCAAAGCTATTCCCATTTTATAGCGCAGTCAATTCA
GTCAAATCAAAGTATAGTAAACACTTGTTTGGCGATGTGCTATTGAGAGATATTGAATTA
CGCAATGGGACTCCTGATTTTATTTTTTATGGTACAAATCTAGATACAGGTAGTAGTGTT
AGAATCCATAAGGACTTTGTTCGTGATTATAATATTGGAGTTGCGTATGGGCATGCTTTA
TCATTAGCGCAAGCAATTTCAATATCCAGTGGATTTCCTCCCTTCCTCTCTCCCATAATC
ATTGATTCATCTGACTGGCATTGGAAGTCTAGTGGTTATGAAAAACTTCCTGAAGAAGTA
GTTAATAGACTCCGCCAACGTTTAATCCTATGCGATGGAGGTCTTTACGATAACTTGGGA
TTAGAAGCGCTATGGAAGACTGGTGGTGATCAAGAGTTTGATACCATTTTCTGCTGTGAT
GCAGGAGCACCAATGCCTATGCCATGGATGCATGAAGACCAGAAATATTATTCTTGGTAC
AAGCAGTTTAATAGAATGACTGACATCATGATCAATCAGCAGAGAGCATTGCGAAAAAGA
ACTCTATTGAACAATTTGATTAGTGGTATATATAATGGTGGCTATTGGGGAATTGACATT
CGTCTAACTGATTCAGATCGAGAGCACTTTCTCTTAGAAAAAATCTTTAGCAAGGAATAC
AGTCACATTAAGTCTCTTGGAACTCAATTGAGCAAATTCTCTGAATCTGATACAAGAAAG
CTAGTTAACTTAGGATATTGCCACACGGACCTTGTGTTACGCCAACGATTTGATAAAGGT
CTTCCCACACCGACTGAAATACCATTTCCTTCTTGA
>Nucleotides: 4754..6970 (reverse), 2217 nucleotides
ATGTACTACGATGTAGATCAAGACGCGAAAATCATCAATGACAAGACAGGGCTTCCGGGC
CCTGTCAAATCAATGGTCGAGGCGGTAAATAAATCCACCCATTGTGAGATCGATAAAGTT
GCCAAAAGCAATGGCGTTTTTATCGTTGTGATTGACATTTATTGTGATGATATACCTTCA
AGGAATAGTGCTGGTATAGATTATCATGAAAAAATTGCAATGCTTTTTAATGAGAGTTCA
GGAATTCCTGAAACTCTAGCCATGCGAAAGGCATTCCCTAGGCTCATACATCAAAATGGA
CACTATGAAGGCACACCAAGGCCACTGTGCCTATATGATGCTGACCTAAAAGAACTTGAG
TTCACTTGGACTCCAGAACAACATCTAGACCGATTAAAGTGGTGGTTAGTCGAATCGGCA
AATGGCACTCTTCATCATCCAACTCAATCACTTGAGCCACTTTTCTTCACCCCATCAGCT
ACACTTCTGCTCTCATCCGAGTTAGATAATGCCAGTGCTAATATAAAAGAAACTCTTAGC
GCATCATTAATATTTAAAGATGATAAGCGTTATGTTGTTTATATGACTTCAAAGCACGAT
GACTCAGCGATTAAAGCGGATGTCATCCACCTAGTAGAACCCCCTGTTTTGCATGGAGTT
ATCTATTCACCACCCAGGACTCTCAATGAACTTGTTTCAATGATGGAGAATCTATCAAAT
GGCTTTCTTGATAGATTGAGAAACCATCTGCTAGCGGCATTCAAATCTGAACGTAGCTCA
CAAGCCTATGATTTAACGATCATTCTCATTAGTTTCAAGTTGTGCAGGGATAAAGGCTTA
GCAGAAGAGAAAGTGCAGAATATAGCTTTCGGATGTGCGATCTCTATGAGGGACTTATTT
ATTAAGCTCGAGATTGTGAATCATACACAGCATTCCCTGCATCCCAACACATCAATTAAT
GGGACGTTAAACCCGTTAAAAAATTCCATGCCACGGATTGATATTGAACCCATGGAGGTT
CAAATTGAAACTACAGCCTACATCCGTCGCATGCAATCAGGAATACCAAACAATTGTCAT
AATGGTCTACTCATTGGAGCGGGTTCTCTTGGCGGCTCCTTACTTGACATTTGGACTAAA
CAAGGTTGGGGCGATTGGACAGTCATTGATGATGATATACTAAAGCCTCACAACACAACC
CGTTACCCTAATGTTTTGCACAAATGCAACTACAAAGTTGTATCTATATCATCAACACTT
AACCATTTATATAACAGCAAAATAAAACCAATTATCGGCAAAGGGGATAACCTTGCTGAT
GACTCAATTAAAAAAACTCAATTGAACGCATCATTTGTTATAGATGCGACGGCGTCACTA
TACTACCCTCGTTTTGCTTCGAATGAAAACTTTCTCAAGCGACACATATCAGCGTTCTTC
AATCCAAACGGTGATGATGCCATTTTGCTTGCAGAGAGTAGCAACCGAAAAATAAGATTG
CAGCATCTAGAAGCCCAATACTACAGGGCTATTATCAATGAAGATAAGTTATCTGGTCAT
CTTGTAACAACGCTTGATAGTTTTAGCACTGGTACATCCTGTAGAGATAAATCATTTGTA
ATGTCTTTCAGCCATACACAATCTTTATCTTGCTTATTGGCGGATCAGATCAGATTTGCT
ATAGAGCAAAGTAGTGCCCAGATAAAAATATGGCGAAACGACTTCAATAGTGGAAGCAGA
GTAAGTATTACTATAGAGGCGAAGAAACCTTTACGTAATAAATTCCACACAAACAATACT
CTTGATGTTATATGGGACGAAGGCATAGAAGAGAAAGTGAAGCGCCTCAGAAGCCAAGCC
CTTCCAAACGAAACTGGAGGTATATTGGTTGGCTATTATGATTTTGTTTATAAAAAGGTA
ATGATTGTTGATGCCCTCCCCCCTCCGAGCGACAGCATCTCAACTCCATCTTCATTTGTT
AGAGGAGAAAATGGTGTTGCAGAGTGTCTTGCCTATATCAATAAGCAGACTCGCGATGTT
GTGAAGTATATTGGTGAATGGCATAGCCATCCACAAGGTTGTTCAGCATCAATGAGCGCA
CAGGACAAAACTCAACTTAAACAACTCTCCGAAAGGCAGTCTATTATTGGCTATCCTGCA
TACCAGATGATTGTCGCGGAAAATGAGATAAAAGTTTATGAGCAACTCGCAGACTAA
>Nucleotides: 6980..8140 (reverse), 1161 nucleotides
ATGCCAACAGTAACCTTCTACCCCGTGGGCAACGGTGATACCAGCCTGATTAAGCTGGAT
AACAACAAAATGATCCTGATGGACTACTACCAGAAGGATAATGCCCAAGACACGAGCACC
CCCGAATGCGATATCGCAACAGAGCTCAGAAAAGAACTACGTGAAGCCAAAAAGAGCTCT
TTTGATGTTGTCGCATTCACTCATGCCGATGACGACCACATCAGAGGTAGCACTGAGTTC
TTCTACCTTAAGCATGAGAAGCAATATCAAAGTGATGATCGGGTGGTTATAGACGAGCTG
TGGGTACCAGCTGCAATGCTGCTCGAATCCGCGGGTAAGGATGAACAAAACAAAGAGCAT
GTGACTTGGCGTGATGAAGCTCGCTACAGACTAAAAAACAAACAAGGCATCAAGGTTTTC
TCCAAGCCTGATGAGCTTGTAAACCTGATTGAGAAGAAATGGGGAATGAACATTGATGAG
TTCGATGATTTCATCCTAGATGCAGGAAGCATTGTTGATACTTTCTCGCTAAACAGAGAC
GGGGTTGAGTTTTTTGTACACTCACCATTTGTATGGAACTGTGAAGAGTCAGGTAAGAAA
GTTAAACAAGTCCGCAACCAAGCTGCTCTAGTTTTTAATGTGCGCTTTAACGTTGGCGGT
GAGGAATTCAATTATCTTGCTGTAGGTGATTCTGAGGCTCATGTCATGGAGTCTATCTAT
AATCTGTCTGAAAAACATGGAAACAAAGATCGCCTTAAATGGGATCTCTTCAATATACCA
CACCATTGCAGTTATCTCGCTCTTGCTGAAGTTGGAGATAAAGGTGAAAAAGAAACGATA
CCATTAGATAAGGTAAAAGATCTTTTGCTCATGGGACAAAAAGATGCCTACATAATCTGC
TCCAGCCAAGCGTTTGACAGTGACACCAAAGAGGCAGAGTCTCGAAGTCAACCTCCACAT
ATTCAAGCTAAACGATGCTACGAACGCTATCTGAAACAAGTAGGTGGTCGACGCTTCATT
GTGACAGGTGAAAATGAAGGAACTAAAAGACCAAAGCCGATCACCATCATATTTAAACAA
GATGGCGCTAGTATTAATACAGTAACAAAAGTAGCAGGTGCAGCAGCTGTTCTTGCATCA
CAACCCGTAAGAGCAGGTTAA
>C13R3
GTGCAGTCTGGTATAGAAAGTGAAATCTACAGGTCTATCAGGGATATCGCGCGGGTCACA
CCAGACCTGAGGGTAGAGGATCGGGAGGGGATGTGCGGTGCCATCATCACCCTATGCGAT
CTGGGTGAGCAGCTGATCCAGCATAAAGAGACCAATAAAAAAGAGTCGTGA
>Nucleotides: 379..732 (direct), 354 nucleotides
ATGAAGAGAAAGAAAAATGCCGCTCGGGCCTATGTGATTCGAGCAAAAGGCACTACCAGA
TCCATTTTGAAACGCCATGGTCTGACGAACACGGCTACAGGCAAGATCATCGATGTGGCC
CCTGCGACAGTTGGCCGCTGGCTTGATGGTCGGCATCGTGCATTTTTCGATCTGGAGCAC
GCCGTTGCCATCTGCATCTATCTCGGGATCCCGGTGTCTCACATGTTGCCCCCCAGTGAT
TGGCTGATAGGAAACCACCAGAGCCAGCAGCGGGATCAACTGCTGGCCCTGAGCAAAGAC
GAGATCGAATGGCTGCTCGCCGTTCGGGCCGGTGCCATGGCCTGTTATCGGTGA
>Nucleotides: 1056..1880 (reverse), 825 nucleotides
ATGATTGAAATAGTAAGTGATATACAAAAAACCATAGAGAATAGAATTAAAAACCCATTA
TTGATTGCATTTTTTATTTCTTGGGTAGCTGTACACGCTAAAGAAATTCTGTACTTTCTC
TATTCAAGCAATGAGCAAAAACTGATATTACTACATAATTACAAGTTTGCATTATTGTGT
GATTTTGCTTTACCTGCTGCATTTACAATAGGATATGTAATAATTCTTCCATTGATAAAC
ATTGCTTATCTTAAAAAGATTAAGGGGCCTTTGGATGAAAGATTACTTAATGTGGATGCT
TTAAATAAAGCGAATGAATCAAGAGTAACACGAAGGATTAACAGATCTGCTGTTATTGCG
TCAAATGAATATGTTAATAAAGTTTTTTCATTGAAGCTAGAAAGATGGAGCAATGAAAGA
GAAGAGCTTAATAAAAAAAATCTAGAAAATACGGATAGAATATTAACTTTAGAAAAACAG
ATCAATGATCTAAAGGATAAAAATAATAAACTAGCTAGTTTGAACTCAGAGAGAAATTCA
ATAATAAGTCATTACCAAAATACTTTGGCAAGTCAGATATCATCGTTATCCTATTCATTA
AATACAGATTTTCTCCTTAAGGATAAAAATAAAGGAAATCCAAAAGCGTTCTGTTTGGGT
GTTGTCAGACAATATATAAACAGCATCGCTGGCTCTTACTTGCAGCTAAATAAAAAGCCG
CTTATTGTAAGTGATGAAAATTGGGTTGAGCCTATTAACGGTGAGCTGCTTTTTCATTTT
GAAAGGTCGGTGGAAGAATTAAATAAACTAATTGACACTATTTGA
>Nucleotides: 2117..2449 (reverse), 333 nucleotides
ATGAATGACGCCACCAAGCGCAAGCAGGCCCAGCGGGCCAGACGGGCGGCTCTCGGTATC
AAGCGGGTGGAGGTGGCGCTCTCAGAACGAGAGCGCCAGCAGCTGGACCACCTGCGCATC
GCCAGGGCTGGCAGCGGTGAACCCTACTCCACAGATGAGTACATCAGCACCCTGATCCGG
CGAGACTGGGAGAAGTGGCTGGAGCAGGAGGCCGAGCTGAAAAAGCAGACCTGCCAGCAC
TGCGACTGTGATCTGCCAAAGGGGTGCGGCGGCACATTCAAGGGCCAATCATCATGCTGG
CACACCCTAGGCAACAAGGAACTAGCGCTGTAA
>Nucleotides: 2567..2785 (reverse), 219 nucleotides
ATGAGAGATCCCCACAAAAATCCGGTACCGGGTGACGTAATCACCAGATTCGGCTCCACC
AGGGAAGTGACGGCCACCAAGCAAAACGCACGCGGCACCATCACCCATGTGGTGTACCGC
CATCCGGCGGTTGACCTACCAGAGACCGAGGCCACCATCGCCAGCTGGCGGGCGTGGGCC
AAGCTGGATGCCATGGTGGTAAGGGAGGGCGCAGCGTGA
>C13R4
ATGAACTACCGCCTGATATCAGACATGGAGCGAGACCTGAGTTGGTGGTGGGAAGACTTG
CGCGATGCCAGTGCGCGCCTGCGCAGGTATCAACGCCATCTGATCGAGTGCCGCCAGCTA
TCGCCTCGACCACGGGCCACCATCGCGCTGACCCTTCGCCAGTGCGCCGCAACTCGCCGG
ATGTGTGCCCACACTGCCCTCGTTATCAAGGCCCGCCGTTGCGGCCTGAGTTCGCTGTTA
GGTTCCGCTGCACAATGA
>Nucleotides: 422..958 (reverse), 537 nucleotides
ATGAGCAGCACCACCGGAAACACCATCGAGCGTGAACTCTATCCGACCCCAGAAAGTGCA
GTGACTGCGCTGATGAGCTGCATTAACTTCCGCCATGACGACATCTTTATGGAGCCGTGC
CGCGCAGAAGGGAACATCTATAACCCTGTACCACTTCCTGCTGAACAGAAGGAGTGGGCG
GAAATCAGCCAAGGCCGTGACTATTTGGAATGGGATTTTGGCCGCAAGTTTGACGTCATC
ATCACCAACCCACCGTTCTCGCTGACAGAGGAGTTTCTGAAAAAGAGCCTGTCTGAGCTA
GCGCCTGACGGCACCTTGATTTACCTGCAACGGGTGAACTTCCTGGGCAGCAAGAAGCGG
GTGCCGTTCTGGGCTGAGATTGGCTTTCCGAACAAAACCCCGATCCTGGTGCCGCGCCCA
CGCTTTGTGAATGGCGGGTCTGACTCCTGCGAATACAGCTGGTTTATCTGGGACAAGGGG
AACCGTGTTGCCCTGCCAGATGGTCTGAGCCACCTCATAGCAGTGGAGGCCGCATGA
>Nucleotides: 955..1371 (reverse), 417 nucleotides
ATGACACGTGAAGAGATAAGCAGACTGCTGGCGCTGGAGCCGATGGTTAGCACCCCTGAT
TTGCTGGATGCACTGTGGAGAGCGGCAGATGCGCTAGTCGAGGAAGGAGCGCAGATCGAA
GGAGACGGGTACTTAATCTTGGAGGGGATCGACAGCATCAAGGGAATGTGGCGTGACCTG
CAGGAATATGCAGCCGGGGAGGAGGTAGACCTCATCTCGCGCATCACGGTATTTCTCGAC
TCGGGCGAGGTGGCCTGTTGGTTTGCCGAAATGTCATCTGATGGTGGGGGTCGCAGCAGT
CTGTATAGGGAGGCTGCCATGATCCTGCTGGCGCTGCATGGTCTGATGGCTCTGGCCGCC
GAAGCGCAAGCCGAAGCTGTCTATGCAGACCGCGAAGATAAGGAGTGTCTGGCATGA
>Nucleotides: 1368..1577 (reverse), 210 nucleotides
ATGAGCATCGATGCAATCCACATCGCCAAACGCGCCGAACAGGCCGTGCTGCCGCTGCTG
ACTGAGCTGCTGGCCAGTGGCGAGCAGGAAAACCGGATCGCCCTGGGCGATCTCTACTCG
GGGGATGAGTACATCCAGGTGCAGCTGGTCGTGACCAGCCGCCCTGCAGATCTGCTCGAT
GACGACTCAGTGATGGGGGACGAAGCATGA
>Nucleotides: 1574..1765 (reverse), 192 nucleotides
ATGAAAAAGCTGTTTCACCCCATCACTCAGCAAGCGGCATTGGCCGATTTGGCCGAGCTG
CCGCATCGCATCAAGGCAAACACCTACAGCACCCGCCGCGGCCCTGAGGGCCGCAATCTG
CGAGACCAGGCCCGCCGCCAGCTGCGCTGGCTAAAGGTGTTTCGCTCAATGAAAGGGAGG
GCAAGCGCATGA
>C13R5
ATGTCAAAGATTGAGGTTCAGATCGATACACCATTCAAAACGGTAGCGAAATTCAGCGCT
GATACCGGCATCCCTGTTGGTCAGGTCAGAAAAATGATCGGCAAAGGTGATTTGGAAATC
ATGCCAAAGGAGCTTCCAAACGAACGTGTGCTGATCAACATGGTGGCAGCGTGCAAGCGC
GCAGCTGAAGCCGCATACCTATCTGCAATCTCCTGA
>Nucleotides: 627..1340 (direct), 714 nucleotides
ATGAATGGATTTGGCATACAGGAGATTGCATTCAATCAGTCTGACTTTGTGACACGGCTT
GAAAAGGTGATTGGCAATGAACCATTGCGAGCCTTTGCTCGCAGAGCTGATATGACAGAT
GGTGGATTGCGACGTTATCTCTATGAAGGAACTATTCCTCCTGTCGATCGCGCACTAAAG
CTTGCACAAGCCGGAGGCGTCAGTTTTGAGTGGCTGGTTTTCGGTACTGGTGAGCAAGCT
AAGTCTCATCAGGTCGCCAGCCATGACCTGATCGCAGATCAAGCCGCGGCCTATCAATCC
GGCGAGTTCACAACCATCCCTGCCTATCAGGTGTTTGCGAGTGCAGGCCATGGCGCCACT
ATCACCGATGAACCACTGGCCGAGCCGATGGCATTCCGTTCTGACTGGCTGCGCCGTGAA
GGGTTTGACCCGGCCAAGATGGCGGTTATCCGCGCTAAAGGTGACTCGATGGAACCGACC
ATCAATGACGGTGATGTGATTCTGATCCGCCTGAAGAACGGCGAGCCTCCGCGTGATGGT
CTCTATGTGCTGCGCCTATCTGATGGCCTTTTCGTCAAGCGCCTGCAATTCGATCTCGGC
GGTGTACGCATCATCTCTGACAACCCGCTGTATAAATCCCGTGACCTGAGCAAGGAAGAA
CTGGCCGAGCTGGATCTGGTTGGTCGTGTGGTCTGGGCTGGCAAAAAGTTTTAA
>Nucleotides: 1350..2201 (direct), 852 nucleotides
ATGCTTTCGTTGATGGCTGCCTTGGCGGCCCTTTTGTGTTTGTTGCTGGCGGTGGCCGGC
TTGTTTAAACCTGCATTACTCGGCCAGGCACGCCGCCTGAATGCGTTTTTTATCGGCCTC
TATGGAGCCCTTGGGTTCTTGATTCTCGGCATGGTATCGGATGGTCAGATCGAGCTGTCT
GGCGGACTGGTGCTGTTTTCCTTGCTGGCGGCTGCTCATTGCATCCTGCTGTTCATCAGC
CATTCGCGGGCCATGCTCAAGATGAGCAATGAGGAACGGGCGCAGATTCGACCAGGTAAA
GCCGCTGGCGGAGTGGTGCTATTGTTCCTTGCTGCTGGCGCCGGCGCGTGGCTGTCCCGT
CCAGCTCCGCTTGATACTCCTATGCCGCCGGCAGAGAGCGCGAATAAACAGATAGAGCAA
CAACCATCCGTGCAGCGCCCCGCCACGGCACTGCGGGCACTTTCCCTCGCTGAGCAGTGC
CGACTTGAGCAGGATATCTATCAGCAGATGAACAAGGTCACTGACGGGGTGATGGCTCGC
TTTGGCGGCCTGCTCGATGGCCAGCAGATCGACTATCACCGGATAGCCGAATATCGGGTT
AGCACTGTCAATCCGGCGATAGATGCGGCCCGTTCTTCTATGAATGAATTCCGCACCAGC
CATATAGATGATGATGTGGTAATCCGACAAGCGGCTGATCTTGTGTTTCGCACCTATTCG
TTTGTAGGCCAGCTCTATACCTTCTCCAGAAATGGCGATGCCAGTGCGCTGAAGTCTGCG
CGCGACCAGCTGGCACGTGCCATTGCATCCCACAAGCAAGCCCGGGCGGTGTGCGGTCAT
GTCGGTTCGTAA
>C13R6
ATGAGTATTGAATCTATCGAAACTGAACTACTCAATGAACTGAGGGCAATAGATAATTAC
CTCAACAAAGATAGAGTAATATATAACGAAGTGCGTGGAGCCCTAAATATAATACAAAAC
AAAAGCAAGCCCCATTACCATAAAATAAAACACAAGCTATTTATGGACTTCAGAATGATT
GATGACCACCAAATAGATGACCCGCAACTTGATTTTCATCTGGATAGAGCTTATAAACTT
GCAGCAATTTTAGAACATGCAGTCATTTAA
>Nucleotides: 994..1389 (reverse), 396 nucleotides
ATGAAAACATGGCAAACTCAAATTGGCGGATGGGGAAGTATTGTTTGGTTAGCATCCTTT
CAGTTTATGGAGTACGCAAATAAACATGGCTATCATGAAGTGAGTAACGGTATCTTTGGT
TATACTCTTGGTTTTGTTACTGCTTTCGCCGGTTATCTGTTTTGGGAGGTAATTCATGGC
CGTTGGAAATCCATTCTTGGTGAGGATAGAGGATTTATGAGAATCGTATCAGCCATGCCT
CTCCTTGGGCTGTGTATTTTAGGCGCATTAGGTTTTATTAATGCAATATTTAATTCAATG
CCATGGTTTTACAATATAAGTTTTGCGGTTGCTGGTATTGTAGTCACTCAAGGTTTGGTA
CCAATTATTAATCACATTGATGGGACTGCTTCCTAA
>Nucleotides: 1557..2471 (reverse), 915 nucleotides
TTGGGATTAGCTTGGCGTTTCTTTGTCAGTGGAACAACTATTCGCTGTGACTATGGCGCA
GCACCAGTAATTCAAACCAATGAGCATCACTATGGAAAAAGTGATATCCGGCCATCGCCT
TGGCTTGAAAGAGATATAAAACTGATTGAAGATGCTGCTAAAATTGGCTTTTTTCACTAC
GGACCACGATTGTGGATGGTTGGCGAGATTGAACCGCTTAAGGAGCTGCAAATAAATGGC
AGCCGAGCGAGAGTTATTCAGCGTGTAATCAAGGAGTATCCTGAGAGATTGATGCCTAGT
GGTATGAAGTTTTATCGACTCAGAATTAATCCTAAGAACCCTGCTAATCATACAGAGTAT
GACAGTCCTCCTATTGAGTTTGCGGGAAATGGACGTTTAGACTCTGTTGATTTATCAGTT
ATGTACGGTTCCCAGGATATTGATGTTTGCATACATGAATGCCGGGCTTCCACAGAGGAT
GAAATATATGTCGCAACGTTTGAAACCACTAGAGATCTACACCTTTTAGATCTGACTCAT
GTTTTAGAGGAGGATGTGACGGAGTTCGAGAGCTTAGATATGGCTATACATATGTTGTTT
CTTGCCAAGTCTCACTCTTATGAAATATCCAGAGATATAGCTAAGGCAGCACAGAACGCT
GGTTTTGATGGGGTTGTTTACCCTTCATTTTTCAGCCTAATTAGAACAGGTGGCCACCCA
TTTGAAACGAGCTATGGTCTATCCTTACGACGTTACCACCCAGAGCGAGAAAAATATGCG
AATGCTTTCACTGTAAAAAATTTTGCACTGTTTGGGTATCCCTTACAGTCCGGCTTGGTG
AAAGTAAAATCTATCAATCGGCTTATAATTACCCAAGTCGGATATCAAGGACATTTTGGC
CCAATAGAGTATTAA
>Nucleotides: 2462..2614 (reverse), 153 nucleotides
ATGATAATTGTATATTACTTTGTTCAGATTGTTTTGAGGATGAAGGGCTTAGTGTTGATT
CATACAAAATTGGCCTTGAGTCATCAGAAGAATGCCCACAATGAAAAAGTAACAGCGGCA
AAAAACTTACTAAAGAGCTTATCTTGGGATTAG
>C13R7
ATGTCTTTAAGTCTTTTTGCTCTGACAAACGACCCAGCTCGTCGGATAGTTAAGTTTGAA
TTATCACACCCAGTTCAAATAGAGCTTACTGATTATATTAAAAGTCAGGAGGAAACTTTT
GATGAGGTTGTAGATGAATTTGAGTTTGACGGGAAGTACAAGCCGGATGTCGGGGAGATT
TTATATATCAATAATTACGATGACATTGATGGTCTTGCACAAGCTATCGAAACCCCCTTG
GGAGTGGAACCAGTAGATCCGAGTGAAGACTTTTTCCTTATCATAAAAGCGCTGTTTACT
GGTTACCAAAAACCAAATGGTTCTGTAAAGATATTGCTTCAGAATTTTGATAGAAGAAAA
ATCATTTCAACTAATGGTCTTTCTATTTTTCATGCAAATAATGTTTATAAGAAAATAGAA
GGAATTGGGCTCACTGTCGATCATAAACTTACTGCAACGCTGGAGGATGGTAAATTAAAG
TTTTACAGCTTTCATTCGACGCGACAAATGTTCGATCTTAGTGAGTATTACAAAGAAGCT
ACGGATGCTGATGTAGTTGAATTTCTTCAAATTGACGTAATGCAGTCTGTGGACTCCGAC
GAGTTTATAGCCCTCGCGGACTCATGGGTGAGAAGAAAGATATCCTTAGTTCAACAAAGT
GGAATTCTACAAAATGTTCCACTTCATGAAATAAAAGCAGTTGCTACCGAGTTTGGAATA
CCATTAACTACTGTCGATGAAAATGGCACTGAAGTAATATGTGTCCCTGATAATAAGTCG
GATCTTAAAAAACTTCTCAGATTCCTTGATGAAGACTATTACAAATCACCACTATCAAAA
ACCCACTTTGTCACTAGCTCCAAGCGAGTCGTGAAGGCGCAAGCCTAG
>Nucleotides: 1237..1617 (reverse), 381 nucleotides
ATGGCTGGAATATTGTTACCCTTTCTAATATTAGAGCTAGTCAAAAAAGAGGCTCAAAGA
GAGAGTTTTTCTGCAAAAAAAGTGGAGTCGGCGGATTATTACCTATTGGTATTTCTAGCC
AGTTATGCATCCCCAGTAGTCATGAAAATCGCTGAAATTAATTTTTTTATGGCTGTTATG
ACGATCAGCCTTATATTCGTTGTTGCATGGTTTGTTTCTAATATTCCGTCACATCCAATT
CTTTATCTGTTCAAATTTAGGTTCTATAAAATAGAGTCGAATGATGGAATGGTTTACACA
TTGATAACCAAAAGAGTTATCAGGAGCCCTCGTGACGTAACGAGAGTTATGAAGCTGTCA
AGTACTATGATAATGGAGTAG
>Nucleotides: 2874..3260 (reverse), 387 nucleotides
ATGAAGCATAAACTCAAGACAAGAGTCCAATCAGAATTAGAACTTTCATTCCTAGCTGAA
GTAAAAAAATATGATAATGTTTTGAATGCAACAAAATTTATCTCTCGCAATCAGCATAAA
ATAATGACAACTGGTCGAGGTTTGCGCGCCACAAGAATATTTACTCGACAAACAATATTA
GGCATTAGCCTTGATAAGATCTTACCAAGACCGACTAAATACACACATCTAGACCTATTT
AATTGGGATATTGTTTCATTGGCAGCATTTGCCAGAAATATACTAGAAGGCTATCTGAGC
TTTCATTACTTTGGCATTGAAGACATATCTGATGAAGAAGCTGAATTACGCTTTTTCATA
TTACAACTCCACAGAAACATTGAATAG
>C15R1
ATGAAGTATCTATTCACTTTTATCTTTTCATTATTTTTAAATGCAGCACTTGCTGAAGAA
TCGAGTCAAGAAAATATCACTGCGAAGGTGATTAGCGAGGCTGTTGGTGATTTGGATAAA
GATGGTATCGATGAAAAAGTCATTGTTCTGGACACCGGGTTGGACGGTGAAATAGGAACA
CAAAGAACACTTCTTATATATAAAAAGAAGCAAGATAAGTGGGCCTTATGGCACTCTTCG
CAAGGACCCCTACTAGATAGTGCCCATGGTGGCATGATGGGGGATCCATTCATGAGTATT
GAAATACAACGAGGGGCTATCGTCATTGAACATTTTGGTGGTAGCCGTCAAAAATGGAGT
TACATTCATAGATATCGCTTTAATAATAAATCATGGTATCTAATTGGTGCCACAATAAAT
TATGGAGCGCCATGCGAAGGGTTCTTTGAGTTCGACTTCAATGTAACGACTGGCAAAGCC
ACTTATAAAACATATCAGGATGGTTGTGAGAATGAAGATATTTCACCAAATTTTAAAACT
GAACAGAGAGATATCTCCATCCCCGTTACTAAGCCTATTGAAATGGATGGATTCTACCCA
GGCTCGAACAAACTGGACATAAAAGAAATTGGAAAAGAAATTTATTACTAG
>C15R2
ATGTCCGTACTATATTTAGAAAAAAATTTAAATTTACTATCAGCATGCCTATCAACAGCA
TTCAAATTTGGAGTATTTACAGGGGGCTCATGTGTTATTTTATATTCTTTAAGAATTGGA
CACTTCCCTCAAGATTTATCTCTTGGGGATGGCATACTGTTTTTAATGGCTGCAGCTTGC
TTTGGAATAGTCTATATTTTCTTTACAATAAGTCTAATTTCTCTTGGAATGTTAATATCT
CCATTAATTAAGATAATTACAAAGCTAGCCATCAAACTATCATCTATTTTTCGTAAAAAG
CCTTTTCGACAACGATTTGAACTTGCACCAATTGAATGGCCCTTCATATTCTTATCGATC
TTCGCAATATTCTTCATTTTCATTCTAGGTGGCAATGAACCAACCGCATACTGGAATTTA
CCATTAGTATCTATCACTCTCTATATATTGTATTCAGCATATCAATCGAATGGATCAAAA
CTTAATAAGCTCATCTCATTAGAAAGCGCAGTAATTCATACAAATGAAAAAGATAAAATA
CATGAGATAGGGTGCCCAAATAATATCAGAAAAAATCAAATGCTAATAATTACCGCTATG
TTCGCGATTCCACTATTAATTGGAGGCGTTTCTGGACAGCTACTTGATGCAGCAATGCGA
GCAGCTCACGTACGCGTAGATAATTCTATTATATATGTCAAAGAGCCTTACTCATCACTT
ATTCCAGCTCACTTGGAAATAACCTCTGACGGTATTCCAGATGGATATAAAAAATTCAGA
GGGATTTTAATATCGTTTAAAGGATTTGGGAAAACCACTGTTATCAACTTTACAGAAAAT
AAAAAAACAAGGCAACTTGAAATACCTAATGAAAGCCTAATCGCTGAAGAACTATAA
>C15R3
ATGCTCCCCTTTGAAACGCACGCAATTCCTATTTATGTTTCATTGTTAAACTCCTTTTCA
TTATTTAATTGGGGGGCATATGGTGTAGCGTTATTTTTTATCATTAGTGGCTTCGTAATC
CCATTTTCTTTGCAAAAAACAAGTTGGTTAGGTTTTACCATCAATCGAACGCTACGAATT
GTGCCAACATATATTGTCGGCTTTAGTATTACGTTAGTTGCTATTTCAATTAGCTCGCAC
TATTTTTCAAGGGTGTGGCCGTTTACTATTCAAGAAGTGTTGATTCATTACATACCTGGT
ATTAGAGATATTTTATGGTCAAGAGGTATTGATGGAATAGTGTGGACGCTAGAGATAGAA
ATGAAATTTTATTTTGTCTGCGCTCTATTAATTGTACTGTTTAGAAAGCAATCAACTTTG
GTGTTTTTTGCTCCTGTATTGATTTTTATAGTATCAATTATCATTAATAAATATATTCCT
GATTGGGGTAAGACGGATGCAAGGTTATGGCAGTTGGCAATGACTTTTATGACAGTGTCA
CAATACATTATTTATATGTTCATTGGTGTGGTGTTTCACTATGTCCAACGTGGTCGTATT
GACAGAGACAAAGCATATCTTTTAATTGGAATCATTTTTTGCCTTTTCTGCTTGCACTGG
TACATTGGCCCTGCATCTGCGGGAATAACTGTGGCATGGAGCTATGCATTTGCATTGCTA
ACCTTTATTTTTGCATTTACATATCAGAGTTTTTTCAAGTCAAACAAATTTTTCGATTTC
CTTGCAGATATAAGCTATCCACTCTATGTAATTCATGGTGTTGCTGGCTATGTGGCACTT
AGAATATTACTTGATCTTGGCATGAAAGCTTGGATGTCACTCTTGATTGTGACTGGCGGA
TGTATATTTCTATCTTTGGTTTTACATAAGTTAGTAGAAAAACCATCTCAACGAATTGGT
AAGAAATTGGCTGGCTACTTTATTGTCAAAAAAGATGAGTATAAAGCTAATAATGGAGTG
GCTGTCAGTAATTTAAATTAA
>Nucleotides: 1832..1930 (direct), 99 nucleotides
ATGCTTCCGTTCGACACCGACCATCAAGATGATGATTCTTTGAAGATAGCCAAGGTTTTC
AACTTTTTACTGTCAGACCTGACTGTCGATAGGAGGTGA
>Nucleotides: 2041..2178 (reverse), 138 nucleotides
GTGAAGCTGATCCTGCTGGCCGATATTGCGGCCAAGGATGATTTCCTTTTCATCAAGGAG
GTGAACCGAGATGACCAGCTGGCGGCCCATCGGGTATCACTGCAACTGATAGGGGGTTGT
GCCGAACAACAAAGGTGA
>Nucleotides: 2175..2705 (reverse), 531 nucleotides
ATGAATTTGATTTCGCGGTTGCCTTGTTGTGGCTTGCACGGCTGTTTCATTCCTCATCTG
AAATTGAGCCTGGCCGCCTCCAGTGGGCTGGTGATGGACTATGAGATCTTTGGCAACACT
CACCTGCCGCGGGTGCGCAACCGGCTGAGCGGTACGCTGCGTTATGATCAGATGCTGGCA
AAGTATACCCACCGATCCTTCAAGCTGGATCGCTACTGGTGGGTGCCGAGACCCGGGCGT
GAGGTGGGGTTGCTCGCCGGTGATGTAGGGCATGTGATGGAGGTGGATGTGAATCAGGAG
ATTTATGGTATCCCCGACTATGTGGCCAGCCTGAACTCGGCGCAGCTCAACGAGTCGGCC
ACCCTGTTTCGCCGTCGCTTCTACGAGAGCGGCTGCCATGCGGGGGTCATTCTGCACATC
AGCGATGCTCTGCAGAACGAGGGCTATATCACCGCGATCATCACGGTGCTGCAAAACAGC
AAGGGGCCGGGCAACTTCTCTACACCCCGGGTGGCAAGGGGGATTCAGTGA
>Nucleotides: 2889..3089 (direct), 201 nucleotides
ATGTTCTCTCACATGATCAAGTCAGAATGGCTCAAAGCCACGGGATACAGCGATCGCGCC
GAGGTCTCGTTTGCCAGCACCACCGACAAGCTGACCAACATTCACCACCACTGTCTGAAA
GACAAAGGCGGCAAAGGGCAGGATATCCAGTATCCAAAACGACACCTGTTAGGAATGGAT
GCAAAAGATATCGATAGGTGA
>Nucleotides: 3359..4315 (direct), 957 nucleotides
ATGGAAAAGTTTTACGGTCAGTTCGACCCACCCTTGGACAAATTTATATTTGAACGATAT
TTTCCAAACAAAGATACTCTAGGTGTTTTTATAGAGTGTGGTGCTTTTGATGGATTAACG
GAAAACTCATGCAAGTTTTTTGAAGAAACTATGAATTGGAAAGGTTATAATATTGAACCG
GTCCCATGGATTTATGAAAGACTATGTAAGAATCGTCCTGAATCAAAGAATTTCAACTTC
GCACTGTCCAATGAAAATGGTGAAGCCACTTTTAAAGCAGTAGATCACCCAACGTTCGGG
GTCGATTGTACAAATGGTTCATTAAATCATACTCAAGCTCACAGTTCTCTTCTCAAAGAA
ATTGGCTGCCAAATTGTTGAAACAAAAGTACAAGTTAAAACTTGGCCAGACTTCATTTCA
CAGGAAAACATAACCTACATAGACCTACTAGTTCTTGATGTTGAAGGACATGAGTTATCT
GTAATTGAGGGGATGAGAGGATCCACCGTACTTCCTGATATTATATGCATTGAGGTAGGT
CATTTATGCTTCGATGACATTCGCAGGGAATTACATAGGATTGGGTATACATACGATATA
TCCTCGCATGTAAATGCATTCTTTATAAAAAATGATAAGCTACCTATTTTTTGTATGCGT
AGGAGTGATTACATTCTACAAAAAACAATTTCTTTAAATGATATTGAAAATGGTTTTAAT
GATATTAAAAATAGGTTGTCAGACCTTTCATTATCCATTGAAAAATTTAAAAATGAGCAA
GCTAGCATTTTCTTTACACCTAAAGAAGATAATGTTGATATAGATATATTAAAAGAAGAG
AATTCAAAGCTTAATGAACATTTATTGTCTCCTCAAAAGATACACCATGACATTACAAAT
TCAAAAGGGTGGAAGTTTGTCGAGGCAGTAAGAAAAGCCAAGCAACTATTTAAATAA
>C15R4
ATGTCTAAACTCTTGTCCCGCCATCACTCTCCTGATGGACAGGGCAGAACTCAGTGCATC
ACGCCTGCGTCTGCCGGTTGGCATCATGTGGGCTTCGAAGTGTATGAATTGGCGGCTAGC
CAGCGTATCGAGTTTGCGACTGGTGAGGATGAACTCTGCCTGGTATTGGTGGCTGGTCTT
GCGACCATTTCGACGCCACATGCTCGCTATCCGCGTATAGGTGAGCGGATGAGTCCGTTT
GAGCGAAAAAAGCCTTGGGCGGTTTACATCACCCGTGGTGATAGCTGTTGCGTGGTGGCA
GAAACGCCGTTAGAGCTTGCCGTGTGCCGGGCTCCGGGTAAAGGTACCAATCCGTCCCGT
CTGATACTGCCACAAGACATTGGCGCAGAGGCGCGTGGGCGCGGTAATAATCGTCGCTTT
GTGCACAATATTCTGCCAGATACTGCCCTTGCCGATAGTTTGTTGGTGGTGGAGGTGTTT
ACCGAAGAGGGTTGTACCAGTTCATATCCGAGTCATAAGCACGACACTGACAACGTCCCT
GATGAGACTTATCTGGAAGAGACTTACTACCACAGGATCAATCCGCCTCAAGGGTTCTGT
TTCCAGCGTGTGTATACCGATGATCGGACTCTGGATGAATCCATGGCTGTTTATGACAAG
GATGTGGTCATGGCTCCCAGAGGCTACCACCCGGTAGCTACGTTGGCGGGTTACGATAAT
TACTATCTGAATGTCATGGCTGGGCCGGTACGCAAATGGTTGTTTAGCTGGGAGGCCGAC
CATCAGTGGATCAATACAGAGTCCTATGCGCATACCAGATAA
>Nucleotides: 1118..2008 (reverse), 891 nucleotides
ATGAGTGTGCAATTAGGCATTAACCCCCTGACGTGGACTAACGACGATCTGCCTTCCCTT
GGTGCCGAAACGCCGCTGGAGACCTGTCTGAGCGAGGGGAAAGAGGCTGGTTTTGCCGGT
TTCGAACTGGGCAACAAATTCCCGCGTGAAGCGCGCCTGCTTGGCCTCATTTTGCAGCGC
CACGATCTGCAGCTGGTCTCTGGCTGGTACTCCGGCCGCCTGCTGGAGCGCAGCGTGGAA
GAGGAGATTGCAGCCGTGCAGTCCCACCTGACGCTGTTGCGTGAGCTGGGGGCAAAGGTG
CTGGTATTTGCGGAGGTGAGCGGCTGCATTCACGGCGAGCAGCAGACGCCGGTGCATCTG
CGCCCGCGCTTCCCGCAGGCACGCTGGAAAGAGTATGGCGAGAAGCTCACGGAATTTGCC
CGCTACACTCAGCAGCAGGGGGTGCAGATTGCCTATCACCACCATATGGGGACGGTGATT
GAGTCCGCCGACGACGTGGACAACCTGATGACCCATACTGGCGAAGAGGTCGGGTTGCTG
CTGGACACCGGTCACCTGACCTTTGCCGGGGCCGATCCGCTGGCGGTGGCGCAGCGCTGG
GCGTCGCGCATCAACCACGTTCACTGCAAAGACGTGCGTGCCGATGTGCTGGCGGATGTC
AAAAACCGCAAAACCAGCTTCCTCGATGCGGTGCTGAGCGGCGTATTTACCGTGCCAGGC
GACGGCTGCGTGGATTATCCGCCGATCATGCAACTGCTGAAAGCGCAGGATTATCACGGC
TGGCTGGTGGTGGAGGCGGAGCAGGATCCGGCGATTGCTCACCCCTTTACCTATGCATCA
ATGGGCTATCAGAATTTGCATCGTTTTGCGCAGGACGCTGGGCTTATCTGA
>Nucleotides: 2020..3924 (reverse), 1905 nucleotides
GTGGAAAAGCAGTTTGATGTGATATGCATGGGCCGCGTGGCGGTAGACCTCTACAGTCAG
CAGATTGGTGCGCGGCTGGAGGATGTGTCGAGCTTTGCCAAATATCTCGGCGGCTCGTCC
GGCAACGTGGCGTACGGCACGGCGCGGCAGGGGTTGCGTTCGTCGATGCTGGCCCGCGTG
GGCGACGAGCATATGGGCCGGTTCCTGCGCGAAGAGCTAAATCAGGTGGGCTGTGATACC
AGCCATCTGATCACCGATAAAACACGCCTCACGGCGCTGGTACTACTCGGCATTAAAGAC
CGGGACACCTTTCCTCTGATTTTTTATCGCGATAACTGCGCGGATATGGCCATTACGGCC
AGCGATGTGGACGAAAACTACATCGCCTCCGCACGGTGTCTTGCCATCACCGGGACTCAC
CTTTCTCATCCGCAGACCCGCGAGGCGGTGCTGACGGCGCTGGGCTACGCCCGTCGTCAC
GGCGTGCGCACGGTGCTGGACATTGATTACCGCCCGGTGCTGTGGGGGCTGACCTCCTTA
GGCGACGGCGAAACGCGCTTTATCGCTGCCGATCAGGTCACCCGTGAACTTCAGGAGGTG
CTGCACCTCTTCGACGTCATTGTCGGCACCGAGGAGGAGTTTCACATTGCGGGCGGCAGC
ACGGACACCCTGCTGGCGCTGGCGCAGGTGCGTGCCGTGAGCCAGGCCACGCTGGTCTGC
AAACGCGGCGCGCTTGGCTGTTCGGTCTATACCGGTGCCATTCCGGCCCGTCTGGATGAC
GGCCTGACGGTGACCGGCGTGCGCGTGGAGGTGCTGAACGTCCTCGGCGCGGGCGATGCC
TTTATGTCCGGCCTGCTACGCGGCTACCTGAACGACGAGGGCTGGGAGCAGGCGTGCCGC
TATGCCAACGCCTGCGGCGCGCTGGTGGTCTCGCGCCACGGCTGCGCCCCGGCGATGCCG
AGCAAAATTGAGCTGGATGATTATCTCGCGCGCGCCGCGCTCGTTCCACGCCCGGATCTC
GACCCGCGTCTGAACCATCTGCACCGGGTCACCACCCGTCGCCGCGAATGGCCGGAATTG
TGCGTAATGGCGTTCGATCATCGCAGCCAGCTTGAAGATATGGCGCTGCAGTGCGGGGCG
TCGCTCAAACGTATTCCGGCGCTCAAGCAGCTGATCCTGCAGGCCAGCCGCGAGGCGGCG
AGCCGTGCCGGGCTGGCAGGCAAAGCGGGCCTGCTATGTGACGGTACGTTTGGTCAGGAC
GCGCTCAACGCCATTACCGGTGAAGGGTGGTGGATCGGGCGGCCCATTGAGCTGCCGGGC
TCCCGTCCGCTGGAGATGGAGCACGGCAACATCGGCACCCAGCTTATCAGCTGGCCGCAG
GAGCATGTGGTGAAGTGCCTGGTCTTTTTCCACCCGGAAGATGCCCACGGCCTGCGCCTG
GAGCAGGAGCAGAAAATTGCCGAGGTCTACCACGCCTGCTGCCAGTCCGGGCATGAGCTG
CTGCTGGAGGTGATATTGCCCGCCAGCATGCCGCGCAGCGATGAACTTTATCTGCGTGCC
ATCTCCCGCTTCTACAACCTGGGTATTTACCCGGACTGGTGGAAATTGCCGCCGCTGACG
TCCGATGGCTGGACGGCACTGAGCGAGATTATCCCGCGTCGGGATCCGCACTGCCGTGGG
GTTGTGATCCTCGGGCTGGATGCGCCGGCCGAGCAGCTGCGTGCCGGGTTTAACGCCGCG
GCAGGGCACGAACTGGTGAAAGGATTTGCCGTGGGGCGCACGCTGTTTGGCGAAGCTTCC
CGTGCATGGCTGAAACACGATATCGACGATGCGCAGCTGGTGGCGCGCATCCGGGACAAT
TACCTGCAGCTTATCGCCTGGTGGCGCGAGCGCGGACACGCATAA
>Nucleotides: 3937..5070 (reverse), 1134 nucleotides
ATGAAAGAGGTTTGTATTGGATTAATTGGCACCGGGTATATCGGCAAGGCGCATGCCATC
GCCTATGCCCAGGCCCCGACGGTCTTCAACCTGCGCGGCAAGCTGGTGCGTGAGATGGTG
GCCGAGGTAAACCCGACGCTGGCGGCAGCGCGCGCGCAGGCGTTTGGCTTTAACCGTTCA
ACGGGAGACTGGCGGGCGCTGGTGGCCGACCCGGCCATTGATGTGGTGGATATTTGCTCG
CCCAACCATCTGCATAAAGAGATGGCGCTGGAAGCGATCCGCCACGGCAAGCACGTTTAC
TCGGAAAAACCGCTGGCGCTGAACGCCCACGACGCGCGTGAGATGGTCGAGGCCGCGAAG
CGGGCAGGGGTGAAAACCCTGGTGGGGTTCAACTACATGAAAAACCCGACGGCGCAGCTG
GCGAAAGAGATTATCGCCCGCGGCGAAATAGGCGAGGTGATCCACTTCTACGGCACCCAC
AACGAAGACTATATGGCTGACCCGCTTTCGCCCATTCACTGGCACTGCTTCAAAGAGACT
GCCGGGCTGGGGGCGCTGGGCGATCTGGCGGCGCATATCATCAATATGGCGCAGTACCTG
GTGGGGGAGATTGAGCAGGTTTGCGGCGACCTGAAGATTGTGGTCCCGGAACGTCCGGCG
AAGGCCGGGTCGTCGGAGATGATTGCCGTCGAAAACGAAGATCAGGCCCACGCAATGGTG
CGTTTCGCGGGCGGGGCGCAGGGTGTGATTGAAACCTCCCGCGTCGCCTGCGGCCGCAAG
ATGGGGTTGTCATATGTGATCACCGGAACGAAAGGCGCCATCAGCTTCACTCAGGAGCGC
ATGGCCGAGCTGAAGCTCTATCTGCATGACGATCCGGTCAACCGTCAGGGATTCCGCACG
CTGCTGGTCGGCCCGGCACACCCGGACTACGGCGCGTTCTGTATGGGCGCAGGCCACGGT
ATTGGCTTTAACGATCAAAAAACGGTGGAAGTGCGTGACCTGGTGGATGGCATTGCCGCC
GACGCACCGATGTGGCCGGACTTTGAAGAGGGCTGGAAGGTCTCGCGCGTGCTGGACGCC
ATCGCACTCTCACACCAGCAAGGCCGCTGGCTGAACGTGAATGACATTGTCTGA
>Nucleotides: 5079..6107 (reverse), 1029 nucleotides
ATGACGCAGATGATTTCTAAAACGCAGGCCCCGGTCAAACGCGCCGGGCGCATCGATCCC
ATCGCCTTCTTCGAGCGCTTTGGGGTGCTGATTTTCATGATCCTGCTGCTGATCTTCTTC
CAGTCGCAGAACAGCAATTTTTTCTCTGAACGCAACATTTTCAACATCCTGACCGAAGTC
TCCATCTACGGGATCATGGCCGTGGGGATGACCTTCGTCATCCTGACCGCTGGGATTGAT
CTCTCCGTCGGATCCATTCTGGCGGTGTGCGCCATGACCGCGGCGTACGTGATTAAAGGT
GACAACTTTACCACCGTCGACCCGAACGCCTGGGGCGGTATGAGCTGGCTGATTGGGCTG
GGGATCTGTCTGGCGATGGGCACGGCGATTGGCTTTCTGCATGGCCTGGGCGTCACCCGC
CTGCGTCTGCCGCCGTTCATCGTCACCCTCGGGGGGATGACCATCTGGCGCGGCCTGACC
CTGGTGATTAACGACGGCGCGCCAATCGCCGGTTTCGATCAGGGCTACCGCTGGTGGGGA
CGGGGCGAGCTGCTCGGTATCTCCATTCCGATTTGGATCTTCGCCATCGTAGCCGTTGGC
GGTTATCTGGCGCTGCACAAAACCCGCTGGGGGCGCTTCGTTTACGCCATCGGTGGCAAC
CCGGAGGCGGCGCGTCTGGCGGGTGTGAACGTGAAGAGCGTACTGGTCAGCGTCTATGTG
CTGATTGGCTGTCTGGCGGGGCTGGCGGGCTTTATTCTCAGCGCACGTCTGGGGAGCGCC
GAGGCGGTGGCCGGGATCTCCTTTGAGCTGCGCGTCATTGCCTCGGTGGTGATTGGCGGC
ACCTCGCTGATGGGCGGTTACGGACGCATCGGAGGTACCATTATCGGCTCCATCATTATG
GGCATTCTGATTAACGGCCTGGTGCTGATGAACGTCTCGGCTTACTACCAGCAGATTATC
ACCGGGTTAATTATCGTTCTAGCGGTGGCGTTCGACACCTACGCCAAGAGCCGTCGCGGC
GCACTGTGA
>Nucleotides: 6119..7666 (reverse), 1548 nucleotides
ATGTCGCAACCCTTACTGAAAGTGACCGACCTGGCAAAAAGCTTTTCCGGTGTCTGGGCG
CTGAGCAGCGCTCAGCTGACCGTCGGCAGCGGCGAAATTCACGCCCTGCTGGGGGAGAAC
GGGGCGGGAAAATCCACGCTACTGAAGGCGCTTGCGGGCGCACAGCCGCAAACGCGCGGG
GATATCTGGTTCAACGGCGAAACTCTGCTGGTAGATGACTCCCCGGTAGAGCGGCAGAAC
AAGGGCATTATCACCATCTATCAGGAATTTAACCTGCTGCCCAACATGACCGTCGCGGAA
AATATGTTCCTTGGACGCGAGTCGCGCAAGCGGAACCTGATCGTCGATGAAAAAGCGGTA
AACCAGGAGGCGCAGGTCATTCTCGATTACCTGCAGCTGAACGTCGCGCCGACCACACCC
GTTGCCCGCCTAAGCGTGGCCCAGCAGCAGATGGTGGAGATTGCGAGAGCGCTGACCCTG
AACGCCAGGCTGATCATCATGGATGAACCTTCCGCCGCGCTGAGCGACAGCGAAGTAGAA
AGCCTGCACCGCGTGGTGCGGGAGCTTAAAAACCGCGGGGTGAGCATTATCTATGTGACA
CACCGCCTGCATGAAGTTTTCCAGCTTTGCGACCGTTTTACCGTTTTCCAGGATGGCCGT
TTCACCGGCACCGGCGCGGTCGCAGAAACGAACGTAGAGCAGCTGATCCGCCTGATGGTC
GGGCGCGACGTGGCGTTTAACCGCCGTCCCGCCAGCGAAACCCACCATGAGGATAAGCCC
ATCCGTCTGGCCGTGAAGGGGCTGAGCCGCGAAAAACCGCCGTTGGATCCGCACGGTATT
GCCCTGCATGACATCAGCTTCCATGTCCACGCGGGTGAGGTGCTGGGCATTGCCGGACTG
GTGGGTGCGGGACGCACCGAAGTGGCCCGCTGCCTGTTTGGCGCAGACGCGTTTACTTCT
GGCAGCTTTGAGCTGGACGGCGTGCCGTACCAGCCGCGCGACCCGCTGTATGCCCTCGAT
CAGGGCGTGGCGCTGGTGCCGGAAGATCGTAAAAAAGAGGGGGCGGTGCTGGGGCTGTCG
ATTCGCGACAACCTGTCGCTCTCCTGCCTTTCGTCACTGCTGCACTGGCGCTGGTTCGTC
AATACCCGCAAAGAGGGCGATCTCATTGAGTCCTACCGCCAGGCGCTGCAGATCAAAATG
GTCAACAGTGCGCAGGAGGTGCGCAAGCTCTCCGGCGGTAACCAGCAAAAAGTGATCCTC
GCGCGCTGCATGGCGCTCAACCCGCGGGTGCTGATTGTCGATGAGCCAACGCGTGGCATC
GACGTGGGGACCAAATCAGAAGTGCACCAGGTGCTGTTTGACATGGCGAAAAAGGGCATG
GCGGTGATTGTGATCTCCTCCGATCTGCCTGAAGTGATGGCGGTGTCCGACCGGATCATC
ACCCTGAGCGAAGGCCGGGTCACCGGCGAGATCCACGGCGATGATGCCAACGAAGAGCGG
CTGATGACGATGATGGCCATCAACCACAACGCCCTGAACGCGGCATAA
>Nucleotides: 7715..8644 (reverse), 930 nucleotides
ATGAAAAAGCTGATCTTAGCCGCCCTCATCGCCATGACGTCCGGGGCCGCCCTCGCCGAA
AACGAGCAAATTGTTTTCAGTACGCCAAACCTGGCGATGCCGTTTGAAGTCCACATGCAG
CGCACGGCGGTGAAAGCCGCAAAAGAGATGGGCGTAAAGTTGCAGGTGCTGGACGGGCAG
GGCAGTTCACCAAAACAGGTGGCTGACCTGGAAAACGCCATCACCCGTGGAGCGCAGGGG
TTCATAGTCTCCCCGAACGACGTGAATGCGGTTTCCAGCGCGGTGGATGAAATTCAGGAT
GCGGAGCTGCCGGTGGTCACGCTAGACCGCTCCGTCGACAGCCAGAAGAAAGTGCCGCAC
TTTGGCGCCAACAACTATAAAGGCGGCCAGGCGATTGGCGACTTCGTGAAAAGCAAATTC
CCCGACGGGGCAGAGATCATTCTGCTTACCGGTCAGCCGGGCTCCTCTTCCAACATTGAA
CGCACCAAAGGGATCCGCGACAGCCTGAAGGCGGGCGGGGATAAGTACAAAATCGTCGTC
GATCAGACCGGCAACTGGATGCGTTCTGAAGGGATGCGCATCGTTGAAAGCGTTTTGTCT
TCGCTGCCGAAACGTCCGCAGGTGATCCTCTCCGCCAACGACGATATGGCGCTGGGCGCG
ATTGAAGCGCTGCAGAGCCAGGGCGTGAAGCCGAGCGAAATTCTCGTGACCGGATTTGAT
GCGGTGCCGGAAGCGCTGGCCCGCGTGCGCGACGGCTGGCTGGCGGTAACGGCGGATCAG
CGTCCCGGCTTTGCGGTGCAGACGGCGATGAGGCAGCTGGTGGCCAACGTGCGCGAGAAA
AAAGCCATCACCGGGGCCGACTACCCGCCGACGCTGATCACCAAAGAGAACCTGCAGCAG
GCTGAGCGTATCGGTGAGGCCGGTAACTAA
>Nucleotides: 8676..9662 (reverse), 987 nucleotides
ATGTTTAATATCGCGTTATTTGGTGCCGGTCGGATTGGTCAGGTTCATGCGGTCAACATC
GCGGATCACAATGAAACTCGTCTTTATTCTGTCATCGACCCTCATCAGGAGGGGGCTTTG
ACTTTGGCCGCCAAGCACGGTGCCAAGGTACAAAGTTGTGAAGAAGCAATGGTTGATCCC
CAGATTCATGGGGTGCTGATTGCCTCGGCGACGGATACCCATGCCGATCTCATTGAACAT
GCGGCACGTGCTGGAAAAACAATCTTTTGCGAAAAACCGGTGCATCTGGATTTAGCTCGG
GTCCGTGATTGCCTTGCGACGGTAGCAGCTTGCAACGTTCCTCTCTTTGTTGGTTTCAAC
CGCCGCTTTGACCCACAGTTCCGCCGCGTGAAAACCGACGCCCAGGCCGGGTGTATCGGC
AAACCGGAATCGCTGCTGATCATCTCCCGCGATCCGTCTCCACCACCGGCGGAGTATGTC
CGCGTCTCTGGCGGCATGTTCCGCGATATGACCATTCACGACTTTGATATGGCGCGCTTC
ATCATGGGTGAAGAGCCGGTGTCGGTGTATGCCCAGGGCAGCAACCTGGTGGATCCGGCA
ATTGGCGAGGCGGGAGACATCGACACCGCTTTTATTGTTCTGAGATATGCCTCCGGCGCA
ATGGCGACCATCGTTAACAGCCGCCGCTCCTCTTACGGCTACGACCAGCGTCTGGAGCTA
CATGGCTCCGAAGGGCTGCTCTGCGCGGGCAATATTCTTGAAAATCAGGTGCAGCACTAC
GGAAAACAGGGCTGCACCAGCGCGCTGCCGGAACACTTCTTCCTGCAACGCTACAAATCC
GCTTACGCCGCGGAATGGGAACACTTTGTTGCGGTATTGCGCGGCGAAGCGGTGCCTGAC
TGCAGCGGCGATGATGGTGAACGTGCGCTGTACCTCGCGGATAAAGCGCTGGAGTCGCTG
CGTAGCCAGCGCGAGATTGTCCTCTAA
>Nucleotides: 10207..10461 (direct), 255 nucleotides
ATGAAATCAAGAGAACACTATTCACCAGAGTTTCACGCAGAGGCGGTTCGGCTGGTGTTG
GAGCAAGGGCTCAGCCAGGCGGAAGCAACCAGAAGACTCGGCATTGCCAAAGGCACATTG
GCCAACTGGATTGTTACCGCCAAAGGGGACAGGACAAACCGGCTCCATGAGGGCGTTCTG
TCGCCGAGCTTGAAGCAGAAGTGGCCCGGCTACGCAAAGCGCTCACACAAGCCAACATGG
AACGCGACATCATAA
>Nucleotides: 10481..10657 (reverse), 177 nucleotides
ATGAGCCACCCGAATGGCGACTTTGAGCCGCTCATCCTCTTGTTGGCGCGGCGACAGTGG
GCGTTGATGCCAGTGATAGAAGCCCGCGAGAGAGACCTCCAACACACGACAGATATCGGA
AACGGGATAGAAGTCCTGCTGGTTGGCTATCCACGCGTACTTGGCAGTGACTCCTGA
>Nucleotides: 10685..11062 (reverse), 378 nucleotides
ATGGATGCGCCCGGCTGGCGGCCTCTTCTGCTGCACGGCGCGAAACAGGGTTTGGCTGAC
CAACCCGGTGGTCATTCTCTCTCCCATCGGATAACCCACTATTTCACAGGTAAACACATC
CTTGAGGCCTGCCAGATAGAGCCTGCCCTCGTCGGTAGCGATATAGGTGATATCACCGGT
CCAGACTTCGTTGGGTTTGGTGGGCGAAAAAACCTGGCCAAGGATATTTACCGCCACCGG
CAGGGAATGGGAGGAATGGGTCGTCGCCTTGAATTTACGCTTCTGTTTGCAAGACAGCCC
CATTTCGCGGCGCAGCCGCCCAATCCGGTCACGCCCGGCGTGAAGTCCTTCAGCGGCCAG
CTCGGCCTGCAATCGTAA
>Nucleotides: 11459..13393 (reverse), 1935 nucleotides
ATGCAGCAGATCAGAATGACGATGGCCCAGGCGCTGGTGAAGTTTCTTGATCAGCAGTTC
GTGGAAATTGATGGGGCACAACATAAGTTTGTACATGGCATTTTTACCATCTTTGGCCAT
GGGAATGTGTTGGGGTTGGGTCAGGCGCTAGAGCAAGATGCAGGTGGATTGAAGGTTTAT
CAGGGGTGTAACGAGCAGGGGATGGCTCATATAGCCCTCGGGTTTACCAAACAGCACAAA
CGCAAGCGGATCTGTGCTGTCACCTCTTCCGTTGGGCCGGGGGCTGCCAATATGGTGACT
GCGGCTGCTACTGCTACCGCTAATCGCCTTCCTTTGTTGCTATTGCCCGGAGATCTGTTT
GCCAGTCGCCAGCCTGATCCTGTGTTGCAACAGGTAGAGCAGTACCATGATGCCAGCATT
AGTACTAATGATTGCTTTCGTCCCGTATCTCGTTATTGGGACAGAATCTCTCGACCGGAG
CAGTTGATGAGTGCCCTGATCAATGCCATGCGGGTGCTCACGGATCCTGCCGATACCGGT
GCCGTCACGCTCTGTTTGCCTCAGGATGTGCAAGGCGAGGCCTATGATTACCCCGTTTCT
TTCTTTGCCAGGCGAGTACACCGGATCGAACGCCGCCCTCCCAGTGAGGCCATGTTGGCC
GATGCGGTTTCCCTGATTGAAGGCAAGCGTAAACCGCTGCTGGTATGTGGAGGTGGGGTG
CGTTATAGCGAAGCTCATGGCGCGCTGCGTGACTTTGTCGAGCGCTTCAATATTCCTTTT
GCCGAGACTCAGGCTGGTAAGGGGGCCATAGAGGCGGAGCATTCGCTCAATGTTGGGGGG
CTTGGCACTACCGGTTGCCTGGCTGCTAACCGCCTGGCAGCCGAGGCGGATTTGATCATT
GGGGTGGGTACCCGTTTCACCGATTTCACAACAGCTTCCAAGTCATTGTTTAGTCATCCT
GAGGTACAATTTTTGACCATAAATGTCGCCAGCTTCGATGCTCACAAGCTGGATGCCGTG
CCTGTGGTTGCGGATGCTCGGGTGGCTCTGGAGATACTTGGTGAGCAGCTTGGTGCTCGG
GCTTATCGCTGCGATTATGAAGGGGAAATTATTGCCGCCCGTGCCGAGTGGGAAAGTGAA
TGGCAGCGGTTAGCCAATATTCAGGTTGACAAGAATTTTGTGCCAGAAGTCGCTGGGCAA
CTTGATGCTTTACTGCCGGAGTATATGGATAGCCTGGCTACCAGACTGACTCAAACTCGG
GTGTTGGGATTGCTGGACAAGTGGCTTGAGCCAGATGCAATTGTCGTGGGGGCTGCAGGT
TCTTTGCCCGGTGATCTGCAGCGCATGTGGCGGCCACGGCACCCAGATACCTATCATCTC
GAGTATGGATATTCCTGCATGGGTTATGAGATTGCAGCCGCTATCGGGGCCCGCATTGCA
TCACCAGCACAACCTGTCTATGCGTTTGTCGGTGACGGCTCCTACCTGATGCTGCACACA
GAACTGCAGACGGCCGTACAAGAGGGTCTGAAGATCGTGGTCTTGTTGTTCGACAATGCA
GGATTTGGTTGCATTAATAACCTGCAAATGGGGCAAGGGATGGGAAGTTTTGGTACCGAA
AACCGATATCGAAATCCGGATAGCGGTGTTTTGAATGGTCCTCTGGTACGAGTTGATTTT
GCCAAGAACGCAGAGAGTTACGGTTGTACCAGCTATCGGGTGCACGACGAGGTGGAATTG
GAGGCTGCACTGGGGGCGGCAGCTCGTGACCAAGGACCGGTACTGATCGATATCAAGGTG
CTGCCAAAAACCATGACCCATAGTTACGAAGCGTGGTGGCATACAGGTACTGCTCAGATA
GCAGACAAACCCGAAATCGAGGCTGCGGCGGTCGCGATTCGTGACATGTTGGCGACCCGA
GCCCGCCAATACTGA
>Nucleotides: 13542..14396 (reverse), 855 nucleotides
ATGACAGTGGCGAAGAATCTAGCAGAACTACAAGATCAGATCCGGTCTCGCTATGGTGAG
CTGAGCAAGCGTTTACAGCAGGTTGCCAAGTATTTGATAGATAATAAAAATATAGTTGCG
ATGCAAACTGTTGCAGCCATTGCCAAGGAGGCTGGCGTTCCCCCTTCGACCCTGATCCGG
TTTGCCAGTACCTTTGGGTTCAGCGGCTTCAATGAAATGAAACAAATTTTCCGCCTTGAT
CTGGTCAAAGAGACCGCGAGCTATACGGAACGCGCCCGTCTGTTTCGTGAAATGGATGGA
GGGCCTGAGGTAGAGCAACCTCACCATATTCTGCAAGAGTTTGTCCGGGCAAACTCCCAG
TCGATGCAGCAACTGGTTCTTCACACGCCGGAAGCAGAGTTATGTCAGGCTATTTCCCTT
TTGCAGGAGGCTGACACAATTTATGTGATCGGTTCCCGTCGTTCTTTCAGTGCCGCCGTT
TACCTTCGTTACGCACTTGGTCATCTGGAGCGACGTACCGTGTTGCTTGATGGTCTGGGA
GGAATGTTGGTTGAGGAGGCGGCCCTGATGAACAGCCGGGATGTGGTGATCTCTATCAGT
TTTACTCCGTATGCTGATGAAACGTTGATGGTGAGTGAGAAGGCCGCTCAGGTTGGTGCC
AGTCAAATTGTAATTACAGATAGTCAAGTGAGCCCTCTCGCGTCATTGAGCGATGTCTGC
TTCGTGGTAAAAGAGGCCCAAGTAGGGGCATTCCGTTCCCAGGCTGCGACTTTGTGCCTG
CTGCAGTCGCTGGCGGTAGGGCTTGCTTTCAAGAAGAGCGAAGAGGTAGCCGGGCAAAGC
TCTATTGTTTCGTAA
>Nucleotides: 14760..16271 (direct), 1512 nucleotides
ATGGACATCGTACAGAATTACATCGGTGGCGCCATCACCGCCAGTCTCAGCGAGCGTATT
GCCCCCATCTTCAATCCGGCGCAGGGCGAACCGATACGTCAGGTATTTCTGAGCACGGCC
GATGAAGTTCGCCAGGCCATTGCCGTTGCCCACGCGGCCTTCCCTGCATGGTCGCACACA
CCTCCACTGCGTCGAGCCAGAATCCTGTTTCAGTTCAAAGCATTGCTGGAAACCAAACGG
GATGAGTTAGCCCGCCTCATCAGCGAAGAGCATGGCAAGGTATTCTCTGATGCTCAGGGT
GAACTGACCCGTGGTATAGAAGTAGTGGAATTTGCCTGTGGCATTACTCATCTGCAAAAA
GGCGAACACTCCGCCAACGTCGGCACCGGTGTCGACTGCCACTCTCTGATGCAACCCCTC
GGTGTATGCACCGGGATTACACCATTCAACTTTCCGGCCATGGTACCCATGTGGATGTTC
CCCATCGCTCTGGCTACCGGTAACACCTTCGTACTCAAGCCTTCAGAGAAGAATCCCTCA
TTGGCGTTACGATTGGCGCAGTTGCTTCAGGAGGCAGGGCTGCCGGATGGGGTATTTAAC
GTAGTCAATGGTGACAAAGAGGCAGTGGATGTACTGCTGACCGATGAACGAGTCCAGGCG
GTGAGCTTTGTGGGCTCCACTCCCATAGCCGAATACATATATTCCGTTGCATCAGCGCAT
GGCAAGCGTTGCCAGGCGCTGGGGGGCGCCAAAAATCACTGCATCGTGATGCCAGATGCA
GATATAGAACAGACTCTTTCAGCCATCATGGGCGCTGCCTACGGTGCAGCCGGTGAACGC
TGCATGGCGCTATCTGTTGCCGTCGCAGTGGGCGATGAAGTGGCTGATAACCTGGTTTCC
GGAATCAAAAATCGCATTGCCCAGATGCGAGTTGGGCCAGGGATCACCGAAGGCCGGGAG
AATGATATGGGTCCGGTGATTTCCGCCCAGCATAGAGCCAAAATCATTGAGTACATTGAT
CAGGGGGTAGAACAGGGGGCAACGCTTTGCATTGATGGCCGCAATTTTACCGTTCCCACT
CACAAACAGGGCTTCTTCGTTGGCCCAACGCTATTCGACCGGGTCACCCCGGAGATGAGT
ATCTATCAGGAAGAGATTTTCGGCCCAGTATTGTGCATAGTCCGCGCTCCTGACTACCGC
ACCGCAGTCACATTAATCAATCGCCACCAATACGGTAACGGCACCGCCATCTTCACCCGC
GACGGTGATACAGCCCGTCAGTTTAGCGAAGAAGTACAGGCAGGGATGGTTGGAATCAAT
GTGCCTATCCCGGTGCCAATGGCATTCCATAGCTTCGGGGGATGGAAACGCTCCATCTTT
GGACCATTGAATGTACACGGTAACGATGGTGTTCGGTTTTACACCCGAATGAAGACCATC
ACGAGCCGCTGGCCCACTAGCGTACGACTTGAACAGCATACTGGCAGCTTTACCATGCCG
ACGATGGGATAA
>C15R5
ATGACTTACTTCGCATGGGCCAATGGCACGAATCCACCGACCTTTATTGGCCCACCTAAC
CCCAGAACAGGGAAGCGTACACAGCGGGGTACTTTGAGTGCTTTCCTTTGCCGAAATGAC
CGTGATCGTTTTATTGACCAGACCCAGGGCGCCGCGGTGGCGATCACCGCGAAAGAGGCT
CGGGAGCTGAAAGCCGGTTTGGATGAGCGGGCGTTCAAAGAGCTGGTTACCGTTTTGCAG
GGAGGGACATGCCATGAGTAA
>Nucleotides: 572..730 (reverse), 159 nucleotides
ATGAACCTCATTTATCCACTCTCTCTTTACGCCTTGCTCGACCAGTTTGAGGCGCTGCTA
GAACAAACCGACCTCAGCATTCAGGAGCGAACACAGTTTCGGTTTCTGCTTGATGCCTTG
CGTAGCGAGGCTGCTATCTGCCAAAGGAGGTTGTCATGA
>Nucleotides: 727..1254 (reverse), 528 nucleotides
ATGAAAAACCAATATGGGCTCACTGCCCAGGGCGAAGCTTTGCTCAAACCCCAAGGGATG
GGCTTGTTCTTCAATGTTCAACAGGGTTCGATTCGACCTGCAGCAGCAAAATCCGTTGCC
GAGATTGGCGTCTCGGGAATTAATATGGAGCCGACCCACGCTCTTGCGTGTTTTGTTGTC
GGTACTCGACCCTCATCTCTTGGGGCTCCGCTTGGCTGCTTCAGCTGTGTTATGGCGGTT
CGGGCGAGGGCCTCGCAAGGGGCGCTGGGTTCCGTAGTGACCAGTTACGCCAACCTTGTC
CGGGCTGCCACCATACTTAGATTGGCGTCTTCTGGTGGTAGAGAAAATCTGACTACTACG
GAGGCTGCCATTATGGCTACTGTCCCCACCCAGGCTTTATCTAGCCGACTCAGATCCCGG
ATTGCTCATCCGTGTCATTCGGCTGCCCTTTGGCGCCTCTGCATTCCCACTCCCTGTTGC
ATGACCACCTACCGGGTTATCCCACCTGATAGGGGGCTCATCGTATGA
>Nucleotides: 1480..1680 (reverse), 201 nucleotides
ATGCAAAAAGAAAAAGACCGCACCATGAACGGCACGACCCAGCTTGAACACGGTCAGCAT
ATCATCAAGTACGAATTGGTCGCTATCCATCTACTGGAACAGGGAGCTCAGGGTGTCAGC
GCCTTGTCTGGCCTAGCTGGACTCCATGATCTCAACTTGCGCACAATAGCATTGGTCTGC
TCCGTCGAAACCACGGGATAG
>Nucleotides: 1691..1900 (reverse), 210 nucleotides
ATGAAAATTCCAGAAACAGGGTTTATTCGAGAGGCACAACTGGTAACTACGGCCAGCAAG
GTAGGTCCATTGCCGTTTAGCAAGTCCACGTTGTGGAGAATGGTTGGTGAAGGCAAATTC
CCTAAGCCAATCAAGCTGGGCGCGCGAGTCACTGCCTGGCGCTGTGAAGATGTTCACGAG
TGGATCAATGCTCAAGGCAAAGCTGCGTAA
>Nucleotides: 2003..2086 (direct), 84 nucleotides
ATGCAAAAAACCGGCACGATGGCCGAGTTTGGATACGAAAAAGGCCCGATCTCTAAAGAA
TGGGCCATTATGGGGAAATCGTAA
>Nucleotides: 2143..3348 (reverse), 1206 nucleotides
ATGCCGCTATCTGATACCGCAGCTCGACAAGCCAAGTTCACTGGTAAGCAGCAGAAGCTG
TCTGATGAAAAGGGGCTCTTTTTACTTATAACTTCATCGGGGAAGTACTGGCGCCTCAAG
TTCCGCTTTGGTGGAAAAGAGAAGGTCCTGGCGCTAGGCGTCTATCCAGAGGTTTCCTTG
AAAGAAGCAAGGGTTAAGAGAGAGGAAGCACGGAGGCTGCTGGCTGATGGCATCGATCCA
AGTCTTGCCAGAAAGCAGAGCAAGGTAGCCAGCCGACTTGCCAGCGAGAACAGCTTTGAG
GTCATTGCTAGGGAGTGGCACCAGGGGCAGCTAGCTCGCTGGAGTCCAGGCCATGCCCAG
CGGGTCATCGAGTCTTTGGAAGCTGATGCTTTTCCTGAGCTTGGGCTAGTTCCGGTTGCA
GAACTAACAGCGCCTATCATGTTGGATGCTCTGCGCAAGATAGAGGCTAGGGGAGCTACA
GAAACTGCTGGGCGGGTGCTGCAACGGATCAGTTCCGTCATGCGTTACGCCATACAGACT
GGGCGGGTCAGCTACAACCCAGCCCAAGACCTGAAAGGGGCGCTAAGGGCTACCAAGCAA
GAACACCGTCCAGCACTTCCACGTGCTGACTTGCCGGAATTTTACCGGCGCTTGGCTGCT
GAGCCACTTAACCCTGCAACTCGTCTAGCTATCCACCTATTGATGTTGACGATGACTCGC
CCTGGTGAGGTGCGCTTTGCTCGCTGGGATGAGTTCGACATGGCGCGAGCAGAATGGCGG
ATCCCTGCTGAACGTATGAAGATGCGCGCACCCCATATAGTCCCCCTCTCCCGGCAGGCA
CTTGCTGTACTTGAGGAGCTGCGTCTGATATCTGGGCATTGTGAGCTGCTGTTCCCGAGT
GAGCGTAAATTGACCGACCCCATGAGTGAAAACACCCTGAGTTATGCCATGGGGCGAATG
GGTTACAAGGGAATTGCCACCCCACATGGCTTTCGGGCTCTGGCATCCACTATCCTCAAC
GAGGAGGGCTTTGACCCAGATGTGATCGAGCGCCAGCTTGCCCATGCTGAGCGCAACAAG
GTACGAGCTGCCTATCATAGGGCTGAGTACCTTGATGACCGCCGTAAGCTTTTGCAATGG
CTGGCCGATTTTTACGAATCACAACAGGGCGGGAATATTCGTCCGATGAATTTCGACAGG
GGTTAG
>C15R6
ATGAGCTCCCAGACTGTGTGGATACCAACCGCACTCTACACCGCACTAATTCGATTGCAG
CTGGACGATTTCACTACAACGGAGTGCGTGAACGCAGTCTTTGGTGACTCAGAGTACAAT
CAAGCCCATAAGAGGCGATATGGCCTCGTTTATCGTCATCTGATGAAGCTGGTCAATGCG
GGTTTCCTGGAACGGAGAAATGTTGATGATGTCCGATCGTATCCAAGTTTTGTGAAAACC
CCCCTGTTTGATGAGGTGAACTTTCAAGAAGAACCGAGTGACCCAGAGGTTCAGAAGGTT
AAGAAGGTTCAGGAACACAAAGGGGGAGCGAATGATGCTCTCTTAGATGAGTTAAAAACG
AAGGCAAACATCTACCGCATCGAAATTCAGGAGTGCCAGGCTGCAATTGCTGAATACAAT
ATGCTGCAAGCAGATTTCCCTGCTTTGGATATGGCTATTGAGAATGCTCTACATCGCTCC
TATGAGGAGTTTCACGGGTTGCGAGGTAAGCTTGGTGCTGTTGAGGCAGTGATGAAGAAG
TTAGGAGAAAGCGGAACTGTTTGA
>Nucleotides: 734..940 (direct), 207 nucleotides
ATGCAAGACCTAGCAAAAAAATTTGGTGATGCTGTACGTGATAGACGGCTTCAATTGGGT
GTATCGCAAGATGCACTCGCACATGCTGCTGAAATTGATAGAAGCTACGTAGGACGAATT
GAGCGTGGTGAGGTCAATGTCACCCTGGAAAAGGCTTATCGTCTCGCCAGGGTAATGGGG
TGTGACATTCACGAGTTGCTGCCATAG
>Nucleotides: 1184..2287 (direct), 1104 nucleotides
ATGCAGAAACCAGACCTCAGAGACATCCACCAACTTACCAAGGACGAGTTCAAGCGCATT
CTAGGCCCTGTGGCTGGAAGCCTTGATGACGGGTCAAAGGTCGTATTGGGGATGCAATCT
GATGTGTTTGCGTGCTGCCCTATCCAGGGAGATCAAATCTCGGTGAGGGGAACACCAAAG
TTTGAACAGGCCATCAAGTCAGCATATGCCCAGGCCAAGCCGACAATGTGGTTCGGTTCG
GCAGAGAAAGAGCACCCAAAGGCAGAAACCATTCCTCCAGCTCTCAAGCCAAAAATCGAT
ACAACATCAGCCACAACCTATCGTGTACCTGTGCTCATCTACAAGTCGAAGCGCGAGCCA
GGTAAGAACGTTGATGGCAGCCCCGCCGAAGATATGACCTATGGCACTATGACGGCAGAG
CAGATCAAGGCCATCCCCATGTTCGTGGGGAAGATGGGAGATGACGGCTTTATTGGCGAT
CTCGAAAAGACTGGCCCCAAGGTGTTCTTTAGTAGCTTCCGCAACATGGCCACATTGTTT
GCAACTGGCGACTTGAAGATAAACATTCTGGCCATGATAGCCAAGTTCGAAAAATCAGAA
GGTGGTGAATACTGGAACCAAGCCTTAACGAGAGCAGCGCGAGCCCACCCAACCACGATC
AAGTTCTCAGATACCCTTATCAAGGAAGTGAAAGCAAAGCTGGCCGAACTTGATGGTGAT
GTGAAAAAGCTTATTCTGAGTGACTTGATGCAGCAATACAGCAAGACCTCCGGCTTTCGG
TTTCCCATCTTCAACTCTGCGTCGGATAAGGTGCAGGGCCTCACAATTGCGGTTAACGAT
GTCTGGGCAGGCAAGGCGGAAATCACGACATATGAAAAGTTTGGCGACTTGTACAAGGGC
ACGATCAAAGTAACGCTATATGACCACTTCGGTCTCGATTATCCTGACATTGGCCCTGAC
CCCACGACCGGAAGAGTCCAGTTCTACGGCCTGGCCTCCGGTTTCAGAAGCTGGTTTGTT
CTTCAACACTACAAGCGCTTTGCCTACAAACCATTTTTGACCGTCATTGAACTCAGCTAT
CCATTCCAAGGGGAACTAAAGTGA
>Nucleotides: 2284..2571 (direct), 288 nucleotides
GTGAGCGCAGCAGTGAAGACAGAGAGAACATGGGTATTCGTGTTGTTCATGCTCTATCAC
CTCTTGAATGCATCGATCCTGTTCATTCAGCCTGTCTATGACTGGTTTAACGATGAATAC
TCACTGACTGGCCTATATGTACTGCTGATGCCCTATCTCTGGGGTTTGATAACAATACTG
GGTGCGATTTTGTTCTTGTCAGATCGCTCTTGGAAATACCAAGCAGGCAATCTACTCGGT
GGTTCAATTCTTCTCTTCTGGTGGCTTAGACTGGCATCCCAATATTAG
>Nucleotides: 2568..2663 (reverse), 96 nucleotides
ATGGTTCTTGTGAGCTTGCAGCTTGCGCTGCATGAAGCCACGCCCAAGCAGATGCCGCCT
GGTCTGCTCATTCATATGCCTGACGATACTCACTAA
>Nucleotides: 2898..4025 (direct), 1128 nucleotides
ATGGAACCACTTTGGATTTGGCAACAAGCCGACTGGCCCCATTTTCGTTGGCAGGATAGC
GAGATATTGCCCAGATTACGGCACGTTCAACACAGGTTGGGGATCCTAATAGGTAGTCAT
TCCAGGTTGGGGAACTCCGACCAAGCGTTAGATACGTTACTGGCTAACATCATCTCCTCA
TCCGCTATTGAGGGTGAGCGTCTCAATGCCCAATCCGTGCGATCTTCCCTGGCTAGGCGG
TTAGGGAGCTCACAAACTCAGTCCTATCCAGTATCAGAGCGCTCAGAGGGGCTCGCGGCC
ATGATGCTGGATGCCATCGACAACCATGAACAACCACTGACAATTGAACGACTTTACCAA
TGGCATCGTTGGCTGTTCCCTGTCAACGAATGGTCGGTACAGCCAATGAACGTAGGGCAG
TTGCGAGGAGATGAGCCGATGCTGGTTGTCTCTGGGCGTGTTGATCGCCCTACCGTGCAT
TTTGAGGCTCCACCCAGAGCCGCTCTGGACGATCAACTAGCCGAGTTCATCCCCTGGTTT
AACCAGACTCAGCATGACCCCACGATGGATCCACTACTTCGTGCGGCGATCTGTCATTTC
TGGTTCGTGACCCTGCATCCCGTTGATGATGGCAATGGGCGGCTCACGCGGGCATTGACC
GATCTCGCGCTGTCACAGGCTGACAGCCACAGCATCCAGCTGTATGCCATGTCAGTCGCT
ATTCTAGAGCGGCGGGATCACTACTATCGAGCGCTTGAGTCAGCGCAGAGGGGCCCGCTA
GATATTACCTCCTGGATCTGTTGGTTCCTCGACACACTGGATTACGCCATAGAGCTGGCA
TTACAGGTTATTAATCGTTCTCTCGCCAAGACATTTTTCTGGTTGCGGCACTGTAATGAC
GCTCTGAGTCCAGAGCAAACCAAAGTGCTGAATCGTTTACTGGATGGCGGCGAACAGGGT
TTTGAAAATGGCATCAACGCCAGTCAATATCAAAAAGTCGCCGGAGTCAGCAAGGCGACG
GCTACACGTCATCTGGGTGAATTGGTGGATAAGGGGTGCATTGAGAAATTACCTGGTGGC
GGACGCAGTACACGCTATCAGATCCGCTTGCACACAGAGGGAGTTTGA
>Nucleotides: 4101..4361 (reverse), 261 nucleotides
ATGGGGAGGACATTGGAGGATATGATTTCATCCGAATCACCCGAGGTTGTCCAGAGAGCC
AAGGCGCTGGCCGAAGAGCAACTGGTACGTCTCAGTGTGACCAAACTGCTTTCAAATCTC
GGGACGGGTGATGTTCCTGAAATTGATGCCGATGTTCTAAATAGTTTATTGTCGCTCAAA
AGGTCTGTTGAGAGATATGACTGTCGGCTGAGTTTACTCGTTCATATGCCTGACGGCACT
CATCATGGTGTTAACATTTAA
>Nucleotides: 4423..4830 (reverse), 408 nucleotides
ATGAATGATTTTTTGAAAACACTGATGAATATTCGTAGTCTGCGAGCTGTACTGCGTGAG
CTGTCTTATGAGCAGCTGGTTGAGGCTAAACAAAAATTTGACGAAATCTATGCCGAACGT
GAGCAGCAAGAGAGCAAAATCAGAGCAGAGTCAGCAGAACGCCTACAAAAGCTGGCTGAG
TTTACCGAGATGCTGAGAGACGCTGGCATCGATCCGAGCGAGCTGGTCGGTACTGCAACC
ACCGCAAAAGCCGAGGGCATAGTGAAGGCTAAGCGAGCACCTCGTCCTGCAAAATACAAA
TACATCGAAGACGGTCAGGAGAAGACCTGGACAGGTCAAGGTCGCATGCCCAAGGCCATC
GCAGAAGCAGTTGCGGCTGGAAAAGCACTGGATGACTTCTTGATCTAA
>Nucleotides: 5194..5469 (reverse), 276 nucleotides
ATGCTTGTAAAAGGGATTGTGCCAACAGAACAGGTAGTTGATGTCCTCTGTGATGCCTGT
GGTTGTAGTACAAAAACAACTTTTGGAACCAATGAATATGGCTGCCTGTCAGCAGATTTT
GGCTATGGTTCCCAGCATCATGATGGTGAACGTTACCAGGTGCATCTGTGTGAAATGTGT
TTTTTCGGTACACTTGCAACAGTGAGGGAGATGCATCGCGGGCATCATATGTTTGACGAT
GAGGCTGAAAATTCAGATACATTTGGGCGTATTTAG
>Nucleotides: 5584..5775 (reverse), 192 nucleotides
ATGACCGAGTTGGTCTGTACTGAACCAGGTTTAGGCATTGAGTTGGGGACTACTTTTCAG
GTTCTATCGGAGAACGGCTCTGAATGGGAAATCCTGCTGGGGAACGAATACCGCAGGATC
AACAAACGCAGCGGGCGCGTTACAGGTTGGAAAACACCTCCAAAATTTGAGTGCAAAGCC
ATCCGAAAATAA
>Nucleotides: 5884..6339 (direct), 456 nucleotides
ATGATGCCCTATGCAACCTATCATCCTAGTAGTGACGCAGCTACTCCGAACCTTCTCCTA
GAAGGTCTTGGTATTCCTCGTGACCCACTAGGTGCACATATATGGATCGTGGCTGGCGTA
TCACCGGACATACTCTATCGGCTAGCTGAATTGATGAAGACTGATGTGGGGATGGTTTGC
CAGTGGGTGGGTATTAGCCGGAGTACACTGACCCGCAAGCTGCGGATTGCAGCCCCCCTA
TCAATATCGCAGGGTGTCAGGGTATACGGAGTTGCACAAGCTCTTGATGCGGTTCTCGCC
TTTCACAGGAACGATACCGCCAAGACTCTGTCGTGGTTAAACCGCACCGCCTGGGGCCTC
GGTGGCGTAGCCCCAGCTAAGTTGTTGGCTACACCAATGGGGGTTCAGGCTGTTGTCGAT
CTGGTGGGACGGATTCAGCATGGGGTGTGCCTATAA
>Nucleotides: 6485..7021 (reverse), 537 nucleotides
ATGCAAAATGAAATTATACAAGAGCAGCCAAACACCAGAAAAGAGCCGCCCCTACAACAT
AAAACCTACACAAAAAGAGATTTTTTCTGTGCTATCGCTGTTAGCATCTATCTTCTTTTG
CTACTAATACCTTCCATTGGGTACTGGTACATGGTCACAACTAATGCCCCCCCTCCTTGG
GTTGTGTCGATTAAGCAAGTTATCGAGTGCGTGCTGGTCGCAGTTAGTGGGGGGGTACTG
TATTGCTTGAGAGCTGTCTATCTTAATTATAGTGTCAGAAAACAATGGGATGAGGTCTGG
GTTGTTTGGTATTTATTACGGCCATTTGCGTCAGGCCTGATGGGTTTCGCCACTTATTTG
ATTATTTCTGCTGGTCTTGTCGCCGTAGGTTCGCCTTCAGCTGAGCACCCAGAGAAATTA
CTATATGTCCTATCATTTTTTGCTGGCCTGAATGTAGATGGATTTTTGAAAAAATTTGAG
GGACAGGTGTCCAGTTCGGTAAAGGTTAAAGAAAGCAGACAAACACAAGGTTCGTAA
>Nucleotides: 7011..7514 (reverse), 504 nucleotides
ATGGCTCTAGAATCCTCAGAGTTATCTAGTCAGGCGGCGTCTGTTGAGTTCACATCCCTC
TCTTTACATGGGCTATCAGTGTATTTTTCGGAAAACGCGATCAACCAGTTATACCAGCAC
AAGCAAACTGGTAACAAAGATGAAGCCGGTGGCTTTCTGTTTGGGGAAATCGGTTCAGGT
GTGGTGACAGTCTTATCTGTATCCTCCCCCAGCTGCGCTGACAAGAGGTCTCGCTTTGGC
TTTTCATGGAATAAGCGAGAAGCCAACAAGACAATACAGGAGAGATTCAAAAAGGGATTA
CACTATCTCGGTGATTGGCATACTCACCCTTGTAGTAATCCAACCCCTTCTTGGGATGAC
ACTCAATCGATCCGAAGTACCTTTCTAGAATCTGAACATCAGCTTAATTATTTTATCATG
CTGATTCTTGGAACTGCGGGGTTCGAACAAAGCTATGTCGCTTTAACCGATGGAAAAAAG
GAATATCGATTTAATGCAAAATGA
>Nucleotides: 7486..9276 (reverse), 1791 nucleotides
ATGCCTAATGTTCAGCTGACCTCAATTGAGGTACTAAGTGAGTACCTTTCTGACAGGTAT
TCGGCTGAGCGACTATCTGAAGGGGAGTTGCAGGGCTTGGGGATTACCTCAAGCCCCTAT
GCAGCCAGTTGGCGTATCCAAACCGACATCAGGCACCCAAAATGTGGTTGTGAGATTCAA
TTGATTGTCGCGGCCAGACCTACTTTTCCCTTCAGTGTTCCGCACATCTATACTCGCCCC
AAACTGGAAGTCTTAAAGTACCCTCATGTTGAAGAGCAAGGTAGGCTTTGCGTATGGGGA
GATGAGGTCTCCTTTGACCCGCAAAACATTGCTTATGTTGAACACCTAATCAATGACAGT
CACTCTCTGGTAGAAAAAACAATCTCAGGTGAACTCGATGAGGACTTCTACTCCGGGTTG
TTAAGTTATTGGGCTCGTTCTTATTCCTCCTCACCAAAGGAACAGAAGGCCACCAGTTTA
TGTAACGTCAAGAACCTTACATCTCGACAGATCCATGTAGCTTATGACAGCACCAAAGGT
ATCATATTTGCTGATACCAAAGATGAGCTCAATGCCTGGTTGAAAAACATTGGCCTCAAG
CCGAACCACAAACACTGTTCTACCACACTCCTTATTAATCTGGCTGAAGCTTGGCGACCA
TCGGAATATCCAACGACACTTGGTAATATTTTGTCGATACTGGAAGCCCAATGTGTCAAT
CACGACGAGGCGTTAGCTGCAATCGCATGTATCTTGGGTTCTAGTCTCAATAATCCTGCA
TTCTTAGTACAAACCAATACAGCCAATGGTGCAATTGTCACTGCGATGAGATGTGTGGGT
GGCATCAGTACAAGAGGTCATGCTGGACAAGACCATCTGCCTAAAGCAAAAGCTGGGAAT
GGATTTAGAGATAACCGTATCCCTTTACAATATCTAAAAGCTAGGTGTTCGCAAATCGCT
ATCCGTGGAATCGATGTTGAACGCAGAGACCAATCATGGGTTCTAGGCAGAGACTCGAAC
CCATACATCCCAATAACCAGTGGAACTACTATTGGAATTATCGGGCTTGGCTCTGTAGGT
TCAAGTCTTCTCCCCCTACTTATTAAAGCTGGGTTCAGTCAGTTCGTTTTATGCGATGGC
GATTCGGTTGAGGCCGCAAATGTCGGCAGGCACCTTCTTGGCATGAACTACGTTGGCACC
AATAAGGCGGAAGCTTGCAAAAGCTATATTCAGAAGAGCTACCCATGGGTAGATGTTTTG
TATGCTGGGTGTCGTAAATGGTTTGACGACGATAAGGCTATAGAAGCACTTACAACAGAA
TGTGATTTGGTCATAAGCGCAACAGCAGAATGGGCATCAGATAAAGCCATACAGGAAATG
ATAGAAAATGATAGATTATTATGTAGTGTTGTCTTCTGTTTTACCGAAGCACATGCTGTA
GCTACCCATTGCTATGTAAATATGGCCGGTAGTTTTAGCTATGGGTCTCTATTTGATAAC
ACAGGAAAGCTCCAAGAGAGTTGTGCCAAGTTTGACCATCAAACCACGAAGAAAACACAT
TTTTGTGGTGGCGTATTCCAGCCATACGGCGGTGTAGAACTTAGCTTCGGGCATAGCATG
ATAGCTGAGACTGTCACTGAGCTTGCTTGTGAAGGCATTCATGAGGATTGCTATCGTGTA
TGGGTAGGGAGCCGAAAGCTTCTGCAATCAGTAGATGGCAAATGGAATCCAGGTTGGGAA
GAAAAGTATGGAGAGATTGGTGATGGCTCTAGAATCCTCAGAGTTATCTAG
>Nucleotides: 9269..10669 (reverse), 1401 nucleotides
GTGGTGTACAAGTTGATAGGGTTTGGTATGCCTGTTCTCAAGCCAGTGAATAAAGGGGGC
AACGGATTGGGTAAGGGTGATCTGACTTCGATTTTGATCAACAACGTTGAGTTGTATTCC
GTTCTTACTAGTGGTTTGATATGTGCATCAATTAGCGCATGTATTCTCAACTCATCTTCA
TTATGGAGCACACTAATGGCATCACCGTCAATAGAGGTTTTCCCCGTAGGTAACGGAGAC
ATGACCTTAATCACCACTAAAAATAACAAAAAGATTTTGATTGACTGCTATCGAAAAGCA
GGTGGTGACTACGATTACCTAGAAGATCGTCTGAGAGAGCGCCTGAACACTGACGAAGAT
GGCCGCCTCTATGTGGATGTGTTTGTTCTTACCCACCCTGATGCAGACCACATAACCGGA
TTTGACACCATGTTCCATACTGGTGATCCAGATGGCTGGAGTGATAAGCTCAATAAAATT
TTCATCAACGAAATTTGGTCATCACCTCGTGTATTCCGCCGCGCTACAGCAAAAGGAGCA
GATGGCAACAACCCTCTTTGCCCTGATGCCAGAATATTCAATACAGAAGCTAAGCGTCGA
GTTCAACTCTATCGGGATAGCAAGCACATTGGCGATGTAGGCAATCGTATTATCATCCTT
TCTTCCGATGAAGATGGCAAAACAGATGATATCCAACCTATTGTTGCCGATCTTTATACC
TTGTTCGGCGACATGTCCGGTATAGATGACAACTCTCTTGATGCTTTCTTGCTTGCTCCT
GCCGATAAACAGGAGGTTGCTGAAGATGAAGAAGAGCTTACAAAGAACAACTCCAGCGCA
ATCATCCGCTTTGACTTGACTAATACTATCTACAATGACGAACTTGGTTGCAATACCACC
CACACGCACTCAGTTCTCATGGGCGGCGATGCAGAAGTTAAGTGCTGGGAAGTTCTTCAT
GACAAACTGAAGGCTACGGGTCAACTTGATGAGCTTGCCTATGACGTTCTTCTGGCTCCA
CACCACTGCTCTTGGCGCTCACTCTCTAATGACAGCGAATCGCAATGCGAAGATCCTCAA
CTTAATGAGTCCGCTCATGCTGCCTTGAGCTTCGCAAACCCAGACGCATTAATTCTATGT
AGCAGCCAAGAGTTTGGTGAAAAGACACCTCCATCACAACGTGCTAGAGATGAATACGAA
AAAATTCTCAAGGACAAAAAGGGAAGTGAGTTTTTGGCTGTAGTGGAACAAGGTGAAGAT
GCTGATGGCAATCCGAATTCACTCATTATCACTTTCACTGAAGGCAAGCCAAAGAAAACA
AAAAAAACACAAAAGCGTGACTTCTCGACGGTTGCTAACCCCGCTGCGGTTTCTAAGGGC
GGAAAAAGCACGTATGCCTAA
>Nucleotides: 11599..13008 (direct), 1410 nucleotides
ATGTTAAACAAAGATATAGCCAGTCATGAAATGGGACTGGGGAAATACTCCTGGCCGCAG
GTAATAAGATGGCTCTTAATTTCTTTAGTTATCTATGCAATAGGTAGTGTATTTATAGCT
AATCCATTCTCAATTTTTGTTGACCGCTACACACCAGTTGATTACTCAAGAATAATGTAT
TTCCATGGGCTGTCAGTCGGTCTGGCTGGTCTTACAGCCTTAATTGTAAGTCAAACTTAC
AATGTAGATGACAAACTTAAACGTATAATTTTTTATTGCACTGTTGCGACAGTATTCTTT
GGCATTACAGGTGGGGCAATAAACCGCTCAATGGAATATACCAAGCTAATGCTATGGTAT
CAAATTCTTGCATTTATTTCTCTTGATGTGATTTTGTTTGTAATGACATTTGGAATAATA
GCGCTGAAAGACCGTGAGATTAGAAAATCATGCACTCACTATTTAGCCATAGCTGCATCA
TGTACTGCGGTAACTGCTGCGCTCATTGGTGACTTAGCTGGTTTCATTTTGGACTTTGGT
GACGTGCTAGGCGCCTTTAGTTGGTACGCAGGTAAGATTGGATATACGTTGCCAGAATGG
CAAGATAGCCTACTTCGATCTCACTCTGATATGATTGTTGTGGCCGTTATTAGTCTAATC
CTTTCCATCATAAGCAAAAAATATGGTCGAAACTTAATCGGCGCTGCATTAAAGCTGAAA
CTCCTTGGTGAATGGATGACAATCATTGGCTTGGTGCTGCTTGTCATCATTCTTGTTGTT
TCAGGCTTTGGGGGGTCTGACTTACAGATTCCGCATATATTTACTGAAAAAGGATTTTTT
GCCCTTCGTGGTCACAGCGTAGCTGGGATTGACCTGGCAGACTTTGTGATAGGCACCTTT
ATACTACATGGTGGTCTTCTCGTTGTTGGCGCAATATTGTTTGGAAATAAGGACACAGGC
AATGAATTGAGCAAGTCTGCCAAATATACCTTGGGTGGTATTTTCCTCACCTGGAGCTGC
ATACTGTTAACTGTTGCAGGCATGGGGTTCTTGGAGGAGTATAGAGCCGACCTTTATAAC
TCGGCCAAGGATGTACCGCTAGGAGACTTTGGCTTCGCGTTTAGAATGCTGCATCTTGAT
GTCAGTCTGATGCTATTCCCAGCGATTATGGTTGTCATGCTATTTGCACAGCATCTTTTA
AAAGATAGTCATAATAAAACAATCCAGTTGTTGCTGCGCATAGCGGTTGTGTTCTGTACA
ATCGGCTCACTTGTGTACATGGTTTTGAACCCAGCTCCTTTTGGTCCTGGATATTGGGTA
GTGGCTGTTGGCGTTGTATTTGTAATTTCAGCTATGATTTATTTCTTCATTCATAGTGAC
AGTCGTGAGAAAGAAAAGTTCAGTCAGTAG
>Nucleotides: 13077..13931 (reverse), 855 nucleotides
ATGCGTCACACACAATACTTACCAATCGGAGCCGCTCTTCTATCCATTATATCCCTACAA
ACTGGAGCGGCCTTAGCAAAGACTGCATTTTCCACTATAGGCCCAGAAGGAATGTCTGCA
CTCAGAGTGGGAATCGCTGCAATAATACTATGCTGTTTCACCAAACCGTGGAGAATAAGA
TGTAACAGCTCTGAACTTGTAAATATACTCTTTTTTGGAGTTACACTAGGTTTAATGAAT
TTATTTATATATATGGCTTTCAAATACATGCCTGTAGGTATTGCTATTTCAATGGAAGTT
ATTGGCCCATTGGCAGTTACACTGCTCAGCTCTCGTCAACCCAAAGACTTAATTTCCATT
TTGTTTGCAGTGACCGGTCTAACACTTCTTCCTATTGGCGGTAATAATACGTCTATAGAG
CTTCTTGGTGTTGTGTATGTGGGGGCATCTGCACTTTTCTGGGGGTTGTACGTTAGTTCA
GGTAGTAAGATCGCTTCCTTTGGAAGTCAAGGCTTCTCACTTGGTCTTATTGTTGCGTCT
ATGTTTATCGTTCCACTTGGCATCAATAGTGGAGTTATAGAAAAAATCAATACAGATGTT
TTTGCTATTGGATGCACAATTGCGATTATGTCTACAGCACTTCCACTGGTACTCGATAGT
TTTGCATTAAAGTATGTACCCAAGAGCATATTCGGTGTTCTGATGAGTGCCTCACCCGCA
GTTAGTGCATTAGCTGGAATGGTGATCTTGGATGAACTGCTTACCCTCTATCAATGGGTT
GGCATTTTTCTAATATCACTTGCATGTATGGGAGCAACGATGAACTTCAAGAGTAATGTT
GTTGCTACAAACTAG
>Nucleotides: 14056..14526 (direct), 471 nucleotides
ATGAAAGCGTTAAAATTTATCACTGATACGATTGATAGACGGATCCTGGAGTTACTCAAA
CGTAATGCCAGAATGACTGTTGCTGAAATTGCCGAACAAGTTGGCTTGTCACCAACACCA
TGCGGTAGAAGAATCAAACAGCTTGAAGATGCAGGAATCATTGAGGGATATACGGCTAAG
ATATCGGAAGAAGCGTTAGGGCTAGGCATCTGCGTATTTGTATCAATTAAACTATCATTG
CAGACACCAGAGGGACATTCTCAATTTCTAGATGCAATTAGAATGCGACCTGAAATCACA
GAATGCATGATGGTTACTGGGGATAGTGATTATATGATCCGCCTATGGGTGAAGGATATC
CCCTCACTTGCAGAGTTTATCCCGTCAGTGTTACAAGCAATACCATGTGTATCTGAAACA
TCAACAACTTTAATCTTGAAAAATATTGATGGGTTGAATTCCCTTACTTAA
>Nucleotides: 14651..15871 (reverse), 1221 nucleotides
ATGAAGTCATTCTATATGCTTCAAAGAAAATCTACTGAAGTTGAAAATGTACGTGGGCTT
TTAAACTATGTATTGGCTGCATCATTAGCGAGAGCCGCTGATGGTGGTGCGGTTGTCGGT
GTTGTCCTATTAGCCATGTCAAATGGAGCATCAGGGGCGATTACAGGCATTCTTGGTGCC
TGTATCACTGCCCCTCACTTTCTTGGCCCCTTTGTTGCCAGGAAAATTGATACATCAGAT
GATGGGCGAAAAGTGATTGCATTGGCATGCCTTGTGTATGCAGTTGTAATGACAATTGCT
GCATTTAGCTATGGGCATATATCATGGATTCTTAGTGGAGTATTATTTTCAATTGCTGGT
ATCTGTGGGCCATTACTAACAGGGGGAATTAGTAGTCGGCTATCGACTGTTGCTGGGGAA
ACACAGCAATTACAAAGACGTTCCCAAGGCTGGGATGTGGCGTCATATGGCATTGGAGGG
ACTATTGGGCCATCCATAGTTGCGGGGATGTCAGCTTATGCATCCCCTGCTATAGCTGTT
ATCAGCCTGGCAATTTCAACCATCTTAGCTGCGATTCTGATAATGAGGTTACCTTACTCC
CCCCCTCAACATGGTGGGGATCTGAGTAAGGTTCCTAGTACATGGGCTATCATATGCGTG
ATGTTGAAAGATATTCGACTTAGACAGACGCTATATTTGACTATGCTAGTTGCATTTGCT
GTTTCTGCACTACCAATAACTGCGGTAAAAGTTAGCTCTTTATTAGGTCAGCATGCAGCA
AGTGCAGCTGTATTAACAGCTGCATATGGGATCGGTAACTTGGCTGGCTCTGTATTTATA
ATGAGGAAGCCACTCTACGGTGATCCTGACAAGCTCATGATAACTTACTCCATCTATATA
TGTGGGGGGTTGCTTGCGATTATCAGTTGCTCCTCTATAGTTGTTTCTGCTATCGCTTTT
TTGTGCACAGGTATCCTCAACTCATACTTCTTTGCAGCAACACTAATTGCTCGAACAGAA
TATGCTCCAGCACAAGGAAAAGGGCAGGTGTTTTTGTGGGTGGCTGCAATGAAGATCTCT
GCTGGTTCGGCAGGTACAGCTATTGCTGGAGTTTTAATTGAAAAGGATATGAAGATACCT
ATTATCGCTGGGATTATTTTGGTGGTTACAGGAGCAGTAGTAGCCTGGAGTTCAAGTGCC
AAAAAAAATCTTCCAACATAG
>Nucleotides: 15871..16764 (reverse), 894 nucleotides
ATGTTCTCAGGACTAAGTGCTTTTCCCCTGACGCCCGTCAACCATCATGGCATCGATGAC
AGGGCCTATATCCAGCTGATAGAGCGATTAGCTCAAGCCAATGTTGACTCGATTGGAGCA
CTTGGTTCTACAGGAAGCTATGTCTACCTCAGCCGTGAGGAAAGAGCCAAGGTTGCTTCC
CTTGCAGTCAAAAATGCAGCGGGTATTCCTGTCATTGTTGGCATCGGCGCTTTGAGAACT
GATGATGTTCTCAGGTTGGCAGAAGATGCCCAAAGATCTGGAGCGAAGGGGGTTCTACTG
TCCCCAGTCTCATATCAAAAGCTGACAGATGATGAAGTTTTTGGTCTATATGAGACAGTA
ACTTGCAATCTGTCAGTCCCCCTGGTTGTTTATGACAACCCTAGTACAACCAACTTTACG
TTCAGTGATGAACTGCATGGACGAATTGCTCATCTACCTAATGTTGCATCAATTAAAATC
CCAGGAGTCCCAACAGATGCTAAAGCAGCATCAGAAAGGATATTGAGACTACGAGATAAA
ATACCTAATAATGTAACAATTGGTATTAGTGGTGATGCTCTTGCTGCAACTGGGTTAAAT
GCCGGATGTGAAATTTGGTATTCTGTAATTGGTGGAATATTCCCCAATGTAGCTTTGGCA
CTTACTAAAGCAGCGCGTACTGGCGATGCAGCTTTAGCTATTCAGCTTTCTGATAACCTA
ACAGCTCTATGGAATTCATTTAAAAACAATGGTGGAAGCTTAAGAGTAGTGGCAACTATA
GCGGAGGAGATGGGGTTGGTTTCAGCACCTAGTCTACCCTTACCTTTGTATTCTATTCAA
GGTGATGAACGAGAAAGGATAATGTCGTTAATTCGTACATTGAGCCTATCTTGA
>Nucleotides: 16850..18160 (direct), 1311 nucleotides
ATGAAGATCAAAGGTAAAACTGCATTAGAGATCTCTGATTGCATCCGAGAACTGGTCTTA
TGTGGGGAGATTGCACCAGGTGAAACGTTGCCTCCAGTGCGGGAACTTGCTGAAATACTT
GGAGTTAATAGGAACACAGTATCTTCCGCATACCAACGACTGGTGAAAGCCAATGTAGCT
ACAACACAAGGCCGACTAGGCACGATTGTTAGTGAACCAAGAAAGGTTGGAGAGGTTGAA
GGACTGACCCCCTCTTCATCGCTTGTAGATCTGGCTGATGGAAACCCGAATCCTGATTGG
TTACCCAATCTACAGGAGGTATCTCCAGGATGTTTTCCTAAGGCTGTACTCTATGGAGAG
AAAACCGTCATCCCAGAGCTGCTTGAGTTTGGTAGAAGGTGGTTTACTGAGGATTGTCCT
TCTGAGTTTGAGCTTGAGTTGACCTACGGTGCTGTCGATGCAGTCGAAAGATTGGCAAAC
GCTCACTTAGTGTCGGGTGACAAGATAGCAGTCGAAGAACCATGTTTCCTTGGCACAATC
AATGCGTTCAGACTGTCTGGCATGCAAATGCTGGGGGTTGAACTTGATGAGCATGGGATG
AAGCCTGATGCTCTTGAACACGCTCTAAGTAATGGAGCCAGAGCCGTCCTCATTACTCCC
CGTGCGCAAAACCCAACAGGATGCAGCTTAAGTAGACAACGAGCGTTAGAGATCAAGGCT
GTACTATCATCGTATCCCAATGTACTAGTTATCATTGATGATCACTTTGCTCTTCTTTCG
GAGACGCCGTACTTTTCCATTTTGCCATCCACAACAATATCTTGGGTTGTTATACGCTCC
CTTTCAAAAGCACTAGGGCCGGATCTCAGATTGGCCATTGTGGCTTGTGATCAAACCACT
GCTGGGCAGTTGAGAACAAGGCTTGCACCTGGGGTAAATTGGGTGAGCCATATTATACAA
AGGATTGCTTGGTCTTTGCTGTCATCAACAGAGATTGAGAAATCGTTGCATGACACCTGT
ATCAAATACTCTACCTTACGTAAGGGATTGATATGCGCATTGCATGAGAATGATATTTTC
ACCTCAAATATTCAGGATGGATTAAATGTCTGGATTCCACTTGATGTAGACTCAAACAAT
GTTGCCTATGAAATGGCAAAGAGAGGATGGTTGATCCGGCGTGGATCTGCATTTGATATT
CAAAAGAAAACTCATGCAATCCGAGTCACTATCTCAAAGCTAGATACTGTTAAAATAAAA
AAAATTGCTGGTGATTTAAGAATGAGTATTGATGCTGTAAGAGTGAAATGA
>Nucleotides: 18266..18955 (reverse), 690 nucleotides
ATGTCAGTTATACCTTTGATTAGTCCAAAGATATTTGAGATTGCCCCTGGGTTTAGAGCT
ATAAGCATAACTGTCTTGGCATCAGAGATAATTGATTCTGATGTAGCGACTCAGGCACTT
TTAGACTCATATAAATGTGTGCATGAGAATAATCCTACTTGGGCCGAAGCGCACCTTGCT
GCATGGGGAGAGGCATTCAAGAAGTTTGGCGCAAAACCGAAAAGAACGCCATGCTCTGCG
GAGGCTTTACGTAATCGAGTCCTAAAGGATGGTGGGATCACAAGTGCAGATCCTATCGTT
GATCTCTATAATGCCATCAGCATTAAATATGCAATTCCTGTGGGTGGTGAAAACTATGAA
GCATATGTAGGGATACCACACCTAACAATTGCTGAAGGTACAGAAGCATTTGATACAGTT
AAATCAGGTCAGCCAGCAAATGAGCCACCAGAGAAAGGTGAAGTCATTTGGAGAGATGAA
GCTGGGGTAACCTGCCGTAGATGGAATTGGCGTCAAGGTGTAAGAACTCGACTTGATGAA
CATGCAAAAAAGATGTGGTTCATTTTAGAAAGTCTGCCAGAAATGCCACTTGAAGCCTTA
CAGGCTGCCAGTGATGAACTCATCTCTGGTCTCAAGAAAATGATGCCAGATGCGCAAATT
GAATTTACATACGTTGAAGCTAAAGCCTAA
>Nucleotides: 18954..19163 (direct), 210 nucleotides
ATGCAATGCCTCCATCTATCATTTCTTCTTCAACCCTCTCATATTATACTCTTCCTGAGC
ATTACCAAAATCAATAAGATTAGAGTAAATCACCCTCCAATTCACTTTCAATTCATTGAT
TTTTTCTGTAATGAACTTTTGAATACTCAATCTCTTATCTCCAAGATTGCAGAGAGGCTG
ACGTTATCGAATGACCAATATATTGTATAA
>Nucleotides: 19496..19609 (reverse), 114 nucleotides
ATGGGCACACCACGATTTGTACCTGAATTTAAAGAAGAAGCCGTGCGTCAGATAACTGAG
CATGGCTATTTGTTTGATTTATTAGCTGGCGGGATGTTTTTTTCTAATGAATAA
>Nucleotides: 19977..20810 (direct), 834 nucleotides
ATGAGCTATAGTGCCGAAATCAGCCGTACCAGTCCGACAGCGTTCTTGTTTTTGGTAGAC
CAATCTGGGTCAATGCAAGATTCCATGACCAATGGCAAGTCCAAAGCCCAATTTGTAGCC
GATGTTCTGAATCGGACATTAGCCACCCTCATTACTCGCTGTACTAAATCAGAGGGTACT
CGTGACTACTTCGAGGTTGGGGTTTTAGGATACAGCGGCTCTACCGCAGAGAATGGTCTT
GCTGGAGCATTATCAGGGACAATTCTTCATCCAATCTCTCAAATCGAAGCCAATCCACTG
CGTGTAGAAGACCGGATTAAGCGAGTAGATGACGGTGCGGGTGGTCTAGTCGAGCAAGCT
ATCAAATTCCCAGTATGGTTTGAGCCAAAGGCTTCGGGGGGAACTCCTATGTGTAACGCC
ATTACCAGTGCTGCTGAACAGTTAGTGGCTTGGTGTGATGCCCACCCAGACAGCTACCCA
CCGACTGTTCTGCATATCACTGATGGTGAGTCCACGGATGGCGAACCTGGGAACCTGGCA
CAACAACTCCAACAGATTAGTACCAACGATGGCAACGTTCTGCTATTCAATCTTCATGTG
AGTTCTAGTGGTGGTGACCCCGTAAAATTCCCTATCTCTGACGCAGGTCTAAGTGACAGC
TATGCAAGACTCCTTTTCAGTATGTCCAGCCCTTTACCTGTACACCTTCAAAAAGTTGCA
GAAGAGAAAGGGATCAAAGCAACGATGGAATCTCGTGGCTTTGTTTTCAATGGCGAAATT
ACTGAGGTTGTGGACTTCTTTGATATTGGCACCCGTGCCGCCCAGCTACGTTAA
>Nucleotides: 20813..21550 (direct), 738 nucleotides
ATGGAATTTCACATCCTGTTTGATGGAACCGTAGCCAAGCATATTGAGCAGCCAAACGAT
AACGAAGATGCTTACCGCATAGACCAAGAACGAGGCCGCGTGGTGCTGTCAGATGGGGCT
TCTGAGTCGTTTGATGCTAAAAGCTGGGCTAATCTGCTTGTGGGTGAATGCATAGATATA
GCGCCTTTGGATGAGGCGCTCTCTTCATGCATCCAAAAGTATAACCTTCTACATGATCCG
AGCACTCTATCTTGGTCAAAAGCAGCTGCTTACGAGAGAGGCAGTTTTGCCACGATGTTG
ATTGTTCAAGATGACCCTATCCATGAAAACATCAGTGTTAGTGCCCTGGGAGATAGTCTT
GCTGTTTGGAGTGATGGTTATAGCCTGCTAGATACAACGCCGTATTCTTGTGCAGACCAA
TTCACTCAAAAACCGACTCTTCTAGCTACGCGCAATGAGTTAAATCCATTATTGAACGAT
ACCAACAGTGTTTTTTTGACTCAAAAAGACTGGAGTTACAGGGACAATCAAACGAATTTT
CTTCTCTGTATGACTGATGCTCTCGGGGCATGGCTACTGCACCATCAGGAGCATGGTGAT
AGCTCGGCCTTTGAGAGGCTTATTAGTATCAGAAGCCAACAGGAACTTCAGGAGCTTGTT
GAAACAGAGCGCGCAATTGGAAAACTCCGTCGAGATGATACCACTTTAATTCTCATTAGC
CTGACCAGTGAAGTTTAA
>Nucleotides: 21554..23230 (direct), 1677 nucleotides
ATGGCATATCCAACCCTTGAGCAATACAACGAGGCTCTACAATCCCCACAACTCGTATTA
CAAGACGCAGAGTTAAAGCATGGTACATTAAAGACTACTGGCTTAGGGCTTCCTCTGGCT
TTATGTGGTGGATTTGCACTCACGTATACTGTACAGGCTGGAGGTAAGAAATTTGCACTG
CGTTGTTTTCACAAGGAATCACGAGAGTTAGAGAGAAGATATCAAGCTATATCCTCTCGA
ATTAAGCAATTGGCGAACCCTTATTTTTTACCATTTGAATTCATCCCAGCGGGCATTCGT
ATTCAGGGGGTTATGTATCCCATCGTAAAGATGGCTTGGGCACAAGGACAAACATTAGCT
GAATTCCTGGAGAATGAATATCGTAATCCTCAGTCTCTTCAAAGACTGCGGCAGGCACTG
GCTAATTTAGCTGATTTTCTAGAGAAAAATCAGATTTCTCATGGTGATATTCAGCCAGAA
AATATAATGGTGAGTGCAGGTGGTAGCACGATTCAACTTATTGATTATGATGGAATGTAT
GTTGAGGCGTTGCAATCATCTAAAGCAACTGAATTGGGGCAGGTAAACTTTCAACATCCC
AAACGTACTGCTAATGATTTCAATGAAAAGCTTGACCGATTTTCATTTTTAACGCTGGAT
GTCGCACTCCAAGCATTGATTGCTTCTTCTTCAATTTGGACTATTTCTCGGTCTGAACCG
AGTGCAGTTGTATTTAGGCGGAATGACTTTCTAGATCCTGGCTCTTCAGTGATTTTTAAA
GAGGTTTTAAAAATCACAGGCGTGGGTTTACATGTTAAAAACTTAGCTAGAGTAGCAGTT
GGGGACTTTAATAAAGTTCCTACCCTTGTAGATTTCCTTCAGAACAAGGGGATCTATCAC
GAGGAAATTATATTTGGCCAGGGTGCTACCTTGACCAAGGTTGGCTATCAAGGGGCATAT
GTAGTTTGTGACGCTTTGAAATATGAAAAAGTATTTGAACAGATTGGGAGCAGAATAGAG
CTCATAGGTAAAATCCATTCTGTTCGCCGTGGGTGGGGAGCGAATAGAAAACCTTACGTA
TTCGTGAATTTCTCTGATTGGCGCGGAAAAGCAGTCAAGTTAGCTATCTGGTCTGATGGC
ATGAATGCGATTGGTGCTAATGTACCTGACCAGACTTGGGTCGGTCGTTGGCTATCTGTT
ACAGGCCTTGTTGATGCGCCCTATCATGGACATGCAAAATCAACCACCTATACACATATC
TCGATTACTATAACTGCACCTGGTCAGATACAACAGATACCAGAACTGGAAGCAAAATAT
CGTCTTCTTGGGGGGATCGCAGCTCCTGCTAGGGGTACTGTACCGAGTCAAAATGCTGGC
ATTCTATCAACAATGACAAAAGGTTCTAGAGTTTCAACTTCGCCAATTCAAATAAGACCA
ACCCCCATAGCCCCCCAGAAGAGTTCTAATCAGCAGCTGCTTGATCAAATGCGATCTCAA
CAAGCACCTCAGGTAACATACACGAGTCCGCCCCCCGTACATCTATCTTCAAATATGGGC
AATTCTGCAAGGAGTAACCCAATCGGTACTAATAGGAGGTCTCCAGGCTTGGGTTTGGGT
GGGTGGCTTTTTATTATAGTTGTCGGCTTTATGATGTTGAGAGGCTGTGTGAGTTGA
>Nucleotides: 23537..24985 (direct), 1449 nucleotides
ATGAGCTCTCAGTTTTCTGCTGAAGTTGAAGCTTTCATCAAAAGATATGTAAAAGATTTG
GAGGAAGGCGCTGCTGCTGTGTTTGCAGGTGCAGGTTTATCTAGAACTTGCGGGTTTGTT
AACTGGAAAGAACTGCTTCGTGAGATTGCGGAGGAGTTGGAATTATCTGTTGAGTTTGAA
CACGATCTTATTTCCGTTGCGCAATATCACGTTAATAAGAAAAATAGTGCAACAGGATTA
TCTAGGAAAATTCTGGAAGAGTTTTCAGAGCAAGCTGAACCATCCGAAGCCCATAAGATT
CTAGCTAGACTCCCGATAAGAACATACTGGACAACCAATTATGATACTTTGATTGAGGAT
AGTCTCAAAGAAAATTATCGGGTTGCAGATGTCAAACGCAAGGTTGATGACCTTATTCTT
ACTCGTCCGAAGCGAGATGCCGTTGTTTACAAAATGCATGGTGATGTGGATTCACCAGGT
GCAGCAGTACTCTACAAAGCTCAATATGAACAGTACTATAAAACTCATGAGGGTTTTGTA
ACCGCATTAAGTGGCGATCTGATTTCAAAAACATTTCTCTTTATTGGCTTTAGTTTCACC
GACCCTAATCTTGACTACATACTGAGCCGTTTACATGTGCCTGATCGTCATAGGCGAACT
CACTATTGCTTCCTTCGTAAGGAGCCTGCTACTAAGCAGCATGATGAGGATGAAGCTGGT
GCAATTTATAGACAACGCAGGCAAGATCATCATATTCGTGATCTACTCAGATTCGGCATC
GAAGCTGTGCTTGTTGAAGAATACGATGACATTCCGGTGATCTTGAAAGAGATTGAGAGC
CGGTTCCGTAAGAAAACTATTTTTATCTCTGGTAGTGCAGAAGAATATGGTGATTGGGAA
AAACAGGATGCGTTGAGTTTTGTACATACACTCTCAGCATCGCTAGTGAAAGCTGGCTAT
CGAGTTGTCAATGGTTTTGGTTGGGGGATTGGCAGTGCAGTCATTAATGGAGCACTTGAT
GCCATTTACTCTAAACCAGATAAATACTCCGAAGAACAACTAATCATGCGTCCATTTCCA
CAGCATCCATCAAACGGTAAAGAGTTAGCTGAATTATGGAATGAGTATCGACATCGCATG
ATAGGCCTTTCTGGCATTGCATTGTTTCTATTCGGCAACAAGCTTAACGAGGACAGCAAT
GTCATCAATGCTGGAGGTGTGCGTAAAGAATTTGAGATCGCCCAAGGTACAGGAGTCGCT
GTACTTCCAATTGGCGTAACAGGCTATATGGCTAAAGAGTTGGCTGAGGAGATGCTGAGA
GAACCAGGGAAAAGCTTTACTCAGTATCCTTGGCTGGAAAAGGAAGTAGCCAGACTTTTA
GACCCAGCAATTGATAGAACTAAAATCAACCAGGATATTCTTTCTATTTTGAAGAAATTA
GGAGGTTAG
>Nucleotides: 24988..25455 (direct), 468 nucleotides
ATGAAAAGGAAGGTTTTCTACAGTTTTCATTTTGATAATGATGTTATGCGAGTGCAGCAG
ATCCGCAACATGGGTCTGCTGGAAGGTGATGAACCTGTTAGTGCTAATACTTGGGAGGAG
ATTAAGCGTTCTGAACAAGGGGTTAAGAACTGGATCAACAAAAATATAGAAGGTAAATCC
TGCCTGGTTGTGCTTATCGGGAGCCAAACAGCTAATCGACCTTGGGTTAAGTACGAGATT
GAAAGAGCCTGGAGCCAAGGGAAGGCCGTAGTGGGTATTTATATCCATCGACTTAATTGC
CCTCGTAATGGATATGACAAGAAAGGAGCTAATCCATTCGATAAATTCACTTTCAAGCGT
GGCGATAAAGTAATTACACCACTGGTTTATGAACCCAACTACAACGATGCTTATAACGAT
ATCAAGAATAATTTGGCAACTTGGATAGAAAATGCAATAAAGCAATAA
>Nucleotides: 25476..26054 (direct), 579 nucleotides
ATGGCCTATTTTACTAAAAGTGAGGCACGAGCAGCTGCCGCATCTGCTCGCGGCTATAAA
GCCGCTAATACGGTTCTGAAGGAAGGTATGGAGAAATACACAGTACATGATAAATTTGAT
GTATTTCTTTCTCACTCAATGGACGATGCAGACCTGGTGTTAGGGGTTATGACTCTATTG
CAAAAGCAAGGTCTGCGCGTCTATGTTGATTGGGTTGTTGACCGTCAATTAAATCGCGAT
TCGGTGAATAAGGAGACGGCTGCGGTACTTCGGGAGCGGATGAAGTCATCAAGTTCTATG
ATGTATATCGCCACCGACAATGCTTCCAGCTCAAAATGGATGCCTTGGGAACTAGGTTTC
TTTGATGGGTATAAGCCTAATCAGGTAGCGATTCTCCCACTTGTAGATTTCGAAAATCAA
AGCTTTGAAGGACAAGAGTATCTTGGCCTTTATCCCGTTGTAACAAAGCACCTTCAAAAT
AATTCGTTAAATCATTATGTAGAGGACAGAGGTCAAAGGTGGAGTAACCTGAATAACTTT
GCTAGGGGAACTCCATCGTGGAATCGCTATTCATCATAA
>Nucleotides: 26220..26303 (reverse), 84 nucleotides
ATGGATTTCGTAGAACTGCTGGCGGCTGTAGCCGATGAGTTTGCATGCTTAGCTGGCGCA
ATTGAGTTCCTTGGCGAGTTCTAA
>Nucleotides: 26646..27359 (reverse), 714 nucleotides
ATGGCTCTAGATAAACTCAAAGCTGTGTCCGATTCTCTCGATGAGAAGCTATCTTCATGG
GTGACGGCAAAGGAACTTTCTGGCAAGGCAGGTATGCCAACTACTGATCGGCGTACAAGG
GACATACTGGACGGTTTAGCTGATGGAAAAGATTGGGCAAAACGAAAGCGAGCTGGTACG
AAAGCTTTTGAATATCACATCTCGATACTGCCCAAACATTTGAGGTTTTGGTTCGAGGAG
CTCCTGGAAGAAAGCCCAGAGCATGATGATGTAGACAAAAAAGTTCGATCATTAAATGAT
ATTGAATACACTAATGAAGATGATATATTTATCATTAGGAATTGCCTTAGTGATTTAGAT
AGTAATCTGGACGATATTAAAACCTCTGTTCCAGTACCAATTAGCTGGTTGAAAAAGAGA
GGTATTGAACGCGAAAACTTGGCATTTTATGTGCAGACAGGTTCAAGCATGTCGAATAAA
ATCAATCAATTCGATATTGTTATTGTCAATACTGGAGATAATCGTCTAGTTGATGGTTGT
ATGGTCGCAGTCCTGCTAGATGAATACGTTGTAATTCGTTATGTACAGAAAATCCCTGGT
GGCTGGGCTCTGCGTTGTGAGAATTCTAGTTATCAGCCTACTAAGTTACCAAATGGGGCC
AACTACAATTATAAGATATTAGGCCATGTAGTGCGTATTATCTATGAAGTATGA
>Nucleotides: 27532..29082 (direct), 1551 nucleotides
ATGGAAATAGTCTCTCAGAAACGGGCAGAAAAGGGGAGTGGAGATGTTGATGACCTCAGC
ACTCTTCGCTGTGCAGGTGCATCACCTGGACTCTTTGGCCGTATGACCACAGACCTCACT
AACAACACTGTTGTGATCAGCTACGAACTGAAAGACTGGGAATATTGCGAGCCAGAGAGC
TACATCGATGAGAATGGAAAGTTGCGCTCAAACGTTGTTGGTGAGAAAAAACAAATTGGT
CCGATAACACTCCTCTACTTGGTTGAGTTTGACAACAATAACAACATCGTCCATTCAGAG
CCGTTAGAAGCTGCCAATATTTACTTGATGTATCTTAAAATTGAAAGAAATCTAAAATGC
ACATCAGTATCATCACGAGCATTAAAACATTTTTTTAGTTTTATGGCAGATGAAAATAAG
CTTCGACACATCAATAATCAACCCGAATTACTCTGGGATAAAATGCCTATTCGTGAAAGT
CAGCGGCCAACATATAGATATAGGAAGTGCCTAGAAGGCTGTTATAACTCTGATGATCCA
CAAGTCCATTTGGCCCGAAGCACTTGTAATTCCTATATGAATCGCATTGTGAACTTCTAT
AAGTATTATATAGAAAATAACTACTACTTTGAAAACGTTCCTTTTCAGTATGAGTTAATC
CCAATTAGTATACCCAGTAAGTATAACTATATGAGACCACAACGTCGCATATATGTGCAT
ACAACAGATTTGCGTCTAAATCTTGGTAAGGATTTACGTAAGCGCCCTAGTCCACTGACT
GCATTAACTGAAACAGAGTGGGAAGCTATACAAAAAATCATCCTTATTACACGCCAAGTG
CTGACGATGCGAGATGGAAGATTAATATTAACTAACCTTCCTGAAGAATTTACGTGGATT
TTACTCCTGATGCGATGGACTGGAATGCGACGTGAAGAAGTCTTAACATTGCGTACCACG
CATTTTTTTAAACCAAACTACCAACAACTACTTAATGGTTATGTTGAAATTGATATAGGC
CCATCTACTGGTACTAATACCAAGTTCGGCAAAGATAGAACAATTGAAATGCCTAGCCAA
CTTATGTCTAGCATCTACAACTACTTGCAATCTAGCCGCTATATTACTCGACGAAGAAAA
TATCGAAAAATATACAACGAGCATCATTTTGAAAATGACTTTGCTTTCATAAGTGAAAGT
GGAGAGAATTACTCTCTCAGCACACTTAATTCTCGATGGTCAGATATTAGGAGAACTATT
GAAGATCCCAAATTGGGGTTGGGAGAATCATTCGAACATAAACCTCATAATTTGAGAGCA
ACATATGCAGTTGAAAGAATAATAAATTTACTTGATCACAACATTAGTGAAGGAAAGGCA
TTCCGGCATATACAGGGACATCTTGGGCATGAAAATGAAGATACAACCCTACACTATCTA
ACTCAGGCGCAGGATAGGCGCAAGGGAAGACGAAGTCCACAGGCGGTCTGGGAAAATATA
GTTGACTATCACCTTCAGCAAGGCTTGTTTTCTAAGAAGGACTCACAGTAA
>Nucleotides: 29082..30884 (direct), 1803 nucleotides
ATGGCCTTCAAAAAAATAAGTAATAGAAAGCTACCCAAGAGTAATATTATTGACTCACAA
CAGCCGATGCCAATATCTATTGACATGATGGTAATCGAAACCACTAGAGGGAACTGTAAT
TTTATACGACTAAAATATAAGGGATGTCCCAATACACACTCATATGGCCCTGAGCGTACT
CGGATGTTCAAACCATCACAACAGTTAATTAATATGCAACGTGATGAAGAAATAAGAAAG
GTATATCTTATTTTTAGTGAGTGGCCAAAAAATGCAACGTTATATAGTAACTTTAATTAC
TTGACATATTACGTGCGAATTCTTGACGCATCAAACATTAATTTTGATTTTTCTGAAGAA
AACATATTATGGTTTGCTAAAGAACTTAATCGATTAATGAAGCTTGACAAGAGTCAGGGG
GGGCTATCGACTACAACCGCTGAGAGGATAAAATCCTCTATTTCAAACATTTTGAAGTCA
TCAGGAAAAAGCTATCTCGCAAGACTTCTCCCAACCATTTCAAAAAATAATAGCTCCCCT
GACACCAGTCTGGATGATGATGGTTTTACTGCGATTGGAAAGTTTTTGCACAGAGGGTAT
CGCGGTTATATGGCAACTATTATGGAAGGTGTTCCGCCCGTCATATGTCCACTATTCGAT
AAACAACGTTTAATAGAATTGAATCTATCTAGTAAAGAAATCGAACATGAATCTAAACTT
GCTAAGCGGCGCGTTAAACTATCAAACGGTGACTGGCGAAATTCACTTGTCAGGATAGCA
ATATTATTGACTTATATGTTCACCGGAATCAATCCAACGCCATTGTTCTTATTAAAACGT
AGGGATGTTACATTCAAAAAAAGTGCAGGAGATCACTATACACTGAACACTATTAAGAAT
CGTGCTGCTGGGCAAAAGCAAACAAACGAGTTAGGTTTTACCAATTATAGTAAGAACTTT
TTTGAATCATGGTTACTTTCCACTGAGCATTGGTCTGACGACCCAGATAGACCTGTGTTC
CCATACTTTACATCAAGAGGTGATGTGACAACTTGGTATAAAGCTCCGGCGCCACAACAA
TCAATCAATAAAGTATTAGTTGCTCATGGTCTACCAAGAGTACATTCCAGAATATTTCGT
CAGACGCGCTCTCAGATGTTAATGAGAACTCTGAACGATATCTATGAAGTCGCAGACGCT
AATAATAATAGTATTGCAACTACCATTAAACACTATATTAATGGTGTACAAGCACACCAT
GAATTAGCAAATGCTAGTGCATCAATTGCACTCTTTAGACTATCAAAAGGAGAGGACAAA
TCTGTAATAATTGCTGACTTTGAGGCTAACGGCAAGGATCCACTTACTCATTTAGAACAC
TTAAAATATAAACAACAGCCGGTCGTTACTCAAACTGGACTATGCTGCTTACAACCATTA
GAAGATAAAATATCAAAAGAAAGAGTTAAATATAGGAATATCAATCCAGACTTAGATATA
TGCATAGACTTCTTGGAATGCTTTAACTGCCCATCTCATGCAGTGGTTGCGGAGGTAGAA
AACATATGGATGATGCTCTCATTTTATGACTCGTTACGACAAGCGATGACAAGACCGGCT
TATAATAGTTTACCATCTGATAAATTTCACCGTATTGAGCACAAAACAAAAATTATTCTA
GATAAACTTAGAGATGCTGCACCTGATTATTATCATCAAGCAATGGATTTAAACCGTTCT
ATGCCACACCCACTATATGATGATAGTGATTCGATTGATGACATTCTAAGGTTCTATAAA
TGA
>Nucleotides: 30881..32806 (direct), 1926 nucleotides
ATGAATACATTAAACTCTTATACTATACAACCTGAACAGAGCACACGGATCATTGCAACC
ACACATACAGATGGAACACCATGTAGTTACGTTGATGAACTAACATGGGATTACAATGGA
ATGTTTTCCAATTCGAACGGAAAAACACTTTACCTTAATTTTGGACATGTTTGTGTAGAA
CACAGGCTTGGAATTCAGCACGCATTACATCGAATTTCTACAGGTAAGAACTGGAGTTTT
TTTACAATTTCAAATTATCGTTCTTGCTTACAGGATATCGCTGAGTTAATTGGAAGTACC
AACTGGGAAATCCTTAATGACGATAAAAAATATAATGCATTTAAGACTTCTCTAAAATGT
AAGAATCTCAGCGAGAGTTCGATACAAGATATACAAGCAACCTTAAATGCTATGTTTGAT
TGTGGTTTAACACAACGATGTGTTTCTACTTATGAAAATTTCGCTCAAAACTACTCAAGC
GATAGGAAAGTGAAACAAAATATAGCTTTACCTGAAAATATGATGAGCAAATTACTATCT
AAAGCAATAGATATTGTAGAGTTTTATCACCCATTTCGCCATGAAATAAGTTCAGTGTAC
GATGTTTTTTTTAGTGAGTATGAACGCAGAAAAGATAATAATCTTAACATAAACTCGATG
GTGTCATGGGCTGATAAAAATATAAATCATAAAATACCAGGTAAAAAGTTCATAATAAAT
GCTCATGCAACGGGAGTTAATGAAATTCAAACTGCTTGTTGGCTAACATTAATAGGATTT
AGTGGAATTAGAACTCACGAGGGTTTAATGATGAACCCAGAAAGTTATGATGATAGCCGC
AGCTACAATGGTGTTATTGTGCCATTGATACACGGTTTTATAACTAAAAACCAACCTGCC
GGAAAGCCAAAAAGTGAATCATGGATAACACATCCAATTGTTAAAAAGGCATTAGAGCTA
GCATACGATATGAGTAATTATGCTCGTATCCACTATCGAAAAAAATTAGTTTTATTGCCT
TCCAGTTCGTTGAAAACACGTCTATTGAATGAAACATCGTCCGCATTCATAAGACTATGC
ATTAATAAAAGAACTAAAAGAATAATTCGGTGTCATATTGGTGATACCATATACCCATTC
GCAAAAAAATATAGTATTAGAGCAACAATTGAAGATGTTCCAGAATTTAACGTATTAAAC
CCAACACGTAAGGGAGAATTAACTGAGGGCAACTTTCTACCGAAACTTTCAAACCACGAT
TTCAGAAGAAGCTATGCCGTGTTCTTTATGAGAAATAGATTTGGAAATCTGATGTCACTT
CGAGCTCAATTCAAGCATCATAATATATTAATGACTGAGTGGTATCAGAATGGAGCATCA
CTTGCAGCTACGCTTGATCTCCGTCTAGATAAGGAATTGTATCAGATGGTTCTTGCTGCC
AACCAAGAAATATATGAGAACACTCTGTTTTATATATATAATGAGGCTGAAACTTTAAGT
GGTTTTGAGGGGAATAGAATAATCAGTTCTCGTAGAGCTTATCAAGACAAATATCCTGGC
CAGATTTATATGACTATGGATGAGATTCGTATCAGCATACGAAATCATACAACTTCGATA
GTTGAGCACCCAACTGGTTTCTGTTTCAACCCCAGTTGTGACCGAGTCTGTGCTACTGAC
AAATCCACACAGACCTGTAAACACGAGGTAATAACACCAGAAAAAGCACGTGAAGCCTTA
CCGAGATATCAACGTTTAGTAAGAAAATTCCGTATGCTTAATACCGGTCGCTATTACTTA
AAAGCTATCCTTATAGACCTAAAAACACATATACAATGTATTGAAAAAACGTTTAGTGAA
CACAATATATCATTTGAACCATTTACAGATCAGGTCAAGGCTCCGAGTATAGAGGAAATT
TTATGA
>Nucleotides: 32803..33255 (direct), 453 nucleotides
ATGAGTATAAAATCTCAGGCTACCGAGCAACGTCTTCGTGATGCATTAAAACGCCTCTTA
GAAGGCACACCTGAGCGTACAAAAGCAGACAACAAAATTAATCTATCACGAATCAATCGT
GAAGCTGGATGCAGCCATGGTTTGATCTACAGTTACCCGCTTTTTATTTGTGATGCAAAA
ATTGAAATAGCTAAACACAAGGATAAACTTCAGCAAAATGCGTTTCAAGATAATATCTAT
AAAGATGCCGATACAATTTCAAGGCTTAAATCAGAACGCAACAAACAAGAACAGCTGAAG
TGCGATTATCGTATTCAAAGAGACCACTTACAGTCTTTATCTGATGCGGCAGTGAAACGT
GAAAATGAACTGTTATTTAGATGCTTTGAACTACAAATGGAACTTAGTAAGCTGCGCGAA
TCAAACATTATCGATTTACATGAAAAAGACTAA
>C15R7
TTGACAGGCATCGAAATAAAAGACATCACAATCATAATTAGCGGCCTTATAACTGCTGTA
TCGACATTACTTGCAGTCGTCATCACAAATCTTTTCAATTTAAAGCTATCAAAATCCAAT
TCTGAGACGCAAACAAAGCAGAAATATGCCGAGCAGCGAATTATAAAAATAGAAGAAACG
TATCTTTTATTTGAAAAATGGGAAGTCAATTTCTCCAACATTTATCTGCATCATTTACGC
TGTTATTCAGGAAAGCTAAATTACAACCAAGTATTAGAGCTGACCAATAAATGTGATCTC
ATGGCGCCTGGTGAAGCTCAAAAACTAAAGATGCTTATCTGGGTCCACTTCCCAGAGTTA
GAAGAAAACTATAAAGAAGTTGACCTAGCCCGAAGCAAAATTGCAAAGTTCTTATGCGAC
CCAGAGAAAAGCAAATTACGCGCAAAAGACTTTGTCATTGCTCAGGAAGCTTTTGAAGCC
ACGTGCTACAAATTTAAAAAAGAAATTGGTTCCTTAGCGCACAGAAATTAA
>Nucleotides: 833..1309 (direct), 477 nucleotides
ATGAGAGAGTTAATCCAACGGATTGGTGAGATGGAAAACTGTAAGGTATTGCCACCTTCA
GGCATTCCTGACATAGATATTCCAAGTGATTTAAAAGAATTTTATTCACTCTGCGGTGGT
GTAATTCTATTTGAAGCATGTGACTACTGGTTTAAGATCTCGTCACCAGAAGAACTAATC
CCTGCGAATCCATATTTATTGCCTGAAGAATATGAGAAAGACATACCCAAGGATGATATT
TCTAATAATTTCTATATCATCGCAAGAAATGGCCCTGAACAAGCAATAAGCATAAATCTG
GGGGATTCTCAATTTGGCTACTGTTACGATAGCTTCTGGGAACTCCATGCAACAAGTGAA
TCCTCCATAATTGCATACAGTTTCACATTTCTCTTGAATAGCTTGATCAAAAGTAAAGGT
TCTTATCCTTATTGGCTCAATTCAAATTTTGTTAGTTTGGGGCACTTATATGACTAG
>Nucleotides: 1462..2436 (direct), 975 nucleotides
ATGGGCGTCCTAATATTTATAGATAGAGGAATAGTTTTGGGTAAGAAACGCAATATAAAT
AAGTCAACCAACCGTAGCCTACAGAATAAATCTCAGAAACAAACCACTAAAACAATTTTA
AAAAAACGAGTTTTATCCATTGGTGCTTTTAGCCTTTTAATAGCGTTTTCAAGTGCATTA
TACCCCCCTGTGACAGACTTTATTTCTGGTAGGTTTGGGGGGCATTTGAGCCTCGGCGTG
CTTAACGCTAAAGTACCTGAAAGTGAACCCATATATGTATTTTTTTCTACACCAGACAAA
GAACAAGGTGTCAAGTATTTGGTTCCTGTTCAGTTGACAATATTTAATGAATTTAAGCAT
TCGGAAGAAAATGTATCGCTCTCACTAAAATATCATAAAAAGAATGGAAGAGCATCTTTT
GATGAAAAATATATGACTCACTCTGGAACCCGCGCAGCTTCAGAAATTTATCACGAAATA
AATTCGTCGAAGACACATGACTATTCTCTATACCAAATTGATTATTTACCTAAAGGTGGG
TACTTTTCAATCAATGATACTGCGTTTACTTCTAAGGTTGATTATACCCAAAGGTTTCCT
GTACTTTTTGAGATGGGGCAGGAGCTAAACGTTGAAGCCACTTTATATAGTAAAGGGGAC
AGACAAAGAACTTGGGACATTCGATATAGGGCGGTGAATGTTCGTAGCGGAAACGATCTT
GAACATTGGGTTAATCAATATTATGGCAAGAGCATCGCATTTGAACTAAGGCGACAATTA
ACGTTTTTTCAATATCTTAAACGTTTAGCTTTTGGCAAAAACATTACAGTTTATGGATTT
GAGCCCGATTTTCATGAGTTGACAGAGAATAACATTTATGTTCCAAAGGAGAATGTAAGA
ACATATAAAGGTTTTGTCTTTAACCCCTACCTTTTAAAATTACTATTTGATTTCGAACTA
ACAAACGACAAATAA
>Nucleotides: 2464..2538 (reverse), 75 nucleotides
ATGTTCAGCTATGCAATCAGAAAAATGGGTGTCCTGATTTATTTTTTCATGAAGATTAAA
AATAAAGCATTCTAA
>C17R1
GTGATTAGTTTTATCTTACTTGTTGGGTATGTGTTATTTCCATTTATTAATGGTGTAGGG
TGTGATTTTAGAGCGCAATTTAATGATGCAAATATAAGTTATTATTCAACATGTAAAATG
GGCGTTGCCACAACAATTGCGAAGAATAATAAAACAGGAGAAATGATCCAATACGATGGA
ATATATAGCAAAAGTGGTAATACAATAAGATTTTTTGTTTTTAAAATAGATGAATTAAAA
GAGATTAGGTCAATAGATAAAGACACGATCAATAGTCTAGCAAAATGTCATTTATATGTA
ATGCAAATAATAGTTGATGAAGAACATGACTGGGTTGTGTTGAGCTATCCATTTCCTTGG
ATCCATAAAGCAAAACGTATTGGTAAACTTGGGTTTTGGTAA
>Nucleotides: 501..1199 (reverse), 699 nucleotides
ATGAATTTAAAATTTTGGGAACTAGATCTCCATACCGGTGAAATAAAGTATTGTGATGAG
TTTGTTACTAGGTTGGGTGCTAGTGAAATAAAAATTCTCGAATTACTTATTCATAATAGT
GACAATCTTGTTTTAAAAGATTCCTTGTTTGATTATGCGTGGCCAGAAAAAATTGTATCC
CCAAATTCTCTTAATGTTGCTATAAAAAAGATAAGGAAAGTATTATCTTATGATGAGAGT
CTTGCATATATAGAAACAGTTCATAGAAAAGGCTATGTTTTACATAGTCAGGCTGGGGCA
TTTAGACTGATTAATAGTTCAAATTTGATTAAACTTGATGTCAATAATCTTGAACAAGAT
ACTCCTGCTGTTGATGTGGAGAGTGGCTCTGTTAATGATTCGCTTTCAAATAAAATGTTA
ATTGAGAGATTTTTACATGAAATGTCAATTAATAGAAAGAAAGTATATATATTTACACCT
ATATGTATGTTATTGGTTTTTTTTGCTGCTTTTCTTTTTTCATCTAAGAAGGAGTTGATA
TGTTATAGAATTGATGGGAATATATCTTTTTGTGGGAGATTTGAATTGGACCGGACGTCA
TTTGAAAAAGTAAAGGATAGGATAAAAGGTAACCCTGGGAATTACTTATATGGATACACG
AGAGATCTTGAAGATATTAAAGTATATAGGCGTGATTAG
>C18R2
ATGAACCGACTTATCGCGCTGCTGGTGGCTCTTGCCACCAGTGGTGTCGGGGCAGAGGAA
AATGGCTGGTCTCGCAGTTGGGGGCCGGGTACGCAGGCGAATTACAACGTCACCCTCGCA
GGCTCCGCCCTGCTCACTATTATCTGCCGGGATGATACGCCGCTCACCATGCTGGCGACG
ATGAACGGTCGTGATTATGGCAGCGACAGCAAACGTCAGTTTGCCTTACTGGTGGACGGA
CAACGCTATGACGCCCCTTACCGGCAAGGTGACTTCCCCACGCTCTGGGAAGCACTTCGC
AACGCAACTTCGGTGGCGCTATTGCTGCCGTCAAATCCCCCCATCGATTTGCCCACCAGC
CACCTTGCAGAGGTACTGCCAGCCATTGGCTCGCCAGATAACAACTGTATTGCGCCTGGG
TCATCACCGGACTTTGGCACACCGTGA
>Nucleotides: 580..1371 (reverse), 792 nucleotides
ATGAAAAAATCCATGCTATTGCTAGTAATGCTGGCAGCCACTCAGCAAGCACATGCCCTC
AGTGAGTCAGCCGCTGATGCCCCAGGCTGGAAGCAGTTTGGTAACGCAGCTGAGGGATTC
AGCTACGGTGTCTATAACCGAGCGGATTCATTCACCATTCATTGTCACCCTAACAAACCC
GCCACCATCAATGTGGATATCATGAGTGTCGGAAAATACGGCTCTCAGGACTATCAAAGT
GATTTCGTTTTTGAAGTGGATGGCAAGATCTTCATTGGCCACCGGGTTCTTCAAGACCAG
AAAAGTTTTGAGGAACTCTGGACCGCACTGAGAAATGCGAAAGAACTAGGCGTATATCAA
CGCGAAAAAGGCAGCCGCAAATTTTCGTTCCCAACAGCGAACATTGCAAACACGCTACCA
GCGCTGGGCTCGCCAGGCTTTCCTTGCCAATCACAAGAGACCTATGACGCCGCCGTCCTC
AACGAAGACCTAGCTAACATCGAACCGCTGAAGGAGGGCGATGTACAGTTGAGAAAACGC
GGTAATCCCTATTACGGCAAAACGACCTGGAACAAGTACCTGCTCGACATCACCAGCCGC
AGTAACCGGATGGTGATCACCGACCTCAAGATCAACCGGGGCAGTTGCAAGATCGATCCT
AAAGCCAAGCTGCCATTTCGAATGGGCTTTGGCGGCAAAGTGACGCTCTCTCTGCTGCCG
GAGGACTGTAACCCCCTTGAGGTCACTGTGACCACCCTGGGTGGCGAGCAGACGCTGTCG
TTTGACCAATAA
>Nucleotides: 1522..1863 (direct), 342 nucleotides
ATGGATATCAATCAGGACGCGTTAGCCAAAGCAGTGGGCAGAGCTATTGCTTATCAACGT
CAACAACGGGGAATGACCCAAGAGGAAGTCGCGGAACGACTGCAGATTGGGATGGAAGCG
GTATCGCGCATGGAGCGGGGGATTGTGGTTCCCACTATCGTTCGACTGGCTGAGTTGGCA
CAGATATTTGGATGTGAGCTGACGGACTTGCTCCGTGAAACCAGTTCGCGGCCCCTTGAG
CAAGCCGTCAGATTAGCTCACCAACTCGAGCAACTCACCGACGATGATCGTCAGTGGGTC
ACCGATACCATGACTGCCCTGATGAGCCGTCTAATCCGTTAA
>Nucleotides: 1852..2286 (reverse), 435 nucleotides
ATGTCTACGTTAGGGGCGTTTTGCCAAGAGAAGGACTTTATTATCAGGAGCCATCCTCAG
CGACTGACCCCGGACCAGAGTGTCAATCGAGCGCACAGCCGTCTGGGCGAACGCAGTTAT
AACCTACTGTTCAACAACTGTGAGCACTTCGTGATGTGGTGTATCAAAGACCAGCACCAC
TCTGCTCAAGTCACTGAGGTCGCTGCCACGTTACTGGCGGCTCAAGTCACGCGATCTTCA
CTGGGGCACCTGACCTCAGTGGCTACCGCAGGGGTAACAGGTGCCTCTCTGAGCTCATCC
GTAGCTGGTGGTGCCACCACGGCGGCACTGACATCCTTGGTAGGGGTGTCCACAGCGCCA
GCGTGGGCACCGTTGGCTGTCGGGGCTGCTGCAGCCTACGGCGCACACAAGCTGTGGAAC
TGGTTAACGGATTAG
>C18R3
ATGCCTGAAGCAAATTGGGATGTATTCAGAAAGTTGCCGGGAGCGGTGGAGAATAACTTC
GAAACGCTTTGCCGCGCTCTGGTGCGCCGCCACTACGGACGCTTCGGTTGTTTTAAACAA
CTTGCAAACCAGCCTGGTGTGGAGTTCCACCTCCAGTTGCATGAGCCTTGTGCTCTCGGA
GAGCCACCACGCTGGATTGGCTGGCAATGCAAATGGTATGAACTGACAAATGGACAAGAC
TTAGGGGCCGCACGCAAAAATAAAATCATCGAGGGCATGGAGAAGACGCGCAAACATGTG
CCAGGAGTGACCGATTGGAAGCTTTGGACGCACCACACGCTGACAAAGGGGGACCAAGAG
TGGTTCTTCGCACTTGAGAAAGACCGCTTCCCCGAGTTGAAGTTGGATCTGCTGACAGCA
ACGGACATCGAAGACCTCCTGGTTGGGCCGGGAGCACTACTTCGAGAAACCTACTTCGGC
GAGCTCGTTCTAACTCCTGAGCTTCTTGCGGAGCAGTACAAACTCGCCGCGGCTCCATTC
AAGACCCGATACCAACCAACAGTTCATGTTGTCGTTGAAGCCGAGGAGAAGGTACTCCGG
AGCTTGGGTAGCCAGAGTGCTTGGAAATCACTGGTGGAACTCTCAAGTGCTCTCAAGACT
AATTCCACGGACATTGCTTCGCTCACGAAGCACCTCAAAACAGAACTCAAAGCTGAAGTC
GACGCGCTCTTGGATCGAGCCACCGGGCTGGTTTATCTGCTTGATAACTTGCATACAGCG
CTCGGCAAGGGGGACTTCGATGCTGTGCAGCAGATAATGACCTCGAACCTGTTGCAATCG
GCACGCTATGACAGACTGCTCTCGAAGATGCGTGGAGCACGCTCCGCCGGAGCTCCATTA
GCCGCAAACTTGGTTGCGGACATCCATGCAGTTTCTTCGGCAATACGTAGTTTGGAGCAG
TCAATCGGCCTTCGAGCCGTGGCAGTACTAGCTGCTGCAGGCGAAGGAAAATCCGAGCTA
GCCGTCAAGGTGACACAGCCGGATGGAGATTTCCCCGGCGGCGTCTTGCTCCTGGGCAAG
AACCTTCATGCAGGTCATGGGCTCGACGAGCTCGCATCTGCTTTCAAGATTGCTGGCAAG
CCGGCGGAAAGCTTCGACCGACTGGTTGAGGCGGTAGACGCAGCGGGACAGCGCGCAGGT
AAGCGCATTCCGATTGTTATCGACGGGCTGAATGAGGCCGAAGATCCTAGGAACTGGAAG
GATGAACTCGCTCGAGCGGAAGAGCTGCTGAAGGCCTTTCCATATGTCCTGCTAGTTGTC
ACCTTGCGCAATGAGTTCACGCAAATGTGCCTGCCAGAGGAGTTTCCTCAGGTTGAACAC
CAGGGGTTCCGGGAAGACCCGCAGACGGCCATCGACAAGTACTTTGATTACTACAAGATT
GACGCCACCGACGCAGAACTGCCAATCGAGTTCTTACAGCACCCATTAACGCTCCGAATC
TTTTGTGAGGTGGCAAACCCGCGTCGCCAGCACCTTGTCGGGGTGGAGGCACTGCCCAGT
TCACTTACAAGCCTGTTCGAAGAGCACTTCAATAGGGTTGCCGTACGAGTGGTTGAGCTT
TTACCGAGGGCGCCTCGCATCTATCAGGATGAAGTGCAAGATGCTCTGCTGACGATCGCG
CGCCTCCTTTGGGAAGGCAACGTGAGAAGCGTGGAATTCAATGCTGCTCGGACGGCTGTT
CGAGACATGGGCTGGGATGCCAGTATCATTCGCGCGCTTGAATCAGAAGGAATCCTCGTT
CGAACAACTACTGAAGCAGGTAGCCAAGGAATCGCATTTTCATACGACCTGATGGCTGGA
TATATGATAGCGCGCCACCTGCTTCAGAGTCCTGGCTTGGCATCGTGGCTGCGAAGCGAT
GAAGGATGCGCACAGTTCCAATTCCGTGATTCAGGATCGCATACTTTCGCCTTTGACGTG
TTTCGGGCTCTGGTTGGCCTGTATCCGCAACACCTTGGTAGGCGCCAACTGTGGCAAGAC
CTGTCGGACGAGAAACTCGTTATGAACGCTCTGTTATTAACGCCGCAATCAGACCCAAGA
TACATCGGGCGTGAAACGGTGGAGCGATTTGCACACGCAATGCAGGAGTCGAAACAGTTC
GCGCATATTGCTTTCACGAGACTTCGTGGCACTAGGGCAGCGCGAGCGCATCCATTTGAC
ATGGACTTTTTGCACAGCGTGCTGTTGTCCATGTCCAATACGCAGCGCGATCTATTCTGG
TCGGAGTGGGTTCGCGAAAAATCTAAGGAAGTTGAGGCCGATTTCAAGTTCCTGTCGTCC
AGATGGAAGTCGGATGGTCTTGACGAGCGAGAAATTCGTCGGGCGCGCTGGGTGATGTGG
ACACTGACATCGACGTCCAGAAGTCTACGAGACCTAGCTACCAAGACTCTGTACGAATTT
GCCATCAAACAGCCAACGGTGTTTTTCCAGCTGGCTGTCGAATCAATTGCTGTTTCAGAC
CCGTACGTCCCCGAGCGGATGTTCGCCGTAGCCTACGGTGCGGCACTGAGCACTTGGTCG
GATATCTGTGCTGTAGAGATGCGCGAGGCTCTGTCTAGAGTTGCCCGTGAGATTTATCAA
GTGATGTTCGCGCCTGAAGCGCCGTATCCTACTTGGCATGCTTTATATCAGCAGTACTGC
CTGGGAACTATTGCCATAGCAAGAATGATTGATCCGGGCTGTTTGTCTGAGGAGGAGGCA
GCTCACCTCCTTCCCCCCTTTAGCCAACTACCCAATCCGTTTGAGAACACGCCGCCGTAT
GATCGAGTGATGATCGACGATACGAAGAATGAGGCGATTCGAATGGACTTCGGTAACTAC
ACCATTGGGTCACTGATTCCAGGTCGGGGGAACTACGACGACAGTCATCCAGAGTACCAG
CGTGTGTTGCAGTTAATCGTTTCTCGAATGCTGGTGCTTGGCTATCACCCCGAGGCGTTC
GAAGCCGTTGACCGGCAAATGGACCCTGGTCCCCGTAGTGGCGGTGACAAGCACAAGGTA
GACAGATATGGGAAGAAGTATGGCTGGATTGCTTACTTTGAGATGTGGGGTGTCCGGTGT
GCGCAGGGCCTCCTTGCCGATTGGCGCAACGATCGCCCCTCCGATGCGGATATAGACCCA
ACATTCCCGCCCGAAGCTGCGAGAATCACCCTTCAACTCCCAGATTTGTTCAGCGGCCAA
CCTACAGATGTTGGCGACTGGATAATGAGAGGGCCGCAACCAGACTACAGCTGCATCCTC
GAAATAGAGAGTATTGATGGACTGACGGGACCGTGGGTCGTACTTGATGGATTCCTAGAG
CAGGATACGCCCACCGATGACCGACAGATCTTCACCTTCCTCCGGGGGGTATTCGTGGAC
AGCGAAGAAGTCGACCGTTTATGCACGTTGTTTACTAGTCTTGATTACCCCGGCAATAAT
GCTATTCCGGAAGAGCCAAGCTACTACTACATCTATGCCGGTGAGATGCCTTTCTCCACG
ATTCCGGGACAGCTTACCGCTGATGAGCAAGAAGGGGACCACTACGAATATATGGTGTCC
GCTGAACAGTGGTCAGACAATGGTGTCGCAGTCGATATTCCAGTGCAGAAGTACAACTGG
GAGAGCTACCACAGCGTGGTAAACCAGGTCAGCGGTGTGAGCCTGCCCGCTAAGCAGATT
TGTGAGGAACTTAGTCTCAGGTACTGCGCAAACACATGGGACTTGCACGATGCTTCAGGC
GTGGCATCCCTGTACCGTGAGGTTGACGAACACGGCTCACAGGCAAATGGTTCTTTCTGC
TATCTACGTCGTGACCTTCTTGACCGCTACTTGACAGAATCTAACAAGGTACTTGTGTGG
CTAATGTGGGGGGAACGTGAACTTCATCATCGGTCAACTGAAGGTCTGAACATGTACGAG
TACTATGCGAACAACCAGCATGTTCACAAACGTGTCCAAATCTATCAGCCAACTTTGAGT
ACTCAATCTTAA
>Nucleotides: 4100..4507 (reverse), 408 nucleotides
ATGAAGATTTGGAACGGATATGGTTCTGAGCACTCGATGAACCTGGTTCTCATCGGGAGG
TTCAAGCGAGCGCAAGACGCAGAAAAGGTTGAGAAGGATATTGAAAAACTCAGCATTCAG
GCTTCCAAAGATGACTGCGACGCCATCTCTTTTGCGAAACCAGAAGATCAAAAATTTTCA
GATGACATGCTTTCTTTGCTACGTACTCTGAACCTCTACACCTTAGGCCCAGCTGACCTT
GGGCAGCTGATTTCTGACCATCGCCTCAAACGTAAAAACGACCAAATCACTGTTACGACA
GACGAGTCTGAGGTGTCTGCATTTGTGAAGCTCTTCATCGAGGCAGGGGCGAAGGTCGAA
ATCTTCTCAGCGCACGACTACCCGTCTGATCCCGCCAACGCCAGCTGA
>Nucleotides: 4504..5421 (reverse), 918 nucleotides
ATGAAATTAAGACTCGGCCCAAATGGTTTCCATTTATTCAATCGCTCTTCAGGTCTGAAT
GTTCTATTAGATGAGATGCATCCGACAGAAGCATCGTGGTCTAAGTCTCCCCGACAAGTA
TCCATTGCACTCACCAATGTTTGCGACCTTCGCTGCAGGTACTGCTACGCGCCGAAACAC
AAGGCATCACTGCATACTGACTCGGTGCTCCGATGGTTGAAAGAACTGGATTCTGAGGGG
TGCCTAGGCATCGGATTTGGCGGCGGTGAACCAACTCTGCATCCTGACTTTGTCAACATA
TGCAAACGGGTTGCGGGAGAGACTCAGCTCGCGGTCACATTCACGACTCATGGTCATCAC
CTGACCCCAAAGCTGGTAGAGAGCCTCAAAGGCTCGATACACTTCGCACGCATTAGTATT
GACGGGGTAGGTAGCACCTATGAAAAACAACGTGGAAAGCCTTTTGCTAACCTGCTCCGA
GGCGTTGAATCAATTGCAGCTATTTCGCCCTTTGGAATCAATGTCGTGGTCAACGAGCAC
ACTCTTACAGAACTTGATGTCTTAAGCGAGCTAGCCCAAAAGGTTGGAGCTAGCGAATTA
CTGCTGCTTCCTCAGCAGGCAACTTCCATGGCTCCAAGCATTGATGGAATAGTAAGCCAA
GCACTTCAGGACTGGGTCTACAACTACAAAGGCAAGGTTCGCCTTGCGGTCAGTGAGGCA
GGTGCGTCCGGTTTGCCTACGTGCGACCCTCTCCCGAATGAGAGAGGCCTGCAGGCTTAT
GCGCACATAGACGCTTCCGGAATGCTGCGTGCTAGTTCTTACTCGCCTGTCGGCACGAAG
ATTGGAGATGTTGGCGTTTTGTCAGCACTGGAGCAACTCAGAATTACCCTCGAGATAAAA
CGAGAGACGCAATCATGA
>Nucleotides: 5421..6440 (reverse), 1020 nucleotides
ATGTTCCTGAACTCTGAGAATTATCTTTATCAGGTCAGGCAGCTAGTTGGCAGCAGCCAA
TATCTGGATCTAGCTATCGCTTTCTGGGGTAATGGTGCTGAAAAGCTGTTCGATAACTGG
CACGGCGAACGCCTGCGTATTGTCTGCAATCTAATGAGCGGAGGTACCAATCCACACGTA
ATCCGCCAGTTGAAGAATATGAAGCACGTAGAAGTACGATGCCTGAACAGTCTGCATGCC
AAGGTCATGTTGAGTAAGTCAGCTGGGTTAATAGGGTCGGCCAACTTTTCCACAAATGGT
TTAGGTCTTGAAGACGATGAGAGCCATCTTTGGCACGAAGCAGGCCTGTTTACTCGCGAT
CTCAAGATGTTGAATGATGCCAAGGCTTGGTATGAAGCCATTTGGCGAGAAGCAAAACCT
GTTAGCGAGGAAGCTTTGCTACAAGCTGCTAAAAACTGGCGAAAGCACCGCAACCATCGC
CCTGCTTTAGGGGAATTAACGTCGCTTGTAGGACAACCGGCTACAGCTTTGCGAGACCGG
CAAGTCTATCTTGCCATTTACTGGGAAAGTGCAAGCCCTCATGCTTTACAGGTCTTTGCG
GAGGTCCTGCATGATCTTGAACTGACCGACACGAGCATGCGCCGTGACCTCGACTTCTTC
GAAGATTGGCCAGATGACGAAAGTAATGCATTACCAACCGATGCTTACATCATCTGCGTC
CGTTACGGGAAAAATGGAGGAGTCAAAGTCGAAAATGCGTGGATGAGAGACCCTGAACTC
GACAAAGAACCGCTCAAAATTCTCAGGAAAAAACACCAAGTGGCAAATTGGTCTTTCCCA
CAACAGGATCAGGCTCTACTGGCAAAACGACTAAAACCGTGGTTGAAGGCACTCAAGCTC
AATGATGAGCGCTTATTCGATAACGGCGCCCTTTGCATTCCGTTATTCGAATTCCTTGCT
TGGGAAGAACGCAATATGGAACAGGTTAAAGGTCGAACTACTTTGGGTGATAATGCCTAA
>Nucleotides: 6424..6981 (reverse), 558 nucleotides
ATGACCATCGAGCAACTTGCCAAAGCCACACGGCTTGTATTTGAGCAGTACTACGAGAGC
CTAACTGGGTTGCCCTTCTTCACAAGCTTCCCCCTGAACTGCTGTCAGGGGGCCTCTGTG
GTGTTTGGAATGCTGGCAATGCTTCTGCCCACACAGCACACCGTGACTGTTGTAAAAGGC
GATACCAGGGATGGTCGTGAGTCGCACTACTGGCTAGAAATCGATGGACTGGTCTATGAC
CTTACCCTGGATCAGTTTCAAGAAACGTTGGGTAACCGATTTGACGGGATAGATGCCCCG
CTATACGGAGTGGCAAAGCATCCGCTACGAATGCACTTCTTCTACAAAGAGCGACATTCT
GCCGTCCTAGCGTTCAGTATTTTTTGCCAAAGGCATGCCAATACTGAGGAAGTCGATGCC
GCATTGCAGTTCGTTCGCAGTAAGTTAGCCAATCTCAAGCCATCGGAGATAGAGCTGCCT
ATGGCTACTGCGAAGCTCCGGACTAAACGAACGATAACCGAAATTCGACAAGAGAAATGT
CATGTTCCTGAACTCTGA
>Nucleotides: 7013..7876 (reverse), 864 nucleotides
ATGTCTACAGATATCCTGCACTTCATTCATCAATTGGAAGTAAGATACCCATCATTCAGC
ATCCATGCTTTCCAAAAAGCAATGGATGCAGTTACCGAACATTACTATCACTACCGAGAA
GCTAAATCAGCTCATCCTTCAGTTGAGCTGTTCCTGCAATCCTTCTATCGTTACCATGAC
CTTGATGTATACGATGAGTGTTTATCTACTGAAACACGTAATGAGCTTTTAGCTGAGCTA
AATGACGTTCTAAGTGACTTTATGCTTCAGCTGAAGTCACCACGTCATCAGAAGCAGTTA
CACAATCTAAAACGTGCAGATAAGCGTAATAGCGATAGTATCCAGAAGTACATTAATGCT
CTTTTTGATAAATATGCCAGATTACTGATAGTCAGAGTGGATGTTCACTTTAGAGATGAC
GTAACTCTAGAGGAGGCTCAAGAGGAACGAGAGTATTACTTGCGTACTATTAAACGCAAG
TTTACTCGATTGGTAGGCTATATCTGGAAATTAGAGTATGGCGAAAGTAGGGGCTATCAC
TATCACATCGCGTTTATATTCAATGGTAAATACTTGCAAAATGATATCAAGATTGGCCGT
TTGCTGGGAGAGCGTTGGCATGCAGGTAGCTATTACAACTGCAATGCTAAGCGATCTCAA
TATGAGGAATGGGGAACGGATGGTATCGGGATGATACATCGAAGTGATGACGAGAAGCGA
CAGAAGCTATTTATGTATGCCATGAAATATCTAGTCAAAGTGGACGAGGCAGTGTTGGCT
GAAACATGTGGACGCTCAAATAGGATGGGTAAGATGGAGGTGCCTGGTGGAAGACCCAGG
GTTCTCAGGGGCTCTCTGGAGTAG
>Nucleotides: 8257..8472 (reverse), 216 nucleotides
ATGAACACTTCCCCCAAAGTCCTGCGCATCAAAGACGTTATCCAAAAGACCGGCCTTGCC
CGTTCAACTATCTATGACCGCATCAGCGATAAATCCCCTCGCTATGACAAGAATTTTCCC
AAGCCACTTAAGTTGGGCTTGTCAGCTGTCGGCTGGTTTGAACATGAAATTGATACTTGG
TTAACTAAACAGGCATCAATGAGGGGGTTTTATTGA
>Nucleotides: 8812..10404 (direct), 1593 nucleotides
ATGAATTTAAATAGGATTTTTAATTTTTTATACTTTGGGTTTGTTGGTGATGATGTTGGC
CGTAGGAGGAGTGGCGATACAAAGACTGAAGTTTTAATGAACATTATAAAGGAACACGGG
GTTACTATTCATCGTGGAGTTAGTGTCAATTGCGATGAGTATCGTGCATTAATGTCAGCT
GACTTAATATATCGATATTCAAATAACTCAAAAATAGATGAAGACCAATCAAAAAGGTGG
CAGGTAAAATATTGTTTTCTACGTAATGTTGCAATGAATAGGGAAACATTGAGTGCTCAT
AAAATAAAAAATATACAGTATGATTTTGAACAGCTTAATGTCTTCCTTGGGTATTATAAC
GAGTTGGGGAAGTATGATGAGACCATAAGCGAGGTAACAACTCTGCTGAATGATTTCGAA
ACATGTACAGAAGATAATCCTAATGAAAGAGCAGCTGTTTTTTTAAAAAGCTGTGTCAGC
CTGATGGATGTTGAACTTAACAAGAAAAGCATTTCTCTTTGCAATGAGTTGAAGATCGGA
GATCGCTCTGTGATGGAGTATTCTCATTATATAATTACGGCAATAGCTGTAAAGCTAATG
TCAGAATTTAGCAAGACAAAGCCAACTGGCGAATCTGGTGTGAGATTCTTAGATGGTAAT
CTATTTTCGTTTTATGTTGAAATTATCAGGGAGGATATATTTTCCAGACGAACAGATGAA
TTAATAAATAGGTTGCAGGCTTTTATAGATATGTTCATTATCGGCATCTGTTACAACAAA
AAACAACAAGATGCCAGAAGGAAATATATCTTTGATATCATTCGCTCTGTACCAAGAGAG
TGTATTTGTCTTCAGGTCGAAAGTGTAAAAAATAGTGTTAGACAGTTTGTTGAAAAGTAT
GGTCATTCGTTTTTTGATTACATGTCTAAAAATAGATTCAATAGGTACTCAAATAGAAAA
TGGTATCATGAGCTATATCATTTAGCTGGGAAAGATAAGGAGTATTTTGGATTTATAACT
ACAGTGATGTCCTTCTTGCCACGAGAGCGTCATGATGTTAAAAAAATCATGTTATTATCA
AAAAAAGCATTAGAGAAAAACGAGAGGGAAAAGGTAAATGGTAAAAGAACTCAACTAAAT
GTAGAGGTTGATTCTGCAACCATGGACAATCTAGAAGAGTTAGAAAAAAAGCTAGGTAAG
[truncated: 3,000 more rows]
