# Supplementary material for: Implication of Lateral Genetic Transfer in the Emergence of Aeromonas hydrophila Isolates of Epidemic Outbreaks in Channel Catfish
Source: PLoS One. 2013 Nov 20;8(11):e80943. doi: 10.1371/journal.pone.0080943 (PMC3835674; doi:10.1371/journal.pone.0080943)
Supplement: Dataset S5 — Protein sequences of epidemic-associated unique ORFs predicted within the genome of VAh strain ML09-119. (XLSX) [file pone.0080943.s005.xlsx]

## Sheet: Protein sequences of epidemic-a
>C2R1 (reverse), 364 amino acids
MSNWFDAFQSRTDLQVYNDNALALFALALRFRTEDLDTVAAESITDGRDDKKCDLVYVNR
EDGYAVIAQCYLSLKDKPAAPANKASDLNTALGWLLSRSINEVPEIIKSAAQELRDAILQ
KEVTTIYIWYVHNLPHSNNVRDELITVHETASSIIKQHFSQSNIDLQVFEVGNEMFSDWY
EDSQSPILVNDEVEVDCNGAYEVSGPGWKAVSATIPAALLHRLYKKHKTKVFSANIRDYL
GSRSSDSNINNGIKSTLDNEHDNFWVYNNGLTILTHAASYDPTKGKLSFRGLSIVNGAQT
TGAIGSLRKLPHADTVVQARFVATTNGDEELIRKIIQYNNSQNKVEASDFRSTDKVQIKY
SED*
>C2R2 (direct), 48 amino acids
MTKQSNHNADISNPNKGSNGTNSTYDRNQGNRGSQLNPQTPKSGGKK*
>Translation: 555..1220 (direct), 222 amino acids
MTQNEQSTGAKRPFKQTRALIRLALNDGLTQKEIAALCRTQQSIVSAWAKGTKLANEGQL
TELLTRYGHTLRRQSFRLYWSIDDETKTKKFYRVEGKVIFQHIFYNLRRETKSGKLCKNY
PEWRLIVHHHGYDTFTVVWQNRIPMDSGNTLLDSHNEEAVWFSDITPSVSAKRFIQFIDN
LSKEPPFDQFSDTLILPFLIRQALLQHGFPVEGIEEYPAQW*
>C6R1 (direct), 550 amino acids
MAQEAKKDFVFRRHMSIGEVDAESDSKFLKECFVETGDYDVLEDINTSECIVLGRTGSGK
SALLERLEECCEQTIRIEPDELALRHISNSTILTFFESIGVNLDIFYSLLWQHTLAVELI
KNKFSIDSPLAKRNFFDKLSELISGNRKKQQALEYIEELGDKFWLDTETRIKEFTDKLER
SLKSSIGTNIPGINFSTEGRSQLSEEQISEVIHYGKQVVNSVQIEKLSKLLNLLAEDIFT
DPQRKTYILIDRLDENWVEDELRYKLIRALIETIRKFRKIETVKIVITLRTDLLNRVLEK
TRDSGFQREKYNSLFLHLSWSKDSLKELMDSRINLLLKYKYTNSEVKFDDVFPNKIDKTS
PIDYILDRTLLRPRDAIVFVNECFNGSQGKTQITNTIVYAAEKAYSLSRMESLQYEWFVE
HPALDKYMEILSHKSNRFKVSELTKENIESLILQLMELDKDNSDIVVKCAHDYYQAIYPE
ANALLNKFTQNLLFVLYKVGAIGIKLDGASPVVWVHDKTQDLTSVKIKNTCVVYIHKMLW
RVLAIDKNG*
>C8R1 (direct), 398 amino acids
LLTDTKLRNLKPRDKLYKVNDRDGLYVAVTPAGSVSFRYNYSINGRQETITFGRYGVGGI
SLAEARERLNEAKRMVADGKSPAKEKARKKARVKDAETFGAWAEKWLRGYQMADSTRDMR
RSVYARELETKFGNQKLTEITHEDLRMLTDAIVERGAPATAVHTRDIVLQIYRWAIERGQ
KVENPADLVRPTSIARFEPRDRTLSPAEIRLMYEYMGRIGTSPSIRAAVKLLLLTMVRKS
ELTNATWSEINFSDALWTIPKERMKRRTPHLVFLSRQALDILIALKTFSGGSDYILPSRY
DSDLPMSSATLNRVMTMTYTLAQKEGKLLAKFGPHDLRRTASTLLHEAGYNTDWIEKCLA
HEQKGVRAVYNKAEYREQRTAMLQDWADMVDEWTRSM*
>Translation: 1653..3518 (reverse), 622 amino acids
VIKEFTQKDGKKLTLSESAIKHIIEGDFTIRPIQGHDNMTVLRGGLHTYDAWVKFKKNYI
NELEHLHFFHSLQHKYWYYARELGNGVITLRIPRELFTGNAAKITMYPDEYYKSGFLWKT
LFPKGYDRDKIIKVIEEALDNEDIHQRKAGQIIGYINKNNPLLKMKVTIQHHGKEIKSAF
PAWTQPNSGNNGKPYSHYDNIGFVIAQSTEYFDDEHKISTIKNFLFPGFPIMAEELHLHT
PSIFTTRKKPIKDESPTLRAANRLKELKEFTVTYEDNNLIYKYLNDFALIKYNPELVSGI
YASARYEISESLSFFNTFQIIQNFVDGLYYLYLTNQEQRLIETIVFMLNNMVSHTLLDIL
SKKRIISAMINIVSSANIPELSYKFVLALAKSPIRREAYLEYNLDSLSKKKLTEKTPLDH
FPDELVMIVNPSLDISIERQDFIEILKEIIGETYTLNFNEEKLNSLLEETLNNQSENFNI
LIDDYLSHSTPKDFISLSEFIGDILNSAAKYTNGDREQLIASAGLILRDYCRIQFAHRQR
INARYISYHDHTAEIYLPIDNDLLFGFILKHERITNHVKLENFTKAIINFANIISDQALE
NDSKNFMDKIGKDRPPLPEKL*
>Translation: 3559..4554 (reverse), 332 amino acids
MVDMKKAPKIVIWENCDHHISAAIQQFEELWLPYSLSSRRYPILRLIKEVLDQAVNSYIK
TLPANYTGYLPGAAVGVPFSEIVRLVGLEAMVRMQRQLLRQFIKTEDQQTTRDMCFVATL
ESLIGLVWCCACKSPKRSTSQKGVNLNKQRKHGFCEFCGNMTEFATFMATVEENRINNSE
LEDHKKLELSHQYCSEHRPKLVTGEWNPLYRQAKRSLAKFNIELARLTHQCTNRSRPNAL
SGNELIDKYFFQLMLKLTLQSADEAELRNLARRMVDSKFSDTKKIILVLKQLGLNQTDIG
RRIITVKQKPMTRQAISKSLPSFRREFLLSQ*
>Translation: 4632..4862 (direct), 77 amino acids
MQTMAFKTLINRKALLDMIPLSARTIYNMELRGEFPRRIALTSRNVAWDLSEVEKWIEER
KSSGFHASRPGQTIGG*
>Translation: 4867..5730 (direct), 288 amino acids
MALDLMAAFTELPPPIDYVLPNMVAGTVGAIVSPGGAGKSMLALQLATQIAGGPDLLKIG
EFLTGAVAYLPAEDPTATIHHRLHVLGAHLTLTEQQAVADGLLIEPLIGRCPDIMSSAWF
DGLIQVADGRRLLILDTLRRFHIEEENASGPMSQVIGRMEAIAVETGCAIVFLHHSSKGA
TMMGAGDQQQASRGSSVLVDNIRWQSYLSGMTPKEAEELGVNDGQRGYFVRFGVSKANYG
APFPERWLRRHEGGVLKPAVLERRRKTKEVLPFKKSEIALEGADDNW*
>Translation: 5717..6472 (direct), 252 amino acids
MTIGNKVVPTSTSAQARVMIYQATQRPSMREANWMKTSFGRCSIQGRLGQRHADVVEAIL
YCAERRRDVSDGGVELLVDPAKVRKTLSDSRYSLFQLEKLLTELRAATVTIETSQFDFPI
IGGLIDHVIPSPMTRLDPLTGGERNLWRVRLGIALVMLLEHDLSLYYDPAPIARLRHGIS
QAIARHILTHKYDPTGGWHVDTLIRAVCGENLNSQKIRNERHRLREDAEKLHAVGITIDA
ENRIKRLIPAR*
>Translation: 6757..6825 (direct), 23 amino acids
MNFLYNLLFYMVFYLFAYLFLA*
>Translation: 7024..7221 (reverse), 66 amino acids
MGKNTSNKNHITQALPFKTNATDKGARRLTAYELAELRQDMVESSAKMRTELARRRHHYP
TKQDL*
>Translation: 7456..10791 (direct), 1112 amino acids
MTSTLDKLLNDCRLARLFSSESRPCALQLWVLQLKSEQLTENRVLYGRLLPYNHASNTWS
YSDNNNYQPFGQTKVQITKLNLYIESSCCAELLTQFCDGKTISEISDTLNLNCSNKLRDK
FGSTTFENNNLVYRPVAYLLNRDANHRQSISSPHGSAGAFSASITRVNKGELFRLGGEYD
ASLTEMIVKHLNVETGLDFGSIDVTRFGDLELLVFPTLNDLEQNLLSVEWTGSPRALHVC
FDSLQVSYFDRFQFHLKIINDNQVIYSTIVSANRNDAGIFEYIYQFGDELQERTDSTELE
IFGFQNNQLNEGILCCRWQIGYIREINVQGHVMGQSASPVKFDWLEKATRATMVDRVAAV
LKVNRGNPGFANHIGWREVDPWVPVNRELVALFAQIHPPKSEGKFFQRWSTGDGEGRLQF
VEWFRALFAKYQQHQIVIFDPYFEAAGLGLLLLCAEIKSNYIVFTSLPKLSKENDVMQAE
YEQPLSGRVNNLMASCEHNSHLLKGVNIRIYGLKEGRLHDRYILIMGSDGLPIAGFHLSN
SFQKAAENYPLLITPIPTDVLLQVEQYKSALVKEALASRPSYNADSPNMRLLFDSTSLPA
VPLRYEPLRFLDKCEAGNVLSAWSGEMSLRGLSGDKLRSRMTDLGLLKDNSLALVSGLHN
CIDKQFINSQDFVNTWEVLGEVLAHSSSDDRWGRLLESESDFLEYLGQFIELSFDRAHDD
KDMELYVVDIWFFRKSVEDLLHSSYRIDNMFHSTKYNVLTWSEFFAVKILWRYRPNHLLN
IAETQVSRLQVEPDSSEAIRLSLLSQIVNEISLSAQFEISETQRNCLLTSSLGLFRWMGI
NAIKRRLETPGGLADVISLLDGFDYSERVRILGWMINHAARDANQSEIFNGLVTALHKGI
EAPISACELKDLINSMRGHMKQLAWAEPWLFKDVIYPLLQRSHVTYDNTCEIWMQEMDYM
LRPQLKNPFRSFERGREGQTTNIAAFLLANCSPERREASLHMVRDILNRQKRIVLQPLAS
TSNWGLWDDALRVSLWILAFCRWSEFYLRQRNVTDEQLDRLTRDACNIALVRPLEEWQSE
GVNRLGELAAFLAQVDELLNEGNQLSGDLNK*
>Translation: 11004..12338 (direct), 445 amino acids
VIHVHQCFNAVGHGTFFNGLAFDERSNSSFSWIYDCGSKRKTRLEQELSDLECWHQWPEE
VDLLVLSHFDDDHVNGVERLLSSRRVRILALPYMDVGHSLACAASIGTEPSSVSTAMFKL
DPVNWLQSRGLAGQVDTLLLVQGGSSSNNDTPVNGEPLPLPGEPEENRRRRDSRPDTDVT
TSFQGTRTIVTGHSGNTNTATVPRVVFWNHRIAAASCGSFLELMFFNATQPDLFRTNASN
SLLARRSGQPISVVQADVDVVVQRYRLQDLRRSPKKGWRDALRAVYVKHFGSSSQQRNNI
SLCLLIRPLASEVGSCSLGLFGQRNIYSPTPPSRVSIIEKAGTLLLGDLRIDKATLAEMQ
VHFGAVRWADLSTVQVPHHGSQHSWESGVAKVFRPERFIQCVPCESPHHPHKNVSDDLRG
ADVFHADYKAGVVIDYHFPLFKSS*
>Translation: 12802..13749 (direct), 316 amino acids
MAQLNIRIADADKQAAEEVARSAGFSLGEYLGTVVAYMSFHGTLPVVIKFKPVAIKPDEA
FQQAIVKFRNAYMEVNHLYDQVLKEGEMTPLKLLRQPIDSIDAAEDFYKTYESQIALAPG
QLEALAISSTEQHMFARCREHFPYIPGHLRTAIRMVNMNNRPVNSQDLSEMREALQRAAD
QINILQEMTKGEISVGARSAFFIRDVQDATSCAFMATRPGEAYMVCTAWSERMNMHVHQA
EIQFQSLGVVDDLKQLEIIWTKLRALAQAVHDYLDRTSEPMGGFEVRYIEELKEQTLAYV
QRISPPEKHVGPDAR*
>C8R2 (direct), 586 amino acids
MHRISELEIKNFRSCKNTKIKLEKFTPLVGYNNAGKSNILKCLDALVRGKGQTDSSFNDT
KKPIEIIARLVGLSDKTLSHLSEPQKVSLEPYIVDGSLDIRFFQEKPGTAKNAVVLGIRS
PLNPNGEWSNPNGLPQAVTTLFPEPTFINSMEDSAEDVSKFKVGNTIGKLISNLQKEILK
TKGEEINTALSAIGRKLNLNGDERLQEFSEFDDSINGKVGDFFPGLKLNLDIPTPDISDL
FKQGNIKVTETGNQRSTDFSDMGHGAQRAIQMTLIRHLAEITKDVSKEGKTNLLLIDEPE
LFLHPQAIEQIRGSLKVLAEKGYQVVFSTHSPFMIDQADIPITNIVRKNEGGTKVESRLR
EAIEKVLDDNESQARLLFDTYNLGQILFSDMVLVAEGDTEKHVLPTLFKSATGKTLGESK
LALVIATGSPNIPGMLSILKEMNIPAKALADLDFAFTVAKTKQLIEKDHPALEACLDIIQ
EMQPEYGFLLNGRNPTKGNNFKASDIYELLASQEKSKEPINVICEHFKENAIWIWSLGAI
EPHLCLDAKETGEWYKFKQKLTDNPIEDVVADHKHIKAFVTWCVS*
>C8R3 (direct), 160 amino acids
MYDMKAYAVRKDGVIQVALSGYLANSCWTATVKDKYPGGNIVYVVDPGTAQVFVEETMRP
GSEICLMMLVPWVAQVSIPSTAHDQITVYVNGDAKLKVDVKNEPSQYCVIALTTSPAGSS
RGCSVIPADAPYLAIYSSVFGPASKAECESWRQQNCMSQ*
>Translation: 1112..1756 (direct), 215 amino acids
MKREINYKTMRVVVGTIALLLAPAVHVFSGMEAELTSISISYWTDARDIFVGALIAVGFF
LLAYNGEGGKADWEFYLSKAACLLAVFVALFPTSGYNELDRPPIWAVKSAGSIGLQTEHI
HYGAAVLLFVCLIAMMWFFSHRALRKGKRGRAYFYRVIALSMAGGIFSLLGFGYLLDWNN
TVLYIEIWELTLFGLGWLAAGTYKTEPSLESMPC*
>C10R1 (direct), 197 amino acids
MKPMMKPMNSARWGLSALALSLALSTGAAFAEETPPPATNPPVDQGHGTIKFIGAIIDAP
CSIAPESVDQTIQMGEIANSLLNKQGSTPLRPFEIHLEACDFATASDATVTFNGIPADTA
KKSLALNGGGSGGAISLVNKQSGEEIVLGTPTKVASLVNGDNHLKFGAKVISTVAQGGKA
VPGEFDASADFIMTYQ*
>Translation: 2411..2536 (direct), 42 amino acids
VLQHRVQQQATWSALHLTKGFKGGGEEGGIKAKAGDMARAE*
>Translation: 2612..3898 (reverse), 429 amino acids
MLEVNYHLGEQITFIPSRYSLVKQRTESSREVHLSQKECQLLEFLCEHPQQVISREEFTS
ALWNNSESSDIGLNKNILMIRRKLESLGVMDSIRTVPRVGYMMDLTILKEELIIDDAPDT
VTHDALVGELVDETDPGRDLFDEPPLLQPAWHRSRVIRKRGIMVSLLLGLLGLLVLAGWF
LLAEEESLPYLTKKITTRHGIIYRVDGANPPISSATLEMIDKASAQSAESEYRMMIADHL
ISLVSYEGDRPLWEKVYFVQHDASLEPQLRCIAQHLSVPPFRDFPAPMGEGYYNNVNFYA
PCDGTEHPVLAMQVRHKGYGAPIHEFVQEVSLVTPAGEEMAELTLLKTRDGRLTEINGRY
PDYVMKAHLQSVHVKALESELLTPYRAAVMSIMTSEEEHLRYTLEAQKVLHASTVHGGFL
MLSRRAPE*
>Translation: 3984..4193 (reverse), 70 amino acids
MFFNRPDINDIFPEPDKSASWKSKKNYKYDYVNIPIKYIVRIFVLLLIAFAMLDIYLTVK
IYMEYSSGV*
>Translation: 4625..5728 (reverse), 368 amino acids
MRNSTLAIAISMALSVPAIASTVSAQEANNGNGYFQLQVTENNEQIQTDAVNAEIVNFPD
KNMEAAVKSALGIAEADPVTSSDMLMLDQLNAVGKHIESLVGMQFAKNLVSLDVTDNDIS
DISVISTLPLTSLKIGANHLSDIHQIGAISTLTVLDISNNGIDSLDAITGLQNLSNLTVS
HNPIDDLSPLGKMGKLKQLEVASTKISTLEFMPATLVGLNISNNKIADWSGIANLPALQK
LDVSGCRLDDLEKIVHGPRYLAKLTADDNYISNARPLAYLHDNTSVSLKNQHVVMADTVQ
GKWLTIALRTPEDHVPAIVWATPGSYDETNNLLVWEGAGQNSLTWSYESSNKKVVADGTV
TQLVSKP*
>C12R1 (direct), 186 amino acids
MIINRTLPLGSLKILLHWLVALLMIGLTLLGYLMVKFEMWDLYSLHKSMGVIALLIVVPR
IIIRLGNRGIVSVRQYSRNEVLAAKMIHLGLLVSTLVIPVSGMLYSGAAGRGVAIFGLSI
IPMNLDGNDPANVVPYSEALRSTAHAIHIYMPYIMLAFLLIHIVGAVKHHLLDKDGTLLR
MLGRQ*
>Translation: 1620..2489 (direct), 290 amino acids
VFKAMDYISHHLDDNPSLDEVAAAAAISTFHFHRIFKTMIGETIAGFTRRLRMERAARRL
LAFPQSDITTLALAAGFSSSQNFAKAFRQHFAMSPSEYRQQQGGNWKSKIGNDPLPFETY
DDLVMHPVTEHPGLLQGASVRQMPARYVAYMRRLGPYGKETCEQAHRDLLALFASDEAMT
PAGTLSLYWDIPDITDETRCRTDVCIELGSKIPTGRQLTTQIIAAGPYAVCQFIARGDQL
VACWETAFRWVVGQGLNCDDRPCYEQYHGGTDPDRDHYVFDICIPLIDP*
>Translation: 2556..4307 (direct), 584 amino acids
MNIKTLFLASLLVALPAAANAQSQTQTLIFGGTIYSGDPANPHPEAVGIEGKKIVVVGSY
QEVSTRLGSHAKRLDLKGKYLMPGLIDSHVHAAFAGFQGMTVNFPDAMNEVEQVQQFLTR
SKDDPRLTLGDVQLYSNVSLDYWHQLPLLDQVFNGSQYRQIPVVLAGSDAHTGWANQAML
RKAGIDAESLAGRYAPLKGNFGLTSSGKLNGFASEGGWDAILKALPSVSDETIANAIMTA
AKQLNQVGITAWMDPISNIRPLAPIFNAEPDRRDTGLLPAYSMLSREGKLTGHVSTLALV
GIHSSPAIIDDVLALQQQFQDAPDVKLVGIKILQDGVIELPSQTAKLSEPYLNRPGYSGK
DDLDKQRFNELIRTADAHQLIAHFHAIGDRAVRESLDAIAYARAHNQDHHLLHSITHLEV
VSPASIARFKPLNVAASMQLLWAGKNIATTMLLEGKVPPALLARLYPAGSLLQSGAIIAG
ASDWPVSSPNPFLAMYTAITRQGELGLLPPASEQISRQAILQAYTLNAAKVIGQEKEIGS
ISAGKSADLILLDRNLEQVASEQIKETKVLWTMFKGKLVYQAP*
>C13R1 (reverse), 913 amino acids
MEAINRENIKTIRRAIDNNKLVIFVGSAVSYDSKLPTWKKLIDSMKAALDKPRTDDYLKI
AEHYHLQYGRNTYYNKINEFFPKESIPNKLHDLIISLRPQHIVTTNWDDLLEKTIHTKNE
LYFKVANDHELASSPSSKLLIKMHGDLSLRNIVFKESDYHAYSDNFPLIENFIKSLFSTH
VVLFIGYSISDYNLNQILTWVRNRTTDAPPAFTLLTESSLSLSEDNYLKEKGIYPLLNDN
TSNTLSYYDLSRKSSGVARVLEEIANPSTTVAICDILSEASSYTSDWNNIYPTNLIRLLR
DKLDSTELNKIYYDASNDSIEYKVDDDVHYSRSDIREIRKSIIKILKTVSVSEVRLHIDR
RNRKFYRIRNPHEINFIDEYTTFDFMKISQRSSSINFNLSLDETYDLAFDYYFLKKLELS
RDTFSHLANLFFSKSYFVKSLLASYNKKHLCFGEIPLESVMSFYDISMGEQLSKNDNISE
MIDRFPKQALYQQKALLNGLDANNSFILERFKTISHKSRELDDEIHQINNGSMIFSNKYI
ALYNYSYCTVLFVIKNKLSILYSSDFKYIARTTFEFISKRMVLDNRTFVDKFLSYAAIIS
FNRNELSDFLSSLLKDKQSLDADNDTTDYLLTILKNCIHAIKISDNSSIIDYSIRVWHNT
LALLSFISHENDMMSKITSILSEIFETTRWTELTDSTNKFLVFQINKYEFNFTPETLEAI
LNKQIDKLSNLDWHPLREDGLLFSNLLYILNEKNQVNEIISKNKKLYAFINNIMTYDIFS
RLAIIERFVFSIYTLSSGQLHENVANLLKTTYIELKGMTIDEKTITYGLNLILAKVHDYD
ELDYIMEQLKTLAQININKGSFSTHYSFIKKQLSSIEMEHLNKYRDIVEMVNKLSDQIES
DPFLSRKKTTTE*
>C13R2 (direct), 431 amino acids
MQGNKPLTTKAIEAMRYGDPEKCDAGESRGLRVRCGKFGKKTFFYRFSPVDAPRTQKNAP
IGVFPEVSLSEARVRLAELKAVRARGICPRMYALEKIAKAKAPLGTEEHAKPASMFTIGE
MVELYLSGRIEDRCTASGEVIAGARKKKGQLELRRMLYSDVVKILGDLPVEDVNSKDIVK
LIHGIIDRGASVQAGAVLRELSLSYDYAIGVGKLAEDFVNPAFLAKRVIKLANVKITSKK
RSRVLDDHELKRFLEWLPSSGFSDTQKNILRMALWTGCRTGELCQALWVDIDFKKNIFHI
KDSKNGASRYVQLCSQAVAFLKVLKLNNNQCVFPSLLTKKPILQKSLSETAWRLRTEGRM
IDIPDWTAHDLRRTVRTGLAKIRCPSEIAEAVLGHSPKGMVGTYNLHGYDLECREWLQKW
ADYLDELNGS*
>Translation: 1609..2376 (reverse), 256 amino acids
MRNESYVNEHWDELSHRVEWKELMFRINALRRSTHIEAKQLMAKLLCCSPEERCGSLACP
LCIEIDRQEFTSSVVELFSKYKNKSFLTYIPYTVISPDKNLYDLELNFIKDKFRCYLKNS
KITSPAVGCVEVDYDVNTNTWIPHIHVIIGLIPPKNFTHMRIAINKKHIPARVEATARPL
VRKHIYNLENLCDYVYKFMWQRKPETKNRSVKINKTRIPFELFVEHLIYIDKLCMRNLEF
RYGVQRSKNGLKIIP*
>Translation: 2393..2581 (reverse), 63 amino acids
MLSDKIMRIKEVSIVCGISIPTIYRKIKAGTFPSGRRLSSKTTGWLSSEIEEWMRSLPKA
NI*
>Translation: 2935..3543 (direct), 203 amino acids
MKKIKSYAKTTGEIADELDAPFFDDALLIESPGSIERYAVALRKQESVKKVAESGMKTIK
FNVDSALYERLKEIYDRAGFKYIERGGSNSFKTAELSAALSYFLLINSDDLCFGTLFGYK
SYLYSMHSIIQFRKNEIAEGNVSVCKFLNKRKYKFFTKRTYKTQQGDKWDEDNIKIFFES
SGVVDVISTLVPVKKSSRRDMK*
>Translation: 3607..4662 (reverse), 352 amino acids
MRELDTITSVSGGSITAAWLMLNWSKFNFKRNTNNPDLFSADNFHDIITEPLIEFCSRNI
IGHKEILLSKLFPFYSAVNSVKSKYSKHLFGDVLLRDIELRNGTPDFIFYGTNLDTGSSV
RIHKDFVRDYNIGVAYGHALSLAQAISISSGFPPFLSPIIIDSSDWHWKSSGYEKLPEEV
VNRLRQRLILCDGGLYDNLGLEALWKTGGDQEFDTIFCCDAGAPMPMPWMHEDQKYYSWY
KQFNRMTDIMINQQRALRKRTLLNNLISGIYNGGYWGIDIRLTDSDREHFLLEKIFSKEY
SHIKSLGTQLSKFSESDTRKLVNLGYCHTDLVLRQRFDKGLPTPTEIPFPS*
>Translation: 4754..6970 (reverse), 739 amino acids
MYYDVDQDAKIINDKTGLPGPVKSMVEAVNKSTHCEIDKVAKSNGVFIVVIDIYCDDIPS
RNSAGIDYHEKIAMLFNESSGIPETLAMRKAFPRLIHQNGHYEGTPRPLCLYDADLKELE
FTWTPEQHLDRLKWWLVESANGTLHHPTQSLEPLFFTPSATLLLSSELDNASANIKETLS
ASLIFKDDKRYVVYMTSKHDDSAIKADVIHLVEPPVLHGVIYSPPRTLNELVSMMENLSN
GFLDRLRNHLLAAFKSERSSQAYDLTIILISFKLCRDKGLAEEKVQNIAFGCAISMRDLF
IKLEIVNHTQHSLHPNTSINGTLNPLKNSMPRIDIEPMEVQIETTAYIRRMQSGIPNNCH
NGLLIGAGSLGGSLLDIWTKQGWGDWTVIDDDILKPHNTTRYPNVLHKCNYKVVSISSTL
NHLYNSKIKPIIGKGDNLADDSIKKTQLNASFVIDATASLYYPRFASNENFLKRHISAFF
NPNGDDAILLAESSNRKIRLQHLEAQYYRAIINEDKLSGHLVTTLDSFSTGTSCRDKSFV
MSFSHTQSLSCLLADQIRFAIEQSSAQIKIWRNDFNSGSRVSITIEAKKPLRNKFHTNNT
LDVIWDEGIEEKVKRLRSQALPNETGGILVGYYDFVYKKVMIVDALPPPSDSISTPSSFV
RGENGVAECLAYINKQTRDVVKYIGEWHSHPQGCSASMSAQDKTQLKQLSERQSIIGYPA
YQMIVAENEIKVYEQLAD*
>Translation: 6980..8140 (reverse), 387 amino acids
MPTVTFYPVGNGDTSLIKLDNNKMILMDYYQKDNAQDTSTPECDIATELRKELREAKKSS
FDVVAFTHADDDHIRGSTEFFYLKHEKQYQSDDRVVIDELWVPAAMLLESAGKDEQNKEH
VTWRDEARYRLKNKQGIKVFSKPDELVNLIEKKWGMNIDEFDDFILDAGSIVDTFSLNRD
GVEFFVHSPFVWNCEESGKKVKQVRNQAALVFNVRFNVGGEEFNYLAVGDSEAHVMESIY
NLSEKHGNKDRLKWDLFNIPHHCSYLALAEVGDKGEKETIPLDKVKDLLLMGQKDAYIIC
SSQAFDSDTKEAESRSQPPHIQAKRCYERYLKQVGGRRFIVTGENEGTKRPKPITIIFKQ
DGASINTVTKVAGAAAVLASQPVRAG*
>C13R3 (reverse), 57 amino acids
VQSGIESEIYRSIRDIARVTPDLRVEDREGMCGAIITLCDLGEQLIQHKETNKKES*
>Translation: 379..732 (direct), 118 amino acids
MKRKKNAARAYVIRAKGTTRSILKRHGLTNTATGKIIDVAPATVGRWLDGRHRAFFDLEH
AVAICIYLGIPVSHMLPPSDWLIGNHQSQQRDQLLALSKDEIEWLLAVRAGAMACYR*
>Translation: 1056..1880 (reverse), 275 amino acids
MIEIVSDIQKTIENRIKNPLLIAFFISWVAVHAKEILYFLYSSNEQKLILLHNYKFALLC
DFALPAAFTIGYVIILPLINIAYLKKIKGPLDERLLNVDALNKANESRVTRRINRSAVIA
SNEYVNKVFSLKLERWSNEREELNKKNLENTDRILTLEKQINDLKDKNNKLASLNSERNS
IISHYQNTLASQISSLSYSLNTDFLLKDKNKGNPKAFCLGVVRQYINSIAGSYLQLNKKP
LIVSDENWVEPINGELLFHFERSVEELNKLIDTI*
>Translation: 2117..2449 (reverse), 111 amino acids
MNDATKRKQAQRARRAALGIKRVEVALSERERQQLDHLRIARAGSGEPYSTDEYISTLIR
RDWEKWLEQEAELKKQTCQHCDCDLPKGCGGTFKGQSSCWHTLGNKELAL*
>Translation: 2567..2785 (reverse), 73 amino acids
MRDPHKNPVPGDVITRFGSTREVTATKQNARGTITHVVYRHPAVDLPETEATIASWRAWA
KLDAMVVREGAA*
>C13R4 (reverse), 86 amino acids
MNYRLISDMERDLSWWWEDLRDASARLRRYQRHLIECRQLSPRPRATIALTLRQCAATRR
MCAHTALVIKARRCGLSSLLGSAAQ*
>Translation: 422..958 (reverse), 179 amino acids
MSSTTGNTIERELYPTPESAVTALMSCINFRHDDIFMEPCRAEGNIYNPVPLPAEQKEWA
EISQGRDYLEWDFGRKFDVIITNPPFSLTEEFLKKSLSELAPDGTLIYLQRVNFLGSKKR
VPFWAEIGFPNKTPILVPRPRFVNGGSDSCEYSWFIWDKGNRVALPDGLSHLIAVEAA*
>Translation: 955..1371 (reverse), 139 amino acids
MTREEISRLLALEPMVSTPDLLDALWRAADALVEEGAQIEGDGYLILEGIDSIKGMWRDL
QEYAAGEEVDLISRITVFLDSGEVACWFAEMSSDGGGRSSLYREAAMILLALHGLMALAA
EAQAEAVYADREDKECLA*
>Translation: 1368..1577 (reverse), 70 amino acids
MSIDAIHIAKRAEQAVLPLLTELLASGEQENRIALGDLYSGDEYIQVQLVVTSRPADLLD
DDSVMGDEA*
>Translation: 1574..1765 (reverse), 64 amino acids
MKKLFHPITQQAALADLAELPHRIKANTYSTRRGPEGRNLRDQARRQLRWLKVFRSMKGR
ASA*
>C13R5 (reverse), 72 amino acids
MSKIEVQIDTPFKTVAKFSADTGIPVGQVRKMIGKGDLEIMPKELPNERVLINMVAACKR
AAEAAYLSAIS*
>Translation: 627..1340 (direct), 238 amino acids
MNGFGIQEIAFNQSDFVTRLEKVIGNEPLRAFARRADMTDGGLRRYLYEGTIPPVDRALK
LAQAGGVSFEWLVFGTGEQAKSHQVASHDLIADQAAAYQSGEFTTIPAYQVFASAGHGAT
ITDEPLAEPMAFRSDWLRREGFDPAKMAVIRAKGDSMEPTINDGDVILIRLKNGEPPRDG
LYVLRLSDGLFVKRLQFDLGGVRIISDNPLYKSRDLSKEELAELDLVGRVVWAGKKF*
>Translation: 1350..2201 (direct), 284 amino acids
MLSLMAALAALLCLLLAVAGLFKPALLGQARRLNAFFIGLYGALGFLILGMVSDGQIELS
GGLVLFSLLAAAHCILLFISHSRAMLKMSNEERAQIRPGKAAGGVVLLFLAAGAGAWLSR
PAPLDTPMPPAESANKQIEQQPSVQRPATALRALSLAEQCRLEQDIYQQMNKVTDGVMAR
FGGLLDGQQIDYHRIAEYRVSTVNPAIDAARSSMNEFRTSHIDDDVVIRQAADLVFRTYS
FVGQLYTFSRNGDASALKSARDQLARAIASHKQARAVCGHVGS*
>C13R6 (reverse), 90 amino acids
MSIESIETELLNELRAIDNYLNKDRVIYNEVRGALNIIQNKSKPHYHKIKHKLFMDFRMI
DDHQIDDPQLDFHLDRAYKLAAILEHAVI*
>Translation: 994..1389 (reverse), 132 amino acids
MKTWQTQIGGWGSIVWLASFQFMEYANKHGYHEVSNGIFGYTLGFVTAFAGYLFWEVIHG
RWKSILGEDRGFMRIVSAMPLLGLCILGALGFINAIFNSMPWFYNISFAVAGIVVTQGLV
PIINHIDGTAS*
>Translation: 1557..2471 (reverse), 305 amino acids
LGLAWRFFVSGTTIRCDYGAAPVIQTNEHHYGKSDIRPSPWLERDIKLIEDAAKIGFFHY
GPRLWMVGEIEPLKELQINGSRARVIQRVIKEYPERLMPSGMKFYRLRINPKNPANHTEY
DSPPIEFAGNGRLDSVDLSVMYGSQDIDVCIHECRASTEDEIYVATFETTRDLHLLDLTH
VLEEDVTEFESLDMAIHMLFLAKSHSYEISRDIAKAAQNAGFDGVVYPSFFSLIRTGGHP
FETSYGLSLRRYHPEREKYANAFTVKNFALFGYPLQSGLVKVKSINRLIITQVGYQGHFG
PIEY*
>Translation: 2462..2614 (reverse), 51 amino acids
MIIVYYFVQIVLRMKGLVLIHTKLALSHQKNAHNEKVTAAKNLLKSLSWD*
>C13R7 (reverse), 296 amino acids
MSLSLFALTNDPARRIVKFELSHPVQIELTDYIKSQEETFDEVVDEFEFDGKYKPDVGEI
LYINNYDDIDGLAQAIETPLGVEPVDPSEDFFLIIKALFTGYQKPNGSVKILLQNFDRRK
IISTNGLSIFHANNVYKKIEGIGLTVDHKLTATLEDGKLKFYSFHSTRQMFDLSEYYKEA
TDADVVEFLQIDVMQSVDSDEFIALADSWVRRKISLVQQSGILQNVPLHEIKAVATEFGI
PLTTVDENGTEVICVPDNKSDLKKLLRFLDEDYYKSPLSKTHFVTSSKRVVKAQA*
>Translation: 1237..1617 (reverse), 127 amino acids
MAGILLPFLILELVKKEAQRESFSAKKVESADYYLLVFLASYASPVVMKIAEINFFMAVM
TISLIFVVAWFVSNIPSHPILYLFKFRFYKIESNDGMVYTLITKRVIRSPRDVTRVMKLS
STMIME*
>Translation: 2874..3260 (reverse), 129 amino acids
MKHKLKTRVQSELELSFLAEVKKYDNVLNATKFISRNQHKIMTTGRGLRATRIFTRQTIL
GISLDKILPRPTKYTHLDLFNWDIVSLAAFARNILEGYLSFHYFGIEDISDEEAELRFFI
LQLHRNIE*
>C15R1 (direct), 217 amino acids
MKYLFTFIFSLFLNAALAEESSQENITAKVISEAVGDLDKDGIDEKVIVLDTGLDGEIGT
QRTLLIYKKKQDKWALWHSSQGPLLDSAHGGMMGDPFMSIEIQRGAIVIEHFGGSRQKWS
YIHRYRFNNKSWYLIGATINYGAPCEGFFEFDFNVTTGKATYKTYQDGCENEDISPNFKT
EQRDISIPVTKPIEMDGFYPGSNKLDIKEIGKEIYY*
>C15R2 (direct), 299 amino acids
MSVLYLEKNLNLLSACLSTAFKFGVFTGGSCVILYSLRIGHFPQDLSLGDGILFLMAAAC
FGIVYIFFTISLISLGMLISPLIKIITKLAIKLSSIFRKKPFRQRFELAPIEWPFIFLSI
FAIFFIFILGGNEPTAYWNLPLVSITLYILYSAYQSNGSKLNKLISLESAVIHTNEKDKI
HEIGCPNNIRKNQMLIITAMFAIPLLIGGVSGQLLDAAMRAAHVRVDNSIIYVKEPYSSL
IPAHLEITSDGIPDGYKKFRGILISFKGFGKTTVINFTENKKTRQLEIPNESLIAEEL*
>C15R3 (reverse), 347 amino acids
MLPFETHAIPIYVSLLNSFSLFNWGAYGVALFFIISGFVIPFSLQKTSWLGFTINRTLRI
VPTYIVGFSITLVAISISSHYFSRVWPFTIQEVLIHYIPGIRDILWSRGIDGIVWTLEIE
MKFYFVCALLIVLFRKQSTLVFFAPVLIFIVSIIINKYIPDWGKTDARLWQLAMTFMTVS
QYIIYMFIGVVFHYVQRGRIDRDKAYLLIGIIFCLFCLHWYIGPASAGITVAWSYAFALL
TFIFAFTYQSFFKSNKFFDFLADISYPLYVIHGVAGYVALRILLDLGMKAWMSLLIVTGG
CIFLSLVLHKLVEKPSQRIGKKLAGYFIVKKDEYKANNGVAVSNLN*
>Translation: 1832..1930 (direct), 33 amino acids
MLPFDTDHQDDDSLKIAKVFNFLLSDLTVDRR*
>Translation: 2041..2178 (reverse), 46 amino acids
VKLILLADIAAKDDFLFIKEVNRDDQLAAHRVSLQLIGGCAEQQR*
>Translation: 2175..2705 (reverse), 177 amino acids
MNLISRLPCCGLHGCFIPHLKLSLAASSGLVMDYEIFGNTHLPRVRNRLSGTLRYDQMLA
KYTHRSFKLDRYWWVPRPGREVGLLAGDVGHVMEVDVNQEIYGIPDYVASLNSAQLNESA
TLFRRRFYESGCHAGVILHISDALQNEGYITAIITVLQNSKGPGNFSTPRVARGIQ*
>Translation: 2889..3089 (direct), 67 amino acids
MFSHMIKSEWLKATGYSDRAEVSFASTTDKLTNIHHHCLKDKGGKGQDIQYPKRHLLGMD
AKDIDR*
>Translation: 3359..4315 (direct), 319 amino acids
MEKFYGQFDPPLDKFIFERYFPNKDTLGVFIECGAFDGLTENSCKFFEETMNWKGYNIEP
VPWIYERLCKNRPESKNFNFALSNENGEATFKAVDHPTFGVDCTNGSLNHTQAHSSLLKE
IGCQIVETKVQVKTWPDFISQENITYIDLLVLDVEGHELSVIEGMRGSTVLPDIICIEVG
HLCFDDIRRELHRIGYTYDISSHVNAFFIKNDKLPIFCMRRSDYILQKTISLNDIENGFN
DIKNRLSDLSLSIEKFKNEQASIFFTPKEDNVDIDILKEENSKLNEHLLSPQKIHHDITN
SKGWKFVEAVRKAKQLFK*
>Translation: 245..1066 (reverse), 274 amino acids
MSKLLSRHHSPDGQGRTQCITPASAGWHHVGFEVYELAASQRIEFATGEDELCLVLVAGL
ATISTPHARYPRIGERMSPFERKKPWAVYITRGDSCCVVAETPLELAVCRAPGKGTNPSR
LILPQDIGAEARGRGNNRRFVHNILPDTALADSLLVVEVFTEEGCTSSYPSHKHDTDNVP
DETYLEETYYHRINPPQGFCFQRVYTDDRTLDESMAVYDKDVVMAPRGYHPVATLAGYDN
YYLNVMAGPVRKWLFSWEADHQWINTESYAHTR*
>Translation: 1118..2008 (reverse), 297 amino acids
MSVQLGINPLTWTNDDLPSLGAETPLETCLSEGKEAGFAGFELGNKFPREARLLGLILQR
HDLQLVSGWYSGRLLERSVEEEIAAVQSHLTLLRELGAKVLVFAEVSGCIHGEQQTPVHL
RPRFPQARWKEYGEKLTEFARYTQQQGVQIAYHHHMGTVIESADDVDNLMTHTGEEVGLL
LDTGHLTFAGADPLAVAQRWASRINHVHCKDVRADVLADVKNRKTSFLDAVLSGVFTVPG
DGCVDYPPIMQLLKAQDYHGWLVVEAEQDPAIAHPFTYASMGYQNLHRFAQDAGLI*
>Translation: 2020..3924 (reverse), 635 amino acids
VEKQFDVICMGRVAVDLYSQQIGARLEDVSSFAKYLGGSSGNVAYGTARQGLRSSMLARV
GDEHMGRFLREELNQVGCDTSHLITDKTRLTALVLLGIKDRDTFPLIFYRDNCADMAITA
SDVDENYIASARCLAITGTHLSHPQTREAVLTALGYARRHGVRTVLDIDYRPVLWGLTSL
GDGETRFIAADQVTRELQEVLHLFDVIVGTEEEFHIAGGSTDTLLALAQVRAVSQATLVC
KRGALGCSVYTGAIPARLDDGLTVTGVRVEVLNVLGAGDAFMSGLLRGYLNDEGWEQACR
YANACGALVVSRHGCAPAMPSKIELDDYLARAALVPRPDLDPRLNHLHRVTTRRREWPEL
CVMAFDHRSQLEDMALQCGASLKRIPALKQLILQASREAASRAGLAGKAGLLCDGTFGQD
ALNAITGEGWWIGRPIELPGSRPLEMEHGNIGTQLISWPQEHVVKCLVFFHPEDAHGLRL
EQEQKIAEVYHACCQSGHELLLEVILPASMPRSDELYLRAISRFYNLGIYPDWWKLPPLT
SDGWTALSEIIPRRDPHCRGVVILGLDAPAEQLRAGFNAAAGHELVKGFAVGRTLFGEAS
RAWLKHDIDDAQLVARIRDNYLQLIAWWRERGHA*
>Translation: 3937..5070 (reverse), 378 amino acids
MKEVCIGLIGTGYIGKAHAIAYAQAPTVFNLRGKLVREMVAEVNPTLAAARAQAFGFNRS
TGDWRALVADPAIDVVDICSPNHLHKEMALEAIRHGKHVYSEKPLALNAHDAREMVEAAK
RAGVKTLVGFNYMKNPTAQLAKEIIARGEIGEVIHFYGTHNEDYMADPLSPIHWHCFKET
AGLGALGDLAAHIINMAQYLVGEIEQVCGDLKIVVPERPAKAGSSEMIAVENEDQAHAMV
RFAGGAQGVIETSRVACGRKMGLSYVITGTKGAISFTQERMAELKLYLHDDPVNRQGFRT
LLVGPAHPDYGAFCMGAGHGIGFNDQKTVEVRDLVDGIAADAPMWPDFEEGWKVSRVLDA
IALSHQQGRWLNVNDIV*
>Translation: 5079..6107 (reverse), 343 amino acids
MTQMISKTQAPVKRAGRIDPIAFFERFGVLIFMILLLIFFQSQNSNFFSERNIFNILTEV
SIYGIMAVGMTFVILTAGIDLSVGSILAVCAMTAAYVIKGDNFTTVDPNAWGGMSWLIGL
GICLAMGTAIGFLHGLGVTRLRLPPFIVTLGGMTIWRGLTLVINDGAPIAGFDQGYRWWG
RGELLGISIPIWIFAIVAVGGYLALHKTRWGRFVYAIGGNPEAARLAGVNVKSVLVSVYV
LIGCLAGLAGFILSARLGSAEAVAGISFELRVIASVVIGGTSLMGGYGRIGGTIIGSIIM
GILINGLVLMNVSAYYQQIITGLIIVLAVAFDTYAKSRRGAL*
>Translation: 6119..7666 (reverse), 516 amino acids
MSQPLLKVTDLAKSFSGVWALSSAQLTVGSGEIHALLGENGAGKSTLLKALAGAQPQTRG
DIWFNGETLLVDDSPVERQNKGIITIYQEFNLLPNMTVAENMFLGRESRKRNLIVDEKAV
NQEAQVILDYLQLNVAPTTPVARLSVAQQQMVEIARALTLNARLIIMDEPSAALSDSEVE
SLHRVVRELKNRGVSIIYVTHRLHEVFQLCDRFTVFQDGRFTGTGAVAETNVEQLIRLMV
GRDVAFNRRPASETHHEDKPIRLAVKGLSREKPPLDPHGIALHDISFHVHAGEVLGIAGL
VGAGRTEVARCLFGADAFTSGSFELDGVPYQPRDPLYALDQGVALVPEDRKKEGAVLGLS
IRDNLSLSCLSSLLHWRWFVNTRKEGDLIESYRQALQIKMVNSAQEVRKLSGGNQQKVIL
ARCMALNPRVLIVDEPTRGIDVGTKSEVHQVLFDMAKKGMAVIVISSDLPEVMAVSDRII
TLSEGRVTGEIHGDDANEERLMTMMAINHNALNAA*
>Translation: 7715..8644 (reverse), 310 amino acids
MKKLILAALIAMTSGAALAENEQIVFSTPNLAMPFEVHMQRTAVKAAKEMGVKLQVLDGQ
GSSPKQVADLENAITRGAQGFIVSPNDVNAVSSAVDEIQDAELPVVTLDRSVDSQKKVPH
FGANNYKGGQAIGDFVKSKFPDGAEIILLTGQPGSSSNIERTKGIRDSLKAGGDKYKIVV
DQTGNWMRSEGMRIVESVLSSLPKRPQVILSANDDMALGAIEALQSQGVKPSEILVTGFD
AVPEALARVRDGWLAVTADQRPGFAVQTAMRQLVANVREKKAITGADYPPTLITKENLQQ
AERIGEAGN*
>Translation: 8676..9662 (reverse), 329 amino acids
MFNIALFGAGRIGQVHAVNIADHNETRLYSVIDPHQEGALTLAAKHGAKVQSCEEAMVDP
QIHGVLIASATDTHADLIEHAARAGKTIFCEKPVHLDLARVRDCLATVAACNVPLFVGFN
RRFDPQFRRVKTDAQAGCIGKPESLLIISRDPSPPPAEYVRVSGGMFRDMTIHDFDMARF
IMGEEPVSVYAQGSNLVDPAIGEAGDIDTAFIVLRYASGAMATIVNSRRSSYGYDQRLEL
HGSEGLLCAGNILENQVQHYGKQGCTSALPEHFFLQRYKSAYAAEWEHFVAVLRGEAVPD
CSGDDGERALYLADKALESLRSQREIVL*
>Translation: 10207..10461 (direct), 85 amino acids
MKSREHYSPEFHAEAVRLVLEQGLSQAEATRRLGIAKGTLANWIVTAKGDRTNRLHEGVL
SPSLKQKWPGYAKRSHKPTWNATS*
>Translation: 10481..10657 (reverse), 59 amino acids
MSHPNGDFEPLILLLARRQWALMPVIEARERDLQHTTDIGNGIEVLLVGYPRVLGSDS*
>Translation: 10685..11062 (reverse), 126 amino acids
MDAPGWRPLLLHGAKQGLADQPGGHSLSHRITHYFTGKHILEACQIEPALVGSDIGDITG
PDFVGFGGRKNLAKDIYRHRQGMGGMGRRLEFTLLFARQPHFAAQPPNPVTPGVKSFSGQ
LGLQS*
>Translation: 11459..13393 (reverse), 645 amino acids
MQQIRMTMAQALVKFLDQQFVEIDGAQHKFVHGIFTIFGHGNVLGLGQALEQDAGGLKVY
QGCNEQGMAHIALGFTKQHKRKRICAVTSSVGPGAANMVTAAATATANRLPLLLLPGDLF
ASRQPDPVLQQVEQYHDASISTNDCFRPVSRYWDRISRPEQLMSALINAMRVLTDPADTG
AVTLCLPQDVQGEAYDYPVSFFARRVHRIERRPPSEAMLADAVSLIEGKRKPLLVCGGGV
RYSEAHGALRDFVERFNIPFAETQAGKGAIEAEHSLNVGGLGTTGCLAANRLAAEADLII
GVGTRFTDFTTASKSLFSHPEVQFLTINVASFDAHKLDAVPVVADARVALEILGEQLGAR
AYRCDYEGEIIAARAEWESEWQRLANIQVDKNFVPEVAGQLDALLPEYMDSLATRLTQTR
VLGLLDKWLEPDAIVVGAAGSLPGDLQRMWRPRHPDTYHLEYGYSCMGYEIAAAIGARIA
SPAQPVYAFVGDGSYLMLHTELQTAVQEGLKIVVLLFDNAGFGCINNLQMGQGMGSFGTE
NRYRNPDSGVLNGPLVRVDFAKNAESYGCTSYRVHDEVELEAALGAAARDQGPVLIDIKV
LPKTMTHSYEAWWHTGTAQIADKPEIEAAAVAIRDMLATRARQY*
>Translation: 13542..14396 (reverse), 285 amino acids
MTVAKNLAELQDQIRSRYGELSKRLQQVAKYLIDNKNIVAMQTVAAIAKEAGVPPSTLIR
FASTFGFSGFNEMKQIFRLDLVKETASYTERARLFREMDGGPEVEQPHHILQEFVRANSQ
SMQQLVLHTPEAELCQAISLLQEADTIYVIGSRRSFSAAVYLRYALGHLERRTVLLDGLG
GMLVEEAALMNSRDVVISISFTPYADETLMVSEKAAQVGASQIVITDSQVSPLASLSDVC
FVVKEAQVGAFRSQAATLCLLQSLAVGLAFKKSEEVAGQSSIVS*
>Translation: 14760..16271 (direct), 504 amino acids
MDIVQNYIGGAITASLSERIAPIFNPAQGEPIRQVFLSTADEVRQAIAVAHAAFPAWSHT
PPLRRARILFQFKALLETKRDELARLISEEHGKVFSDAQGELTRGIEVVEFACGITHLQK
GEHSANVGTGVDCHSLMQPLGVCTGITPFNFPAMVPMWMFPIALATGNTFVLKPSEKNPS
LALRLAQLLQEAGLPDGVFNVVNGDKEAVDVLLTDERVQAVSFVGSTPIAEYIYSVASAH
GKRCQALGGAKNHCIVMPDADIEQTLSAIMGAAYGAAGERCMALSVAVAVGDEVADNLVS
GIKNRIAQMRVGPGITEGRENDMGPVISAQHRAKIIEYIDQGVEQGATLCIDGRNFTVPT
HKQGFFVGPTLFDRVTPEMSIYQEEIFGPVLCIVRAPDYRTAVTLINRHQYGNGTAIFTR
DGDTARQFSEEVQAGMVGINVPIPVPMAFHSFGGWKRSIFGPLNVHGNDGVRFYTRMKTI
TSRWPTSVRLEQHTGSFTMPTMG*
>C15R6 (reverse), 87 amino acids
MTYFAWANGTNPPTFIGPPNPRTGKRTQRGTLSAFLCRNDRDRFIDQTQGAAVAITAKEA
RELKAGLDERAFKELVTVLQGGTCHE*
>Translation: 572..730 (reverse), 53 amino acids
MNLIYPLSLYALLDQFEALLEQTDLSIQERTQFRFLLDALRSEAAICQRRLS*
>Translation: 727..1254 (reverse), 176 amino acids
MKNQYGLTAQGEALLKPQGMGLFFNVQQGSIRPAAAKSVAEIGVSGINMEPTHALACFVV
GTRPSSLGAPLGCFSCVMAVRARASQGALGSVVTSYANLVRAATILRLASSGGRENLTTT
EAAIMATVPTQALSSRLRSRIAHPCHSAALWRLCIPTPCCMTTYRVIPPDRGLIV*
>Translation: 1480..1680 (reverse), 67 amino acids
MQKEKDRTMNGTTQLEHGQHIIKYELVAIHLLEQGAQGVSALSGLAGLHDLNLRTIALVC
SVETTG*
>Translation: 1691..1900 (reverse), 70 amino acids
MKIPETGFIREAQLVTTASKVGPLPFSKSTLWRMVGEGKFPKPIKLGARVTAWRCEDVHE
WINAQGKAA*
>Translation: 2003..2086 (direct), 28 amino acids
MQKTGTMAEFGYEKGPISKEWAIMGKS*
>Translation: 2143..3348 (reverse), 402 amino acids
MPLSDTAARQAKFTGKQQKLSDEKGLFLLITSSGKYWRLKFRFGGKEKVLALGVYPEVSL
KEARVKREEARRLLADGIDPSLARKQSKVASRLASENSFEVIAREWHQGQLARWSPGHAQ
RVIESLEADAFPELGLVPVAELTAPIMLDALRKIEARGATETAGRVLQRISSVMRYAIQT
GRVSYNPAQDLKGALRATKQEHRPALPRADLPEFYRRLAAEPLNPATRLAIHLLMLTMTR
PGEVRFARWDEFDMARAEWRIPAERMKMRAPHIVPLSRQALAVLEELRLISGHCELLFPS
ERKLTDPMSENTLSYAMGRMGYKGIATPHGFRALASTILNEEGFDPDVIERQLAHAERNK
VRAAYHRAEYLDDRRKLLQWLADFYESQQGGNIRPMNFDRG*
>C15R7(reverse), 188 amino acids
MSSQTVWIPTALYTALIRLQLDDFTTTECVNAVFGDSEYNQAHKRRYGLVYRHLMKLVNA
GFLERRNVDDVRSYPSFVKTPLFDEVNFQEEPSDPEVQKVKKVQEHKGGANDALLDELKT
KANIYRIEIQECQAAIAEYNMLQADFPALDMAIENALHRSYEEFHGLRGKLGAVEAVMKK
LGESGTV*
>Translation: 734..940 (direct), 69 amino acids
MQDLAKKFGDAVRDRRLQLGVSQDALAHAAEIDRSYVGRIERGEVNVTLEKAYRLARVMG
CDIHELLP*
>Translation: 1184..2287 (direct), 368 amino acids
MQKPDLRDIHQLTKDEFKRILGPVAGSLDDGSKVVLGMQSDVFACCPIQGDQISVRGTPK
FEQAIKSAYAQAKPTMWFGSAEKEHPKAETIPPALKPKIDTTSATTYRVPVLIYKSKREP
GKNVDGSPAEDMTYGTMTAEQIKAIPMFVGKMGDDGFIGDLEKTGPKVFFSSFRNMATLF
ATGDLKINILAMIAKFEKSEGGEYWNQALTRAARAHPTTIKFSDTLIKEVKAKLAELDGD
VKKLILSDLMQQYSKTSGFRFPIFNSASDKVQGLTIAVNDVWAGKAEITTYEKFGDLYKG
TIKVTLYDHFGLDYPDIGPDPTTGRVQFYGLASGFRSWFVLQHYKRFAYKPFLTVIELSY
PFQGELK*
>Translation: 2284..2571 (direct), 96 amino acids
VSAAVKTERTWVFVLFMLYHLLNASILFIQPVYDWFNDEYSLTGLYVLLMPYLWGLITIL
GAILFLSDRSWKYQAGNLLGGSILLFWWLRLASQY*
>Translation: 2568..2663 (reverse), 32 amino acids
MVLVSLQLALHEATPKQMPPGLLIHMPDDTH*
>Translation: 2898..4025 (direct), 376 amino acids
MEPLWIWQQADWPHFRWQDSEILPRLRHVQHRLGILIGSHSRLGNSDQALDTLLANIISS
SAIEGERLNAQSVRSSLARRLGSSQTQSYPVSERSEGLAAMMLDAIDNHEQPLTIERLYQ
WHRWLFPVNEWSVQPMNVGQLRGDEPMLVVSGRVDRPTVHFEAPPRAALDDQLAEFIPWF
NQTQHDPTMDPLLRAAICHFWFVTLHPVDDGNGRLTRALTDLALSQADSHSIQLYAMSVA
ILERRDHYYRALESAQRGPLDITSWICWFLDTLDYAIELALQVINRSLAKTFFWLRHCND
ALSPEQTKVLNRLLDGGEQGFENGINASQYQKVAGVSKATATRHLGELVDKGCIEKLPGG
GRSTRYQIRLHTEGV*
>Translation: 4101..4361 (reverse), 87 amino acids
MGRTLEDMISSESPEVVQRAKALAEEQLVRLSVTKLLSNLGTGDVPEIDADVLNSLLSLK
RSVERYDCRLSLLVHMPDGTHHGVNI*
>Translation: 4423..4830 (reverse), 136 amino acids
MNDFLKTLMNIRSLRAVLRELSYEQLVEAKQKFDEIYAEREQQESKIRAESAERLQKLAE
FTEMLRDAGIDPSELVGTATTAKAEGIVKAKRAPRPAKYKYIEDGQEKTWTGQGRMPKAI
AEAVAAGKALDDFLI*
>Translation: 5194..5469 (reverse), 92 amino acids
MLVKGIVPTEQVVDVLCDACGCSTKTTFGTNEYGCLSADFGYGSQHHDGERYQVHLCEMC
FFGTLATVREMHRGHHMFDDEAENSDTFGRI*
>Translation: 5584..5775 (reverse), 64 amino acids
MTELVCTEPGLGIELGTTFQVLSENGSEWEILLGNEYRRINKRSGRVTGWKTPPKFECKA
IRK*
>Translation: 5884..6339 (direct), 152 amino acids
MMPYATYHPSSDAATPNLLLEGLGIPRDPLGAHIWIVAGVSPDILYRLAELMKTDVGMVC
QWVGISRSTLTRKLRIAAPLSISQGVRVYGVAQALDAVLAFHRNDTAKTLSWLNRTAWGL
GGVAPAKLLATPMGVQAVVDLVGRIQHGVCL*
>Translation: 6485..7021 (reverse), 179 amino acids
MQNEIIQEQPNTRKEPPLQHKTYTKRDFFCAIAVSIYLLLLLIPSIGYWYMVTTNAPPPW
VVSIKQVIECVLVAVSGGVLYCLRAVYLNYSVRKQWDEVWVVWYLLRPFASGLMGFATYL
IISAGLVAVGSPSAEHPEKLLYVLSFFAGLNVDGFLKKFEGQVSSSVKVKESRQTQGS*
>Translation: 7011..7514 (reverse), 168 amino acids
MALESSELSSQAASVEFTSLSLHGLSVYFSENAINQLYQHKQTGNKDEAGGFLFGEIGSG
VVTVLSVSSPSCADKRSRFGFSWNKREANKTIQERFKKGLHYLGDWHTHPCSNPTPSWDD
TQSIRSTFLESEHQLNYFIMLILGTAGFEQSYVALTDGKKEYRFNAK*
>Translation: 7486..9276 (reverse), 597 amino acids
MPNVQLTSIEVLSEYLSDRYSAERLSEGELQGLGITSSPYAASWRIQTDIRHPKCGCEIQ
LIVAARPTFPFSVPHIYTRPKLEVLKYPHVEEQGRLCVWGDEVSFDPQNIAYVEHLINDS
HSLVEKTISGELDEDFYSGLLSYWARSYSSSPKEQKATSLCNVKNLTSRQIHVAYDSTKG
IIFADTKDELNAWLKNIGLKPNHKHCSTTLLINLAEAWRPSEYPTTLGNILSILEAQCVN
HDEALAAIACILGSSLNNPAFLVQTNTANGAIVTAMRCVGGISTRGHAGQDHLPKAKAGN
GFRDNRIPLQYLKARCSQIAIRGIDVERRDQSWVLGRDSNPYIPITSGTTIGIIGLGSVG
SSLLPLLIKAGFSQFVLCDGDSVEAANVGRHLLGMNYVGTNKAEACKSYIQKSYPWVDVL
YAGCRKWFDDDKAIEALTTECDLVISATAEWASDKAIQEMIENDRLLCSVVFCFTEAHAV
ATHCYVNMAGSFSYGSLFDNTGKLQESCAKFDHQTTKKTHFCGGVFQPYGGVELSFGHSM
IAETVTELACEGIHEDCYRVWVGSRKLLQSVDGKWNPGWEEKYGEIGDGSRILRVI*
>Translation: 9269..10669 (reverse), 467 amino acids
VVYKLIGFGMPVLKPVNKGGNGLGKGDLTSILINNVELYSVLTSGLICASISACILNSSS
LWSTLMASPSIEVFPVGNGDMTLITTKNNKKILIDCYRKAGGDYDYLEDRLRERLNTDED
GRLYVDVFVLTHPDADHITGFDTMFHTGDPDGWSDKLNKIFINEIWSSPRVFRRATAKGA
DGNNPLCPDARIFNTEAKRRVQLYRDSKHIGDVGNRIIILSSDEDGKTDDIQPIVADLYT
LFGDMSGIDDNSLDAFLLAPADKQEVAEDEEELTKNNSSAIIRFDLTNTIYNDELGCNTT
HTHSVLMGGDAEVKCWEVLHDKLKATGQLDELAYDVLLAPHHCSWRSLSNDSESQCEDPQ
LNESAHAALSFANPDALILCSSQEFGEKTPPSQRARDEYEKILKDKKGSEFLAVVEQGED
ADGNPNSLIITFTEGKPKKTKKTQKRDFSTVANPAAVSKGGKSTYA*
>Translation: 11599..13008 (direct), 470 amino acids
MLNKDIASHEMGLGKYSWPQVIRWLLISLVIYAIGSVFIANPFSIFVDRYTPVDYSRIMY
FHGLSVGLAGLTALIVSQTYNVDDKLKRIIFYCTVATVFFGITGGAINRSMEYTKLMLWY
QILAFISLDVILFVMTFGIIALKDREIRKSCTHYLAIAASCTAVTAALIGDLAGFILDFG
DVLGAFSWYAGKIGYTLPEWQDSLLRSHSDMIVVAVISLILSIISKKYGRNLIGAALKLK
LLGEWMTIIGLVLLVIILVVSGFGGSDLQIPHIFTEKGFFALRGHSVAGIDLADFVIGTF
ILHGGLLVVGAILFGNKDTGNELSKSAKYTLGGIFLTWSCILLTVAGMGFLEEYRADLYN
SAKDVPLGDFGFAFRMLHLDVSLMLFPAIMVVMLFAQHLLKDSHNKTIQLLLRIAVVFCT
IGSLVYMVLNPAPFGPGYWVVAVGVVFVISAMIYFFIHSDSREKEKFSQ*
>Translation: 13077..13931 (reverse), 285 amino acids
MRHTQYLPIGAALLSIISLQTGAALAKTAFSTIGPEGMSALRVGIAAIILCCFTKPWRIR
CNSSELVNILFFGVTLGLMNLFIYMAFKYMPVGIAISMEVIGPLAVTLLSSRQPKDLISI
LFAVTGLTLLPIGGNNTSIELLGVVYVGASALFWGLYVSSGSKIASFGSQGFSLGLIVAS
MFIVPLGINSGVIEKINTDVFAIGCTIAIMSTALPLVLDSFALKYVPKSIFGVLMSASPA
VSALAGMVILDELLTLYQWVGIFLISLACMGATMNFKSNVVATN*
>Translation: 14056..14526 (direct), 157 amino acids
MKALKFITDTIDRRILELLKRNARMTVAEIAEQVGLSPTPCGRRIKQLEDAGIIEGYTAK
ISEEALGLGICVFVSIKLSLQTPEGHSQFLDAIRMRPEITECMMVTGDSDYMIRLWVKDI
PSLAEFIPSVLQAIPCVSETSTTLILKNIDGLNSLT*
>Translation: 14651..15871 (reverse), 407 amino acids
MKSFYMLQRKSTEVENVRGLLNYVLAASLARAADGGAVVGVVLLAMSNGASGAITGILGA
CITAPHFLGPFVARKIDTSDDGRKVIALACLVYAVVMTIAAFSYGHISWILSGVLFSIAG
ICGPLLTGGISSRLSTVAGETQQLQRRSQGWDVASYGIGGTIGPSIVAGMSAYASPAIAV
ISLAISTILAAILIMRLPYSPPQHGGDLSKVPSTWAIICVMLKDIRLRQTLYLTMLVAFA
VSALPITAVKVSSLLGQHAASAAVLTAAYGIGNLAGSVFIMRKPLYGDPDKLMITYSIYI
CGGLLAIISCSSIVVSAIAFLCTGILNSYFFAATLIARTEYAPAQGKGQVFLWVAAMKIS
AGSAGTAIAGVLIEKDMKIPIIAGIILVVTGAVVAWSSSAKKNLPT*
>Translation: 15871..16764 (reverse), 298 amino acids
MFSGLSAFPLTPVNHHGIDDRAYIQLIERLAQANVDSIGALGSTGSYVYLSREERAKVAS
LAVKNAAGIPVIVGIGALRTDDVLRLAEDAQRSGAKGVLLSPVSYQKLTDDEVFGLYETV
TCNLSVPLVVYDNPSTTNFTFSDELHGRIAHLPNVASIKIPGVPTDAKAASERILRLRDK
IPNNVTIGISGDALAATGLNAGCEIWYSVIGGIFPNVALALTKAARTGDAALAIQLSDNL
TALWNSFKNNGGSLRVVATIAEEMGLVSAPSLPLPLYSIQGDERERIMSLIRTLSLS*
>Translation: 16850..18160 (direct), 437 amino acids
MKIKGKTALEISDCIRELVLCGEIAPGETLPPVRELAEILGVNRNTVSSAYQRLVKANVA
TTQGRLGTIVSEPRKVGEVEGLTPSSSLVDLADGNPNPDWLPNLQEVSPGCFPKAVLYGE
KTVIPELLEFGRRWFTEDCPSEFELELTYGAVDAVERLANAHLVSGDKIAVEEPCFLGTI
NAFRLSGMQMLGVELDEHGMKPDALEHALSNGARAVLITPRAQNPTGCSLSRQRALEIKA
VLSSYPNVLVIIDDHFALLSETPYFSILPSTTISWVVIRSLSKALGPDLRLAIVACDQTT
AGQLRTRLAPGVNWVSHIIQRIAWSLLSSTEIEKSLHDTCIKYSTLRKGLICALHENDIF
TSNIQDGLNVWIPLDVDSNNVAYEMAKRGWLIRRGSAFDIQKKTHAIRVTISKLDTVKIK
KIAGDLRMSIDAVRVK*
>Translation: 18266..18955 (reverse), 230 amino acids
MSVIPLISPKIFEIAPGFRAISITVLASEIIDSDVATQALLDSYKCVHENNPTWAEAHLA
AWGEAFKKFGAKPKRTPCSAEALRNRVLKDGGITSADPIVDLYNAISIKYAIPVGGENYE
AYVGIPHLTIAEGTEAFDTVKSGQPANEPPEKGEVIWRDEAGVTCRRWNWRQGVRTRLDE
HAKKMWFILESLPEMPLEALQAASDELISGLKKMMPDAQIEFTYVEAKA*
>Translation: 18954..19163 (direct), 70 amino acids
MQCLHLSFLLQPSHIILFLSITKINKIRVNHPPIHFQFIDFFCNELLNTQSLISKIAERL
TLSNDQYIV*
>Translation: 19496..19609 (reverse), 38 amino acids
MGTPRFVPEFKEEAVRQITEHGYLFDLLAGGMFFSNE*
>Translation: 19977..20810 (direct), 278 amino acids
MSYSAEISRTSPTAFLFLVDQSGSMQDSMTNGKSKAQFVADVLNRTLATLITRCTKSEGT
RDYFEVGVLGYSGSTAENGLAGALSGTILHPISQIEANPLRVEDRIKRVDDGAGGLVEQA
IKFPVWFEPKASGGTPMCNAITSAAEQLVAWCDAHPDSYPPTVLHITDGESTDGEPGNLA
QQLQQISTNDGNVLLFNLHVSSSGGDPVKFPISDAGLSDSYARLLFSMSSPLPVHLQKVA
EEKGIKATMESRGFVFNGEITEVVDFFDIGTRAAQLR*
>Translation: 20813..21550 (direct), 246 amino acids
MEFHILFDGTVAKHIEQPNDNEDAYRIDQERGRVVLSDGASESFDAKSWANLLVGECIDI
APLDEALSSCIQKYNLLHDPSTLSWSKAAAYERGSFATMLIVQDDPIHENISVSALGDSL
AVWSDGYSLLDTTPYSCADQFTQKPTLLATRNELNPLLNDTNSVFLTQKDWSYRDNQTNF
LLCMTDALGAWLLHHQEHGDSSAFERLISIRSQQELQELVETERAIGKLRRDDTTLILIS
LTSEV*
>Translation: 21554..23230 (direct), 559 amino acids
MAYPTLEQYNEALQSPQLVLQDAELKHGTLKTTGLGLPLALCGGFALTYTVQAGGKKFAL
RCFHKESRELERRYQAISSRIKQLANPYFLPFEFIPAGIRIQGVMYPIVKMAWAQGQTLA
EFLENEYRNPQSLQRLRQALANLADFLEKNQISHGDIQPENIMVSAGGSTIQLIDYDGMY
VEALQSSKATELGQVNFQHPKRTANDFNEKLDRFSFLTLDVALQALIASSSIWTISRSEP
SAVVFRRNDFLDPGSSVIFKEVLKITGVGLHVKNLARVAVGDFNKVPTLVDFLQNKGIYH
EEIIFGQGATLTKVGYQGAYVVCDALKYEKVFEQIGSRIELIGKIHSVRRGWGANRKPYV
FVNFSDWRGKAVKLAIWSDGMNAIGANVPDQTWVGRWLSVTGLVDAPYHGHAKSTTYTHI
SITITAPGQIQQIPELEAKYRLLGGIAAPARGTVPSQNAGILSTMTKGSRVSTSPIQIRP
TPIAPQKSSNQQLLDQMRSQQAPQVTYTSPPPVHLSSNMGNSARSNPIGTNRRSPGLGLG
GWLFIIVVGFMMLRGCVS*
>Translation: 23537..24985 (direct), 483 amino acids
MSSQFSAEVEAFIKRYVKDLEEGAAAVFAGAGLSRTCGFVNWKELLREIAEELELSVEFE
HDLISVAQYHVNKKNSATGLSRKILEEFSEQAEPSEAHKILARLPIRTYWTTNYDTLIED
SLKENYRVADVKRKVDDLILTRPKRDAVVYKMHGDVDSPGAAVLYKAQYEQYYKTHEGFV
TALSGDLISKTFLFIGFSFTDPNLDYILSRLHVPDRHRRTHYCFLRKEPATKQHDEDEAG
AIYRQRRQDHHIRDLLRFGIEAVLVEEYDDIPVILKEIESRFRKKTIFISGSAEEYGDWE
KQDALSFVHTLSASLVKAGYRVVNGFGWGIGSAVINGALDAIYSKPDKYSEEQLIMRPFP
QHPSNGKELAELWNEYRHRMIGLSGIALFLFGNKLNEDSNVINAGGVRKEFEIAQGTGVA
VLPIGVTGYMAKELAEEMLREPGKSFTQYPWLEKEVARLLDPAIDRTKINQDILSILKKL
GG*
>Translation: 24988..25455 (direct), 156 amino acids
MKRKVFYSFHFDNDVMRVQQIRNMGLLEGDEPVSANTWEEIKRSEQGVKNWINKNIEGKS
CLVVLIGSQTANRPWVKYEIERAWSQGKAVVGIYIHRLNCPRNGYDKKGANPFDKFTFKR
GDKVITPLVYEPNYNDAYNDIKNNLATWIENAIKQ*
>Translation: 25476..26054 (direct), 193 amino acids
MAYFTKSEARAAAASARGYKAANTVLKEGMEKYTVHDKFDVFLSHSMDDADLVLGVMTLL
QKQGLRVYVDWVVDRQLNRDSVNKETAAVLRERMKSSSSMMYIATDNASSSKWMPWELGF
FDGYKPNQVAILPLVDFENQSFEGQEYLGLYPVVTKHLQNNSLNHYVEDRGQRWSNLNNF
ARGTPSWNRYSS*
>Translation: 26220..26303 (reverse), 28 amino acids
MDFVELLAAVADEFACLAGAIEFLGEF*
>Translation: 26646..27359 (reverse), 238 amino acids
MALDKLKAVSDSLDEKLSSWVTAKELSGKAGMPTTDRRTRDILDGLADGKDWAKRKRAGT
KAFEYHISILPKHLRFWFEELLEESPEHDDVDKKVRSLNDIEYTNEDDIFIIRNCLSDLD
SNLDDIKTSVPVPISWLKKRGIERENLAFYVQTGSSMSNKINQFDIVIVNTGDNRLVDGC
MVAVLLDEYVVIRYVQKIPGGWALRCENSSYQPTKLPNGANYNYKILGHVVRIIYEV*
>Translation: 27532..29082 (direct), 517 amino acids
MEIVSQKRAEKGSGDVDDLSTLRCAGASPGLFGRMTTDLTNNTVVISYELKDWEYCEPES
YIDENGKLRSNVVGEKKQIGPITLLYLVEFDNNNNIVHSEPLEAANIYLMYLKIERNLKC
TSVSSRALKHFFSFMADENKLRHINNQPELLWDKMPIRESQRPTYRYRKCLEGCYNSDDP
QVHLARSTCNSYMNRIVNFYKYYIENNYYFENVPFQYELIPISIPSKYNYMRPQRRIYVH
TTDLRLNLGKDLRKRPSPLTALTETEWEAIQKIILITRQVLTMRDGRLILTNLPEEFTWI
LLLMRWTGMRREEVLTLRTTHFFKPNYQQLLNGYVEIDIGPSTGTNTKFGKDRTIEMPSQ
LMSSIYNYLQSSRYITRRRKYRKIYNEHHFENDFAFISESGENYSLSTLNSRWSDIRRTI
EDPKLGLGESFEHKPHNLRATYAVERIINLLDHNISEGKAFRHIQGHLGHENEDTTLHYL
TQAQDRRKGRRSPQAVWENIVDYHLQQGLFSKKDSQ*
>Translation: 29082..30884 (direct), 601 amino acids
MAFKKISNRKLPKSNIIDSQQPMPISIDMMVIETTRGNCNFIRLKYKGCPNTHSYGPERT
RMFKPSQQLINMQRDEEIRKVYLIFSEWPKNATLYSNFNYLTYYVRILDASNINFDFSEE
NILWFAKELNRLMKLDKSQGGLSTTTAERIKSSISNILKSSGKSYLARLLPTISKNNSSP
DTSLDDDGFTAIGKFLHRGYRGYMATIMEGVPPVICPLFDKQRLIELNLSSKEIEHESKL
AKRRVKLSNGDWRNSLVRIAILLTYMFTGINPTPLFLLKRRDVTFKKSAGDHYTLNTIKN
RAAGQKQTNELGFTNYSKNFFESWLLSTEHWSDDPDRPVFPYFTSRGDVTTWYKAPAPQQ
SINKVLVAHGLPRVHSRIFRQTRSQMLMRTLNDIYEVADANNNSIATTIKHYINGVQAHH
ELANASASIALFRLSKGEDKSVIIADFEANGKDPLTHLEHLKYKQQPVVTQTGLCCLQPL
EDKISKERVKYRNINPDLDICIDFLECFNCPSHAVVAEVENIWMMLSFYDSLRQAMTRPA
YNSLPSDKFHRIEHKTKIILDKLRDAAPDYYHQAMDLNRSMPHPLYDDSDSIDDILRFYK
*
>Translation: 30881..32806 (direct), 642 amino acids
MNTLNSYTIQPEQSTRIIATTHTDGTPCSYVDELTWDYNGMFSNSNGKTLYLNFGHVCVE
HRLGIQHALHRISTGKNWSFFTISNYRSCLQDIAELIGSTNWEILNDDKKYNAFKTSLKC
KNLSESSIQDIQATLNAMFDCGLTQRCVSTYENFAQNYSSDRKVKQNIALPENMMSKLLS
KAIDIVEFYHPFRHEISSVYDVFFSEYERRKDNNLNINSMVSWADKNINHKIPGKKFIIN
AHATGVNEIQTACWLTLIGFSGIRTHEGLMMNPESYDDSRSYNGVIVPLIHGFITKNQPA
GKPKSESWITHPIVKKALELAYDMSNYARIHYRKKLVLLPSSSLKTRLLNETSSAFIRLC
INKRTKRIIRCHIGDTIYPFAKKYSIRATIEDVPEFNVLNPTRKGELTEGNFLPKLSNHD
FRRSYAVFFMRNRFGNLMSLRAQFKHHNILMTEWYQNGASLAATLDLRLDKELYQMVLAA
NQEIYENTLFYIYNEAETLSGFEGNRIISSRRAYQDKYPGQIYMTMDEIRISIRNHTTSI
VEHPTGFCFNPSCDRVCATDKSTQTCKHEVITPEKAREALPRYQRLVRKFRMLNTGRYYL
KAILIDLKTHIQCIEKTFSEHNISFEPFTDQVKAPSIEEIL*
>Translation: 32803..33255 (direct), 151 amino acids
MSIKSQATEQRLRDALKRLLEGTPERTKADNKINLSRINREAGCSHGLIYSYPLFICDAK
IEIAKHKDKLQQNAFQDNIYKDADTISRLKSERNKQEQLKCDYRIQRDHLQSLSDAAVKR
ENELLFRCFELQMELSKLRESNIIDLHEKD*
>C15R8 (direct), 177 amino acids
LTGIEIKDITIIISGLITAVSTLLAVVITNLFNLKLSKSNSETQTKQKYAEQRIIKIEET
YLLFEKWEVNFSNIYLHHLRCYSGKLNYNQVLELTNKCDLMAPGEAQKLKMLIWVHFPEL
EENYKEVDLARSKIAKFLCDPEKSKLRAKDFVIAQEAFEATCYKFKKEIGSLAHRN*
>Translation: 833..1309 (direct), 159 amino acids
MRELIQRIGEMENCKVLPPSGIPDIDIPSDLKEFYSLCGGVILFEACDYWFKISSPEELI
PANPYLLPEEYEKDIPKDDISNNFYIIARNGPEQAISINLGDSQFGYCYDSFWELHATSE
SSIIAYSFTFLLNSLIKSKGSYPYWLNSNFVSLGHLYD*
>Translation: 1462..2436 (direct), 325 amino acids
MGVLIFIDRGIVLGKKRNINKSTNRSLQNKSQKQTTKTILKKRVLSIGAFSLLIAFSSAL
YPPVTDFISGRFGGHLSLGVLNAKVPESEPIYVFFSTPDKEQGVKYLVPVQLTIFNEFKH
SEENVSLSLKYHKKNGRASFDEKYMTHSGTRAASEIYHEINSSKTHDYSLYQIDYLPKGG
YFSINDTAFTSKVDYTQRFPVLFEMGQELNVEATLYSKGDRQRTWDIRYRAVNVRSGNDL
EHWVNQYYGKSIAFELRRQLTFFQYLKRLAFGKNITVYGFEPDFHELTENNIYVPKENVR
TYKGFVFNPYLLKLLFDFELTNDK*
>Translation: 2464..2538 (reverse), 25 amino acids
MFSYAIRKMGVLIYFFMKIKNKAF*
>C17R1 (reverse), 134 amino acids
VISFILLVGYVLFPFINGVGCDFRAQFNDANISYYSTCKMGVATTIAKNNKTGEMIQYDG
IYSKSGNTIRFFVFKIDELKEIRSIDKDTINSLAKCHLYVMQIIVDEEHDWVVLSYPFPW
IHKAKRIGKLGFW*
>Translation: 501..1199 (reverse), 233 amino acids
MNLKFWELDLHTGEIKYCDEFVTRLGASEIKILELLIHNSDNLVLKDSLFDYAWPEKIVS
PNSLNVAIKKIRKVLSYDESLAYIETVHRKGYVLHSQAGAFRLINSSNLIKLDVNNLEQD
TPAVDVESGSVNDSLSNKMLIERFLHEMSINRKKVYIFTPICMLLVFFAAFLFSSKKELI
CYRIDGNISFCGRFELDRTSFEKVKDRIKGNPGNYLYGYTRDLEDIKVYRRD*
>C18R1 (reverse), 149 amino acids
MNRLIALLVALATSGVGAEENGWSRSWGPGTQANYNVTLAGSALLTIICRDDTPLTMLAT
MNGRDYGSDSKRQFALLVDGQRYDAPYRQGDFPTLWEALRNATSVALLLPSNPPIDLPTS
HLAEVLPAIGSPDNNCIAPGSSPDFGTP*
>Translation: 580..1371 (reverse), 264 amino acids
MKKSMLLLVMLAATQQAHALSESAADAPGWKQFGNAAEGFSYGVYNRADSFTIHCHPNKP
ATINVDIMSVGKYGSQDYQSDFVFEVDGKIFIGHRVLQDQKSFEELWTALRNAKELGVYQ
REKGSRKFSFPTANIANTLPALGSPGFPCQSQETYDAAVLNEDLANIEPLKEGDVQLRKR
GNPYYGKTTWNKYLLDITSRSNRMVITDLKINRGSCKIDPKAKLPFRMGFGGKVTLSLLP
EDCNPLEVTVTTLGGEQTLSFDQ*
>Translation: 1522..1863 (direct), 114 amino acids
MDINQDALAKAVGRAIAYQRQQRGMTQEEVAERLQIGMEAVSRMERGIVVPTIVRLAELA
QIFGCELTDLLRETSSRPLEQAVRLAHQLEQLTDDDRQWVTDTMTALMSRLIR*
>Translation: 1852..2286 (reverse), 145 amino acids
MSTLGAFCQEKDFIIRSHPQRLTPDQSVNRAHSRLGERSYNLLFNNCEHFVMWCIKDQHH
SAQVTEVAATLLAAQVTRSSLGHLTSVATAGVTGASLSSSVAGGATTAALTSLVGVSTAP
AWAPLAVGAAAAYGAHKLWNWLTD*
>C18R2 (reverse), 1344 amino acids
MPEANWDVFRKLPGAVENNFETLCRALVRRHYGRFGCFKQLANQPGVEFHLQLHEPCALG
EPPRWIGWQCKWYELTNGQDLGAARKNKIIEGMEKTRKHVPGVTDWKLWTHHTLTKGDQE
WFFALEKDRFPELKLDLLTATDIEDLLVGPGALLRETYFGELVLTPELLAEQYKLAAAPF
KTRYQPTVHVVVEAEEKVLRSLGSQSAWKSLVELSSALKTNSTDIASLTKHLKTELKAEV
DALLDRATGLVYLLDNLHTALGKGDFDAVQQIMTSNLLQSARYDRLLSKMRGARSAGAPL
AANLVADIHAVSSAIRSLEQSIGLRAVAVLAAAGEGKSELAVKVTQPDGDFPGGVLLLGK
NLHAGHGLDELASAFKIAGKPAESFDRLVEAVDAAGQRAGKRIPIVIDGLNEAEDPRNWK
DELARAEELLKAFPYVLLVVTLRNEFTQMCLPEEFPQVEHQGFREDPQTAIDKYFDYYKI
DATDAELPIEFLQHPLTLRIFCEVANPRRQHLVGVEALPSSLTSLFEEHFNRVAVRVVEL
LPRAPRIYQDEVQDALLTIARLLWEGNVRSVEFNAARTAVRDMGWDASIIRALESEGILV
RTTTEAGSQGIAFSYDLMAGYMIARHLLQSPGLASWLRSDEGCAQFQFRDSGSHTFAFDV
FRALVGLYPQHLGRRQLWQDLSDEKLVMNALLLTPQSDPRYIGRETVERFAHAMQESKQF
AHIAFTRLRGTRAARAHPFDMDFLHSVLLSMSNTQRDLFWSEWVREKSKEVEADFKFLSS
RWKSDGLDEREIRRARWVMWTLTSTSRSLRDLATKTLYEFAIKQPTVFFQLAVESIAVSD
PYVPERMFAVAYGAALSTWSDICAVEMREALSRVAREIYQVMFAPEAPYPTWHALYQQYC
LGTIAIARMIDPGCLSEEEAAHLLPPFSQLPNPFENTPPYDRVMIDDTKNEAIRMDFGNY
TIGSLIPGRGNYDDSHPEYQRVLQLIVSRMLVLGYHPEAFEAVDRQMDPGPRSGGDKHKV
DRYGKKYGWIAYFEMWGVRCAQGLLADWRNDRPSDADIDPTFPPEAARITLQLPDLFSGQ
PTDVGDWIMRGPQPDYSCILEIESIDGLTGPWVVLDGFLEQDTPTDDRQIFTFLRGVFVD
SEEVDRLCTLFTSLDYPGNNAIPEEPSYYYIYAGEMPFSTIPGQLTADEQEGDHYEYMVS
AEQWSDNGVAVDIPVQKYNWESYHSVVNQVSGVSLPAKQICEELSLRYCANTWDLHDASG
VASLYREVDEHGSQANGSFCYLRRDLLDRYLTESNKVLVWLMWGERELHHRSTEGLNMYE
YYANNQHVHKRVQIYQPTLSTQS*
>Translation: 4100..4507 (reverse), 136 amino acids
MKIWNGYGSEHSMNLVLIGRFKRAQDAEKVEKDIEKLSIQASKDDCDAISFAKPEDQKFS
DDMLSLLRTLNLYTLGPADLGQLISDHRLKRKNDQITVTTDESEVSAFVKLFIEAGAKVE
IFSAHDYPSDPANAS*
>Translation: 4504..5421 (reverse), 306 amino acids
MKLRLGPNGFHLFNRSSGLNVLLDEMHPTEASWSKSPRQVSIALTNVCDLRCRYCYAPKH
KASLHTDSVLRWLKELDSEGCLGIGFGGGEPTLHPDFVNICKRVAGETQLAVTFTTHGHH
LTPKLVESLKGSIHFARISIDGVGSTYEKQRGKPFANLLRGVESIAAISPFGINVVVNEH
TLTELDVLSELAQKVGASELLLLPQQATSMAPSIDGIVSQALQDWVYNYKGKVRLAVSEA
GASGLPTCDPLPNERGLQAYAHIDASGMLRASSYSPVGTKIGDVGVLSALEQLRITLEIK
RETQS*
>Translation: 5421..6440 (reverse), 340 amino acids
MFLNSENYLYQVRQLVGSSQYLDLAIAFWGNGAEKLFDNWHGERLRIVCNLMSGGTNPHV
IRQLKNMKHVEVRCLNSLHAKVMLSKSAGLIGSANFSTNGLGLEDDESHLWHEAGLFTRD
LKMLNDAKAWYEAIWREAKPVSEEALLQAAKNWRKHRNHRPALGELTSLVGQPATALRDR
QVYLAIYWESASPHALQVFAEVLHDLELTDTSMRRDLDFFEDWPDDESNALPTDAYIICV
RYGKNGGVKVENAWMRDPELDKEPLKILRKKHQVANWSFPQQDQALLAKRLKPWLKALKL
NDERLFDNGALCIPLFEFLAWEERNMEQVKGRTTLGDNA*
>Translation: 6424..6981 (reverse), 186 amino acids
MTIEQLAKATRLVFEQYYESLTGLPFFTSFPLNCCQGASVVFGMLAMLLPTQHTVTVVKG
DTRDGRESHYWLEIDGLVYDLTLDQFQETLGNRFDGIDAPLYGVAKHPLRMHFFYKERHS
AVLAFSIFCQRHANTEEVDAALQFVRSKLANLKPSEIELPMATAKLRTKRTITEIRQEKC
HVPEL*
>Translation: 7013..7876 (reverse), 288 amino acids
MSTDILHFIHQLEVRYPSFSIHAFQKAMDAVTEHYYHYREAKSAHPSVELFLQSFYRYHD
LDVYDECLSTETRNELLAELNDVLSDFMLQLKSPRHQKQLHNLKRADKRNSDSIQKYINA
LFDKYARLLIVRVDVHFRDDVTLEEAQEEREYYLRTIKRKFTRLVGYIWKLEYGESRGYH
YHIAFIFNGKYLQNDIKIGRLLGERWHAGSYYNCNAKRSQYEEWGTDGIGMIHRSDDEKR
QKLFMYAMKYLVKVDEAVLAETCGRSNRMGKMEVPGGRPRVLRGSLE*
>Translation: 8257..8472 (reverse), 72 amino acids
MNTSPKVLRIKDVIQKTGLARSTIYDRISDKSPRYDKNFPKPLKLGLSAVGWFEHEIDTW
LTKQASMRGFY*
>Translation: 8812..10404 (direct), 531 amino acids
MNLNRIFNFLYFGFVGDDVGRRRSGDTKTEVLMNIIKEHGVTIHRGVSVNCDEYRALMSA
DLIYRYSNNSKIDEDQSKRWQVKYCFLRNVAMNRETLSAHKIKNIQYDFEQLNVFLGYYN
ELGKYDETISEVTTLLNDFETCTEDNPNERAAVFLKSCVSLMDVELNKKSISLCNELKIG
DRSVMEYSHYIITAIAVKLMSEFSKTKPTGESGVRFLDGNLFSFYVEIIREDIFSRRTDE
LINRLQAFIDMFIIGICYNKKQQDARRKYIFDIIRSVPRECICLQVESVKNSVRQFVEKY
GHSFFDYMSKNRFNRYSNRKWYHELYHLAGKDKEYFGFITTVMSFLPRERHDVKKIMLLS
KKALEKNEREKVNGKRTQLNVEVDSATMDNLEELEKKLGKNKFEVVIEAVKLLYRLRIRK
SRSPSQDLGIKPDQVDMNQADDKRHSRQNISLRMPPWKNKNRHSNNEIQDAPHTSAFLDS
VSENGASAAPSEVSQSHQPPTSAELPASEEVDEAASPRPTALQTLGDNLG*
>Translation: 10453..11661 (reverse), 403 amino acids
MATLTDTKARNLKPEEKPLPHGGVTGLALHPSTIKGRGKWVLRYVSPITGKRRNAGLGSY
PEVSVADAGNQARLMREQLSQGLDPLEMKREEATKPTIPTVEIAARQVHQQLLPGWRNPK
HGKQWISTLEQYAFPVVGQQPIDSITPAQIARVLQPIWLTIPETATRVKQRLHAVMAWAW
ANGFCSANPVDVVDKLLPQQPSKTIRTQHQPAMDWRLLPEFYQEHLANSERFDVSRALLS
FVILTACRSGEARNMRWEELDLNTAIWTIPADRMKTQVTHRVPLSLQAITVLEKVEGLHS
EWVFPSPRKQIPLTDMAMTSLLRRLDAQSTTPGRVATAHGFRSSFRDWCSEQGYARDLAE
RALAHTVQNKVEAAYHRTDLLDQRRPMMDAWAEFVSGHLSAE*
>C18R3 (reverse), 323 amino acids
MPYARPWLSYQQQLDQLIERGITVTDRDAALSYLERIGYYRLSGYWYPFRRFEPAAEGES
KRETRATDQFCPDTHLLDAVELYLFDKKLRLLVVDALERIEVALRVDLAYLLGKRNTFAH
LDRSYFHPSFIRQPAFRGSHQTRFEAWMEKYRGLVKRSKEDFVRHYHQRHGEELPIWVAV
EVFDFGAISQLIGMMKVSDQQHIASKYGLDWQVFASWIYGLSYLRNICAHHSRLWNRNVT
TQVKLPKPREVAWCDFLAKDDERLAKPFVLLAITRHLLKVICPNTLWHLRLRDHLLTFPT
QKSVRKLGLANMGYIENWQEWW*
>C18R4 (direct), 82 amino acids
MEIRSAKHIHAHLVAKGSSCRAWALSRDYNPRTVQLYVQMYAPDTNRLPRDGALADRIMK
ELYQFIGYQQGAESGKEHDHE*
>C18R5 (direct), 141 amino acids
MDNRTIGDAGEYLVAFHLSRRGLSTALMNAGTKGVDMLVTDDGKSVVSIQVKSSQGKSQP
RQWMVGKHQPSPSANFFYVFCNIWEDLHREPEMLVVPSEHVSRSVDWNAKVPLFKIQPEK
KAKYKDNWDQILRCFSSLQG*
>Translation: 787..1371 (direct), 195 amino acids
MSLELFEINKLMMFIAFVMPGFLAIKAYDVFVIVAAPKSSSEQLIDAATYSCINYMIWLP
FVYMVESSQLKNIHMWLYVIFYVLVLFISPILITYLWVKIRTKFFKRHPIEKPWDYVFSL
QKSYWVIVTLKTGERIGGLYSGKSFVSSSPASEQMYLEESWVINDDGGFERVKVGSEGIM
ILSSEILYLEFFKN*
>C18R6 (reverse), 256 amino acids
MLNLEKNYLSRKWLILVLFILFICAPLIFYFIVFGPASGFSISRNDQVWANFGSYLSGTV
GPLISIGAFIGLFITIKQQQESLSVQAKQLNILEKQRKIDSIQANINEQSRNIDSLLHSK
VTAIIGGTEDSRLSLLQIIVFTSEIVFPKDPEMMTEDERHELFLQHEYRKNANADITRLG
FEFNLLCNYWDFFVSNGGDTSVITLQKRKYAYALTYLRYCGVRYQTIDKHFDFQKLRELC
INEYQFEDIWQLFDD*
>C19R1 (reverse), 53 amino acids
MPTFNAQVQNLKMDLPPQAAQREDLLPIVAPQMDLAQLAILLVVGEAITPQK*
>Translation: 811..1176 (direct), 122 amino acids
MGTNQDSVEIQFQIKSLIAELGWTQNKLAEILYIELNDIDNEDEMERFQERLKKELQRST
TKAEKLKTYLDIIVRHRDTKKIDVVFNKHIPLGSISSTLSQAMGDISKEIDKTYNKFKKD
D*
>C19R2 (reverse), 490 amino acids
MKQTLSPTNEHEVFAANGDYVELGVYSDYVHSHDIKNDITFEFEFHGNRLDQEISKWWIP
IDDSMFDDDFFDEYIEDIEEYDDYKSSFIYEDEDEDEDEDEDEDEDEDEDEDKDKDEGLL
SSKFEIIYDNDYKTSQARLKSIHVTTNIEAYGTTNFFVERVKTRGHYYLNPSKDFVEWVI
STNPHVNIENNKLSDFLLKNYLRIEKGNRLDFELLPPTHTFESRSDASEIKNLAEEIFDI
FNESFKLMLSTLDSKTYYLAPIRFSPLRSYKRSSHSKSIGINGSHSASVLANLQAAASRG
STIESKRLAQFNEWLHIIFPNTKVKAHTIDELVKLKLENVTRLSNDTITDVGFGFSQILP
ILIQGALLSQNELLVIEQPELHLHPNAQFLLSKVICSMANSGIRLLIETHSEHLLRGLQV
EISRHRLNRDVGISHKDINIMYVNNNKSIKKIEINKYGEIASEWPSGFLDAAYSATMEIM
KNKTVKVKS*
>C20R1(reverse), 224 amino acids
MTNEHLARGERLKALREKWGLSQAALAEKCGWASQSRVGNYEVGTRKISADDAIVLAKAL
GVGPEVILFGTTTASSERLIELSPLSQNDIKMVPLISWVQAGEFCLADSFELPNEDLEYY
ACPNPKAGPRTFALKVRGDSMTNPHGQRSYPEGTVIFVDPDHPPKSGLRVIASLEDGSCT
FKELAENEMGKTYLRALNPRYTINDHLEPAKVCGVVIGSYTPE*
>Translation: 892..1098 (direct), 69 amino acids
VNRIAEIRKTLGKTQAELAKAAGWRVSRIGNYELGLRTPGLIESRCIVDALNAIGARCSL
EDVFPPGN*
>Translation: 1117..1614 (direct), 166 amino acids
MADTTDKTTLNPGSVLRTDVLAAAYLLGQATNISDLARKLGKSPVVLANKLNPDCDSHHL
NLGEAVAISELAGDNGILAAWAASRGLMLVARPDGAVCDDELVEQVLLAQSVFGKLMQAI
HDARADGVIDKIEQGQIERIGSLVAEQVMGLVFATNTNVRSVSGR*
>Translation: 2009..2965 (direct), 319 amino acids
MNKHTKPLLVGQALDVVRARRYALDAAAKSAAGIRTPKIIKEPTHAPIAWFFVGTRSPFT
WVLFAYPAIGIYSVMVARAGQPQGWSVSLVADSTNPVRATTMRFVPPVGSDNLSTKEAAI
MATVPTPVTPEIRLVNGQAVTTSLALANYFDKRHDNVIAKIDSLDCSPAFRLLNFQETVY
DRPNPAGGAPIPTPCYLLTRDGFFFVAMGFTGRRAAEFKEAYVTAFNAMEQQYYARFYTA
LEANVLHHSVSEAHDFYQEIRTRWEDAIYPSLKAVQSPLAHELYDRFEWMSFLLAAIARQ
VSSRVPGQGKTGDQHEKA*
>Translation: 2952..3095 (direct), 48 amino acids
MKRPNVLPYLKYVNGYQLVVMGVALPISINQARVVFAQLQRLEVSHG*
>C20R2 (direct), 164 amino acids
MTITPSSDAAVLHQGGLPIEQHTADPIALFLANELFPMMTAFWPASANQLDSNASNTAQA
WALMLRGFPVGHVREAVVVLAEDASRQFAPRPAEVKVAILQRNPVPKFAPAGRVISIRAC
EMQAEARVYVRDRQVTDEALQAELQQLLAELCSEGVTITGRIQ*
>Translation: 894..1148 (direct), 85 amino acids
MVGQFNANVERDVREAQFCRVAIYPPMRGWVGVKVHLEVSNSLDTLGQTDPATAAGYYLV
MDGVEEARAEAERIRGQHVEIVHL*
>Translation: 1165..1863 (direct), 233 amino acids
MNEMMVLSAGPLMSSVEISELTGKQHKHVLDDVRKMLVEIQSAEKPADYKDSLGRTQPCL
MLNKDETLCLVAGYSAVIRMRIIHRWQDLEAKQMSAVPRTYAEALLEAGRLALELDQAQA
LIANQAPKAAFADRVAGADKGTLIGVFAKTVGMGPKQIFAVLRQSRILMSGGNRHNLPFQ
EYLARGYFTVVEKPYEVHGETRLGFQPLITGKGQQWLIKKLLDSGHLKGVSV*
>Translation: 1863..2081 (direct), 73 amino acids
MHYYAQHTATRDWFAPLLGIEELVKAQEAGLSISVGMHLLHGIGFELWTDEVGMMVGVAL
RKAASRARRASQ*
>Translation: 2078..2560 (direct), 161 amino acids
MNMVEWLFTGLILSWFALLTLIGWWVKQALTEAASKEGAKKEKPVTDKSVLKAKSKRSAM
TKAFFVVMYGFVALFVLTHFPVRDMTGQMLLTSPVVWWLIAGGVLFSIPRQLARLLLLLP
RIFFGVLVWIGTLLLALSKVVLVLLNRMNAHLKEEADYER*
>Translation: 2550..2945 (direct), 132 amino acids
MKGEREALTGSEEIDLSWQKVYVAGPMRGQPLLNRPAFFAAEAYLQAQGAWVMHPALLPD
GWEFDSYLRITTQMLMECEVVAFLPGWQQSEGARKHFTRAHAFGMTLLQLDMTVLTGAPL
IMQHAPLVVKT*
>Translation: 3145..3621 (direct), 159 amino acids
MATFFDSSMLLGDDRLPGYNSRACERLALSDNEVMVICQRNNIWLDAFRLKQLMNVRDIS
LHGIGLSGSLPFRPKDKWLVTSPSGEQQMCAYVIWGQPDRNFPDCYRGGLVWKDIPSLAT
FMQWEPYLHLNQLPAFHEQVAVLDVLLPRHNAKRRSLL*
>C20R3 (direct), 847 amino acids
MGRLIVVKDSANFNPELGSVIPVAIESDDGCFKKVNIEDFPNSGIFISKEYQKIDEVFKD
DELFIITDWHETDNEWQADKRKQKFYSKGEWAERLEHNALIPVISMPMPDVDTGKVSLGY
DLPKNTSFFIDDSGFISGPFNATKDDDDWFLTTSTVLTPLNLPTDHIAKFDKRILEESGE
LLHFEVRGDIRIFITSLKKLQRIVFEKVDYISASRLIKYYTKAGFGKGSGSLGKNEATKL
TQIIDAYKKKNKAVNNDARLKRLETVLSEFLDDEGYGKDIIEDFLQDNVEGKKYLDGYFE
KNKDLLIKEKLNEIDAQTNEKKEQIKREINELIRVTESRKLELSEIEQSVNRARIDAALE
VKKIQEQSAEQAHQSLLEKQASLTHQNTALEHKIKENQKALEEILEKNQDLKSITNLKSE
IQFQQRTNQIKHKENIDLERTLESQRTLIASPQLGEKLTELKTLIQMLNGTPDYDATIDV
KYAQLQVSEVELTKSNRAAYIYNLLNAFHSDEGRQFTYDEMLNLVISTTQSFLTILSGPP
GTGKTSTAIRLANALCIDSCEEQVSSNFLNVAVGRGWVAGRDILGFYNSLKDVYQPSRSG
LYQFLKNKDNSDNFLKIVLLDEANLSSVEHYWSDFLGMCDTEGAKRRIDLGIPDAEQRFL
EVGQQVRFIATINNDATTEKLSPRLIDRAPIITFGEDVSMDDVSNFVEDCGFNGAIPISQ
VDLAFNIPSGEADFLPDEQAALDQVLAILSAPVSKTSSIHISKRKIKAMRCYCFVANEVG
GMRNRPLDYAISQHILPAIEGYGSGFRERLVRLEQKLTDLDLNMSKKALKSIIEEGDSYA
DTYSYF*
>Translation: 2814..4685 (direct), 624 amino acids
MKLTAKIINGKRCGLEIELTSFSHPSSNQIFFLEDEALEFRLEVAEPLYDVFLCLHENEI
GATNSKECDGLWVYEWKPKSIYRSTFECFFHNYYGMAELSIVTKIDGVGERVILEQYVPV
EVLAKKLNADRAEKMLEFLSFHDNDALAAFFRVTRLKAGFKEGEKSVVFLIEQLERNVLL
LITELPKIYSKPIAKLIPVTKVIEVSERSVVDDTTLAWIAENSDCLYPVDDQDRALLELD
GRYYSSDKILENYLKEDVNIYENQVIHGFIISLMRAASDIMRGLEDYPSSKIRAQSSISG
YLSFFTQLNKFAKAINKNKVARCKELILHLQRLKRTFDERVPVSCPVIGTPKFTRKARYN
LHYQKIFHKIIAWHRFGAPDWSVQEELFSIKSIPKLFEYYLLFLIKHHFDNTRILEMKLD
LINSPVAERTNFEYDWGGYTVRLFYEMKAWTHDHSNSSGATLINSEGWTTNSVNGELKPR
GQHGPYANRSPDMIVCILAPTGEQRQLVLDAKYTTSKKAFTHYLPELTMKYLHGIHEKNT
GNSFSAGLMIVNPSELCETRHFHHSRYSIYGASPVTPALLVSSVSPGMAEGLDSDFRSNL
SQFLILMRMSLSGERRRSIEAAL*
>Translation: 5268..6329 (direct), 354 amino acids
MEKQLQDGWVRLVNADSLEFIKTLPAASVDLIATDPPYFGVKQEAWDNQWESGAAFLAWL
DAFLVEFRRVLKPNGSVYLFCSPRMNADVEMLIRDRFRVLNHIVWAKPSGVWNRMCKADM
RAYWPASERIIFAEQVGAEGSAKAGSGYAKACHDLRRQVFAPLIEYFRYAREVTGVSAAD
INRVTGTKMAGHWFGASQWQLPSREQYVQLQALFAERGRALGQDYAGLSETYQGLHQTYS
HLVASYDELRAEYEQLRRPFSVTQDVPFTDVWLYPSVQAYPGKHPCEKPLAMMEHIIRTS
SRPGDVVADFFMGSGTTGKAAITLGRRFIGVELERPRYLQTCAEVEALIGEGK*
>Translation: 6534..7529 (direct), 332 amino acids
MASADQLKALLQSHLEGDDTRFYSVAMQVAAHEAKRGHGKLAEDLRTLVDQAKTRRAARP
DSSAVPISKPRGELANLLSVSYPKSRMGDMVLNSELTLQLERVIREQRHSAEILSHGLSP
RRKLLLVGPPGTGKTMTASVLAGELGLPLFQVRLDGLITKFMGETAAKLRQIFESTHQVR
GVYFFDEFDAIGSQRGLANDVGEIRRILNSFLQMIEQDDSHSLIIGATNHPDILDNALFR
RFDDLLHYELPDEANIAIVLKSRLSRIAVKNSSWKRLAAKAFGLSYAELTRASDEVLKTA
LIERTESVSEKDISHALEERRKLSNRLNKIS*
>Translation: 7545..10046 (direct), 834 amino acids
MPVRAPNNLPHFIIPNNARTERFTSPSTGGSGKKIPDRDRNAHGGALLAKLQQLTPILAE
AVEQQRQAGIDEGVGLQIEFESFPDVELAFESLARERSGIELRNVRQDGDRTFATVFVPD
GKLKFFENLITTYLDQSKDSANGPKNRTLLNAISEIRAATLQALWTDAPDSMPTGDDELL
WWEVWLPTRGDRQRVVHQFRGMAAGLNFRIAPGELCFPERSVLLVYGSVDQMKRSITTLN
SIAELRRAKETAEFFDSLLPNEQPEWIDELNDRLTIPAEGADVPYVCLFDTGVNNGHPLL
QRAMANADRHSVEPAWGVDDAEGHGTEMAGLALLGNMTDVLSTGAPVSISHRLESVKLLP
EDGANAGDAILHGYLTSEAVNRPTVTSPHRKRVFSMAITARDNRDRGRPSAWSATIDRLA
YDADEQGETPKLFVISAGNIKDPNAWMEYPDSNATDGIHDPAQAWNALTVGAMTNLVRIT
EADTQNYAPIAEVGGLSPFSTTSQTWQPQWPLKPDVVFEGGNVAKDNIGAAWMTSLSLLT
THANPTERLLTTSNATSAASALCARMAAQLMARYPNLWPESIRGLIVHSAQWTDAMKRMV
LPARGEPTKAQITALVRHCGFGEPSLEKAMWSADNSLTMICEEFLHPFKRDRGREPQLRD
MNLHRLPWPLDELEALGETLVEMRVTLSYFIEPNPSARGVTSRYRYESHGLRFDVKRPLE
SEADFRARINAAARDDEERVNRNDNDPNWVIGKKSRHKGSLHSDIWKGSAAELASRGAIA
VYPSLGWWKTRPKLERYNQRVRYSLVVSINVPDVDVDLYTPIANLIGVPVVIE*
>Translation: 10368..11294 (reverse), 309 amino acids
MNKDSVYYRQVQLLLKMLPVIANEKMFALKGGTAINLFVREFPRLSVDIDLSYLPLEPRE
EAIANVRAALQRIVEQTNKQQGLQARLQDNNGDELRIIVTGAATIKIELSPVARGTLHDP
EVLPVVEDVETEFGYAEIAVVSMPDLYGGKLCAAMDRQHPRDLFDVRMLLAAEGITREIF
VGFLAYTLGHPRPISEVMDPRWKDLSGAFQQEFEGMTNEPVTLEELLEVPEAMFAALKAQ
FTPRDKDFLLSFKRGEPDWTLFDVPTAERLPAIRWKLQNLQKLRERTPEKHQETLGKLDK
LLTTWLAE*
>Translation: 11287..12102 (reverse), 272 amino acids
MKSDTSGVKISSKINWLANHAPPGSLVLQPWLIENGISYSLASKYANSGWLKKMTNGVYY
RPNPYQNSLPDWTDALAAITNQLNRHPHIAGLTSLKYQGLSHYLQLGKEQVWLGGESKSS
LPAWFREFDCSPWLFIGTSKLAAQSEKDFTLITVQGKELRASCPELAAYEVVNSIGKHIS
FEHAADLFQGLTNLSPRKVQSILTRSKAVQTNRVFLFLSHYYRHQWTKRLDETQITLGTG
KRQVVAQGRLEPRYQITVPEPFFVASEIDHE*
>C20R4 (direct), 152 amino acids
MAKLNKEGAASQAGHGGPAADADTMLPQTNEQPSENTTHATDAPPSTGAPDTGATSEPDP
DANKDPADESSDTATTGDEPPPLTEINPAAEMTDGIGPDASEEPAASVADDKVLVRFTGP
WKNYSRGDVTRLAADEVLRVIDKGLAELGEE*
>Translation: 522..833 (direct), 104 amino acids
MLLITVAEAKAQCRIEPESVEEDELLTGLIDAAISHIQSDINKPMVAAGEEGQVLTPALR
LAALLLIGHWYTNREAVVTGTIATTLPLAYESLIHPYREIAVG*
>Translation: 842..1381 (direct), 180 amino acids
MVKSGELNTRLMRFGAATGSPPVWPTLGKLWAKVIDPKAAGREAQASIYATGTTLITVRS
CRDLLPGQLLKGSHCWYLIEDMAREPGAVQISARKLSGEPATYIPKHGGTYPVTAFIAAE
NLMVGARSEPRRQIDLILPELVYPFARQGDQIALRGRQYRIDGVVEGSDNGTTLRVMVV*
>Translation: 1381..1938 (direct), 186 amino acids
MPGGLSRKRRAKAINITGLSESKEAFEAFPAKIRKQLVAVVNEVARDTRNDMVSRIAADG
FNTASVRARIKLDKATVTHDVATLSLDLKKVPFSRVKFASQRTDGTGTRASVWVLRGGKR
VQVYGFINPYGKKRRPMIRYQKAGKQRLVMAGGVGLRGWWNEIITEQYLAALQAKLASTF
TRAMT*
>Translation: 1935..2357 (direct), 141 amino acids
MKEATLISDALLEKLASVTSLSGEAQICDSDPQIDQHTPLPLAHFRELSEGKPERRGREW
KRTRNIQVDLYQPASAGRAGRDQLLSEVLAALVPSTAGIPLPGTSLLTIAVGNINLEPEE
VGSDTLLTSIQFSLTYTASL*
>Translation: 2397..3146 (direct), 250 amino acids
MSFIDKGLLLAGDVYIADINNGVKGPLIGPINVNEITVTPPTTEEKSRISKKRSTFGQAL
DSVQLPKDPAKLSIKWDSMTKQLLADAIAGKQVAFTQTETPVVDELVTLSKEGWVELATA
FIKPGTVTIKLSAGGSALVLDSDYKVSGNMVMAISDQAAAACKVSYTKAAVTGTTYTGTT
ETLKPRYFLIDGENLASPGQRVRVTIDQAMLAAQGALALMSGEFMEGELEGSLVTLPGKS
DPYRIEIIN*
>Translation: 3292..3501 (direct), 70 amino acids
MSLEVMTDSLLLAGVTPQQLSTGQLEARRALQEGRVTPPLRRTRTRVTVAVAEQNCDKMV
ARMERYLGA*
>Translation: 3502..4050 (direct), 183 amino acids
VSEQIQFNFQGLVVPHPALDLTDDNTKAVYEIFDFYWRFGADYEVGLDTALSQPAHIKML
AIRHSHIKPAEFTGEERKFGKQATERCWQEWESANWDPAMDAPSYRIPVSDEWVVYCVDS
DRTACFLGYVPRLAHQYCANGSPLLSAFMASAENWFQSENRHPMPFEEMPHLFGDKWRIA
TR*
>Translation: 4116..7688 (direct), 1191 amino acids
MASNDTDIQLRIRAAVEGLAEISKLIAEVDTLGGETQSSSEQVSGLGDELQRLGEQNATL
TQFANLKRSTADLGDGLEQARTRATGMGKALAESKQELTSSNTAYSASRQETERLASANA
EAKAKVDLLRQANSEATTVTKAQRQALKDAREQVRLLGDQYKESSGQTNELKRGLESSEK
ALRQQTREFNSARREVQSLDTQYQRQNVTLNGLRRSLTDAGIDTRKLASEQKRVEAASQQ
AASQIAYLKNQLSGQAGALRANASGLSEYSQKAKQAEQHTESLHRAVEDGEPGWAALATK
IGGVAAAYLTFDQLVARTTGMVRTADEIERLGVSLKSVEGSAAGGEKALAWLREFNEKTP
FQLNEITTAFIKAKNFGLDPYNGVLQATADYTAKTAGTYQDLEGVITALGQAYTKGKLQA
EEMNQLNEQSVPAAQLLAKAMGKTTDGIIAMATAGKLGRAEIERLIKAMGEDAAGASEAM
SNTFSGIWSNFVEELNRVELAVADAGIFNYIKDELRSVTAQIKAAAADGSLAAWAREMSD
SLKVAVGGLREFVEGLVEWRGAIALAAKAWATMKVVQWSTDLLKFADVLKTRVAPDARQA
GAAMEEMAKKGNKVGGVLGGISLGTSAAYTALALLAYEGSKGLVQLAQDAGIWAAKMGEA
GEVEQRVAEQSRAFFNQLQRQGMTTMAQFDEFKNIQILSAQEVVNLSAIERTAYEQRLQG
HREYLTGQLQVQKALEASGLKAEAMQYQADAALASMRQGFTNLAAAADLTAQVMDAKSRP
AVLNLISSFDQLKAKGTETATSITTLFSSLKIGDPTSLQNLGLAFDSLKEQGKLTQTELD
AGLRKSLQDMSLQDLEVLKVQAMAAFDTMKNGAVSTAQVTESVLAEKLRRLGLDYQALQT
GIDAVGRATIDTFRAIATDVSATSLEIAAAMKAAVNKADTAQELEELRKIWVQLGQAGKL
SAQEQARGLGFLDDKIKDTKRKAAEIGDGFNTAADKSKVAADTMKESLKGVQQEAQKTKS
DVEDTMASISAMNSLSGRGEVTRTVNAGSFFYKSVDINQLRGNADALANTLAGVEDELAR
YSQKVKDIPAYSEWSKYYGEKFQKEMEAMRSRLQKELEKAQQKAVEKATPTPQSVGSPPQ
PQVQHDPRRPVSGKTVTIHLNTPNGNAEVQSDEENLDALLRLLKQQGLRS*
>C20R5 (direct), 547 amino acids
MSSFASAPRRLLPDLLAGITAAAVVLPKAMAYATVAGLPVAIGLYTAFVPMLIYALLGSS
RVLSVSSTSTLAILTATQLGLVVPDGDPGRLITVTATLTLLVGAMLLLAAVLRLGFVANF
ISLPVLVGFKSGIGLVIILDQLPKLFGVHIQKENFFLDLYHLGQALPHTSWLTLGVALVT
LVVLVVMEWRFPHSPAPLLGVSLGIALVWGWGLNEAGVAIVGAIPTGLPSVTMPDLTLVL
QLLPGAAGIALMSFTETIAAGRAFVGKEEPEINPNRELVATGLANLGGSLCGSMPAGGGT
SQTAVVRSVGGMSQRASVVTALMALATMIFLAPLLSWLPSATLAVVVIVYSVGLIQPGEF
RKIGQIRMMEFRWAVIACLGVLLFGTLEGIVVAILASLLGLASQTAQPPLHVIGRKPDED
VLRPLAARHPDDETIPGLLILRPEGRLFFINVQHVAAGMRELIARHQPRVVVLDMSRVQD
VEYSALMMLMEGEQLARSKGVTLWLAGLNPGVLENVRRSGLAAQLGESRMLFNARAAIRQ
YQQNQG*
>C20R6 (reverse), 248 amino acids
VDELLSAISENRQNVHSRVNLDRIHNELGSKNIVIPRESPEYFKVMANAECLDRSHFEWI
NTNNNRLCNFLWAYVNSAKTRTYDKIIHNNLSLGDNKPLSRSAHELYLPENAIIVENDLD
EFDGNNIFYTFGNAFRFNSSIPKNNDEIKDNVISYFDTWNVLLDEKAENIKSLENKWSFI
KNSDDIEIWITLQELEKSNWAWSYIHKTKVPSWFINNGNKHDKRNGIIATFDLLHEYKYK
RALLKKA*
>Translation: 1434..2381 (reverse), 316 amino acids
MLRLLTLLLICLVTPLRALTLTPLAEGLSHPWGLVILPDGEWLVGERPGRLLRIDATGER
HPIRGLPAIAATGQGGLLDLALDDDGWVYLSYSEPGNGGAGTAVGRARLQKDVLVDWQRL
FSQQPKVAGGAHFGSRLLLTEDGYLFITLGDRFSEREQAQSLDNHLGKTVRLHKDGRIPA
DNPFLKTPGALPEIWSLGHRNMQGAALRPGSQQFWAHEHGPQGGDEVNLILPGHNYGWPR
VTFGEEYGGGKIGSGSEAPGMTPPKWVWVPSIAPSGMIVYQGELFRGWQGNLLIGALRGQ
ALVRLQLAGDKIFIT*
>Translation: 2605..4245 (direct), 547 amino acids
MSSFASAPRRLLPDLLAGITAAAVVLPKAMAYATVAGLPVAIGLYTAFVPMLIYALLGSS
RVLSVSSTSTLAILTATQLGLVVPDGDPGRLITVTATLTLLVGAMLLLAAVLRLGFVANF
ISLPVLVGFKSGIGLVIILDQLPKLFGVHIQKENFFLDLYHLGQALPHTSWLTLGVALVT
LVVLVVMEWRFPHSPAPLLGVSLGIALVWGWGLNEAGVAIVGAIPTGLPSVTMPDLTLVL
QLLPGAAGIALMSFTETIAAGRAFVGKEEPEINPNRELVATGLANLGGSLCGSMPAGGGT
SQTAVVRSVGGMSQRASVVTALMALATMIFLAPLLSWLPSATLAVVVIVYSVGLIQPGEF
RKIGQIRMMEFRWAVIACLGVLLFGTLEGIVVAILASLLGLASQTAQPPLHVIGRKPDED
VLRPLAARHPDDETIPGLLILRPEGRLFFINVQHVAAGMRELIARHQPRVVVLDMSRVQD
VEYSALMMLMEGEQLARSKGVTLWLAGLNPGVLENVRRSGLAAQLGESRMLFNARAAIRQ
YQQNQG*
>C20R7 (reverse), 151 amino acids
MRNVMGRVSRASQSVVRAVLQQVFVQTEEQNAHATWREVAAQLEKSFPAVTEMMDEAEAD
VLAYFGFPKAHRVKIHSTNTLEHLNKEVKRRADVVGIFPNKESTMRLLGAELTEQSEEWL
LQNRYLPQYSMAEIEPTTEKDVIEALPISA*
>Translation: 880..1650 (reverse), 257 amino acids
MESTHTGHEAGHKFLARLGKKRLRPGGRTATEWLLSHSRLQADSRVLEIACNMGTTAIEI
AQRFQCHISGIDMDKQALANARKNILDNGLSHLITVQEADASKLPFPDNHFDVVINEAML
TMYVDKAKARLLQEYFRVLKPGGRLLTHDIALTERREDDAVTQEMQAAIHVKAQPMLSDD
WLALFRNAGFRDVTHSEGAMTLMTPKGMLHDEGLSGTLKIIRNALKKENRPQFLQMFRHF
RQNRNRLRYIAVVSTK*
>Translation: 1654..2001 (reverse), 116 amino acids
MSNNTITPAEALVIADLVNYTEQGISSRILAKNGGGNITLFAFDKGQALSEHSAPFDAIV
MIAEGSLTLTIAGKPVTAKPGDIVRMPANIPHAVDAPERAKMLLVMLREPENKQD*
>Translation: 2040..2780 (reverse), 247 amino acids
VISVNQLSYHTGKCPLFDRLIFRQPPGTIAAVLGPNGRGKTTLLRLLLSLQKGATGTVQL
NAPAAYVPQLSGALFNYSVRTMVSLGRVRHLPWYASPSRCDYDITEQAMADLGLTRFADT
SFNLLSGGEKQMVMIARALAGEPDILILDEPTSALDLANQDTVLSVLKMLAAERGKTILF
TSHYPQHALHIADYSLLLFGGTQAQFGQTSELLTEKNLGKLYQLPVSVVPVNQQQRQTYG
VIPMFR*
>Translation: 2777..3796 (reverse), 340 amino acids
MQKFRLQWCLLSVLLVLTILLALCAGRYAVSVSTVLRILADTLTGRSPSAEYSQTAENVV
LYVRLPRILIAGLAGAGLAVAGAALQGIFRNPLVGPQIIGVSSGAALGGALALLLFSSLF
ITISFAFLGGLLAIVLVFLLGLNQHGSSLLMLILAGVIINAFFAALISLITYFADPNNTL
QTIVFWLMGSFATATYLKVSILLPVVIIAGGIIFALRFRINVLSLGEENAQALGLSVTAT
RWTILVCVTLITSATVAVSGSIGWVGLIIPHIARLISGHDHRVLLPASALTGAIYLIAVD
TLARSMTSTEIPLSVITALIGAPIFALLIHSMNKKVADL*
>Translation: 3796..4875 (reverse), 360 amino acids
MINRFTLLPVLLFTCTTAAYAAKGAVHFTDMSQQKIELATPAERIVVIPIPAASMLVSVD
ESSERLAGMHPFAGVAARDGMLSVMFPDVLSVRSDVVGNDFAPNIEALLSVNPDLVWQWG
HRGDDIITPMRNAGLTVATLDYGKEAYTQEWLTLMGKTLGKEAKTNGLIAWRKQVINQLE
NSVAAIPEEKQPRVLYLSHFKQSIQTFGSTSHNNADFALAGGVSLNRDLIGPRTLNIEQI
LVWDPDIILLGNFEAGLAPADIYSNPMLSEVTAVKNKRVYKLPIGGFIWDAPNQETPLYW
QWLAQIFHPESAAFPLREEIRKRYLQLYSYSLTDEETDRILQLDLNRKGCDYLTLMGRP*
>Translation: 4972..5688 (direct), 239 amino acids
MTFVKKTLTPAQQMGILRSCPLFQAAEDNDLALVLADSTHRQFAVGELISREGETVKACP
MMITGQIDVFRHTWSGEEKVFGMFTAGELVAIAAVFMPHNRFPMSLRARTDSSALMLDKE
AILRLCHACPAIMAQLLARFSLKLYENINHIDWLTSSSAEQRLAAYLLDLKRCQQSDCVV
LPLSRRQLAAKLGVCYETLSRLFSGWRQKSFIGIDKDTVRITNESYLTELAIPAQRPF*
>Translation: 5743..7782 (reverse), 680 amino acids
MQNKITRRRLTHCLALSLTTGVSAAAAEPAPDTIIVTAAKQSRLAPDASQEKEKLENVAG
GTNLIMVEKDTRLATLHDALDYQPGVLVQNFFGGIDQPRLNIRGSGVQSAPLARGILLMQ
DGLPVTDADGSFHISTLEMRDARMISVRRGANSLNPQSNSLGGELDLISYTGRDEGGRLR
YEYGSYGREGLQTAFGGVSDDGRFDGRINFTYDHFDGYRKHSSSQRKTVRGNFGYTGDNF
ENRTSLNWTDLRFDVAGPVSEAVLDSDPTEVYPMVWLRDPHRNVEQFRAANRSDWQIDNQ
RISTGVWYIRTHDNFTTPAYYRFSQNHSEGIQLGWQMETEPVSWRAALAADHMSLETDLM
QNRRGTKMDKTPIGKFDGKADNIYASAGAGIHLTPDLTLNLDLKATHARRDTEKRNSSVS
LDQNWTFWTPKAGMIWRPADNQRWFANISASQEPATFYEIINSSDGHLTKLDPQKGVTIE
IGGDGDFTELLKWNVAFYRSFIKDEYIKTYDSEGNITGVFNYAAKTRHQGLEAGVNGVVP
AGPGDVEYKLAWTWNDFRFMGGEYNGNYIAGIPRNIVSAEVLYRIGDWRLGPNIHWAPTD
MAVDHENHLDIQKRKHYAVLGLRGTYQPAKNWSLYMSMDNLTNEHYATTSVANRSVTAKD
STLFPGMGFSVNGGITYNF*
>C20R8 (reverse), 343 amino acids
MSRQVFSALGLFLFMLMAGASQAVVPPPGKANTVRLTAPPIPQAVPLLWASESRIFHEMG
TQAIFIPWRSPEQLHTFVATGKVDAVITTLSTVSSLVNKGIPCRVLAVYSAPLWVVTNTT
PTKHKSTDTPNTSRFAVLDGKRIFLPYGPGNMPELVLKMFSHTTNIYPDIRYSGSTIEAA
NLLQHEQNTYALLPEPAATLILGKEKQRSTVRLFTLEELWMEHFPGQTAMPTAALIMVGP
LAADADLCATVRESFIKGFAWAREHPERAVQLAVSAYPELGKSLGAVSDSVLYIFQSSTV
LGEEEGRKASTFVLERLFEVDPASIGGKMPAKNIWGGNDAAP*
>Translation: 1240..2310 (reverse), 357 amino acids
MHHGTDTMEKMLSETGRLPFFLFAEWIVAPVRLALLNLSIDLKIPDILTQYNDLEGIAAE
MGTEHPDKLAYILDAMAASGLLRKNEGCYYNSSLTNDNLRTTEPAYLGELVRSLQAMQHR
NIGRLQDFLFTEVLAPEVNDSLRHEDLWRRSARSLAAYQKSGIASRMANIAASLPRAETF
TKMLDIGCGPAVTTLHMLQRLSQLQAVLCDFQPVLDVAMEETCAAGLEQRVSFVPGDYNT
QDWGRGFNLVWACQSLYYVHDLSAFFSKIYDSLEAGGYCISIHEGIHGEGTMPSMLILSR
LSLALEGQDVSFAWGTIAKAATQAGFIREQTGCFPLLYGESDLEIFRKPFNEGVEQ*
>Translation: 2313..4433 (reverse), 707 amino acids
MRMRIIFNIKIQVGTSMRHLSLYILIVVVLLTTSAHAAETTTQSQEPVTLEPITITATKR
EQRVRDISTSISSLSDVDLDNIKAETLEDVAKLFPNVHMKSTSSGSEIVIRGFSTWDTAL
QSPAGLYVDGVPYPLSFMQNMYLHDVERIEVLRGPQGSLYGKNSESGVINIVRRIPDNTA
RASALVEAGNYDTFHFGASAATPLLEDKLYFSGSFLRHQTDGYVKNTYKGSDRAARHEVS
SGRGMLRFTPSDIVDVRLSLDVTHSDDGRGTMRFSTGPNRSNRFRVRSNAEDKASSDFIV
PSLAFDITGDAVKFSSISSYMNYSYKMKSDLDRTPLPIGVSDMKIDQESFTQELRLASVG
QQKLSWVAGAFLSKMSMDTDMDRLRRMQAATTYLHTKYTEETGAVFGQATWSILDTLRLT
AGLRAEHTRLDGEQTFKTGAGLRRKYSKSPDFTEFLPMASLSLDATDNLTTYITWSQGYL
PGGFNVFSASNRDNFYYKPEYSTNYELGLKTNWLNNKLLANAAVFHSRISDKQVREEDPS
GGPGTWKFTNSAKAESSGVELELKAYPVTELELRGGIGYARSKITDWTVTTPGGGKRDYS
GKRLPWAPDLTYNVGVGYTHESGFFAQADVFGSGKQYFDTENTLSDSGHTTLNLQVGYRG
DNWEISIWGKNLLDDHYAVKKLRSGGETIVEDGAPMTFGTNLVWRF*
>Translation: 4453..5445 (direct), 331 amino acids
MPFPERVEKYSSPGKKSGLGDNMGYGKGYFAGQSAYELKDSEHVQLRPGLALQLAHVSPA
VACKTTFAIRTSPIIFGFILSGENHCRYDEGNFRKTSRVHTNGSNRITYLPDTAGSLECK
GGMHRLSIITSQEFLEPYLAQEQAHLPKELSSALSGHREAFQWSGKQCIHKMHLVADIFT
ASCSGALRALHLETRALELIGMQLAEYLDPQGGFGRASRLTAQDVRKIKDARELLLQDME
NPPSIAELARMAGMNEKKLKQGFKQVFGSPIFEYFRSYRLEMAREMLASGNMSVTEVGFS
IGYQSLGHFSEAFRKRYGVSPKNFQTKQKP*
>Translation: 5505..6329 (direct), 275 amino acids
MQDAHLFESATSKTLLIPLIIRSQESERSKGLFKDKAAQAVVAQLPAGAFNFSMHPFMRI
GTAVRIRYFDDLAKKFLCDTEHPVVVQLGCGLDTRFSRVDFGKGLHINIDLPEVVAMRQK
VMPTRDTRDLDWAEDLLEENWLCRLEKEYAGHTFLFIAEGVLMYFAEKEVRKLLIGIAER
FPGAHIAFDTSGSLTTRMINKKSAVQQLKASLAWAYDDDGSINTWHPQLRRVERAYYFNR
YVMRWGIWSLIHFTPMGKASAMFHFIVQEKQNTN*
>C20R9 (direct), 1034 amino acids
MLTIGSLVTSGCFYGVGKVVNIFFDKNSATVAFFESPANPYARQIEISIDKLVVTALHDE
TVIYCKHPKNTRWTRGRFGGVRPNGDFLVIFREDEYAVITISDIHVLNKDPNVPLNPAHF
LAYQANDAPFFFPRRQNFIDSYIQQRGACLGIASVSSSAVELEPHQLAVVKRILQDDIPK
YILADEVGLGKTIEAGMIIREHALEKEGRVSMLIAVPQSLIEQWTKELAERFQLKQLIIA
ATVAFELIVEGKCAEGIVVCSYEDACNLLEKGFKPSLVTIDEVHQIASWPWSDNTDEVNN
FYLISEACKFSTYVLLLTGTPLHGHERNFLSMLHCINPDAYQVDEKNLLAFTELVKNRES
LGGMFSALVPSASNISLRRNLDELLAQFPHDSDLFLLCQNLFPLIGRFTPPSPEREVGIR
AIRLHIGERYRIHHRLLRNRRQVSISQDENKNLNLELLFPGLDGVIECHWKTEGLTLDEL
LEEYRALSTQPQNKHWLLKEADYITWIDDLFSSPLCVMEHAKTILRSSSPSHDEQALLEH
IVTTAKNELKAIDSMLVAALNDWLQKFPEGKAIVFCDRPEIAQHLLVKLSIGLEYPIECY
HPGQPLQFSQQQNPVRVLLCDKKGEDGLNLHGGRRLAVHYGLPRSCSRIEQRTGRLNRYS
ANLRGIKPIQSMILKNNATHSLRNRWAEVLVKSIGVFHNTISSLQFVLDEYVGDVWLRLY
QEGPQVLENLAAALPGEHGVLTRETNKINMQEKLLAMDEEVAQAALFAQRLSNEDLLAVG
QCEALIPWITQVLRFRHVGNVEEGMRFRFELGERNSGTLVDFKTFLTTCMLSFDKDGGNP
PSTYLMSAERIPAINGTTVYPLRYGQPFVDSVWRLLNKDARGSSMAILRVVPASLNEPRY
FFQMSWLVTHCDPLSDYAQIRKGDENHPPYILQEWLTIDGTVVTNSQIIELLNKEYSNNE
SPQKNYVDLNLRPSLWQEIEELVSPDDWKEMVERVYGKSLEKLREQTGSESFLQLMAMKG
VIVCSRNILAGVA*
>Translation: 3722..6202 (direct), 827 amino acids
MEEQWSRLQQALATCFNDDVTFKDGIENPFLLRLMNIVTDASAKTSDIFAGYVDALRTAQ
ANGIDNPWLPSPPSLTELPDPRWGLEKNVVGQTLSLSVEVDLTSTKATYQLRTRRNLLQP
EIDPALKNLLVDTPHTHYRGFGQQAAIRTLLTSDINSTLVVNLPTSCGKSLITQVQAISA
PFGSLTLVIVPTVALAIEQADFMRDMLRQAEQDHGGNYAWVGGQDQTTRQTLKERLKNGS
QRVLFCSPEAAKSSLVPVLFELAKNNLISAVVIDEAHLIDQWGAEFRPDFQLIAPLIRSL
KAQSGCRFRTLLLSATWNQSTRDVIVEQFRADDSELIEITANFLRPEPEYFIHAEPNPEA
HQQRVERLLMTLPRPLILYCTTQEEAENWHRRLQVQNYQRVGLFHGDTEVLDRKKLISQW
ASDQLDIMIATSAFGVGMNKSNVRTVIHAAIPENIDRYYQECGRAGRDGKACQAHLVWHS
EQMETAESLSVEKLISVEKGFLRWKAMFEQRQPSDIASYCISLDTKPDHVDYQGNRNQAW
NRRTLLLMQRTGLIELVFAAPDLPHWLRESRDENDQVVRDWFASYYSKVHIRHCNDLHHS
EEYWNTFVDKARHEELSKRRTAFDLLKMCILAPRPSLCQIFRKFYIYQHHAPELTCGGCP
GCRAQGKTSFSPTVGADVKVLQATPKKRARFVGAEKKVYYKEDLDIRTLLSELRVPLRQL
IGSGDYETIRAEKADFIYLGRALDSVSPFWCVQKMAAPTSDSAEIVIVANTATELPALPA
SRYERIIIAPQHLLDPQHPYRKWWDSAGNSQSLDTFIRQLQHVNHQ*
>Translation: 6186..7058 (direct), 291 amino acids
MSIINNANPGSGLVLIPLFDRIVQNAPVPLSLEEIVDRYRPNSLPANDNAWGKVRENLTF
WCSLKLWPMEEGMLLPQPEESRPLYQRVLQCTIEACKGKGITEGNECEPLWRVLTCLMSL
QQHSLGGKEPLTLGLITEKVQRWLPNETINNNTEKMVREYGRYLGFLELAPNQHYYTDPT
RAIQCFLPQIFGEQKNLPIKIFMANMAEVMPMMDGGEFRVKIQEIMAERGWSAPEGQNIS
TSTSLALRRLEISQKIQLITGSDDAASLLLQLPGGEIRPVSQVSIREGAQ*
>Translation: 7055..10252 (direct), 1066 amino acids
MSIMNYWPSHENIVQCIRNEAEELQDDVLLAVHEPMVLTRRDVNNNQEHFRDEDLFIQLL
STERAIPLIGRSGMGKSHLVRWLDCRLKSYLQANGLLEQWEVIRIPKNASLRQVLLLILR
NLHGGLFDDARKRVDDVAQAHSAKDLADLLLTMMSHQLQSMYEQAMAEGMEYESQGKEIP
VERLGRLEAIIEEVENGIGNLITDPNFKLNLLKPQHCIYRRASRMSDGLKEGDEEHDNYE
LVPADLFFQDNIDDLSSLAREYVRHSRIDEYDNEKARAQAVGVLNEAMHVALKSLFAKLF
TFNGGNFQELFQEIRRELLAQDRRLVILVEDMAAISAIEDVLIDSLIEEGIRDGVKTLCP
VHSVIAVTDNYPGYKRRQETLMTRAGYEWIIESIGRDDNEERIVSLCGRYLNAARHGAAA
LKQSRGLGLAEWPPVWQDEETPEWLADFGSTAKQGVPLFPFNRNAIRALAVKNCRDSSGQ
LVFNPRIVINRILLDILRDCRVEAERGSFPPPNLAGITADAEIQSKINQLTINRVASAAS
LTALWGYGCDSWDEISKQLPQGVAKAFGLEELAAGLSGKKPLSMIEENPPRTTNKTDLGD
PQKKNSVTDKKKPEKLEESETITALPFVRHLKAWVNNKVVLPQDVARDLRAGLNRCYELY
AQTEFFSMVDRPSLLERIIPLISLPLAASDPSNFIVKFYDSKDLDDPLRRIEIFNVSQAV
LRIQHYDSLGKGFNYPEALEDYAHYENFVSWWVPQATEIAVNHARARKLKPALHNHYQKA
LLLGLLTGKENPAELVDTLCLTQKGVGRIEERPRGRTPDTNPSDLCFYGLEANQKPHTSA
KVAETRQTALQGWDKARDAWLAQVAVPELSYGLSSARALEADVVTMVLKEIRREPLGAEV
QRAAEAARREIALTIENAQLFANVKNQDELIALLDDWLAFIEAVRASYYPAESDQVRNSI
WLMGEIEALKVDVEASLNTLMTLNSFVRQNDTYMLWHDITHLDGDVVHRIGNLLAQWQSI
QSKIRFTLQQINSRGDAPKLESARKQVEERLKNLATDISASGVNE*
>Translation: 10249..11085 (direct), 279 amino acids
MITLRQQLAELQQQLDLSIQASKATLIIEKCGVVLSKTETVAGHYGCLKFQYPALQCLPP
ELRVIWSEEQRNELKIAANSVNNLLSQWSRWLNNQTQAAAAIDAQNPDEMLDEELEEIAA
REPTAYDIIQNDSLTNCMNLTLSLHRTLSDQLKSAWEEWLQVLHQQIHVDSKTLEAQQKV
GKLKEVADEYLSVRNTFDVLIQSLPENGESITNIQAMADHLNTLRSMMKTDWPEAVQHFF
DRINGPLHGKPTLSALTPEVLNWLHDEDMLEDFVITRK*
>Translation: 11090..15529 (direct), 1480 amino acids
MTAEDLTRLHAALDVLEGREAELLVWGDTEGAFTDADILSLFAHHFPDENGKVLMQDLQD
AAMLFSIPNTQGMRLYRTRMAESVHLFRHQRQWFRGQQLSRTRTLVADYRFIRRPRSYPA
RIHPAEEVLNQWSDVEWMNDIKRQALRALIGDFSIAGFQSRATARILRAWDFHSGHTHIK
EPTATIVCAGTGSGKTLAFYLPALTSLINDLQRDRSTRVRTLALYPRNELLKDQFMETWG
KCREVDNQAVKLSGRKIRIGAYFGDTPYSAQKVAADKKDQDLPFGFLRCNTPKCQGEMRW
KAEDIRHGKEILRCTHCTHSVGEDEVALTRVSLMSSPPDILFTTTEMLNQHLGNNKANHL
FGVGINVIAPPVVLLDEVHTYSGNSGAQTAYLLRRWMQLARCRPHFVGLSATLSDAERFF
ADLVGANKKHVMLIEPAFQEMVDEGAEYLLALRGDPVSQTALLSTTIQTSMLARRIMDTR
KARSQGTWGRKTFVFTDDLDINNRLYHQLCDAEGWRTRGQQLVPNETPLAAQRNESNGVA
DALTLAGQNWRMPIDIGHPLDHLDRAIVARTSSQDAGVNPKAEVVVATASLEVGFNDPSV
GVVIQHKAPRNVASYLQRKGRAGRSRTMRPWMIVVLSEFGRDRVVYQRYEELVAPEIKSQ
SLPLGNIHIQKMQAAMATLDWLSIKIAKSNIWSLLNNPPKSAAQQGQLERMLNLISAVLE
QNTWQQELEQYLFYALKITESQLQRVMWSPPRSIMMELLPTLKRQLTTQWSLMGIPGADR
TAGRSPLPSFIPAALFSELNLPELGIQLERRFKKHEYLPFIQGLREFAPGRISKRYAIYS
DLEADWLVPKNFVPLMDEVSDVDFDINEAFGETWQPECLIGRPDAPPLRVIRPLQVHTRA
LDFKQNLTEKSNSQLQWHTHFAADAQAEAMAIPSGPWASALQSVTFYTHQHMTPLELTRY
ATTASASLRSKRNQRALVNFRWVENGQPVGVGARQWVDGMKLCFTLSEMLNKEAMRDARL
SGSLRTLYFHHCIRCEAKFENDSFIADWVFECYLAALTKEIANHHTVSDALLALQTHEGR
ESLASIADSLFQAENIFENNDECDNNAERQELQQQLRSLFKDPKLIGMLDRHSAVFTDEL
SENPHFCQWLQTLLINTLSGAVKHTSQLLLPDVDERGLLVDAVLHGEQLEVWLTESEPGG
CGIITRFEEAFHNDPVAVLNLFIRSFAASDYEQIDDDLFALLSQLPSNEVLRRALSDLRN
ADSHQARRAANGQLRAQLKKQGFALSHSFMSVLHTRILRPGSQASHDEQLLEHLRKWREL
EAKAGYEISLNIFAHTQATQELPSANVTKIFNRFCQIQGRLWQRGNTLRQSILSYYNPFD
NGPKLTERLLLSTLFQQSATQIKVTDRDWLQQIHATIAREGFAELLIPREGRHQIVQTIS
TLQTNPVEYFGLHLYPRLGAIDYQSSNIVLRIELAEALQ*
>Translation: 15542..16072 (direct), 177 amino acids
MEEQRQIFLHGPLGQRQLREVLSAQFCGLILYPEIIWLISPWMSDFDVIDNRGGQWNFLD
PSWGARMISFQEVLATAVNNGCPLRIVTRPDNISKVFIERMRARLSPDHDMQYKYHDNLH
AKGMLTANFFLKGSMNYTWSGANLNDEHLLFTINKAAISDALIEFSGNYAFGDTND*
>Translation: 16065..18242 (direct), 726 amino acids
MINVPHWLTMFFDAGNLLCIDKLLGDNENSYPDDLKIVLLPLLESALDGQWPIILPWCDK
QHWVFFAASENERAMSELSCVLNARLGSADVIPDWQVEFSPSAGAMGLAEAEMLKHCKAG
FIRIELQPGIRADKSAKVRVFNALKDVINLFRSRPSIVGSIKRPFGRILSDFILANKERD
EGSSTLYLQELRDSGGVSQRNIILLELQQAGKLQKWESLLNHEKLPDLIHGRITTSLVRM
LLNAYQQCYFDVNNGNYTQYTPNQLRAHCLSLYPLFTQVPLLPNDESSLCYWKTWAIGAA
LVGELKLLDVVPESLKTDYIPALLSWIGLPSDILQNDSTLLPVTQPNSIRLLAEQLQNSL
TATQEELPHYEAMLNSLDASLLEQAYSVPLLKKLIDGIYLLSAPQIVGWDMWFAQLCQHE
IDVSALVQLVAIESEHWSIQTFHEELLFHVLSTELPEDAYSVLRNIMPSLVEWLEIHQIL
LSARTWIKLMNVLAMQQKISQSDIKLAVIASNDFLQGTFNQPEYEDFIATLQLIIERSSS
LKSLYSLSELMEVFLDGPCLSIPMRTILWMDIQKVIRTLWSRLDYQTRILMRNIAIDVIG
EGAEQAFPREMQNENIVNIEKWPDLVGKLVAIYTLTEGVARRAKSILEDMFNGIKIEINN
DHASTECLLQLADKADYFIYSSESAKRHDLCAITSRRKKIIYSQGKGSASLINAFIDAIS
DRTLK*
>Translation: 18834..19055 (direct), 74 amino acids
VKMTSLEFDLFKIIEKSHGTFDCATLAHAYFVKVNYRGDYLELHSKITACCERLYDAGKL
KKIGKNMYSYHSR*
>Translation: 19093..20211 (reverse), 373 amino acids
MTQKATLRVPALKIRQGNNRCLYSLAINGKLIPEVAGISRISRNNRELKGYQRPEVQSHI
KEIQRYIESNNPLIPNPIIIAFNDSVKFEATDDSDCFGFLHIPLNVDGLKPGFIVDGQQR
TAALREADVDDFVMPVSAFITKTDEEQREQFMLVNSTKPLPKSLLNELSPYTNGRLPSDL
QAKKFASYLTLCLNFEDGPLNGRIKTATNPSGTIADTSIIKMVDASLKEGALYRFRDHQN
GTGDPEMMLSLLNNFWEAVRVVFNEDWDKKPRHSRLLHGVGILSLGSFMDHIDEQHMLFK
TIEKEWTPIPTIDFYIEQLNFIKHCCHWSHGLWEFGMDSDGIAITRKWNQLQNVQKDIVL
VSDYLITAYDKA*
>Translation: 20226..21188 (reverse), 321 amino acids
MESMGDCGAFTYVTQYEPPYRVEDVINFYEASQFDYGVSLDHIVFGYEKAGRCFSETELK
EFSRRKELTLSLADEFLIKSKNSKFIPFGVAHGWDRASYADSVKKLISMGYEYITMGGMV
PLKTEQIIETLEEVSLVRKSNTKLHLLGIARPQELARFSDLGVVSIDSTTPLQQAFKDRK
NNYHTLSGKNYVALRVPQLDGNVSLGRKIKSGVINQDIARELEKATLKALFEYSERRASL
NYTLDVLLAYERLHSGEKNAISIKDDYEKTLADRPWEHCSCEICREIGINVVIFRGAERN
RRRGFHNIQVFYEKLTSIFD*
>Translation: 21509..22462 (reverse), 318 amino acids
MPHINLITTCSNSKGKSNSTLRLDGIKHKYDNLHELALSWSNLITEHMQNNQSTDAINLY
KGSHWTNALKAKKHECVDLWVISAGLGLINSNDSTINYQATFTPNCDDSIPTYGMTRKES
SRVWWSHLCKIKNNYSRCKSIAHLMQSKYDELFIIAGSNIYINAILDDLTQGAKFLSNPQ
KQLVIITSSTEFFGEKKIIKDCFLSSSKLMLPWLKCNATSLNICLANKFIELLKEQNFDY
CSTKNFINQMHNTIPAIVKSDKIKCTDEYLRIYISTELQSNSNLSATKCLIKLRSSGRCA
EERRFRKVFLDIKNSYK*
>Translation: 22721..23416 (direct), 232 amino acids
MRVAVVVFSGGQDSTTCLIRAQQIYDEVHAITFNYGQRHSAEIEVARTLATQLGVKAHKI
MDVSLLGELALSSLTRDEIPVSCELQHNGLPNTFVPGRNILFLTLSAIYAYQVGAEAVIT
GVCETDFSGYPDCRDEFVKALNLAVVLGMDRPVRFETPLMWLDKAETWALADHCGHLETV
RRQTLTCYNGIQGDGCGECPACILRAKGLEEYMAQGPAVRIRLEAKLASAS*
>Translation: 23660..24124 (direct), 155 amino acids
MCADEIRKSFSCLGYSARHVVITGGEPCLYDLSELSTLLLAEGFTVQVETSGTLEVRVHE
EAWVTVSPKIGMKGGLTVLPQALSRANEIKHPVATEHHIEELDTLLQFADLRPDVQIALQ
PISQKKLATELAINVCIERNWRLSVQVHKYIHID*
>C24R1 (reverse), 153 amino acids
MSLTDAIALLALLLSAYSIYKTIEFNRRQNEFANTTDHLNKLLLRKEQEDAVGAISADLN
ARVVKIGKNYRLKIYNKGKSPAKNVRLECPAVREFWISDDALPLDVIQPGGNFDLIVSTA
MGSPSAVTIKILWDDNRGRDQEVETTISPYGS*
>Translation: 569..805 (reverse), 79 amino acids
MKNDYSRQVTLLCPVCGNSQFATISDCHYSCSDCKTEFDKEALISQNTASTDAMVEDLKK
ELVEDIKKDLSKVFKRFK*
>Translation: 868..2004 (reverse), 379 amino acids
MASYVLWANKGGIGKSTLTFQIANRYAIENPNSTVVVIDLSPQCDVSRMMLGGGHYDGEH
KILELMQDIDRPTVYQYLDECINNIPVGLGWPNVAPYVIEPNIYRSENSEDLPDNIKLVC
GDFDLERITYSLDNLNQPQARGGRVPTGAYYSAYLLPRTFIRKLVEDIEEEFDNAVVFID
TDPYYSVVTTHLGLLGADNLICAYSPSSQASQYAVYRSLEFLYANTSSLTSDVRLQKTLY
PEPWFDSRNREIILPNIEVTSLNMIISNMNTPQGGRGMPPYSRQQRLHREAFEHVEAQVD
ATLDRLNVDFEYKHNYMWDLKRLGLISDYNGIDLSSIKLRERYPQPGKRALYYVNSTGGT
PIQLDAYNERLTDIANDL*
>Translation: 2120..2365 (reverse), 82 amino acids
MTNKKQTSPSVASQAAQVLKDPNASKIQRSLAGSALAQANTSKQPSAAMEAKAGAALQSD
KYSDKTKTFAGSIVAQSDKDR*
>Translation: 2627..3733 (direct), 369 amino acids
MPMQKPDLRDINQLTKDEFKCILGPIAGSLEDGSKVVVGMQSDVFACCTIQGDQILVSGT
PKFEQAIKAAYAKAKPTMWFGSAEKERPKVERPSPTLQPKTDTKSATTYRVPVLIYKSPR
DAGKNADGSKADDMTYGTMSADQIKSMPFLLGKLADDPFIADLEKTDPKVFFDSFRSMAT
VFAMSDLKMNILAMIAKFEKSEGGEYQNQSLTRAARAHPTTIKFSETLIKDVKSKLAELD
GDINKLVLDDLMQQYYKTTGFRLPIFNSDLDKIQGLTIAVNDVWAGKAEITKYEKFGDFY
KGNIRVTLYDHFGLDYPDIGPDPTTGRVKVYGLASGFRSWFVLQHYNRFAYKPFLTVIEL
DYPFKGEL*
>Translation: 3733..4014 (direct), 94 amino acids
VDIAVKTERTWTFVMFMLYHLLNISIIYIEPVSNWFSDDYSLTILYILFMPYIAGLITIL
GTVIFIVDRSWKYLLFHLLGGSVLLVWYLKILL*
>Translation: 4047..5717 (reverse), 557 amino acids
MLDNKDLIAGVELIAETTEKQVQQQQVTNTRLQYLEKILSKQQPIIKYAETDPARFNKVA
GESSESEDQTQQHSPIQTPATKPKSQPDSPNPKPSSNSKFKRKDNSPETWARTITNAGKE
LSQSVINAGAAFATNTIDKLGNEILPFYNDLKSAGKTIGSGALAAGDIVASKFKRVKDDK
PTAPAATTNTETVNNNNSMFEIIRSNKVKEKVDRIREIKKDHADHKLYKKVDDIADMMRT
NQLISIIGLMSGGLGKLLGIGSVIAGLTSMVSWLGGAIGGAFAALGSKLSDLWAGAKGMF
KELADDVGKKFKSGLKAITDKMPKWAGGTGGDLKTTTPDAKPTTSASPDGKPAGTDPSNA
DPKKPTAVDAKPETKGKFDRVVSDKTKAALEKRAAGKAAGGVAESVAGKFAQKAAVRAGT
GAALGPIGGAAAMVMLANDAYEAGLEATGYERTDKGGYFTRERGEPLWKRKGEMPTAGEI
PASAQMEVHEQKIIKADKEEALREKAYRAMSANITNNTQVNNGGKSGPDMSVFGSQFTFV
RDHQLDLHPYGVQSLR*
>Translation: 5834..6982 (direct), 383 amino acids
MKYIDKLVSESIDPSTGRAHLVGVATKTSTQIWKHLVNSQPTTQPIATVFGVAYKDRGAD
PFNDHAPAVTSVYEKYFDSHEYMLGDRFTSGAWSYEVLEQLLPSMTEPTSPDDIRPQTVI
PRNLPELFIQGKIRLIVEAPKTAVQQDSEFKVNRWQSEVGSRLIRLDSSIELVEDLDRQG
VSSDSLVNDVISSVIAESINSDIVNTLINIARKGDPINLVNNDTSYYKGRELINRVADMV
ADIKQRTTAKPSFVLCTPKVEAVLLASGQVTDGVIDGLGVEIVCDTKFTKSIDYCVVGCA
GDTALTPSSLYFSPMVVDQKEQELEFLFTRNVENMHPIYGVLTRYALTVGNADVSDGGKV
ISMDWAALSGKSPYTALSRVIV*
>Translation: 7374..8150 (reverse), 259 amino acids
MIKVHDAAKRMSAINGSAIPNCCNTIKNLLQKTGSTELLSFDYTDGVITINGNSYCQNSR
GHWVSKDLSQQAPAPKSVTPQCADPSPRRSNAPLATLKSKTAGFFKPDKVAGAVDSDLTM
LLDFTTIPSEQDYATVQYQPRQFEVISGTSGMGVVVTDDTDPCTTQQPDFIESESEFVDY
DTALIKYAGLLVDIGHDQDIADNTALLMIDLLRQSIADTEYVSTYKIESLVTMTVELNGE
TARVIYDPRAKCFVPLEI*
>Translation: 8552..8914 (reverse), 121 amino acids
VNNNNNNDGWFKFFSKFTPGDMMVLGTLLVTLVSSYVTMSNRVNDLVEDVAQHQTQISTI
QGAIANINTSTSNQTIINSNQEKFNNRMEQTLQKNNEIMQRLNDTMTRLDTKFESMDTKR
*
>Translation: 8947..10026 (reverse), 360 amino acids
MPAKLISSGKSDDGMFDEIADKAKEAAIRLGNTIRGQFAPYEIEVEGGVKALQYPRQENG
VWDNTPMMLFTIYKDHGISNAKLFEQNSSALRQTTVEQTQSIIMLPMPLNGLTDTVNNSI
SDSNPDFLQYLIANGIDAFANGKDMSQSAKDAFGSVVNTVASEASKNVKQFTQQYNTSMG
ANKTITPNRGHHGYRGTDANSYTFNYRFYPKNRAELKEIGMIIQEFKLASVPNQTGSGNA
GNGYSILESPPLCSVKEIVINNTGKVKRFTPRFLTGVAQIKGVKVTTGSDSNGYPVFDGT
AGDPTVIDLEITVQDLLYKTREQIKAGFDDNFAMQTVAPNRAKDIFKSTWVGRENNKGG*
>Translation: 10026..10646 (reverse), 207 amino acids
MKMNGGSFTTDSASAAGKKSVEARRRNKVIKDQYYLALAGKADELVTAFTAGGTVLGVNL
PNDARARIIEQVVAQVMGGSMINAVRHNSEVDLLLLKDELKRDETRYEDPTQGDDMTVAY
MTVAELMAKEGSASDAKSAAKADAISEVDRKPAGEQSFLEWYNSQSSTRQKHILADNFDG
DMDELFDQSAAPARSIIRRYQIQGGV*
>Translation: 10643..11143 (reverse), 167 amino acids
MTPIYDTAVIGKNGKTKFYDSARVIEIFNLIHQPANNAFYGNLKKPVCTDEHIDAATAAY
EQAIEWEKQRDVNRQMYLDEQDLLQSYRESLIGNRDCLVNTNTNKVFLLPDNHGLFGRYH
NLISVMTLPSDYADFITSQSTSEFDCFVLEPVMQVTVSRLLEPEDK*
>Translation: 11150..11866 (reverse), 239 amino acids
MNIVKSIASGHGGLVFIDLLAAEKRDLTQVVGRFDKSTNSLVVLDAECPKCKKVAALVRE
GWKPAFVAVGPNWYICQNAVAGDAAISVSEAVVSTELPNNSASDPAPAKSKRTPVVFRSR
VVGMMEDDEFYLSDEFAAASEFEYDIYQDDGEPYYCIDEIDSDGVQTLDRLINDLNNKPA
NDHKIPVTESVDIELFDLVNESTPSPDDHAIYVAEQIINAPKTISTNTDLLSQTLAFM*
>Translation: 11912..12175 (reverse), 88 amino acids
MISNHIKVAIQDFTRACFYGGERLGTGVDMRWLVSCQDDRKPINIGQMAGLPIKDVNAII
HDELKRIAEAVLNERELKKDCPQGQVF*
>Translation: 12172..12495 (reverse), 108 amino acids
MITVKQMMKHISKATGISIDTGFRNENHSLHENGLAIIDEGHLVGISYQPLDGGKALSNH
VVPSLELQTAIISQFLSAREELKVQADKIEADKLNDALITVVKDGQQ*
>Translation: 12637..13044 (reverse), 136 amino acids
MPATSDYYKQYYQEHKESIDRRTNKRRAERAKHKMFNQFVEDMQKAQLEFTEIKSQQVVE
QISEQLNIAPDDIKSAYAQCRALGLFSESSTMPKMQADQHLWKLFLMFLRAMDSFHEKNT
LELINAKLNAINSKK*
>Translation: 13440..13751 (reverse), 104 amino acids
MTEQQQKQLIESRAPALLMGYLTTPNGAWGNAFLIRTEQGEDMLFKVATLHQELEDYTDG
PWERTIVYFDKWVDDEKHNNVIENATAVIANRNHTTGFEFIRI*
>Translation: 13753..13881 (reverse), 43 amino acids
MMIVEINGELYEFPITKIEINTAPASYFEPLETLNKYNPFGE*
>Translation: 13878..13967 (reverse), 30 amino acids
MFYFAMEDGRVLVTEDGTVTETINDEVSK*
>Translation: 13968..14153 (reverse), 62 amino acids
MSPMVQIIGYMSFMGLNLMGCLFLLEMLDAAGNAIEQWFTEWKNADISNHRSLTQTNKEG
V*
>Translation: 14150..14326 (reverse), 59 amino acids
MSNSISKLGYVINIHTKQIQTWADWMLDAIDNPNTFIKTSDFVPFDYDQCAEIIGGAK*
>Translation: 14475..15188 (reverse), 238 amino acids
MIPKMGAVNRHHFAHVSDCTNPNYQPETEQHYNTKIEIAAATHSFHEDMIQYYLNKTVKV
QNVQVEKSINGFIADVLVETDGGSFAFEVVNTHYADDQKRIGLRGFMIEHRYDYWKQLMQ
TGDIKAMLIKKKWNSLLAELCNSDYDSLESDKLKTLYTMIGNNDFPMFYRLNKMITNLEI
RDSDTFKSELKAAITAADKQLVDAANELEEARERAFQIKNYQRLDHTVDIAEVADWI*
>Translation: 15466..16299 (reverse), 278 amino acids
MKTKISTITPKAFKDYFSAYTLFVNAKHINVKTESNKNVHTYNIHKVCILNNDTNAKNYM
SEKLTEKQIGKLLTSAGYPAKKDGAIDKFGRSMREAVKRVFKDHLHGLEQEAYAFVDCSG
DAVKIWLADVSFYDSMYRGHGNDSVQGSIFCIYCKDGDRAECNIFQEILCESNGRQGRKN
PFTKGTTMTHHLKNMLKLETRGGARKVKAVVTETSTLVENNVATIELIEKYNDTVDVIVD
TADEVASLKSEMEKMKAEMEKMKSELARKLDSDLENL*
>Translation: 16590..17189 (reverse), 200 amino acids
MNLLQETMDYINSKPYYYDDQEQDFDSFCDSLNESTLTSMDIALKHTGGNHFKVGNHQFQ
TELKPQLTSKITPFNTAAEKAATTDEEKKRILSRRTAFNASRKKYGLDKAFERTVIACGS
MINKKNEIYIWLTESTIKLLVLNMTMKQIQVNYLSGNVEPLHNYSKTGVISVYKDYAGRG
GARVGTGPKPRRDNQPDKV*
>Translation: 18333..18830 (direct), 166 amino acids
MKTIELIMQKYNGMADTLCISPDIPDFMLEPQIDKLVQIGQDLYLCGNLATEDQACAWIH
KQLAMVKFTKNIVLLEFVSNFKEITSAWLCEPLSSLVGKIYEFGDVSIYFGENGKLFWYL
TSKGVNTKSPLNRTKMDILIGHYYDCPKIIDQVAIDRIISKHYKS*
>Translation: 19114..19773 (direct), 220 amino acids
MIKYVVYHRVSTKGQGESGLGLEAQKRDTDLFLNNYSAQPFEIIKEFIDVRTGKGALAQR
PTLKAAIELCEQLGAVLLVAKVDRLGRDVELIAHIIKRVQVKIACLPSADNFQIHLYAAL
AEQEREFISQRTKAALASAKARGVVLGGKREGHERALKGAIQAANDRAELLRPEFVEMRK
HGYTLKQMVESLNSRGVKTERGSSFSITTVQRLLTRLGL*
>Translation: 19988..20455 (reverse), 156 amino acids
MTLTEKQQATTETLSSKNNILDYLAEEDIKQDQFDKMIDRLKSAWTEYNEDRKKADITEI
MEMLKAKGLDISDITGIATDDKKPRKPRAPTESKWIKFEHNDTEYFINRAPKGRVKGELA
DYLTLSEKTLADLIVDESEVNFDKVVTAADLGTLV*
>C26R1 (reverse), 56 amino acids
MARTLEEPLQQEKPEVVEAAKDKAGKILRELESVDQDTLQDELDEPADNCSSGSS*
>Translation: 306..1508 (reverse), 401 amino acids
MNHASGICPQSDESLQSFIHRVMLRVGWSDFTTLITHGGWGSNPSVPYEVKQEFDAFDAS
ILLGIFENQYYANKNYSLFDGRFSHVSLFQEIFFPRQKKTSCGGRVPLRFCRACIEKQLY
EKGFSYFKLAWLYEAFCEIHVTPLLKVKEGLSLSKIINTLSFVLLADWPEILDGVSEEVL
PDNKHYKVETLDLTRDYRMLSFSPCAKRELVEYFMSSSDYCPTGLSSIADYGFLYKIQRD
FLFKKRKRESLQNNLEEAYEHELSNNYHSLMEHCIKDFEIIAICSFGKEHWVIKSNKIKC
IDCLRHNVDNFRSCPAAGIISCTGGYLSSAENQCDKSLDNLESDVELHQRRLKVTDGERF
VRDSIEKSRAIAAAGGPQAYRREREARLKAAAKALDPLIL*
>Translation: 1687..3321 (reverse), 545 amino acids
MTEFEKQKLGKTLWTIADQLRGAMNADDFRDYMLAFLFLRYLSDNYEAAAQKELGPDYPR
QIDGSVSTPLQLWYESNHEDVLEFEKQMRRKVHYVIEPQYLWGNIAEMARTQDDELLRTL
QKGFKYIEEESFASTFRGLFSEINLASDKLGKTYIERNARLCKIIAEIAKGLVQFSTDSD
TLGDAYEYLIGQFAAGSGKKAGEFYTPQRISDILSAIVTLDSQEPATGKRPHLDSVFDFA
CGSGSLLLNVRRLMGPHGIGKIHGQEKNITTYNLARMNMLLHGVKDSEFDIFHGDTLLNE
WDMLRETNPAKMPRFDAVVANPPFSYRWEPSEALGEDVRFKNYGLAPKSAADFAFLLHGF
HFLKQDGVMAIILPHGVLFRGGAEARIRTKLLKDGHIDTVIGLPANLFFSTGIPVCILVL
KKCKKSDDVLFINAAEHYEKGKRQNQLLRTDEITDGRIGHIEKIIDTYRYRKEELRYSRR
VSMEEIEKNDFNLNISRYVSTAQAEEEIDLAAVHTDLLVVEKKIGEAKERYNQYLAELGL
PLLP*
>Translation: 3318..4433 (reverse), 372 amino acids
MKPAQSFADLLALATHLRSELENKKAILLYAYNGTGKTRLSMAFKDMGKLTGPRDTLYFN
AFTEDLFHWNNDLVGDADRRLLLNRDSRFFQGLFELEMDNRIRPLLRRYADFDFRIDTEG
PEWAVRFSRLVDGQPVDNIKVSRGEENIFIWCFFLAVVELAMDADIEAYQWVKYLYIDDP
ISSLDEHNAIAVANHLAQLLKRQDNRLKTVLSTHHTLFFNVLCNELGKARRYVINKSPAS
GGYLLRPEEGDTPFFHHVAALAELYQAAQEDRLFTHHFNMLRTILEKTASFHGHKNFSAC
IKQDDDDPDGVLHARLINILSHGNYSLYEPQQMLEENKAYFKKILIDFLSRYPFNPDLFP
QVPEAVTAGTP*
>Translation: 4430..5638 (reverse), 403 amino acids
MSGKEKCSLVPRLRFPEFREAVEWSSNKLEQLITTVTPPSKLQSSSYRMQGKFPIIDQSQ
ELICGWTDDESAVISELLPLIVFGDHTCALKFVDKPFAQGADGIKILKAKSTISAEYLFY
SLSHRPLVMEDYKRHFSILKERTVVFPDIKSGEQQKIADCLSSLDALVAAETQKLDALKT
YKKGLIQQLFPREGEAVPQLRFPEFRNAEDWKEWKVGELGDVITGNTPSTSKPQYYGGEY
NFVSPADISAQRFIENTKTTLSKLGFEQTRKIPAGSVLFVCIGSTIGKVAQNIYSCATNQ
QINSLVPFSSFSGDFIYYLLLRESNRIAELAGNQAVPIINKSTFSDVSVRCPQEKEEQER
VAGYLGTLDDLIYAQGQKIDALKIHKKGLMQLLFPVVDEVGT*
>Translation: 5635..6798 (reverse), 388 amino acids
MEITELIEVLSRGEDSRHQFKENFTNADALAAEIVAFSNTAGGQIFIGVQNDGTVHGLSH
TDIDRLNQLISNSASQNVRPAVNPLTENVPHPNGTVMVVTVAEGVSKPYMDKNGAIWVKN
GSDKRRATSREEIQRLFQQAGLVHADETPVAGLGAGDVDQPYFETFFEQQFGEPLAQHKQ
PLPRLLSNMNLMNQGQLNVAGSLLFAKTPQYALPAFIVKAVAFVGIDIEEQRYIDSRDIS
GKLADVFQQTLGFVVANTRATQGEQGFNSQGQAEIPRIVWEELVANALIHRDYFISAPVR
VLVFADRVEIISPGHLPNNLTIENIKAGNSNMRNPILASFAAKLLPYRGLGSGLLRALRV
WPQIELIDDRAGNLFKASVARPQEKRA*
>Translation: 6780..9422 (reverse), 881 amino acids
MMGAVFAQGAQWVRADFHLHTRADREFKYTGDDNFYNSNYVDALEKAGIQLGVITNHNKF
DFEEFKALRKTAQKKNIALLPGVELSVNDGANGIHTLVVFSDDWLADGHDHINPFLSVAF
EGKVPAQYEQENGRSSLSLLETIKKLESYHRDFFLVFAHVEAPSGLWAELDGGRLAELGQ
NEFFRRRTQGFQKVRTYNKQQEKNKPCRVKTQQHLGDWYPAELEGCDAKSIEEIGQGKAC
YLKLGELSFEAVKFALSDPASRVAMEPPKHQASHIRSIHFDGGIFDGQTLYFSPELNTLI
GIRGSGKSSILEAVRYALDIPRGEKAQDIRYKDELIRYTLGSGGKVTLTACDVYGQEFTI
SRIFREAPNVYLDGKLQPGVSIRETVLRRPIYFGQKDLSSTGEGFETDLVEKLVGEKLRV
LRDEIETQRQHVRDAASRWLKLSNTAELRRDYESQLTDANFRLKKFEEYGVADKLQKRLG
FQQDATALTRMKERADSFVIALGQLIAEHEDDLRNAASYVSKQNPDFFTAYYAEFANLVA
KIDQLKQIEQETRAITARLQAKQGEFDSAGQSLQEEFAQVERQLAQELKQTGMTAIQPDD
FLAQQQRKTKAEQMLEALAKQETQQSSIRDALFADIDNLNGLWLREFSAIKGELDRVNAG
HTALQIEADFKGDKGAAIGFMQQLFKGSNIRETTLRAVMEDYADFGGLLRDLPNALNKAG
STPEVFEKTFMQNLVEFAAYQVPNSFVIRYRGKELKHHSLGQRASALLLYVLSQRQHDVI
IIDQPEDDLDNQTIYDDVIKLLREMKPHAQFIFATHNANFPVLGDAEQVHACRYQDEQVA
VQSGSIDARPVQDAIINIMEGGQEAFNRRKEVYNLWKSQS*
>Translation: 9419..12391 (reverse), 991 amino acids
MMTSEQQIEIDLITKLRDLKYIYRPDIRDRSSLEANFRVKFEALNRVRLTDSEFQRLLDS
IITPDVYRSAQKLRNINSFERDDGTPLNYTLVNIRDWCKNDFEVVNQLRMNTENSHHRYD
VMLLINGVPVVQIELKTLAVSPRRAMQQIVDYKTDPGNGYSKTLMCFLQLFIVSNRTDTW
YFANNNARHFSFNADERFLPVYQFASEDNKKITLLDSFAEKFLAKCTLGQMISRYMVLVD
SEQKLLMMRPYQIYAVKAIVECIHQNCGNGYIWHTTGSGKTLTSFKASTLLKDNPDIDKC
LFVVDRKDLDRQTREEFNRFQEGCVEENTNTETLVRRLLSDDYADKVIVTTIQKLGLALD
GANKRNYKERLEPLRNQRMVFIFDECHRSQFGDNHKAIKEFFPNAQLFGFTGTPIFEKNA
SYQQIEGQQASYRTTDDLFQRCLHQYTITHAIEDRNVLRFHVDYFKPQGKNPPEPGEGVA
KPKVIETILAKHDAATNGRKFNSVLATASINDAIEYFELFAEIQKQKAEKDPEFRPLNVA
CVFSPPAEGNKDVQQIQEDLPQEKEDNRQDPDGKKAALTCIVTDYNTRFGTNHRISEFDL
YYQDVQKRIKDQQYPNSDLPATQKIDITIVVDMLLTGFDSKYLNTLYVDKNLKHHGLIQA
FSRTNRVLNDSKPYGNILDFRQQQKPVEEAIALFSGEKIDNPREIWLVDPAPKVIDNLQT
ATQKLADFMQSQGVGNAPEEVANLKGDAARAQFVNLFKEVQRLKTQLDQYTDLSDGQKAQ
ITQIAPPDQIQGFKGVYLETAKRLKEQQDRDQTQPEVQQLDFEFVLFASSVIDYDYIMDL
IAKLTQQKPGKLTMNREQLIGLIQSDAKFIDEREDIAEYIRGLPVNEALNEKQIRSGFDR
FKAEKKARELTDIANRHALDASTLQAFVDDILRRRIFDGERLSELMVPLELGWKARTQKE
LALMEELTPLLHKLAQGREIAGLAAYEEER*
>Translation: 12459..12668 (reverse), 70 amino acids
MNTEPWVTAELVAQHLGVAKDTVYRWRERKGLPAHRVGRLWKFQLSEVDVWVRAGGADED
ASELGGQNK*
>Translation: 12832..14154 (reverse), 441 amino acids
MASLWVYMNGYRVGTFTKRTSGTHQFQYDESWVKQPGSRPISYSMPLRLQCYRGDEAYNF
FGNLLPDNPEVRNRVVARYQADSIQPFDLLSCIGQDCVGALQLVAQEEALPDVRRIEYKP
LSDAELEQILTSYQQGIPLGMIREVDNFRISISGAQEKTALLYLNNRWCLPSAATPTTHI
IKLPIGKIQSHAYSIDLSQSVENEYLCTLIAKEFGLPVPHCFIMQVGKVKALAVERFDRR
YAFDRSWIMRLPQEDFCQVLNVPSARKYESHGGPGIADIMTILQGSVMPEQDRYMFMKSQ
VLYWLLAATDGHAKNFSVFIEPEGSFRLTPFYDILSMYPVFDGRGLHPRDAKLAMGLTAT
KGKKFAIEQIFPRHFYQTAKAVGFEQAQMEQIIDEFTSNLNAVISRVSAQLPATFPTQIS
DSILNGLSIRTQRFAHSPSE*
>Translation: 14154..14408 (reverse), 85 amino acids
MKVTSAKQLSACLKDARRLQKLSQGKVANKVGLRQDTVSCFEINPESTKLGTLFKILAAL
ELSLDIRPRTDPSDSPSSGWKEEW*
>Translation: 14829..16241 (reverse), 471 amino acids
MKLPVSLPDELLLSRLLRYVTVSGDNGDDFVSKVFGSRKVSIHPFLTARLEQLAGWSLEN
AEVMLFQQTLAPLFLFFLPTYADRLKRSMLTGDGAEAHRASQLSLFGCGNSLFLKWCPVC
AQQDLRQYGVAYWHRTHQIPGVTACAFHPVLLDKLELVRRQRIISELLPTLTDYPRVAFD
VEVQIARFGFNLLQLLMGGIPRLDTALVYRSKLSELEFITANDRVRRKRLMENFCADLKY
YRPGSDTPFPRHPHDHRYLPQLLEPSTSHHPFRHILFAWWLFGEPEKMLFTKHFCAASLQ
PIPLKSLEGKISTEQQCLKLLRKQCSLNEIYRRTGKSRCYLRRLALLNNIPLELKPKKLT
GECQKMIIELAYGGMHRKAISERCGIGIGSVEQVISSQPGLVEHRRRCHWESKRRRCRLE
ITKYLILHPRAHRKDCKVQCNAAFFWLYLNDPVWLDSALPEPIKPVGKFR*
>Translation: 16262..17710 (reverse), 483 amino acids
VKLEKAKYRSAILPEHRGNPLIEALPAKHTDEELVDKLSFYPSHSFEETQLAPFERVEYL
TRLKDLRQPLPIYLDCFRAVEMAIKEGYSVKNPLSPTTMNYLHYPIDSRPNIEPRTGYFK
PKGCGITVIGESGVGKTCMIEQILGCFPDTIEHSQYKNNSIQLRQVVWIKVDCPDDSSVR
ALCHKILSELDSKLGFEPTKRAGTIPLLLDQIEARIKSSFLGILVIDEMQNLNLAKTGGA
DRLLGFIHNLVNNLGIPILFCANPPFNQLLSKTLKAARRAESNGYFDVVLMENDGVWELF
IEELWELQWTNVRTPLTGELNDKLYELSVGNLDLAVRIFREAQRYVIGCGDERITGALLE
HAASIAIKASKAVTDEIRRERSITALKRKRNTTSLLASTDIARTQKTELVAIGGVPQSIP
GDLSRPHHPEFADALTILQTADDLFERIDNPDLIQHAAAEERPLELLRQEGVFCEHPLKV
FA*
>Translation: 17700..19853 (reverse), 718 amino acids
MQVERNSVWHVTRIDGIKDGTYRVLEHYANDDLLIIFRLHDEKSLEKPVPVQLSLFLESA
KSGNCIISSYPIPFYQQISEEEISPAHRDKRNKHFEMIRDLISNPEILLDVVLNQRSKIV
AGHAKELGVYVQKIYRSLNQYWRYGQGINALLPAYKHCGGSGKSRLSGKAKRGAPIQLST
PSMVAPSGVNTTEEDKANFLLGMKKYGLKGKKVSLSRVYEQMLKEIYADELRSAENENRD
PEIPSLRSFRYWIKKLIPEAELIRRQTTVGDFERNRRGLRGAATDHTEVPGSCFELDATV
LDVHVVSEFNRNHVLGRPTVYCVVDKESRMMVGLHVSMEYASWRAGRQALVNSFTSKKVY
CARFGIEIEESEWPCHHIPQRLLCDRGEFICNKPEELAVPLIGHLSIAPPYRAELKGIVE
HRFQILNEKLIHELMGTTRGRHYIRGDRDPRLDATLTLSEVTRLLIDQVLEHNSSIFDGL
AGQTPLLVESGLSPTPLNYWNTHLKKHRHALNKADEADIRARLLPVEQVSMTSKGIRLND
DMYYECDRAEFEDWKVIARSNGRWKLEARIDQDNASFIYVRLRPSEGFTRCTLMSLSSSF
EARHRADVLYFEDWKKVAKKSSKPTSKSIERHNRRKIITANAREELKKEPVLKTKSEKKL
GIKERRREAIMEARIASDNSNYTESSENQSLVDRLAADRASKVVTLLKRDRSSNSET*
>Translation: 19843..20664 (reverse), 274 amino acids
LGRRRKLEALADFQRALKNKYGLGEGDSYKPWLRVQDVRSRGNSGKIQGIKVNREHHMLS
EHESCFFYIAEFCDSVIDIREQFPLLPLDLSVKIAKTFGVDHPIVPGSKSPNVMTTDFVL
TRSDGMNTWYEAVSVKPAEKLSDKRTAEKLDIERNWWQLQGVPFHLFVMTEQNQIQSKNI
QWVTAPVRQGRKFPTDLVESALALISLGTVLIEEICEGFVREIEIEHDDALILLKTLIAT
KMVDVDLDKPIADTGILKVIKIPDYKVVRHHAS*
>C26R2((4..690 (reverse)), 229 amino acids
MKNLARNLTLLTALLLAGPQVWAIDIGPMTAIMEHDEEFISRTVTNNASTPKLYELAAYR
ITSPTADEAILPMAPGELLFAPKRFVLHPDQRQHVKLYYKGPGDSQERYYRVVFTEVPVA
QAGIPDNAGKRSAVEMTIALQSILVVRPRQERFEYRLDQAAGSITNTGNSFFEFMVKQGC
DQPDSMADSKYLLPGETYRNPKISQSGNQKLIVHQSRFVRVGKDCWPD*
>Translation: 717..2342 (reverse), 542 amino acids
MKMTKIVISACFIGGMLASVGIQAAVSKTVWGDAPLRNFLFIENQEDNNLFVAPTDALDP
RLTGANAWTSLKGNGQVSLAYVDNGYNTDINNWNVDMWEVGPIHRPYTNQRCIMTYTRCD
PDTAEAVNKPAVVDDQGFYGLIGASAGWGHGKLSPSFFDYLRSMPVGSVLQREMNLCRTK
QNYDAASGARCINQSSGNWYVRKMQHKKAGHIKFTQTNAISEVTVDSNGNPYVLPGSRGC
ENYVLGSRDGILCRFLDYNFNEDGSQSYSEPYLYTNVKNSALNSAIASADLQMSSDLTSW
VNKGGRYNVSKLRGQTSVYLFMSSNFFKQVVKLGLQDQLTRNLINFNMRNGHAPESGYYE
FSGTTEIIIKPRHFSVSILSSEGITNPYREGQIGKDVLSFQYNISDSGPVSADVLEMILA
QDKGTPYQGYCTFYPADSQEPESAVPIPARLVFDSTRYGANYHHPIGCDRVPVNIRTLAI
KDSQPAHNWIDPNGNPGITRFYLLKLDFDLTDPRAAQTTEGSMWEGERHQSGTLTIKGSW
R*
>Translation: 2347..4821 (reverse), 825 amino acids
LPKFETMVRDMLKKACLLPASLLIALSASASASAPLKIANVIIPASFANALAEGIAVPVR
LQYQDQALSLDTTTEESIGNATLILRDGALHLLNLDFNQGQSDVALRQELVDLLQQNQLR
TFSSDGRLVINDSASLQLDLIAMLLTIQVTKAAFGEKRVSTTKTSLTPSVAALTSVNRYN
LGYSFANSRQAGSSSTNFAQLNSLVGYSEHHLDLDGSLYNLGETNQSGSLYRAMYERDIE
DRRFAAGMVSTWDLQTLGGVSALNAGRIYGISYGNQARSRTVNESESTTPIQVFMPSAGE
VRVYRDGKLIGLQNFSIGNHRIDTSRFPHGSYSVTVEIHIDGRLTESSNQRVTKLNSSLG
FDQEWGWQSWGGLMEASQDGTRSPLLGLSLARTFETTNLTLTGYGFKDALVSESQANWQL
TDRISTQLQGMLASDASWRLSSGVTAQVHDNVSFWLSQEKLDTGNKLTTAALDLYTAGIS
INLSGWHDKLGNLSFNTTHDREQGSDRSYIDYYQSLYSGRYGQLSLRTSLQSSSATLSGF
NNKSLTLDYSIPFDNLFSLGMSSNEEGHTTANLSYQKRMEGFINTATLNGAKVINGAEHN
DLALSGTLGFENSMTGGTLTLGRSQGGDVNGNLIARGSVITTGDEILASSQNRSGSGLLI
DTGIGKEGKMLAKINGQEYSLDGSKTFVALSPFQEYEVELLNSKTTKDSYDINTGKQRYT
LFPGNVATLDATRSVKEMVTVFGIIRAEDGSVIANARIDNHIGTTVTNETGEFSLDVDKA
NPVLNFKHGNEFCEAELDLAQQSGAAWVGDVICRGLPTYAMVRG*
>Translation: 4872..5534 (reverse), 221 amino acids
MNLKMLMAWMLFIPGICQAINVGSVTTFIDAGSQDVAKEIENASDQARLVTITVTRISSP
EEGGQEMPMEVDGELMLSPSRLMLPANAKNNVRFFYKGPQDGKERYYRIRWLDTALSMDD
QRNERRQAVATTSAQIGTILVVTPRQQKFDYLLQGDVLINKGNASYRTVAYGTCLKQRRE
QCKETYYDLPGKQRQFRQVDLRDPKSHVGLWLGQEFVVIK*
>Translation: 5594..6166 (reverse), 191 amino acids
MKKTLIALAVTGLGLAATAQAAVEASAVATWQATAKKDTTSELVVTPLSSLSFQYAEGIK
GFNTVNGLFDVAIKGDASATSFTLKAKKLNGTLNHLGGNSTVDVGVLWGGAPVSTTAYTT
LIDTAAGISGGNLSPIAQGFKEDTQRTTAQGSFSFNIESATANGSTATFEALPDGLWSGE
VNVEFVANWV*
>Translation: 6768..7391 (direct), 208 amino acids
MAKILIVDDHPAIRMAVNILLKQDGHHILAEVDNGVDAISYARKNKPEMVVLDIGIPRLD
GIEVIKRLKDMDASIQVVILSAQATHHIMVRCLQAGADGFISKLDDLSLLKNALDKIGKG
QLYFPRDIIAGARHAHEVDRTDLLSALSDREMSVLLLICQGHTNKQIAENMLLSEKTVST
YKTRLMQKLNVTNMVDLISLAKRQELL*
>C27R1 (reverse), 53 amino acids
MMTFFLLKLVELRLLSQANILYINQDVVLHIFDIFQATLTSSQFHRLTYQLW*
>Translation: 904..1485 (direct), 194 amino acids
MKNKALIVASVLVSSITVAGVAHAAATNGSVQLNWQGTTPAAQITPTGWSFQDALGQPFV
PTTTQLTFQKETDGSLSISSVSNINFSIVPASSTLNTVGAYLGSAPTSSGFNSARQLSLG
ASAQPNNNEVVILMNNQPLKVGAGNPTSVTGANGSGSQAVSIGLAAKAAAGSFAPSSVVG
FSVPVIFSVDVNA*
>Translation: 1550..2242 (direct), 231 amino acids
MYLIKSISIFFVILFFNDAYAFSVDSLFKVDNGKENYLLLKNTSGRTEFVNVRLSHIEVE
KGKSVEREFKSDDFMQWPVYATPSSVILDPGGAERVSLVRVNNDNFDDVLIGISLLPDTL
SAFGNSVDISVGYKTWFLIPGKSDFKGELLASMKDASMLVLDNKTNKHLSIVLSQCGADT
FTDNDCASTLFMLSGTQKQINLSKLKKLSDSKIYIRYSDANQKTVKFITM*
>Translation: 2256..3638 (direct), 461 amino acids
MKKPIFVFFSFFPLMLIASEDKNVLALNSFPTKGDIQLASSERYDVNMAAVGKAESMASY
LSSHFANGLSFAKSEYAKQLTESMEKVKIEIPFVAEGEFKGVLSRNNFTLSSADDFRQFL
TVNDIKNSNEITESFLKGIETDPSCQGLRAECVISTRTFAIVIDYYNKKIRLFIGADWIG
REEKEDEYLHIDGDNVVTNKMSLFFNSNNTGDSFTLNNKGYSGFSDGFFYHDITTNESGS
ELNDASYTWLQENKKIQVGRVKFGQYFNYAYGKSHLANSLFQGVIAGTSEQLNLNSSSGK
LTFFSPIPGIVTVIKSKQEVLRKYVSAGIGNIDYSELPRGVYQADVTITSDDGAFISSIP
SFIINDGSNFLSGIEVYTMYGASGEHLLPTYGAGISLPFSKNIVFSSSWQTIDSEQFIQL
GSGYRNDSLDIFMGLTDSRISRDYELTMLWGGAIWQSYCK*
>Translation: 3940..4674 (direct), 245 amino acids
MLSSRVSGQYIGDYDDNTSYSLGVTTGDNDNNINAGVSYNGAGAKIASRVLASNQQGNAY
GMQVDTNQILSRNGVEFLNPSRNGSYDSYIYLDENLSNDVNVNIKRMGSERSEFIDGNNV
VSGVDAYKRYTVNAKVISGDYIFDNASDNYRKTIDLIPGKSLHIRSSRRPVIENILIIDK
PRKGLRCHGDACISISNIQDNLYRLKTLSVGEVDLVSQEGFCHRLNQHDRDIESGNLMRV
NCEI*
>Translation: 4664..5239 (direct), 192 amino acids
VKFNIFLFIIALAFSQQGIAVVISSDKSRIEDSLQLSATIDLSDEIFLGTLDVQVLSPLN
EIAIWNNATSSFNDLGLFIRIARLSPTPFKITVLRDAYNCVFGPTVISNKTNRNVFSSPE
YVYTLRSSGTHFQNGQYQLGTESWQMVENDKYISDVDINIQLPQISSAVLNQLNMHEGRC
SGHSIFILSLA*
>Translation: 5200..6018 (direct), 273 amino acids
MFWSFYLYIESCLKEKGGNCVKHIIFAMLSMVSFSSFADSTINLNLSIINQDVSASVQGV
GASVAYQGSDGLIRIRDNYPDFDNFNIMTVGNQQGAQHRWNSLFGINLVGVRYGHRLSLK
GKLIGSSFGFSNRSNSAFTSAFFNSGCLSVSPQFAGADIFEITASVDVNNNCTGATFQQV
YTSNPVILTHGIYREFVFSLGDVLNSSSYKKLPPDEYKGTTTYNGDGWLSRVPRRPYQPN
VTMNMAIEKKPFFSGMVFSDNAPQFSVLSYQC*
>Translation: 6385..7122 (direct), 246 amino acids
LYNKTCVTLDNKELVSYYQPIFDTNSNSIIGLEALVRRKDESGNILLPSEFIPNLEGSVF
MPCLTEFMLINVIGDMKYFPQDIWVSINVSSDELESGILFDLLSHFNFPYQNRLFFELTE
RSPISHMEAAKIEVNRLADKGYHLKLDDFGTGFGTFSYIKTLNIKSIKIDKEFTDTILDS
THNINVLKGMISFAHQCGLEIIAEGVEHAKQAQYLKRHDVHLQQGYYYYKPMPIEDMMWY
MYGRP*
>Translation: 7250..8029 (direct), 260 amino acids
MMRADELIYYTDSDPDGKLNQPVMVLLHGFFMDGRMFKHQLEYFKSNHRVICCDFRGFGK
TKWSKSEFTLDDLVDDILTLLSHLHISSCVLVGMSMGGYVAQRLLLKRVDLVSHLVLIAT
QAGCDNPETITAYHQLRDAWANHQVRDEIIDSLLPIIIGDDNEETRFWKAVWREYHYDDI
YHSMTAMTSRNSIDLSCINTPCLIIHGRFDRGIPLCAAEALNRVLQHSKLVIIDSECHAI
NLIHGQVVNDEINSFIINN*
>C28R1 (reverse), 96 amino acids
MIDVHQKILLLLFIFIVIYIFLFVKNKGKKVTYELKVKVIWLTLQTFTVFTLGQILFDNS
VSIYSWDVVSAIVIAVLLLFIDLTHQLSELASKED*
>Translation: 437..1024 (reverse), 196 amino acids
MIDEIHSLERELTSKLNIIKAFVSDNKLKFPDDVDQDGILSMCTLMDDALNDVREGIEEE
KELRRRIIEVQEILLSYKTRINNLQYRKTRLNIAAVISLAFTCYIVLVTGKPKETIDYLF
VGIFVFLLYVVVDLFRLSKKVKQDEIENQKNIIECQEIEKELLERTNKLHNSLVELSAST
NDMISCLGIDGVNHD*
>C29R1(direct), 718 amino acids
MSEHTDKDYSLGSLYLDPNNYRFIDKDEYIPVSDVDITDPRIQKRTAILVAGKRNEEIKD
LLDSLKQNGYLPVDQIQIKKISDKKYLVVEGNRRITALKRLQEIHDEGGDIGSLNPDVFK
KVPVVLYTGDNPSKHKILMGLKHISGNKKWAAINQAKLIESLLTEDGLTEEFICKSIGIS
KQELRATQRTLNLISLYKNSDYGDQFKSEKYSIFREIIKSTKIKSWLNIENDDLDFSQIN
KSNLNRLFSWISESERDIEDEDIDDQENYITYNELPIINTALEIRELAKIINDESAISNL
ESTRSLTEATLSSEVLGKNKLANAITLIREQANVAFNLSSMIDDSNISTISDSVSRLQAL
LVNRTYGNSDNQDLILRRPLFNALGSHFQSIHLGKFKQFDSIDIPELSKINIFAGINNSG
KTTLLEGLYLLSRMGDIKDLVNIYKYRRKSLDIASTQAQFDAMPSQFLISANFNGRDIAL
DGQKQFDSDLKNQHGFIGSVQSCCIIDSDTTNHSADFLVKNIIYKSNRNDILCNSLISMS
SSTDDVDVFRECYVKSVKNGAKRKIVDFIRANIDDKIIDIELIHDGNTFYVSHIDDERSS
ELSQYGDGLQKIFYLAIKIAACENGVIFLDEVENGIHKSLFWEFARLIHSFTTEYNVQLF
ITSHSKECIDAFLSLKEYVDDISSYSLGKDDNGITLKRYSGKQLEKLIEYMNLDIRG*
>Translation: 2404..3207 (direct), 268 amino acids
MNITFIYCEGPHDVAFISKVLQSLDGFLNLNKKVSDLPKEIAGIVSQAIKNIDLDKIRVD
KPLDVFMPSQIFQCNEDHYYLLYSMGGKNKLQATKENIEISQHLEPIFDRIAHLIIVDAD
YEHLENGGLPATVAYINEQFREFLPLPLHGKVSTVKTVHFGFLSLYVITDNEGRQGTLED
VLEGIIQPTSLVEPADTYCDKVVESEVINKISNDQTKRQKAKLTVISQAFHPGSSLAVGI
YSDKLINAEAINDLQCVDDLKTVLSTI*
>C32R1 (reverse), 283 amino acids
MQAVKLNNDIEMPLQGFGVFQMAAAECERAVIEAIDAGYRLIDTAASYQNETQVGNGIRL
SGIERGELFITTKLWLQDANYEGAKAQFERSLNRLQLDYVDLYLIHQPYGDVHGAWRAMA
ELQQAGKIRAIGVSNFHPDRLADLMAFNKVAPAINQIEVNPFNQQLHAVPWMQSRHIQPQ
AWAPFAEGRNGLFQHPQLTAIGARHGKSVGQVVLRWLYQRGIAALAKSVRKERMEENLAI
FDFELSHEEMVQIAALDMAVSAFFSHRDPAMVEWLTQRRLDV*
>Translation: 1067..1273 (reverse), 69 amino acids
MAGIISPVVQSGLPEHQDSAQYRAGRFHNLVAGLSGVAILKVIKTRLPAARLTGSGMVAV
HDMPMTNN*
>Translation: 1393..2376 (reverse), 328 amino acids
MQTRQLGHSGLTVSAIGLGCMGLSFGYGPATDKAEAIALIRRAHELGVTFFDTAEAYGPG
DNELLLGEALAPFRDKVVIATKFGFKHGKVPDGLDSRPENIRAVAEASLRRLNTDVIDLF
YQHRVDPEVPMEEVAGTVQDLIREGKVRHFGLSEAGVDSIRRAHKVQPVAALQSEYSLWW
REPEQTILPLLDELGIGFVPFSPLGKGFLTGAIKADTRFEATDFRSIVPRFAEEARAANL
RLVEVLGDLAANKGVTPAQIALAWLLAQRPWIVPIPGTTKLHRLEENLGAAAIRLGNHEL
ADIDAAVAGIELEGGRYPAHLGKLVGR*
>Translation: 2582..3550 (direct), 323 amino acids
MINELRSITTFVHTAELGSLSKAAEAQQISPQAASKALGQLESYLGVRLFHRTTRSMSLT
EEGQRFLEAAQPALLGLQQALTAARQTREEFAGPLRIVGPRSVVQTVIGPLLGEYCRRYP
DVQPDIRLDDRVGNWVEERVDVGLRIGISPQEGLIARRLFPMQLIICAAPAYLRKYGVPL
TLHDLALHRCSAFRHAGNGRLIPWYVKMGDELQEHPVRPALSTNDEMVELGAVLAGDVIG
QLAGPTAAAHIRAGRLVPLLLEHMTQRLGLFLYYGSRAAQPARVRHFIDLAIASLADNRA
YVLDQDELEQAHRTGMASLQAT*
>Translation: 3599..4237 (reverse), 213 amino acids
MRNVLILGASGQIARWVVKGLAGQGDLRQTLLLRDPKKLSGREPANARVVIGSVLDKPLL
KEAMAGQEIVYANLSGDNLDKQAQAVIAAMQAAGVKRLVFVLSLGIYDEVPGKFGEWNRG
IIGEELKPYRRAADAIEASGLAYTILRPAWLTDEDEVDYELTAKGQPFLGTVVSRRSVGD
LITRILVSPELHLGENLGIHQPGSEGDKPYFM*
>Translation: 4287..5216 (reverse), 310 amino acids
MSHVLNLTYQNLGWQTAADLYLPPDFDEQKRYPAIVSTHPIGSCKEQTAGNVYAKGLAAA
GFVVLVPDASFQGASGGEPRFIEDPAIRVSDIRFAVDYLQSLSYVDSDRIGAIGVCGGGA
YTIHAGITDHRLKALVSITGVNYGRLIREGFAQFKPLELAQSIARMRTAQAQGSATEPAD
LLPESVAAATAAGITDIDVLEATEYYKTARGQQPHGATRQLMSFTGAVMGWDAFLHAEVL
LTQPLMVVIGDKAGGFGAYRDGWEIYGRAASTDKHIVVAEGWSHYDLYDKAEPVAIAMAS
LVPFFQRTL*
>Translation: 5266..6138 (reverse), 291 amino acids
MAAIVHFPPHFDERKQYPAVVVSHPGGGVKEQTAGLYASKLAEQGLVAIAFDRSYQGESS
GEPRQLENPHVSSEDVSAVVDYLTTLPYVDENRIGAMGICAGAGYSANAAIQDRRIKALG
MVSAVNIGQMFRNGWDNSVKDADATGYLAFGSQARTEDATGSGYATIPLAPLREEDAPNE
ELREAWEYYHTPRCEHPNAPGFALTRNLNQIITYDAYHKAEAFLTQPILAVAGSVAGSKW
MSDDLLARAASTDKTLHVVEGANHMSLYDVPRHVDEAVAKLAPFFLRTLN*
>Translation: 6307..7227 (direct), 307 amino acids
MPIEPSLVASLTWFAHIARHRSFTKAATEMGVTRAALSQHLKGLEQQLQVRLLNRTTRDM
SLTEEGQRLLDVLQPSLTAIERVLSELNDSHLEPSGLIRINSSRIAARLLIEPHMGEFLA
RYPKLRLELVMADGFSNIIADGMDAGIRLGESLDEHVVAVPITPPLTMAIVGSPDYFRQH
GMPQTPGDLTRHNCLAYRFTSSSTIDRWSFTSPDEEQHTQIVDPKGNAVFNDDDSMLQAA
LQGVGLVKHLDLRVRQHLSDGSLERVLAPWCPPFPGFYLYVPSRAQMPAKIRALMDFLIE
KRALLA*
>C32R2(direct), 126 amino acids
VSVTQFIPAQPNEFAYFDIQTSEACDVVLERHPLIGFLTKAYETGQGEVVIEAWPVSTIG
ENVTPNFIQRHDGTFTDTQGERTCYSIIDMMYERGFEPDNSISLPPENPKELSAFVWRPL
RNPSE*
>Translation: 816..953 (reverse), 46 amino acids
MALQSVLDYIVVHELANRLYRNHKAAFRDAVDKVLPDYQKQMGQG*
>Translation: 1462..5610 (direct), 1383 amino acids
VKGWPPYVYVDAEGQYSGPLIQLIRKLSEKLGITINYTPFFTYTSAREALGAGEVDILFG
FFDSERDEESISLNTINILTMPRSILLREGYPIPSLANAKEMRFGCELGSAHCSALSSLG
IKKIITVKSDQEGVVLLQHRMIDGYVADRPTLLWHQEYDESSLQLVMPSWLKTSNMVAII
STQRNKEFKNMISFGINQIPLSERQDFFDKPQFGKINEFRAFSLPSLSQVERHWLLSHGP
LRFAVAPYWSNFSEIDKHGQLKGYLNDLFNLLRQRTGLIFTLVPTSSWEESLRLFDDRKV
DFLPGITPTENRKKTMLFTPDYASAQRVIIGKSGDDEITTLSELKGKRIGIVSGSYEETI
LRESGAIPITFPSNNFLLPQLDLGNVDYILLPVSNVQDSITKNFNQRYAVVYSDENLNQP
ISMAVQRDAEILQGILTKALQTIKPDELANLQRRWLNLTIQTGLNPEKVVLWGSIGTIIF
ISISLLFILWNRTLRRQVIRRVIAEKCLEEQISFIQLLVDSLPTLVVLTNERHEIIMSNY
SYRDVFFSGQDLKGSYNTLLDSHLSKDIIDNIISDDKHIWETGVELSGNGEVKLKNGLMC
QLLYTKKLLVNENGSRLGILTVLTDITELRQAKVHAQEMEARLTQLTDNVPGFVYQQLYR
SSEDSKIIYVSAGIESSLGVTRETLYNLNSLLAAFKHVGITIDESKYVPLFIHQVTKEHQ
LDLVFELITLSGEELSFQLKGKVLPTNDNGFMLFVMVQNITTLRHQARELQHARNIAEQA
MQARSRFLATMSHELRTPISGMHGMLELLEISDLNENQKYLLRNVQGSANNLLYLVNDIL
DFSKIEANQLHLDIQLCKLHIVLCDIIRSHTSIAKAKGLIVNLKWGLWVPIKSYFDPVRI
GQILSNLLSNAIKFTAKGEITISINWDDNQLTIAIKDTGIGIPHEKINRLFTPFEQLDVD
ITRRYGGSGLGLSICYLLAKQMNGSLTVESELAQGTCIIFNVPLCKEEQTFQPLLGTHWN
TLDLSHDIIMMMKSLGATLSEIDDDAVRKGIESRLLADEDSLKRIFGNQWQEQLLMIPTG
GIIFSQHEQARTRLNSSKWWRLGNAPTYPDLLCEVSELLISNQSESIYGPQTPILLDGYV
LVVDDHPINRELLLRQLNTLGVTAKAVENGQDAITYWNRDNFDLLLTDCHMPFMDGYSLT
KQLRSMGENKPIIGVTADASEEAVSNMANAGMNDKLFKPYTLNTLWHILNKWLPDSHQKK
SISLEIHNEETQEQISKSWIGLFGNEENARTMALEYIRSNTQDESVIRKALNEKDLSLFP
DAAHRIKGSAKMVGLIELADSATQLEAAVKGLQWEECVSAGERLLALMQIVKNDIGVWLN
DK*
>Translation: 5600..6817 (direct), 406 amino acids
MINDLDNLIILVVEDHVFQRKALIHQIKSLGYQGLLEASSGEKALDICLNQKVDIIFCDL
RMPGMDGMALLHKLSLSEFDGSIVISSILDNDVITAVQRMGESYSLKIIGRLEKPCSQTK
LKEIIERHNVKKFQPKKNKDIYLTVEDLNRALEQDEFLPWFQPKVALSNGRWIGVEALAR
WQHPIYGLLMPSDFIELAERHKLIGYITNIIVNKCLNDDLIWRYNELQLNVSMNIPFTSL
IDSELCAMLIKHCKQSKIDPKFITLEITESAFTQDLGRSLEILTRLRMYGFCISIDDFGA
GYSSLQQLALLPFTELKLDCSFIENCTHDLSKLAIIESSINLAKRLGLNSVAEGVEDIDT
WKLLSQIGCDACQGYFSGYPMPSEQLQTWYGKWLDTLSFLTKKNI*
>C34R1 (direct), 295 amino acids
MEKNGRYYLGRVIKINLSQTELMNAIISSPIITKGKFDWTITDCVDARDNSIPFVYGKLS
KYAKDGHANVVDEGSRSQIKADVPNLVEASSPFIYLPEFSGIAYLHVWNGIQEDVFPRRF
KSIVEEVFGGFMISCEIDPLSDYTEFTQKLRNISTLTEISGTVSPPNPLFGRLWGELNDY
ISKRNASEVTVKESSSKLSGIKSKLIELMDGIMKSKDYVPETPADIGDAVILMAADGYGR
GKVSGISDDGEEVVIKTSDTQKSFLFPKDPNPYHLAVRAKEYFAATSIERDMKH*
>C36R1 554 amino acids
MLTYTQDIKEQSRIEVWSRAVRKLTVDREKQKILDTNYIRRLWDYAFDEQLKNCQPEERF
IDSWVSFSNGLYSSKSPQQLKIAYLCGPEPENDLSIMLELGIQIENVWAIEADTKSYSAA
LKSVRDKYPTLKIFKGAIAQLMSITSFKFDIIYLDFTAPLFSKEAKPLLTINAVFEHDAL
SDLGILVINSSLPEKTDENINFLASYFRSHPFLENSIYSGDMSDSFFVEGADCHGYISDD
EDEDEDEDEDEDEDEDDKSFKELIKQNFECAYNAFSTHYPTIMASYIQPILRVGNNTTLK
NMFFSKSDVNIKNSIVQMETMPDYENEELPKGGEVFENHEDYPIWNFLIRLKDSEDSLSK
YWHQQFITKNKQLSVFDGVKHYDLLRTAKYSYEDILSEDLSKSINKVIHALKDPHGGVFC
DVPLPHLWIELALNHLGNAYHANTNSHWRAKYKAKTRDMYLDLFVFDNCRALYEWLPMIN
LYGEDMSTVERQIIVRACMDAITKQNHHSSFFSYYGANLIGIGTKRWADFGELQERYDLN
ELYENELSQLLEK*
>C36R2 (reverse), 44 amino acids
VADGGQLHLVQFQMKSDHHDQVVLDGQGGWWGIVGDLALFLSV*
>Translation: 373..2985 (direct), 871 amino acids
MSIIQEIYAWSKGLADWQQDAIARLYQDRSLSTADLEDLYALAKAEVGIPDPDGRISKKL
QDTQVAPPADPARVVQLAAIKGLVNVNALANGGSVPIALAGLTVIYGENGAGKSGYSRIF
KHACRARDRREPILPNANLDPKDVGTAQAVFEVVIDGTAIDLPWQYGVIAPEPLSDISIF
DTHCARAYIDNHGDFAYTPYGLDILEGLVGACTKLKARATQEKAANAPSDAAYAVLMREQ
TAVATALLGIPTQTKPEHIENLATLNQAELDRRALLTKTLAEADPKQKAQATHQKAARLK
GLKDRITAAITLIDDEKVTQLKGLIDKAKSAKAAADLAATEFKQTPGQLAGTGNEEWKTL
FEAARTFAKVSHPDHEFPVLPEDSACPLCQNMLGQDGAARLVQFDTFIKQAAEKAAAEAR
EVAATAYKVIKKAALDIIFRDGLVEELTEIAPELAAGCSTMQKCLNTRHQLVLQAAATEL
PWEEILALSNDPRPGLVSIIEGLQEQAKALEATTDEKVRAEMMAEKRELDARVRLGEVKT
AVLEAITKHEICRKLQACIDGLDTRAISRKSTELSRTTASKELADALNDELKLLKVHQLQ
VVMKPESPGGKTQFKLVLQLPGGGSPAAILSEGEQRAIAIASFLAEIKLGKGRGGIVFDD
PVSSLDHRRRWEVAYRLALESLTRQVIVFTHDIYFLCILEQKIEELGSMLSKNYIRRTAQ
GYGVHSQDLPFDVVGTKDRLARLRQELVEVRRAQKDGDEDEHRRLTALCYGRLRLAWERC
VEEVLLNGAVQRFGEGVSTQRLKSVVVTDDDYREVDAGMSKCSKFEHDAATIVGRLPIPE
PDELEQDIARLAAWRDTINRRLIDTAKTRS*
>C36R3 (direct), 412 amino acids
MALGITALRKMLGTTHGGKKPIRKVDRGDGLNAFWHPSGSVSFVFRYRFGGKNLEVTLGK
FTNNSAGIDLEEARRKTEQCKGWLAAGHNPALMLKLAKEERLKPVTVEDAICYWLDNYAA
KNRKNAPKIRQQFQKWIFPKIGDLPLIDCETRHWLVAFDECNKQASVTAGMLFQISRQAL
KYCRVRCYAVSNVLNDLTIADVGKRGGKRDRVLSLAEIHALMEWIQSPSSNTYYRALSLL
LLSFGARTREVRESHITEWDLAAGIWTVPIEHSKTDQKIVRAIPERLKPMLAELIATAKK
NKTPYLLGQLKKVSTVATYGHKLSIRLGHNPFWTFHDLRRSLATHLTAAGIAPHVIEIIA
GHSLKGVMSHYIHDHRLSEQKATLELWQSIIWNSTASSNIIHLNKATGRHQ*
>Translation: 1423..2457 (direct), 345 amino acids
MKRCDLPDTDYLKITKAASELGCKVEDIIHWAANQKTTLYLMLEESECAVIIRNLTPTQP
NATFDKQMEAQDRLVNATLKITQGEFGLARLHFNDVRPGKLLGGAPMFYRFSYGGVTYPL
TMMAKASGLWTLGHSFAKQLETHGVVEFRSFFVTHGYLLTLDNPIDGFQVSIVPVTSAKN
PEVPDCRVLPEHLWLTQESMKQLLRNTARHSSSSGSSALEKSPRYSTKKHAMLIFLTELL
VEHDDALATIAVERNNLTSSHYHQLVIKLCQALQCPDKELIRQLIKRCAHTSAGFLFLTN
KPFEEWSNTAIAEAIQTLMCSRPRDQIQSQLANVDKNTIQNWLN*
>Translation: 2571..2756 (direct), 62 amino acids
MTSQKILSITTVCDLVGRNRRTLWAWVRDGVFPEPIKIHGKTVGWPESVYQQWLAELMES
K*
>Translation: 2756..2980 (direct), 75 amino acids
MAKSPFSYRSLAAADSGTLQPILKHKDLQRVLGCSRTTIYRWLALAKLPAPLKHSNGRIM
GWTRQQIEALLTVD*
>Translation: 3151..3726 (direct), 192 amino acids
MPGINNDSSLTLPLNYEYQGHAWAVMNNIRIRRDIMDGIFRLLERFFSKTSKLLAIRLEL
KMQQGTDNNQPISRFCRQFKSTLIQHYGPCYHGYIWVREKAKSAAQHYHLALLLDGQKVK
HSDNVYRLAKAEWTYGYLALPMNPFYFVHRDRLDEHRLLVYRLSYLAKTKDKGKRPPAVK
DYQISRSIRKQ*
>Translation: 3723..3785 (direct), 21 amino acids
MNDEKPNLCTQHTNQDQAAE*
>Translation: 3787..4233 (direct), 149 amino acids
MGLLERKRFWRHHQENFATLVLLQGISIKAYAELYRLDLRLSYVKFRELGSADLRRRFWE
RHRQQYQSERAENGLSVEAYIKTHKLHHKTARLELKRLPMSEEWKTHCRRYALQSERKHI
TIAQYAVEHGLNPSTARRYIRKTGTFTL*
>Translation: 4596..4958 (direct), 121 amino acids
MTFQPSELGKKRSRRLRKKLHLDEFQELGLHLVFTIEPSEVDFEEVLDRWLEYIEPQGWI
FGGGGSLSGHEISGYLCQSAKGSLTESDRKEVANWLTAQPWVIEHRLAPLSDAWYGSWEE
*
>Translation: 4996..5607 (reverse), 204 amino acids
MKKISNLRLVTALTVAMVSGGYAALACAEDDGGWSDLGPSSPAAPSPQDQGHGTIKFVGA
IIDAPCSIAPESVDQTVQMGEIANSLLNKQGSTPLRPFEIHLEACDFATAASATVTFSGI
PSDDTKHALALNGGGSGGAIALVNKQSGEEIVLGTPTKVSSLVNGDNHLKFGAKVVSTVA
ADGSNPPVPGEFDAAADFVMNYQ*
>Translation: 5694..5933 (reverse), 80 amino acids
MDDILIFFNFWFYGFVASWRQAKSEPFSSVRLGLIRRLGEHVENSSLQDEIVKLFKINIC
YFTRVGANQRVGFIWAASI*
>Translation: 5932..6975 (direct), 348 amino acids
MIFGQKRLAIVVSSLMLGLCTGSANAAENGDSADLYFGAGAGFTHFQGLNKINGVENGTE
DATAANAFAGYNLNDYLGAELGYIYAGRGNTDGNRFENQGGSLSLIGRVPLATDLSLFGE
AGGYWAHTDGLGTKDTKVSSLFGAGLTYQLTDALDLQARWRYITDVADLHSSDYHTSTKP
NQNMTTLELVYHPFRSSYVEPVAVERPIPAPEPVMVDKTFELSSDVLFAFGKADLKEEGL
QTLDKLYQDLANARPKEGEAIVIGYTDRIGSAKVNQHLSEARARAVADFLVSQGLPASKI
RVEGRGADDSLTGTQCDGIKSKAKRIQCLAPDRRVEVRLTGIKSVQA*
>Translation: 7271..7405 (reverse), 45 amino acids
MKNWHHLVSWPQISPGAMIPPIGQHMVSSWNLLWLVTDNSGIIR*
>Translation: 7540..10098 (direct), 853 amino acids
MKQRIAILIINLLGAFAIQAAPASGIDFNTDLLDVADRENIDFEQFTHVGYIVPGKYTMQ
VNINDRSLGEREITVKSDADGASISCIPKTLLEEFGLKESALQKVLQANTDMQCINLDVL
EGSTLRPDISSYTLTISIPQTNLEYIDDNWEPISRWDNGINGFMLDYGINLQHATSSEQW
ENNTNASAYGVLGANYGAWRVRADWQAQYQSNRGWHTQKPPQDEDQQDQDEPQDPTHPKQ
VKETHQQHSADVTRVYAYRPLPSREEKLMVGELDLGNSIFDSFRFTGLTLASDDNMLPPN
LRGYAPEVVGIAKTNAKVVISQGGRVLYETQVAAGPFRIQDLNSATSGELDVRVEEQDGS
LQTFKVNTAAIPYLSRPGSVRYKFASGKPSNLDHSLEGPLFVSSEASWGVNNGWSLFGGA
LVSDGYAALTVGTGRDLLQFGAISFDMTESRAELPEKGIKHGGSYRVNYSKSFDKYDSQV
AFAGYRFSERDFMTMSDYLSAKDESQAYYQGGSKEMYSVILSKQFRNQNIGAYFDYTHQS
YWLKPDSERISLALSHQFDVKDWRGLGLTVNAYRQTQWENADTGMYLSLSVPLGGGSHLG
YSLSSQNDTLTHSANYYNTLDERNNYSLSASTSPRGESLSGFYSHTADKAQLSVNASEQN
GGKNLSAGLSVQGGITATAQGTALHRVGMMGGSRLLVDADGAEGVPIHAGGPVTTTDRHG
KAVVADLTSYYRQRTSIDVDRLGDEVEPIGSPVASRTLTEGAIGYQHFDVLAGGKRLLAF
RLQSGKTPPFAAVVENRQQLRLGMLSDDGMAYLAGLHAGEPIFIRWGDHAHCQAVLPNPL
PAEDELPTLSCH*
>Translation: 10132..10875 (direct), 248 amino acids
MKLMQHALLAFALVAALPTQAAVALDRTRVIYTGDSKSQSLNIRNHNKELPYLAQAWMED
AMGRKISSPFVVLPPVQRLEPGADSMLKVQATQASHLLPQDRESLFYFNLREIPPRSDKP
NSLQLALQTRIKFFYRPQSLVVEPEAHVAPWQQQLKLTPTQGHYRVENPTPYFITLVDAA
GKADDEGQADFTPLMLAPFGQGELNLGVARLGNTPTLTYVDDFGGRRPLHFRCTDQHCSL
TSADKAA*
>Translation: 10887..11447 (direct), 187 amino acids
MNPMIHKARGLPALICLAWLGLLPARAWADGYDSVQLTITGTLVSVPCTIPPADANISLD
LGTVVNKDLLRDKRSKPKGFVLHLEECDPSVAKGVKVTFSGTASSEDKNLLSLAKGSAAA
GIALGIVQGKDSPKDLPLGQASSKQTLQTGKNQLDFGVYVALLKSGEKKLTPGTFSAQST
LKLTYE*
>Translation: 11440..12363 (direct), 308 amino acids
MNSRYPELAPAQAWQLAYQWLCQRRRHYPANADIWHLRFHWPARSATLFARVMAGHYRLS
PMQLLGGHAIWSAEDALVLKWVALRVAPRLPWHPACEHGRGMGVVASRRRLHDFLQGAGG
SHPYVLRTDIRGYYQHIDRARVLSRLVAPLPCPVCRELMRQYLYYSVECGGEFHTPGGGI
SRGCALSPLIGASLLWHIDADFAARGELYYARYMDDFIVLARACAMPCAVSMAIWPPTAL
ASTPPRPGLAAWIAASTGWGAGIPRRAGSASPPTPCNAIEPSPCGFMSRPCVPATRKPSA
NAGCGGI*
>C38R1(direct), 964 amino acids
MINRKTIISAYKCLKSYAYYENLNFYLKAHLAKFENTTFNKKITSIENFINTDSGDDFNK
WLNKITVSLLPKKIDSQLVVEQENGAIYLSNNKISDKYIVKSVNYLIIAPAELYIIETLW
SIFVGSMLDEQLTNKTFGNRVSSSVIKFAESYNNNQDLELNNQELFHRYVDNYNKWRDGG
INKAIDVVSKDKNDVAILSLDLKGFYYNIDINFDTINELINEKLDGERKDLALFLNEKLQ
LIHEKYHEVIYELMKETHPSNTVLGIPIGFTSSAILANWHLNKLDHDIISKLNPAYYGRY
VDDIFLVFSRPNIDGAEKGSEVISFINNTLHDFIKKTDESEDDFSLTEEYHSLPLQKNKL
ILHYFKHDHSLAGLQVFKQEIENRSSAFKFLPEEHMFGNLDSFAYDILLDGSVNKFRSIV
GLAENETELSKYLSSHILAHRLCKLSSKEETLRQIILFFKGENCLRFCRLWEKVFSYTLI
TKNYNFSLAFYKTVESSIAKIQWHGDNKYITDHIALAMLEYLGISLSLNLALLDIDFISG
TKESKDKSIQKLSTFVNSNENIGFVSLIKALRKSNLIRHHLVSWPLVNFTDYNGDLTDDN
LHHKIHELTLDSSKIDNSPRYIHADEYQLFKVVKSLHEKNLHEFVSVNEFHSKHSEIKCI
KNDKALKIKVGNSSKKSASTIKIALANMAVDKKSIESACRQDSSPNLSYERQKNLYRILN
SATEENTDILLLPELSIPVSWLPFMAAHSRRKQISIIFGLEHWVIGKKAYNIHVETLPYE
VMGKHKSSLLTFRVKNHYAPSELEILKSYRLKCGAPKAKNQRYHLIKWRGISFATYNCFE
LANIKHRALFRSQLDIMFACVWNKDTHYYQHITESAARDLHCYVAQSNTSHYGGSCVLQP
TSSTTSNKIYVKGGENHCILTTTLDIAALREAQYRTLRVSSDTIKHNPPGFDFDALLMRS
KND*
>Translation: 3195..3881 (direct), 229 amino acids
MTDFINMILSSTLSLAVIGFICKLFLQYIDKREIEKYKSKVKIEGDLFLKKIEQEISLKR
ELDIELGRWSNTLLSAANGLIGRLRYIQNNVTEIDEYYLKSTRYYICQYLCWEQIYRKNR
NLATLSPLKGEVLVGDLLKNVSITLRENSMSFPRIRSLEQKYIGESLIVDGQCISYKEFH
DNDILGNYDVLTTFVNAILDNKTPAYSLELINKLEDLKKHFQSLLKNI*
>C39R1 (direct), 436 amino acids
MYLSKNASGTYYTRLPLPKSLRDRGLPFAIRTSLCTKDRQLAVDRNLAVAARTRALIAAT
PADTAPRSFYRWVRADLDAFKAAGFIPPQTPSTPREPSVDAPACPSSGIMLTHALARFIE
TKTSEGIQHRSVGQLQLRINAFVTWAKGVKVDEVTPALAQEYRNSLLRKNDISFKTKTDY
LAALKQFFRWCVALDYCSRNPFDGLTAGKKPNKRADEERVRWYRPQLAQLFASLRSKQSQ
KGKKLKIQDWWVPLLCLYAGLRPSEACQLKTQNIKQVEGIWCLMVDAGEADQQLKTINAY
RTVPLHSALIGHQFLDYVESRRSQGKVFLFDDQPSGKDDDWAHNITCRFQRHLNEAGIVG
QGRPTLYGLRHTFIDELQQADVAEHVVAELAGHSKNGLTFGRYGKRVNIRLLNEKIQSLP
TDLIPHHLLSGGKSP*
>Translation: 2087..3295 (direct), 403 amino acids
MRVIMNKQTNKRTVQKQKTKHNTVRSVIVDEHSLASAIRQHLEIKKYQYAQTTYDISKRK
AEQLIKWIGDKPLTSYRASDIELLVVKFCNKKYKGNTINQYLDILRQVFARAVSDGVIHI
SPMDGIKKCKFEVDEPDPFYQYEIKAFLALKSTHLLEVSLIQLGISTGLRISELMAVSAE
AVNLDKKTLLVDLALVDGQYKTPKTRGSIRTIELSEQAVGSLKTLMRLAEHRKAKKITVT
RSDNRTQMSEQRTLLAYYSAKRRSYASVDEFRERFFRPFCQAAGVRYRGPSQFRHTYASQ
LLSAGISIEWIARQMGHTGTEMVVRHYGKWLMEDAPDYRGRADTVFNACMAGQQAQVTVP
SCNQKTEDKNTESEFDVDALLATPAVMQRLMSVLMQRISVAQ*
>Translation: 3433..4395 (direct), 321 amino acids
MATQATEKEYERLAKNHYEILKEKGLNITAKNIADELLARASKCSPGYWRKLRCALVYHQ
QLLNFPDAAERIQALSRPDIPVKAKQKRVKKVDNDDLVALIQYFKARNDSAMLAAILLFM
RAGIRPAELATITAQGNRLTVIGAKKSHDGKRGADRVLQFDTLSPEKLQLMVTEAKKAKI
GSLQDKLRAAGKNLWPARKSLPTFYSWRHQMGSELKASGLDRQRIAYIMGHQATSSVDKY
GNRKSANGNVLPTCPADADLSHIRTTHAELSVDNKTYRQVATPTTVAEPSPSADSTSPTT
PRGMAAFINRHRDADDDLSR*
>Translation: 4933..5190 (direct), 86 amino acids
MKILNEILAIISEHPRTGSSRVLAAALASACNTQYTVSLLDVSVRLDESGRRLVERLARI
TLEADYSNDAQDRALQRLRALGLIC*
>Translation: 5411..6421 (direct), 337 amino acids
MNNEKHYNFSPAAGLISSQQRPNWVVDNLIEKGEQWIINGSPKTGKSLLATQLGLAVASG
SVFLNWEIKKPALVSYMDFEVNDRLFWQRYYTMSEQTNLGDAKNIKTFLRCGDYKSTDVL
DPMASQAIIDIVNDIQPDLIIWDVLARMHNAEENNNGEMGQVMRAIRKISGSAAHIIVHH
ARKASPNAGGVNTGVMSMRGASSIHGEADGVISLGTREGQGARYSLTFSARAVETPDEIL
LNRIGLTLVSAIGEERDKLMDGLLEALEGQAVISATTLTERFCQYFSVKERQAKNYIKKC
VDNGWVTRGATSERTEYVLTDGIAITHLADSSTSAN*
>Translation: 6632..6727 (direct), 32 amino acids
MKTKNGFFILLAGIELHAASFSVRDPPYRHL*
>Translation: 7186..8286 (reverse), 367 amino acids
LKNENVDTIFFSNEKFDESYSIITPVKSEEYDISFFDQIKLSSAMNLHLGIRKDWIAHKP
GQSKPRTTGNKEHRYIGHNYSVLSMGLGLDYKPIESTTVSYKLGKGFRTPTAQELYFDFG
TDGSANRLEPNNELKEESAITNEVSLKIEKGIINAAINGYHTKYSDFIDLKQSERLTPNP
WYAQWGPEFLSQNHLQYTNIESAQINGIDASIKLDANIFLSDFSIENKISYQHGRASNGD
SLMAVQPLKNITVLKYSSSNGEFDIDGMLTYSKGKKLSDAIRNGKEWKYVNDSYFVFDLI
GKYQITDFVFFRAGIFNVFNREYTTWDAMRSVPEFGTTNMIDEQGKGLSRLTSPGRNYSA
ELAFIF*
>Translation: 8298..9407 (reverse), 370 amino acids
MGFDMHLIKNKLIITFCCTPFIVFASEPNEVMVIKGKRNHDINEITLGQNDISKNLASDL
RSLLRTQPDIGVTDGGRFGSNGLAIRGVDGDRVGIFVDGIQQAETFNNEIYKGYGYFNGT
INETEVDWLKIITINRGSDSILNGSGSMGGSISYETLSPSDIIDDKKGFGFISKSAFYSR
NNQKKETIGFASGNSHIDFMILNTYRKMHENKNHSPDNDVYGRSRGTPDPQKINSNATLI
KLNAYLTEKDTLGLSWNEKKEKTKTDEKSWELFGSDARLGDDLSLSGSFGAYYEREQNNF
IKKLKISAGQQSIDQSAISMVQNIKTNKTEHIYNRRIKQDNKTLKMLIDFDKASTFDIDH
EFTLSNVMG*
>Translation: 9563..9829 (direct), 89 amino acids
MKTSRFSDAQIIAILKQAESGSPVPELCREHGISSATFYKWRSKFGGMDASLMARLKELE
EENRRLKKMYAEERLKAEIISEAMAKKW*
>Translation: 9850..9978 (direct), 43 amino acids
MATKAVAHYAISIRLACQVFKVSEGCYRYQPVLADENQEIAD*
>C40R2 (reverse), 452 amino acids
MLALSSAITPVTNARESLPTQAHLLSSQLLTQLNDTVASDSERLIALYKDLHQHPEIGYT
EVRTAGIVSQQLRELGFDVTEGIAKTGVVGVLRNGDGPTVWYRADMDALQVREATGFDYA
AKTKQRLADGSEIDVMHACGHDAHVTWLLGMAKAMVALKPAWSGTLVVYAQPAEEPGTGA
QSMVDDGLWQRGFPKPDYAFGAHVVPGPTGLVASAAGVRMAGVDQLDITFHGVGGHGSTP
ELTLDPVVMAAQAVLAYQTIISRNLDPQQPAVLTVGAIEAGRDNNVIPASAVLKLNLRWF
SHEVRELLLRRIDEVNRGIAIAAGVPDDKLPTRLMKGSAGAVVNDAELMSRVTPVLRQLL
GEQNVISDFPSAMGSEDFAEAFKGMNVSYAYQFIGVAPPAVFAKARAEGKTFPYGLHNPD
FFVDLAAIPVGARVNTATALSVLAKSAGPAQ*
>Translation: 1483..1587 (direct), 35 amino acids
MAAMESPWQHVDLFIQIPLHEMKTGWTVKGGRHV*
