# Supplementary material for: Implication of Lateral Genetic Transfer in the Emergence of Aeromonas hydrophila Isolates of Epidemic Outbreaks in Channel Catfish
Source: PLoS One. 2013 Nov 20;8(11):e80943. doi: 10.1371/journal.pone.0080943 (PMC3835674; doi:10.1371/journal.pone.0080943)
Supplement: Dataset S6 — The BLASTx output of the epidemic-associated ORFs found within the genome of VAh A. hydrophila strains. (XLSX) [file pone.0080943.s006.xlsx]

## Sheet: Supplementary Data Set 3
>C2R1
GTCATTATGAAATTGGAGATATCACCACTGCTTTAAACTGGTCATATATATTTTGATTGG
CATTCGATGTTGCTTGAACAAGCGAACGAAACGTTGAAATTGCGTCGTTTACAGACTTAG
TATTCTTCAAACCACCATCCAGTGCCGGAACTAACTGTTTACAGAATGGTATCCCGACAT
CGACCACTGTTTTCCAATATTCTTGGGCTTTAGCAGGCGAACATGAATTTCCAAAAGACA
CCCTAAACAGATTTGGCACCTGTCTAGATAGAAATATCTCCAAGCATGAAACTATTGCAC
TTGCAAAAAGAAATATTGAACCACGCCGTCTAAAATACTCTAAATAATCTTGCTCCATTT
TAGTTAAACTAGCACCATTTCTATCTTTTTGAATAATTTCTGTTTTTCTATCTTCAATAG
ATCTAATTAGTGCATAAGCGCATACTATATGAGCACCATGAGTGCTTTCGTTGAAAATAC
GCCCATATAATCTATCATTAACCCATATCCCAGATTTTTGGTTATATGCTGTTATTGGAT
CACCATGAAAAGCTGTCAAAGCCTGACCTACGGTATATGATGGAAGTAGATTAACCCTGC
GGCGAATCGCGTCTGTAACCCCACCTCTTCGACCTCCATCATACTCAGCATTAGGGATTT
TTGAGATTTCTTCTTTTAGTCTTCGCTGTACTTTATCTGTACTTTATCTGTACTTCTAAA
GTCTGATGCCTCGACTTTATTTTGACTATTATTATATTGAATGATTTTTCTTATTAACTC
TTCATCTCCATTAGTCGTCGCTACGAACCTAGCTTGAACGACAGTGTCTGCGTGTGGTAG
TTTTCTGAGTGAACCTATTGCCCCCGTCGTTTGTGCTCCATTAACAATGGAAAGCCCTCT
AAAAGACAACTTACCTTTTGTTGGATCATATGACGCAGCATGTGTAAGAATTGTGAGGCC
GTTATTATATACCCAAAAATTATCATGCTCGTTATCAAGTGTCGATTTAATGCCGTTGTT
AATGTTGGAATCTGATGATCTAGACCCCAAGTAATCTCTTATATTAGCGGAAAACACTTT
TGTCTTATGTTTTTTATATAAACGATGTAACAATGCTGCCGGTATAGTAGCTGAGACAGC
TTTCCAACCAGGTCCAGAAACCTCATATGCACCATTACAGTCAACTTCAACCTCATCATT
TACTAAGATTGGTGATTGAGAGTCTTCGTACCAATCAGAAAACATTTCATTTCCGACTTC
AAATACTTGTAGGTCTATATTTGATTGAGAAAAGTGTTGTTTTATAATCGAGGAAGCTGT
TTCATGAACCGTTATTAACTCATCTCTTACATTATTAGAGTGTGGTAGATTATGAACATA
CCATATATATATGGTGGTTACTTCCTTCTGCAGTATTGCATCTCTCAATTCTTGAGCTGC
AGACTTTATTATCTCTGGCACTTCATTTATTGAACGAGAGAGCAACCATCCTAAGGCAGT
ATTTAAATCACTAGCTTTATTAGCAGGGGCAGCTGGCTTATCCTTTAAGCTAAGATAACA
CTGAGCAATAACCGCATATCCATCTTCTCTATTTACATAAACCAAATCACACTTTTTGTC
ATCTCTGCCATCAGTTATTGATTCAGCGGCAACTGTGTCAAGATCCTCAGTTCTAAACCT
CAATGCAAGAGCAAATAATGCTAACGCATTATCATTATAAACTTGTAGGTCTGTTCTTGA
CTGAAATGCATCAAACCAATTACTCATATCAAATCTCCAATAGCCACAAATGGGGCTCAC
TCTATCTCGATTGCATCCCCTAAAAAGTGATCGCTATCAAGTTACGGTGT
>C2R2
GCACCATATTCCTGCGGGGTGCCGAAGTAAAGAGAGAGGGGATCGGGCTGGGCAGCCAGC
AGTTCTGGCAAAGCGCTGACCGCAGCCACACCGTTCCCCTGCTCCAGTGCAGCGAGCCGT
GCCAGCAAGCTGGCCAGATAGTCGCTCGCATCCACCAACCCCACCACATTCAGCGCACTC
TCGTTATTTGCCATCTGATTACCCCCTGCTGCTTGTTGTGCCAGTGCTCGTATCCTGCGC
CCAGTGAAAATTGGGCAGCCAGGTCAAATATCACGGTTTATCAACTTTTATCATTAAATC
ATCAATGGTATAAGATTATGAATTAGCTAACATTTCTCTCGTCATCACACACACAAGGGA
GAATGTTATGACTAAGCAATCAAACCACAATGCCGATATCAGCAACCCCAATAAAGGCTC
GAACGGTACCAACTCTACCTATGACCGTAATCAGGGGAACCGTGGCTCTCAATTGAATCC
GCAGACCCCGAAGAGCGGCGGCAAGAAGTAAACAAGAGACTCCGGGGGGCTCGTCCCCCC
TTATCTGGATCCCTATGACACAGAACGAGCAATCCACCGGCGCCAAGCGCCCCTTTAAAC
AGACTCGGGCCCTTATCCGGCTTGCCCTCAATGATGGTCTTACGCAAAAAGAGATCGCCG
CACTTTGCCGAACCCAGCAATCTATTGTCAGCGCGTGGGCAAAAGGGACGAAACTGGCCA
ATGAGGGGCAACTGACCGAATTGCTGACCCGCTATGGCCATACACTGCGCCGCCAATCCT
TTCGTCTCTATTGGTCTATCGACGATGAAACCAAGACGAAGAAATTTTATCGGGTTGAGG
GCAAGGTTATTTTCCAGCACATCTTCTACAACCTGCGGCGCGAAACCAAGAGCGGGAAAC
TGTGCAAAAATTATCCTGAGTGGCGCCTGATTGTGCATCATCATGGGTACGATACATTTA
CTGTTGTATGGCAAAATCGTATCCCCATGGACAGTGGCAATACCTTACTCGATAGCCATA
ACGAAGAAGCTGTATGGTTCTCTGATATAACCCCATCAGTAAGCGCAAAACGATTCATAC
AATTTATCGATAACTTGTCGAAAGAGCCTCCGTTTGATCAATTCTCGGATACCCTTATCC
TCCCCTTTCTGATCCGCCAAGCCCTGCTGCAACACGGCTTTCCGGTAGAAGGGATTGAGG
AGTATCCGGCACAGTGGTAGCCTCACCGGACACCCAAACAGGTGTCAGAGCACCTTAACG
CTCTGAAAGGCGGCAATACCGCCACAGATTTGAGCACTCTTGCGAGTTAAGCCCTGTGAA
CAGCCCTTTGCTCTCACGGCGCGATTCAAATCGACAAGGGGTATGCAGGCGGCTCATACA
GAGCTAGGCGAACGGTCACCCAGTAGCCGAAATGGCTGTATACCAACAGGGATAGGGGTG
GGCGCGATACCCAAGCCGTCAGTATCTGGCCGCTTGGGTATTTTTATCTTCCCCCCTCCC
CTTTATCAG
>C6R1
CTCCCCCTCATCTTCCTTGACTAGTCTTTTTCAACTCAACACAAAAATAGTGATGAAAGA
CCCAATTAAGAAACTCTATTGCTACCTATCTATATTTAACTGATACGATGTTATTGATTT
TATAACAACAAACTCTTTTTTATATGAAGTTTCAAAGGAATGATTTATATGGCTCAAGAG
GCTAAGAAAGATTTTGTATTCAGACGGCATATGTCAATAGGTGAGGTGGATGCAGAAAGC
GATTCAAAATTTCTGAAAGAATGTTTCGTTGAAACAGGAGACTACGATGTACTAGAAGAT
ATAAATACATCTGAGTGTATTGTTCTTGGTCGGACAGGCTCAGGGAAAAGTGCACTTCTT
GAACGATTGGAAGAATGCTGTGAACAGACAATAAGAATCGAACCTGACGAACTAGCACTG
AGACATATATCAAATTCAACAATATTGACATTTTTTGAAAGCATCGGTGTTAATTTAGAT
ATTTTTTATAGTTTACTATGGCAGCATACACTTGCTGTTGAATTAATAAAAAATAAATTT
TCCATTGATTCACCACTAGCAAAGAGAAATTTCTTTGATAAGCTATCTGAACTTATCTCT
GGAAATAGAAAAAAGCAACAAGCACTAGAGTACATTGAAGAATTGGGTGATAAATTCTGG
TTAGATACAGAAACAAGAATAAAGGAATTTACTGACAAGCTAGAAAGGTCATTAAAGTCA
TCCATTGGAACTAACATCCCTGGAATAAATTTTTCAACCGAAGGTAGATCTCAACTAAGT
GAGGAGCAAATATCCGAGGTTATCCATTACGGAAAGCAGGTAGTAAATAGCGTCCAAATC
GAGAAACTATCGAAACTATTAAACTTACTTGCTGAAGATATATTTACCGACCCACAACGA
AAAACATACATATTGATTGATAGACTTGATGAGAACTGGGTTGAGGACGAACTTAGGTAT
AAGCTAATAAGAGCATTAATAGAGACAATCCGGAAGTTCAGGAAAATAGAAACAGTAAAA
ATAGTCATAACCTTAAGAACCGACCTGCTCAATAGAGTTCTAGAAAAGACTAGAGACTCT
GGATTTCAACGAGAAAAATATAACAGTTTGTTCTTACATTTATCTTGGTCAAAAGATAGT
TTGAAAGAGTTAATGGACTCTAGGATAAATCTACTACTGAAATACAAATATACTAACTCC
GAAGTTAAATTTGATGATGTATTCCCCAACAAAATAGATAAAACATCCCCTATTGACTAT
ATTTTAGATAGAACTTTACTTAGACCAAGAGATGCTATTGTATTTGTGAATGAATGTTTT
AATGGCTCTCAAGGGAAAACTCAGATTACAAATACTATTGTTTATGCTGCAGAAAAAGCC
TACTCATTGAGTAGAATGGAATCGTTGCAGTATGAATGGTTTGTTGAGCATCCTGCATTA
GATAAATACATGGAGATACTTAGTCATAAGAGTAACCGATTTAAGGTTAGTGAGTTGACT
AAAGAGAATATTGAATCTTTAATCTTGCAACTTATGGAACTAGATAAAGATAACTCAGAC
ATTGTTGTGAAGTGTGCTCACGACTACTACCAAGCTATTTATCCAGAAGCAAACGCATTA
TTAAATAAGTTCACTCAAAACCTACTCTTTGTACTGTATAAAGTTGGTGCGATAGGTATA
AAACTTGATGGGGCAAGCCCTGTAGTGTGGGTTCACGATAAGACTCAAGACCTTACTTCA
GTTAAGATAAAAAATACATGCGTTGTTTATATTCATAAAATGTTATGGCGAGTATTAGCC
ATAGATAAAAATGGATAAATTACTTTTATTTACATATATAACGAGCGCCCCTTAATCAAG
AGGCACTCTTCTATCAACCGATCA
>C8R1
GATCACTCGTTAGGCATTAGCTGGTACTAACCGGCACAGGAATACACTTAAGCCCATGTT
TACATGGGCTTTTTTGTTTTTGTATTTGGTATGACCTGGCAACGGATGGCAGTGGGAAGC
ACCACTTGAGTATGGTATCCAAGGTGGTATTATCGAGGCATGATGCCATGAATGATAGCC
GATACCATGCTGCTTGATTCTGTATTTTCATGGTATTTAATTTGTTTAACTAACTGTTTT
TATTGATTTTATTACCTTGTTTTTGGTGGTATTTCAGCATGGTATCAGATTCGAGTAAGG
ATAAGACTTTTGCTGACTGATACTAAGCTGCGCAACCTCAAGCCGAGGGACAAACTTTAC
AAGGTGAATGACCGGGATGGCCTTTATGTAGCTGTTACCCCCGCCGGTTCGGTCTCGTTC
CGTTACAACTACTCGATCAATGGCAGGCAAGAGACGATCACCTTTGGCCGCTACGGTGTC
GGTGGTATCAGTTTGGCTGAAGCCCGCGAGCGACTGAATGAAGCCAAGCGGATGGTGGCC
GACGGTAAGTCTCCGGCTAAGGAGAAGGCTCGTAAAAAGGCTCGGGTAAAAGATGCTGAA
ACATTTGGTGCTTGGGCGGAAAAGTGGTTGCGAGGTTACCAGATGGCGGACTCCACCCGT
GATATGCGTCGCTCTGTCTATGCTCGGGAACTGGAAACGAAATTTGGCAACCAGAAGCTG
ACCGAGATCACCCATGAAGATTTGCGCATGCTGACGGATGCTATTGTGGAGCGAGGGGCT
CCAGCAACGGCTGTTCATACCCGTGACATAGTGCTGCAGATTTATCGTTGGGCTATCGAG
CGAGGGCAGAAGGTTGAAAACCCAGCTGACCTTGTTAGACCAACGAGCATTGCCAGATTT
GAGCCGCGAGATCGAACTTTGTCGCCTGCAGAAATCCGGCTTATGTATGAATATATGGGG
CGGATTGGCACATCGCCCTCCATACGTGCAGCGGTAAAGTTACTGCTTTTGACCATGGTG
CGCAAAAGTGAGCTGACAAATGCGACCTGGAGCGAGATCAATTTCAGCGACGCTCTTTGG
ACCATCCCAAAAGAGCGGATGAAGCGACGGACCCCCCACCTGGTGTTTCTATCCAGACAA
GCCTTGGACATCCTGATCGCGTTGAAGACCTTCTCTGGTGGCTCTGACTATATACTGCCA
TCCCGTTACGACTCAGATTTGCCTATGAGCAGCGCTACCTTGAATCGGGTGATGACCATG
ACCTACACACTGGCCCAGAAAGAAGGCAAGCTGCTCGCCAAATTTGGTCCCCATGACCTG
AGACGCACGGCTAGTACCCTGCTACATGAAGCTGGCTATAACACTGACTGGATCGAGAAA
TGCCTTGCTCATGAACAAAAGGGTGTGAGAGCTGTATATAACAAGGCCGAATATCGCGAG
CAGCGCACTGCGATGTTGCAAGACTGGGCGGATATGGTTGATGAATGGACTCGGTCAATG
TAGAGCAGGTCGATTGTTCTTACCGCTCAGTTTGAATTTTTAAAATAGAACAGCCACATT
TTCGTGAAATGTGGCTGCTGATTAGGTGTGTATTATCCTTCAAGAATAAAAATGAGCGCT
ATATACCAATATATATCACTTGATTTCCGTTGTCATAATTTTTCAGGAAGAGGTGGTCTA
TCTTTTCCAATTTTATCCATGAAGTTTTTTGAATCATTTTCTAACGCTTGATCGGAAATG
ATATTGGCAAAATTAATTATGGCTTTGGTAAAGTTTTCGAGCTTGACGTGGTTGGTTATA
CGTTCATGTTTTAGAATAAATCCAAATAGAAGGTCATTGTCTATTGGTAAGTAGATTTCC
GCTGTGTGATCATGATAGCTTATATATCTGGCGTTGATTCTTTGTCGATGAGCGAATTGA
ATTCTACAGTAATCTCTCAAGATTAACCCAGCACTTGCTATGAGCTGTTCTCTGTCACCA
TTAGTATATTTTGCTGCAGAGTTTAATATATCCCCTATAAACTCCGATAGAGATATGAAA
TCTTTTGGTGTTGAGTGAGATAGATAATCATCAATCAATATATTGAAATTTTCTGACTGA
TTATTGAGGGTTTCTTCTAATAAGGAATTTAATTTCTCCTCATTAAAGTTTAATGTATAG
GTTTCGCCAATTATCTCTTTTAAAATTTCAATAAAGTCCTGACGTTCTATGCTAATATCC
AAGCTGGGATTTACTATCATAACTAGTTCATCAGGAAAGTGATCTAATGGAGTTTTTTCA
GTTAATTTCTTTTTGGATAATGAATCCAAATTGTATTCTAGGTATGCTTCTCGCCTAATT
GGTGATTTTGCTAGGGCTAGGACGAATTTATAAGAAAGTTCAGGGATGTTTGCGGATGAA
ACAATGTTGATCATTGCCGATATTATTCTTTTTTTAGATAAAATATCTAGTAGAGTATGC
GAGACCATGTTGTTTAACATGAAAACAATAGTTTCAATTAGCCTTTGCTCTTGATTTGTA
AGGTACAAATAATATAGTCCATCGACAAAATTTTGGATAATTTGGAATGTATTAAAGAAA
GAAAGACTCTCCGAAATTTCGTATCTGGCACTTGCGTAAATACCTGAAACTAGCTCAGGG
TTATATTTGATTAAGGCGAAGTCATTTAGATATTTATAGATTAAATTATTATCTTCATAA
GTTACAGTAAACTCTTTCAACTCCTTTAATCGATTAGCAGCTCTGAGAGTAGGTGATTCA
TCTTTTATAGGTTTTTTCCTAGTAGTGAAGATGCTAGGGGTATGAAGGTGAAGCTCTTCT
GCCATAATAGGAAAACCAGGAAAAAGAAAATTTTTAATGGTTGATATTTTATGTTCATCA
TCGAAATACTCTGTTGATTGTGCTATTACAAACCCTATGTTATCGTAGTGACTATATGGC
TTACCATTGTTTCCTGAATTTGGTTGTGTCCAAGCAGGAAAAGCAGATTTAATTTCTTTC
CCATGGTGTTGTATGGTCACTTTCATTTTTAGTAGTGGGTTGTTTTTATTTATGTAACCA
ATTATTTGCCCTGCTTTCCTCTGATGGATATCCTCATTATCTAAAGCCTCCTCTATAACT
TTTATAATTTTATCTCTGTCATAACCTTTAGGGAATAATGTCTTCCAGAGAAAACCTGAT
TTATAGTATTCATCAGGGTACATTGTTATTTTTGCCGCATTTCCAGTAAATAGTTCTCTG
GGAATTCTTAGTGTAATAACTCCGTTTCCAAGCTCTCTTGCATAATACCAATATTTATGT
TGTAAACTATGAAAAAAATGCAGGTGCTCTAATTCGTTGATATAGTTTTTCTTGAATTTA
ACCCATGCATCATAAGTATGTAATCCTCCTCGCAATACAGTCATGTTATCATGCCCTTGA
ATTGGCCTTATGGTAAAATCCCCCTCTATAATGTGCTTGATTGCAGATTCTGATAGTGTT
AGTTTTTTACCATCTTTTTGCGTAAACTCTTTAATCACAATATTCCCCTTTTAATTTATC
GGTTTATTCATGATTTATTTATTGTGACAATAGAAACTCTCTTCGAAAAGATGGCAATGA
TTTGGAAATAGCTTGCCGCGTCATTGGTTTTTGTTTAACGGTTATTATTCGTCTCCCAAT
ATCAGTCTGATTCAATCCTAACTGTTTGAGGACAAGTATTATTTTTTTTGTGTCAGAAAA
TTTTGAGTCCACCATTCTACGAGCCAAGTTACGTAATTCGGCTTCATCTGCGGACTGCAA
GGTTAATTTCAGCATCAATTGGAAAAAGTATTTATCTATCAGTTCATTGCCTGATAGTGC
GTTAGGTCTGGATCGGTTGGTGCATTGATGAGTCAGTCTGGCAAGTTCGATATTAAACTT
CGCTAGAGAGCGTTTTGCCTGTCTGTATAAAGGATTCCACTCACCAGTTACCAGCTTGGG
TCGATGCTCACTGCAATACTGGTGACTGAGTTCTAATTTCTTGTGATCTTCGAGTTCGGA
ATTATTGATTCGGTTCTCCTCCACCGTTGCCATAAAGGTGGCAAACTCAGTCATATTCCC
GCAGAATTCGCAAAATCCATGTTTTCGTTGCTTATTCAGGTTGACACCTTTTTGGGAGGT
AGACCTTTTGGGAGATTTGCATGCACAGCACCAGACTAATCCAATCAAAGATTCAAGCGT
AGCGACAAAGCACATGTCTCTCGTCGTTTGCTGGTCTTCAGTTTTGATGAACTGTCGCAA
TAACTGACGTTGCATACGAACCATGGCCTCTAGCCCCACCAGTCTGACAATTTCACTGAA
AGGTACACCGACCGCCGCACCAGGAAGATACCCTGTGTAGTTTGCTGGAAGAGTCTTTAT
GTAGCTATTTACAGCTTGGTCGAGGACTTCCTTGATCAAGCGAAGGATGGGGTAGCGGCG
TGATGAAAGCGAGTATGGCAGCCAGAGTTCTTCAAACTGCTGGATGGCAGCCGAAATGTG
ATGATCGCAGTTTTCCCAGATGACTATCTTTGGTGCTTTTTTCATGTCAACCATTTTAGC
CAATTAATACGCTTACTCAAGTTGTATTGCTTGGCACTATCAAGCCTTCACTAGTTGCTG
GAGGAAAACACATGCAAACAATGGCATTCAAGACCCTGATTAATAGAAAAGCACTTTTGG
ACATGATCCCACTTTCTGCGCGAACAATTTACAACATGGAGCTGCGGGGAGAATTCCCGC
GCCGTATTGCGCTGACAAGCAGAAATGTTGCTTGGGATCTATCGGAAGTCGAAAAATGGA
TTGAAGAGCGTAAGTCTTCAGGATTCCATGCTTCACGCCCCGGCCAGACTATTGGAGGTT
AATAGCATGGCCCTCGATCTCATGGCCGCTTTTACTGAGCTGCCGCCGCCTATTGATTAC
GTCCTACCGAATATGGTTGCGGGAACTGTAGGCGCAATTGTTTCACCTGGTGGGGCGGGT
AAGTCCATGTTGGCCTTACAGCTTGCGACACAGATTGCTGGAGGCCCAGATCTACTGAAG
ATCGGTGAATTCCTGACAGGGGCTGTGGCTTATCTGCCAGCTGAAGATCCGACCGCCACG
ATTCATCATCGGTTACATGTATTGGGTGCACATCTCACGCTTACAGAGCAGCAGGCGGTA
GCTGATGGATTACTGATTGAGCCGCTGATTGGTCGGTGTCCTGACATTATGTCTTCGGCG
TGGTTCGACGGACTTATACAGGTTGCTGATGGCCGACGTCTGCTGATTCTGGATACTCTG
CGGCGCTTCCATATCGAGGAGGAGAATGCCAGTGGGCCAATGTCGCAGGTGATTGGCAGG
ATGGAGGCCATCGCTGTCGAAACGGGCTGCGCTATCGTATTTCTCCATCATTCCAGCAAG
GGGGCGACCATGATGGGGGCTGGTGATCAACAGCAGGCCAGCCGTGGTTCATCTGTATTG
GTCGATAACATCCGTTGGCAATCCTACCTTTCGGGGATGACGCCAAAGGAAGCCGAAGAG
TTGGGGGTCAACGACGGCCAACGAGGTTACTTCGTCCGCTTTGGCGTCAGCAAAGCCAAC
TATGGAGCACCTTTTCCCGAACGTTGGCTGCGCCGACATGAGGGGGGCGTACTCAAGCCG
GCTGTGTTGGAGAGACGGCGTAAAACTAAAGAAGTATTGCCGTTCAAGAAATCGGAAATT
GCTCTGGAGGGCGCTGATGACAATTGGTAACAAGGTCGTTCCAACCAGTACCAGTGCGCA
GGCACGAGTGATGATCTACCAAGCGACTCAACGCCCGAGTATGAGGGAGGCAAATTGGAT
GAAGACATCCTTTGGCCGTTGTTCTATTCAGGGGAGGCTAGGCCAGCGGCACGCAGATGT
TGTTGAGGCAATCTTGTATTGTGCCGAACGTCGCCGCGATGTGTCCGATGGTGGTGTCGA
ACTTCTGGTAGACCCTGCCAAAGTGCGGAAAACGCTGTCAGACAGCCGGTATAGCCTCTT
CCAGCTTGAGAAATTACTGACTGAGCTGCGAGCAGCAACCGTAACTATTGAAACGTCACA
GTTCGATTTTCCAATAATCGGTGGTTTGATAGATCATGTTATCCCTTCACCGATGACACG
CCTTGATCCTTTGACGGGAGGGGAGCGGAACTTATGGAGAGTTCGGCTTGGTATTGCACT
GGTCATGCTATTGGAGCACGACCTAAGCCTGTACTACGATCCGGCCCCCATTGCCCGTTT
GCGGCACGGTATTAGCCAAGCTATTGCTCGCCATATATTGACCCACAAGTATGATCCCAC
CGGAGGATGGCATGTTGACACCCTGATTCGCGCAGTGTGTGGTGAAAATCTTAATAGTCA
AAAGATACGAAATGAGCGTCATAGGCTCAGGGAAGATGCGGAAAAATTGCATGCAGTTGG
GATAACGATAGATGCTGAAAATAGGATAAAGCGTCTCATCCCTGCCCGATAGCGTTTCAC
ACCCGCCCGATAGCGTTTCGCACCCGCTCGATGGCGTTTCATACCCGCCCGATTTGTTAC
TGTTTTGGCAGGATATTCAGGATATCTCAGGATCTTCAGGCGGTGTAACCGTCAGCTTTA
TGCGGACGGTTACTCCTTGCTTGACTGCGCAATCGGCCAGAGGCCGAGGATTGAACGCCA
GGAAAGGATCTAGCCCTGAAAGCTGACTGAGGGGAGATCGTAGGAAAGTGCATGGAAAGT
ATGTGTAAAGTTATTGGGTTTAGCTAAGTAAAGTATATGAATTTTCTTTATAATTTACTG
TTTTATATGGTTTTTTATCTGTTTGCATATCTTTTCCTGGCGTAAGTACATTACTTAATC
CTATGTATGACGATAACAGCCCTTTCCTATTGGGTATCCCCGAGAGATACAAGGCTGATC
TGAGGGCAGGATGTGTGAAGTTAGCTAACCGGCAAGCCGGTTAACTCTCTCCACTGTTCC
TTATTCGCACCTGCGGGCTCAACGTGCATCCTGCTCTGCGAGGCTTTTCAGTTACGCGGG
TGATCACAAGTCCTGTTTAGTCGGGTAATGGTGTCGTCTACGAGCCAATTCTGTCCGCAT
CTTGGCTGATGACTCGACCATATCCTGACGAAGCTCTGCGAGTTCGTAGGCTGTCAGTCT
CCGAGCGCCTTTGTCTGTAGCGTTGGTTTTGAATGGCAAAGCTTGGGTGATATGATTTTT
ATTACTAGTGTTTTTACCCATTTTTACTCCATGAATTAGCCATCTATTCCATTTTACCAA
TCACTCTTTGCTACATGCACCATGTCTGAGGTGTCTATTACTTTAGTATATTCAGAGATT
GCCATAATTTGTTATGATTGCCAGATATCATTTGATAGCAAGTTGGATGATTCCTGTAGC
ATAAAATGGTGTTGGTGAACAGATAAATGTGTCAAGCCGTTCAAGAACAATTTGGAAAGG
AACTCATTAAATTCGATGACATCTACATTAGATAAACTTTTAAACGATTGCCGATTGGCG
CGTCTGTTTTCCTCTGAATCGCGCCCATGTGCACTACAGCTTTGGGTCTTGCAACTTAAG
TCTGAGCAATTGACAGAAAATCGAGTGCTTTATGGTCGGCTACTTCCATATAATCATGCC
AGCAATACTTGGTCTTATAGTGACAATAATAACTATCAGCCCTTTGGACAAACCAAAGTG
CAGATTACCAAGCTTAATCTATACATTGAGAGCTCTTGTTGTGCCGAGCTTTTGACGCAA
TTTTGTGATGGAAAGACAATATCTGAAATTAGTGACACACTAAATCTCAATTGCTCCAAT
AAATTAAGAGATAAATTTGGTTCCACAACGTTCGAAAATAATAACTTGGTTTATCGCCCT
GTTGCTTATTTACTCAACCGAGATGCAAATCACAGACAATCGATCAGTAGCCCACATGGT
TCTGCTGGGGCTTTTAGCGCTTCGATTACGAGAGTAAATAAGGGCGAACTATTTCGTCTT
GGTGGGGAATATGATGCATCTTTAACCGAGATGATAGTTAAACACCTCAATGTGGAAACA
GGTTTAGATTTTGGTAGCATCGATGTCACTCGATTTGGTGACCTTGAGTTGTTAGTTTTT
CCCACGTTAAACGATCTTGAGCAAAATTTGCTAAGTGTAGAATGGACAGGTTCTCCACGC
GCGCTACATGTTTGTTTTGATTCGTTGCAAGTATCATATTTTGATAGGTTTCAGTTTCAT
CTCAAGATAATAAATGATAACCAAGTTATTTATTCCACTATTGTTTCAGCAAATCGCAAT
GATGCAGGAATATTTGAATATATATATCAGTTTGGCGATGAACTTCAGGAGAGAACGGAT
AGCACGGAGCTAGAAATTTTTGGCTTTCAAAACAATCAGCTAAATGAAGGAATTCTTTGT
TGCCGTTGGCAGATCGGGTATATCCGAGAAATTAATGTTCAAGGCCATGTGATGGGTCAA
AGTGCCAGCCCCGTGAAGTTTGATTGGCTCGAAAAAGCTACTAGAGCGACTATGGTGGAC
CGTGTGGCGGCAGTACTTAAAGTCAACCGCGGCAATCCGGGGTTTGCTAATCACATCGGT
TGGCGGGAGGTTGATCCTTGGGTTCCAGTGAATCGAGAGCTTGTTGCTCTTTTTGCGCAA
ATTCACCCGCCTAAATCGGAAGGAAAATTTTTCCAGCGCTGGAGTACAGGTGATGGTGAG
GGTCGACTCCAATTTGTGGAGTGGTTCAGGGCTTTATTCGCCAAGTATCAGCAACATCAA
ATAGTTATATTTGATCCCTATTTTGAAGCTGCTGGCTTGGGGCTTTTATTGCTTTGTGCG
GAAATAAAGTCTAATTACATCGTATTTACATCATTACCAAAGTTATCGAAAGAAAATGAT
GTTATGCAGGCAGAGTACGAACAACCTTTATCTGGACGGGTTAATAACCTAATGGCTAGT
TGTGAGCATAATAGCCATTTATTGAAGGGTGTCAATATACGTATCTATGGTCTAAAAGAA
GGACGGCTGCATGATCGATATATTTTGATTATGGGTTCGGATGGCCTGCCAATTGCAGGT
TTTCATTTATCTAATTCATTTCAAAAAGCAGCAGAGAATTATCCTCTACTGATCACTCCA
ATTCCAACAGATGTTTTACTTCAAGTTGAGCAATATAAATCTGCGTTGGTGAAAGAGGCA
TTGGCTTCACGGCCTAGTTACAATGCAGATAGTCCCAATATGCGACTTCTTTTCGACTCT
ACTAGTTTGCCAGCAGTGCCATTGCGTTACGAGCCATTACGCTTTCTCGACAAATGTGAG
GCTGGTAATGTTCTTAGTGCCTGGTCTGGAGAAATGTCACTTAGAGGTTTGAGTGGCGAC
AAGTTGAGGTCTCGTATGACTGATCTCGGCCTACTCAAAGATAACTCGCTTGCATTGGTC
AGCGGGTTGCATAACTGTATAGACAAACAATTTATTAATTCTCAGGATTTCGTTAACACC
TGGGAAGTTCTTGGAGAGGTCCTTGCACATTCATCTAGTGATGACAGATGGGGACGACTT
CTAGAGTCCGAGAGTGATTTTCTAGAGTATTTAGGCCAATTCATTGAGTTATCCTTCGAT
CGTGCTCATGATGATAAGGATATGGAACTATATGTGGTAGATATATGGTTTTTTCGAAAG
TCAGTTGAAGACCTCTTACACAGCTCTTATCGAATAGACAATATGTTTCATTCGACAAAA
TACAATGTTCTAACTTGGTCGGAGTTTTTTGCAGTTAAAATTCTATGGAGATATAGACCT
AATCACCTACTGAACATTGCCGAAACACAAGTATCAAGATTGCAAGTCGAGCCTGATAGT
TCAGAGGCAATACGTTTATCTCTATTGAGTCAAATAGTCAATGAAATATCGTTATCAGCA
CAGTTTGAAATAAGTGAAACTCAACGTAATTGTCTTTTGACTAGTTCACTAGGCTTGTTC
CGATGGATGGGGATAAATGCGATAAAACGACGCCTAGAAACACCTGGTGGGCTTGCCGAT
GTAATTTCATTGTTGGATGGGTTTGATTATTCAGAACGGGTAAGAATTCTAGGTTGGATG
ATTAATCATGCAGCAAGAGATGCGAATCAGTCTGAAATTTTCAATGGATTGGTTACTGCC
TTACATAAGGGAATAGAAGCACCTATTAGTGCATGTGAATTGAAGGACCTGATCAACTCT
ATGCGAGGCCATATGAAGCAGTTGGCTTGGGCAGAGCCTTGGTTGTTTAAAGACGTAATT
TATCCCCTCTTGCAGCGTAGCCATGTAACTTACGACAATACCTGCGAGATATGGATGCAA
GAGATGGATTATATGCTGAGACCGCAATTGAAGAATCCATTCCGCTCGTTTGAACGAGGT
CGTGAGGGTCAGACGACTAACATTGCAGCCTTCCTTTTGGCCAACTGTAGCCCTGAACGG
CGGGAGGCCAGCTTACATATGGTAAGGGATATACTGAACAGGCAGAAGCGGATTGTGCTT
CAACCGCTTGCCAGTACTTCAAACTGGGGTTTATGGGACGATGCACTTAGAGTCTCGTTA
TGGATATTGGCCTTTTGCAGATGGAGCGAATTCTATCTGCGTCAACGTAATGTGACTGAT
GAGCAATTGGATAGGCTAACACGAGACGCATGTAATATTGCATTAGTTAGGCCGCTAGAA
GAATGGCAGTCTGAAGGGGTTAACAGACTTGGTGAACTCGCAGCTTTTCTAGCTCAGGTC
GATGAGTTGCTGAATGAAGGTAATCAGCTGTCAGGCGACCTCAATAAGTAAGTTAATCAA
AATGGTCAAAAATACGTTGCTTTATGGCTTGGTTGGAGATCTGCTTATTATTGATCTTTG
TATATCTACCATCTTCGGGGGAGCTCTGCAGTTTCCAGTGGTTTTAGATAGTTCCCCCAT
ATGAGTACCAAAGTAGGGGGGGGGGAGTGAGGTTGCTTTATATATTTTTGTCAATTTGGT
GGCGACTATAAAGGGGGTGGGAAGTGATTCATGTGCATCAGTGCTTCAACGCTGTTGGGC
ACGGTACTTTTTTCAATGGTTTGGCGTTCGATGAACGGAGCAACAGTTCATTTAGCTGGA
TTTACGACTGCGGCTCTAAGCGCAAGACACGGCTTGAACAGGAACTCAGTGACTTGGAAT
GTTGGCACCAATGGCCTGAGGAGGTCGACCTCTTGGTGCTTTCTCATTTCGATGACGACC
ATGTCAATGGTGTTGAGCGACTCCTGAGCTCAAGAAGGGTAAGAATACTTGCGCTACCAT
ATATGGACGTTGGTCACAGCTTGGCCTGTGCCGCGTCAATTGGCACAGAGCCATCTTCTG
TATCGACGGCGATGTTTAAACTCGATCCAGTAAATTGGCTGCAATCTCGTGGTTTGGCAG
GACAGGTCGACACTTTGCTCTTGGTTCAGGGAGGTTCAAGTAGTAACAACGACACTCCGG
TCAACGGGGAGCCGCTCCCACTACCTGGTGAGCCTGAAGAGAATCGGAGAAGGCGAGATT
CACGACCTGACACCGATGTGACAACTTCTTTTCAAGGTACACGCACTATCGTCACTGGTC
ATTCAGGCAATACTAATACTGCCACCGTTCCTCGAGTAGTCTTCTGGAACCATCGTATCG
CCGCGGCTTCATGTGGATCATTTCTTGAGCTTATGTTCTTTAATGCAACACAACCAGATC
TCTTTCGTACAAATGCAAGTAACAGTCTGCTTGCACGTCGATCTGGCCAACCCATTTCAG
TTGTTCAAGCTGACGTCGATGTTGTTGTGCAGAGGTATCGGTTACAGGATCTAAGGCGTT
CACCAAAAAAGGGATGGCGTGACGCACTTCGGGCTGTTTACGTGAAACACTTCGGCAGTT
CTAGTCAGCAACGTAACAATATATCGCTTTGTCTACTCATACGTCCTTTGGCGTCTGAAG
TTGGATCCTGCTCACTAGGCTTGTTCGGGCAACGCAACATTTACAGTCCCACACCTCCGA
GTCGAGTTTCAATTATTGAAAAGGCGGGAACGTTGCTTTTGGGCGATTTACGCATAGATA
AGGCAACCCTTGCAGAGATGCAGGTTCATTTTGGAGCTGTGCGTTGGGCTGATCTCAGTA
CTGTCCAAGTTCCACATCATGGTTCTCAACATTCGTGGGAATCCGGCGTTGCTAAGGTTT
TCAGACCAGAAAGATTCATTCAGTGCGTTCCATGTGAATCCCCTCATCATCCTCATAAGA
ACGTCAGCGACGACTTGAGAGGGGCTGATGTTTTTCATGCAGACTACAAGGCTGGTGTTG
TTATTGACTACCACTTCCCTTTATTCAAGTCGTCCTGAATCTGTAATAATCTTTTGCATC
CGAATGAGGGTTTTGGCTTGTAATAGTGTTGTTTACGTTATCAGTATGTTGTATAAGTGT
TTGTTTTGATGATTAAATGGTAATTAGTTCTCTTCAGTTTCCAATGTTTTTACTCAACTA
TTCCTGAGTACGTTGAAAGCCCGCAAGATTGCGGGCTTTACTTTTTGTATGGGATTGTCT
GGCCGAATTGATGGGGTCTAAACAAGTATCAATAGACAAGAATCGCTGTCGGATCCGTAT
CACCCTACCACCCCAAACGCTGATTACTCCATTTACGAGTAATACTGGTTTCGAGATAGA
GTCATTCGTCACACCTCACGAACGATTAAGCGTGGTGTCGTAAAATTAGCTTGTGTAGCA
CTTTTTGATCATGATAGCATTTTGCTATACGGTGGCTATGTCGGGCAATCGCCTTGCGGC
CAGCTGGTATAGGGAGGGGGTATGGCTCAGTTAAATATTCGTATCGCAGATGCCGACAAA
CAGGCTGCAGAAGAGGTGGCAAGATCTGCTGGCTTTAGTTTGGGTGAGTACCTCGGAACG
GTTGTGGCATACATGTCGTTCCACGGCACATTGCCCGTCGTGATCAAGTTCAAGCCTGTT
GCAATCAAGCCGGATGAGGCTTTTCAGCAGGCTATTGTGAAGTTCCGCAATGCTTATATG
GAGGTTAACCATCTTTACGATCAAGTGTTGAAAGAGGGCGAAATGACTCCGCTCAAATTG
CTTCGGCAACCTATCGATAGCATTGATGCTGCGGAGGATTTCTACAAAACATATGAGTCT
CAAATCGCATTAGCACCCGGCCAGTTGGAAGCATTGGCTATTTCATCGACCGAACAGCAT
ATGTTTGCTCGTTGTCGGGAGCATTTTCCTTACATACCGGGACACTTGCGGACTGCAATT
CGCATGGTCAACATGAATAACCGACCTGTCAATAGTCAAGACCTTTCTGAAATGCGAGAA
GCTCTGCAGCGGGCCGCAGACCAGATCAATATTCTCCAGGAAATGACCAAAGGTGAGATA
TCGGTTGGTGCGCGTAGTGCATTCTTCATCCGTGATGTTCAGGATGCCACTTCTTGCGCC
TTCATGGCTACTCGACCGGGTGAGGCGTACATGGTGTGCACGGCTTGGAGTGAACGGATG
AACATGCATGTTCACCAAGCCGAAATCCAATTTCAGAGTCTTGGTGTGGTTGACGACCTG
AAACAGCTCGAGATTATCTGGACGAAGCTTCGGGCACTTGCTCAAGCTGTTCATGATTAT
CTTGACCGGACATCTGAACCGATGGGCGGCTTCGAAGTACGGTACATTGAGGAGCTCAAA
GAGCAGACCCTCGCATACGTGCAACGTATTTCTCCGCCTGAAAAACATGTTGGTCCAGAC
GCAAGATGAAGCTTTTGAATATGGTATTTTTCATGGTTTTGTTTACACATTAAGAACACA
AGTCATTGATTTTGATTTCTTTTATTTTTTCGTTGATGACT
>C8R2
TTCTTTATCTACGATCTGGCACCGCTGATATGTGGCCAGTATTTGTACTTATTGATTAAT
TTGTTGATCTTGCTCAGGAAACCATCATCATCCTCTTTTGCTTATCTTCCTTGCTCATTA
GGATATCCGTCTGGATATGGCTTTTTGGGAGTCACCTATGAACCAGACCAGAGACATTGC
GTTGATCAAAAGCAGCAAACCAGATGCGGTCTGGCGGTAGCTTGGCTGTTATTTTGGAAT
GGCGCGAGCAAGCTGTATCAGTGGGCAATTGATGTATTGAAGTATGGTCTAGGCGTTAAA
ATTCAGCTTATAGAAACTGGTCGGTTACTAAATTCTGTGTGTGTTAAAAATACATAAAAA
ACGCTTTAATAGGGACAGCCAACGTTTGGCATTTTTAGTGTGTGTTGGTTTTTTATTACG
GTGTTATGCGGAAAATTGGCAGTGGCGTTGTCGGTCCATTAAGCGAGCGTTAGCTCACAA
AGGGAAAATAATAAAATGCATAGAATATCGGAGTTGGAAATTAAAAATTTCCGTTCATGT
AAGAATACGAAAATTAAATTAGAAAAATTTACTCCGCTTGTGGGTTACAATAATGCTGGT
AAATCTAACATTCTCAAATGTTTAGATGCACTGGTTCGGGGGAAGGGACAAACAGATTCA
AGCTTTAACGATACAAAAAAACCAATAGAAATTATTGCTCGCTTAGTTGGTCTAAGTGAT
AAGACTTTAAGTCATCTTTCTGAACCACAAAAAGTAAGCTTAGAGCCTTATATCGTTGAT
GGTTCATTGGATATTCGTTTCTTCCAGGAAAAGCCAGGAACAGCAAAAAATGCTGTGGTT
CTTGGTATTCGGTCACCTCTAAATCCTAATGGCGAATGGAGTAATCCAAATGGATTACCT
CAAGCCGTTACAACACTGTTCCCTGAACCAACATTTATCAATTCGATGGAGGATTCGGCA
GAAGACGTCTCTAAATTTAAGGTGGGGAATACAATAGGTAAGCTAATTTCAAATTTGCAA
AAAGAAATTTTAAAAACGAAAGGTGAAGAGATAAATACAGCCTTGTCAGCTATAGGGAGA
AAATTGAACCTTAATGGTGATGAGAGATTGCAAGAATTTTCTGAATTTGATGACTCTATC
AATGGTAAAGTCGGTGATTTTTTTCCTGGTTTAAAACTAAATTTAGACATCCCCACACCT
GATATTAGTGACTTATTTAAACAAGGTAATATCAAAGTTACCGAAACTGGTAACCAGAGA
AGTACCGATTTCTCAGATATGGGGCATGGAGCTCAGCGTGCTATACAGATGACGTTGATT
AGGCATCTTGCAGAAATAACTAAGGATGTGAGTAAAGAGGGCAAAACCAATTTACTACTG
ATCGATGAACCTGAACTGTTTCTTCATCCTCAAGCGATAGAGCAAATCCGTGGCTCGCTG
AAAGTTCTAGCGGAAAAAGGCTATCAAGTTGTTTTTTCAACCCATTCACCTTTTATGATA
GATCAAGCAGACATTCCAATTACGAATATTGTGCGTAAAAATGAGGGTGGTACTAAAGTT
GAAAGCCGGTTAAGGGAGGCTATTGAAAAAGTACTTGACGATAACGAATCTCAGGCACGA
TTGCTTTTTGATACCTATAATCTTGGACAAATACTATTTTCTGATATGGTACTTGTTGCA
GAGGGGGATACAGAAAAGCATGTACTACCAACCTTATTTAAATCAGCTACTGGTAAGACG
CTTGGCGAGTCGAAGTTAGCGTTAGTAATAGCCACTGGCTCACCAAATATACCGGGAATG
CTTTCGATTTTGAAAGAAATGAATATACCTGCTAAGGCATTAGCAGATTTAGATTTCGCT
TTTACTGTAGCCAAAACAAAGCAACTTATTGAAAAGGATCACCCTGCTTTAGAGGCTTGC
TTGGATATCATACAAGAAATGCAGCCAGAATATGGCTTTCTATTAAACGGACGAAATCCA
ACGAAAGGCAATAACTTTAAAGCCTCGGATATTTATGAGCTTTTAGCTAGTCAAGAAAAG
TCGAAAGAACCAATTAATGTTATTTGCGAACATTTTAAAGAAAACGCAATATGGATATGG
TCGTTAGGTGCAATTGAACCACATCTTTGTCTCGACGCAAAGGAAACAGGAGAGTGGTAT
AAATTTAAGCAAAAACTTACAGATAACCCAATTGAAGATGTAGTCGCCGATCATAAGCAT
ATAAAGGCTTTCGTCACATGGTGTGTGAGCTAACAAACGCTTCAAGGGGGACAGTCAACT
CGCAGCATCTTTACTATGCGTTGGTT
>C8R3
TCAGGCACAGTGAATCGCCTCGGTTTTGGTCGTCACTGTATATCTCCTCTCTGTTAGCCC
CACAACCCTGATCTTTGTAAAAAACAATAATGATAAATATATTTATACTCACCAGGCTGG
CTGGCATTTATACTATATTCACCCGGCCAAGCATGCCCCAAAGGAAGCCTGCGATGCCCG
GTGGTTGTTTCCTTTATAATCCAGGGAGTTTAAGCCCTGAGTGTTCGCGATCTTGTTCGA
TGCTAGGCGGGACAAAGAATGGAAACTAGTGATATTTGTAATCGAATGAAAAATATTCCT
TCTATCCACTGCATTAGCCAAATGGGTTGGTGTTGGGTGTTGAAATATTAGTAAGGTGTT
CAATACGGCAGAAAAATTGCTGGATATATGTGAAACAGAAGCTCGTTACTATGTGGGATT
TTTCCGCATAATAAATTGTTAGGCCTCTAGTCTCGGAAGGAGGTGGAATACCTTGAATAG
TTCATAACTTTATTGACTTGCCCAACCAGGCCCCATTTTTTCTCTGACAATCGAAAGGAG
ACGACCCATATGTACGACATGAAAGCTTATGCAGTACGAAAGGACGGTGTTATTCAGGTG
GCGCTGTCGGGTTACCTGGCTAACTCTTGCTGGACTGCAACGGTTAAGGATAAGTACCCA
GGCGGAAACATAGTGTATGTGGTAGACCCTGGTACAGCCCAAGTCTTTGTTGAAGAAACG
ATGAGGCCGGGTTCCGAAATCTGCCTCATGATGCTTGTACCATGGGTGGCTCAGGTCTCG
ATTCCATCGACAGCGCATGACCAAATAACGGTGTATGTGAACGGTGATGCCAAACTCAAG
GTGGATGTGAAGAATGAACCTTCACAGTATTGCGTAATCGCGCTGACGACTTCACCTGCC
GGGAGCTCGAGAGGGTGTTCAGTCATCCCGGCAGATGCACCTTATCTCGCGATCTACAGT
TCAGTTTTCGGACCTGCATCGAAGGCTGAGTGTGAGAGCTGGCGACAGCAGAACTGTATG
TCACAATAGAGGAATAACAAGCACATGAACCTACTGGTTCCAGCGGGGGTAGGTTTATGT
GCAGAGTAAGTATTACGAACAGGGGCAGATTATGAAGCGTGAGATCAACTACAAAACGAT
GCGAGTGGTTGTCGGCACGATCGCGCTCTTACTAGCACCTGCGGTACATGTCTTCTCAGG
AATGGAAGCAGAGCTTACGTCCATTAGTATCTCGTATTGGACCGACGCGAGGGACATATT
TGTCGGTGCATTGATTGCTGTTGGCTTTTTTCTGCTCGCATATAATGGAGAGGGGGGCAA
GGCTGATTGGGAGTTTTATCTCAGCAAAGCGGCTTGTTTGTTAGCCGTTTTTGTCGCACT
TTTCCCCACTTCGGGATATAACGAGCTAGATAGACCACCGATTTGGGCAGTGAAATCTGC
TGGATCTATTGGACTGCAAACAGAGCACATTCATTACGGCGCAGCCGTACTTCTATTCGT
GTGTCTTATCGCGATGATGTGGTTCTTTTCGCATAGAGCCTTGAGAAAAGGCAAGCGTGG
CCGTGCTTATTTTTATCGGGTTATCGCTTTATCAATGGCCGGAGGCATTTTTTCACTACT
AGGTTTTGGTTATCTCCTCGATTGGAACAATACCGTTCTATATATCGAGATTTGGGAACT
TACACTATTTGGGCTCGGTTGGCTGGCTGCCGGGACCTACAAGACGGAACCCAGCCTTGA
ATCGATGCCATGCTAACAAGGTGTGCTCTGAGGGTCGATATGTCGGGTTGATCTCTTCGG
CAGCTCCAGGTTGGCACGGTCTGCGTTACTACTTGGGGTAATCTAGAGGGGGCTCCCTAT
GTTGATGCAGCGGATGGTGGCGTTTTGAACGATGGCCACGGGGATGAGTCCTTCT
>C10R1
GGTGATAACAGACGAGACAGGCACGTTCTCCGTGTCCGTGAATGGGAAGGGGCTCCCCGC
GGCGGTTCACGGGCCATCGGGGACGACGAACCTCGACATAGGGGTTACCGGTAAGATGAC
GCCTGGATGGACCGGGCCGATAACCGTTTCGGGAGTGTTGATTCTGGACGCCCAGTGACC
GAATCCAGGTGGGGGCCCCGGGGCTCAGCCCGCCGCATCGGGGGAGGACGGCGACCCGAA
AAAATCGAACCCGGCCAGAGCAGGCGTAAAACATGAGTCTCGGTCGAAACATGCAATGAG
TGAGGCGTCCGGTTGAGATGTCCCGCCGCGTAGTACGCCGCGCAAGTATGCGACTGTGAT
AGCCGAGCGTGCTGCCCGGGCCAGTGGCGAAACAGGCAACTGCTGAGGAGATCGCGCGCA
GTGACATTCCCGGCATAGCCGTCCCCGGAAAGAAGCGCTAACCAGTCCAAAGCATCGGGG
TGACATCCGGCGGGGGCCTGACACACGCGGCTGGGAGCTGGTACGCGGGAATGAGGTCTC
CGGAGGACTCTAGCCTAGCTGGTCGTACGCGGGGTCACCTGCCGCGTGTGCAGGGGACTC
CGGGACCGAACACAAGGTACAGTGCGAGTCTCCGTGCCCGCTTGCCGTACATTGGGTCTC
AGGCGCGACCGGCCAGTGGCCATGACGAAGTTCTGTACCTAGCGAGCAAGTGGGCCTAAG
CTCCTCCAATCGAACACCGTCCGGGGCAACTAGGCTCGAACGACGGACGCCCTCCATGCC
CTCCTTAGGCAGCCATCGCATGTGCGTTCGCACTACCCCGCATCAAGTCGAAGGGGCCAA
CAGCCGGACCACAGCCGGACGTGGGTGGTTCCCGATCTACGCCTCCTGAACACTGCGGCA
AGGCCCGGCAATGGCGATGGCAAGGACAGCTGTCCCGACGTTGCGCGCTGAACCTCCGGC
AAAATGTGCCCCGCGGGCTCACCGAGGGCGGATACGACGACATCAGGCACCATCACAGGC
ACCCACCTTGGCACACAAAAAAAGAAATCAAACCATTGATATAAAAGGGATTCCAAAGAA
ATTTTTCATAACTGGGCGCAGGTGGCTACAGGGGGTAGCATGCCTAGGTCGACAGCACCA
GGTGAGTCGGTTTGCGCCAATATGCAGTGCAGTAATTGGACTCCCTTTCTCCATTCCCCT
GACTGACCGGCCTGCTGTCGTTATGCATACTCTCAACGAAACGAAACAAGGTAAACAACA
ATATGAAACCCATGATGAAACCCATGAATTCCGCCCGCTGGGGACTGTCGGCGCTCGCCC
TCTCCCTCGCCCTGAGCACAGGTGCCGCCTTTGCCGAAGAGACCCCGCCGCCGGCCACCA
ACCCGCCCGTGGATCAGGGTCACGGCACCATCAAGTTTATCGGCGCCATTATCGACGCCC
CCTGCTCCATCGCCCCGGAGAGCGTGGACCAGACCATCCAGATGGGGGAGATCGCCAATT
CACTGCTGAACAAGCAGGGCTCCACGCCGCTGCGCCCGTTCGAGATCCACCTGGAAGCCT
GTGACTTCGCCACCGCCAGCGACGCCACCGTCACCTTCAACGGCATCCCGGCTGACACCG
CCAAGAAGAGCCTGGCCCTTAACGGCGGCGGCTCCGGTGGCGCCATCTCCCTGGTCAACA
AGCAAAGTGGGGAAGAGATCGTGCTCGGCACCCCGACCAAGGTGGCCAGCCTGGTCAATG
GCGACAACCACCTGAAGTTTGGTGCCAAGGTGATCAGTACCGTGGCTCAAGGTGGCAAGG
CGGTGCCGGGTGAGTTCGATGCCTCCGCCGACTTTATCATGACCTACCAGTAATCCTCCG
CAGATAACCTGACTCCGCAACCAAGGCAAACGGAATTGCCTTGCCATTCATCCTTATCCG
CCGGGCTCTGACCCGGAACGCCCTCCAACTCCATCCGATGGCTGTGGCTACCCCTCCCTG
TTCTGCCGCCGCTGTTCGCCTGTTCCCCACTGCGCCATTGCCCGCTGTCCCATGCCGCAC
GCATGGGCCCCGTCGCCACCCTGGCCCGGTATGCGCACACCCGCCTACATCGGGTCGGGT
ACCGTCACCAAACCGCCACCCGGATGGCCGGCCTCTGTCGACCGTGGTGCTCCTGCCAAA
AGGATCCATCCATTCGCGCTCGGCGTCAGCCCCCCTATCCGGGGGCGTCCGGTATCTTCA
GCGGCGGCGGTGTGCGGCTCCTGACTGCCGAGTGAATCCCCGGTTCGCACCGCTAAGCTG
AGGCTATCCATCCGCAAGGCACCCTCCGGCCCCCTTACACCCGCATTATCCCCAGAGTCT
GAGGCCCATCCCTGTTTGACCCTTTATCCCGCTGCTGCCCCCCACCGCCACGCCCGGCCT
CAGGACCATTGTGTTGCAGCATAGGGTCCAGCAACAAGCGACCTGGTCGGCACTTCACTT
AACCAAGGGGTTCAAGGGCGGTGGCGAGGAGGGGGGCATCAAGGCAAAAGCTGGTGACAT
GGCAAGGGCGGAATAAAGAAAAGGCTGGCACAAGCCAGCCTTGGTGAGATGAGTGACGAT
GGATCCCCGCCTATGCATCCGGGCAGAGCGCTTATTCTGGCGCCCTGCGCGACAGCATCA
GAAAACCGCCATGCACGGTGGAGGCATGCAGCACTTTTTGCGCCTCCAGGGTGTAACGCA
AGTGCTCCTCTTCGCTGGTCATAATGCTCATGACAGCCGCCCGGTAGGGGGTCAGCAGCT
CCGACTCCAGCGCCTTGACGTGCACACTCTGCAGATGGGCTTTCATGACGTAATCGGGAT
AGCGGCCGTTGATCTCCGTCAGCCTGCCATCACGGGTTTTGAGGAGCGTCAGCTCTGCCA
TCTCCTCACCGGCTGGCGTCACCAACGAGACCTCCTGCACGAATTCGTGGATCGGCGCAC
CATACCCCTTGTGTCTGACCTGCATCGCCAATACGGGATGTTCTGTCCCATCACAAGGCG
CATAGAAATTGACGTTGTTGTAATACCCCTCCCCCATGGGTGCCGGAAAATCACGGAAGG
GGGGCACAGAGAGATGCTGTGCGATGCACCTTAGCTGGGGCTCCAGCGACGCGTCATGCT
GAACGAAATAGACCTTCTCCCACAGGGGCCGATCGCCTTCATAAGAGACCAGCGATATCA
GGTGGTCGGCAATCATCATCCGGTATTCGCTCTCCGCCGACTGCGCAGAAGCCTTGTCAA
TCATCTCCAAGGTGGCGCTGGAAATCGGCGGATTGGCCCCATCCACGCGATAGATGATGC
CGTGCCGGGTGGTTATCTTTTTGGTCAGATAGGGCAGGCTCTCTTCTTCCGCCAGCAGAA
ACCAGCCAGCCAGAACAAGCAGGCCAAGCAGACCAAGCAGCAACGAGACCATGATGCCAC
GCTTGCGGATAACCCTGCTGCGGTGCCATGCGGGTTGCAGCAAGGGGGGCTCGTCAAACA
GATCGCGGCCTGGGTCCGTTTCATCAACCAGCTCTCCGACCAGCGCATCATGGGTGACAG
TGTCGGGGGCGTCGTCAATGATCAGCTCCTCTTTCAGGATGGTCAGATCCATCATGTAAC
CCACTCTGGGCACGGTACGGATAGAGTCCATCACCCCCAGGGACTCCAGCTTGCGCCGGA
TCATCAGGATATTTTTATTCAGACCGATATCGCTGCTTTCGCTGTTGTTCCACAGTGCAG
AGGTAAACTCCTCCCTGGATATTACCTGCTGGGGATGCTCACACAAAAACTCCAGCAGTT
GGCACTCTTTCTGGCTTAAATGTACTTCGCGGGAGGACTCTGTCCTTTGCTTCACCAGAC
TGTAGCGTGATGGAATAAACGTTATCTGCTCACCGAGGTGATAATTGACTTCCAGCATGA
TGTTTTTGACTTATTTAAATGAGAACGTCGCCGATTTGAATGGAAACACAAAAAAAGACT
CATCTGCACCTAAAAAGACAACGCTACACCCCGCTGCTGTACTCCATATAAATCTTGACC
GTAAGATAGATGTCCAGCATGGCAAACGCAATCAGCAGTAAAACAAATATTCTTACTATG
TATTTTATAGGTATGTTTACGTAATCGTATTTATAATTCTTTTTGCTTTTCCAGCTTGCA
GACTTGTCTGGTTCCGGAAAAATATCATTGATATCAGGCCTGTTGAAGAACATCTTGCGC
CCTCATGGTTGTTAATGAGACAAAACATGGTAGCAGCTAATCTCAACTCGCTGAAATTAT
GGTTAATTTCAATTAAATACCATCAAAATCAATATCATAGAGCAATAAACAGCCAAGTGT
TTATCCTGTACCGGGCAGCATTTTTATCTACTGAATGAGGCTACCCATTCCCATCTAAAC
CAACATCCAGCATGATAATTATATCAGGCAGCACTTTATTTCACCCTAGGCAGGGACCCA
AAAAAAGCCATCGGACGACAGTCCATTTTCCTGCAGCATCGAACACCACCAGGAGCCACC
CAGCCCACACTTCATGTGAAAGAATGCCCCAAGCGTGCAAGCAAGGACATACAAAAAGGC
ATTGCTTCATCACACAGTAATGGGCAATGCCTTTTATTAATAACTGACTCGCTTCAATAA
ACGATTACGGCTTGGATACCAGCTGAGTCACAGTGCCATCTGCAACCACCTTCTTGTTGC
TGCTCTCATACGACCAGGTCAGTGAATTCTGGCCTGCCCCTTCCCAAACCAGCAGGTTGT
TCGTCTCGTCATAGCTGCCGGGAGTGGCCCAAACAATGGCAGGCACATGATCTTCCGGGG
TGCGCAGAGCAATTGTGAGCCACTTACCCTGCACCGTATCCGCCATCACCACGTGCTGGT
TTTTCAGTGACACACTGGTGTTGTCATGGAGATAGGCCAGCGGCCGAGCATTGCTGATGT
AGTTGTCATCGGCAGTCAGTTTGGCCAGATAGCGCGGCCCATGCACTATCTTCTCGAGAT
CATCGAGGCGACACCCTGACACATCCAGCTTCTGCAAGGCGGGCAGGTTGGCAATGCCGG
ACCAATCCGCAATCTTGTTGTTCGAAATATTCAAGCCAACCAGAGTTGCAGGCATAAATT
CCAGGGTGGAGATCTTGGTTGATGCTACCTCAAGCTGTTTGAGCTTGCCCATTTTCCCCA
GTGGGGAGAGGTCATCAATCGGATTATGACTGACGGTCAGGTTGCTCAGGTTCTGCAGCC
CGGTAATAGCGTCCAGTGAATCAATGCCATTATTGGAGATATCCAGTACGGTCAGGGTTG
ATATGGCGCCAATTTGATGGATATCGCTCAAGTGGTTGGCACCTATCTTCAGCGAAGTAA
GTGGCAGTGTGCTGATCACGGAAATATCGCTGATATCATTGTCCGTCACATCCAATGAGA
CAAGGTTTTTGGCAAACTGCATGCCAACCAGACTCTCGATATGCTTGCCGACGGCATTCA
GCTGGTCCAGCATCAGCATATCACTGCTCGTCACTGGGTCTGCCTCTGCAATGCCTAACG
CGGACTTGACTGCGGCCTCCATGTTCTTGTCAGGAAAGTTGACAATTTCTGCATTCACCG
CATCGGTTTGGATTTGTTCATTGTTTTCGGTGACCTGCAGCTGAAAATAGCCGTTGCCAT
TATTTGCCTCCTGTGCAGATACAGTGCTGGCAATAGCAGGCACGGACAACGCCATTGAAA
TGGCAATTGCCAAGGTAGAGTTTCTCATTATTTCAAGCCTCTCGGTTTGTTGATTGCTGT
AAAACCCTACCGAAAAAAAACGTCATGAAAAATAAAAAAATTGAAGCGCAGTCAATATTG
TGATCACCAACTTGTTATATTTTTAAATTACAAATTATTATAAATAATGCCGACCAATAC
CATCTGTGAATTTGCCAGATATTAGGTGAGCGAGGTTTATCAAAAACCACAGGTTTCAGG
TTGGTGTGCACGAGCATATGTAATGACTCTTGGAATAGCGGTCTACATCATTGGCAGCCA
ATAGCTCAATGAGCATCAGGGAGCCGCACAGATCGTCATGAGGCAAGCTTTTCCACTGAT
ACGATATGAGGCCTCGCAACATCGCTGCTCAAAAGGCAGCCAGAGCAGCAGTGACTGATA
ACCTGCTGCAGCTAACGGGATATCGACCCAGCCGAACGGGTAGATGAGAGAGTCCCTGCC
ACCTCACCCCCATGACACCATGGCAGCAACAACACGGTCAGTTTCGCTGGCAGAGTCACA
GCAAGGGTACCTGGCCCAACGATGTGTGCCTGGCCACCAGCAGAGCGAATTTTTGACTGC
GCGGGGTTTTATGTGGGGTTAAAAAATAAAAAACACACCATGA
>C12R1
ATTCGGATGGTATGACAACGCCCTATGGGGCAGGTGACTCTGCGAATCGTTCCTGAAAAC
TACCGGTAGGGCCGAAGCAGGTCAAAAATAAAGTAATGCAAAATGTAAATTTGGTTGGAT
ATTTATTGGCTAAATCCCCCATCGAGCAGTGCCTTATCCCTTTCGAGGTGGTGGTTGCAA
CTGAGTTAGAAATATCGGTCGACCATGTGGGCTGCGCTGAGCGTCCTAACAAAAACCATT
ACCTATCCTACCTGACAGCTGTATTTATTCCCCATGGCCAACTACGGAAGCAGATATTGT
TATCTGTGCTAGACAATGACGGTGATAGCCAGTTATCTTCTGTCTGTGTGTAAACCTTTT
CTTGTGCATCATCAGTACTCCCAGATGGCTTTCATTCAATTGTCCAGTGTTTTGAGTACT
ATGATGAAGTTCATCGCTCTCATGCATGTAATAAAGGGAATGGCTGTGGCCTTGTTGTTG
AAGATTACCGTATTGAAACCAAGTTGGTTTTCAAATGGCATTGTTTGTTGAAATTTCATT
TCAATAAAAAGCAAGATTGGAAACGCAAAATCCTAAAGACATTCATATCATATGGGTGTT
TTCGTTCACTCTAAGACTATCAGAATCCTCTTCTGACGGAACCTCATTGCATTGGTAAAT
AAGAGAAGCATGAATATGATAATCAATCGCACACTTCCATTAGGAAGTCTAAAAATATTA
TTGCACTGGCTAGTCGCCTTATTGATGATTGGACTAACCCTGTTAGGCTATCTGATGGTT
AAATTTGAAATGTGGGATCTCTACTCCTTACATAAATCCATGGGAGTCATAGCATTGCTG
ATTGTTGTGCCTCGGATCATCATCCGACTAGGTAATAGGGGGATTGTGTCAGTTCGACAA
TATTCTCGTAATGAGGTATTGGCAGCCAAGATGATTCACTTGGGGTTGCTTGTTTCAACA
TTAGTTATTCCTGTCTCTGGCATGCTATATTCTGGGGCTGCTGGTCGTGGAGTGGCCATT
TTTGGTCTATCTATTATTCCCATGAACCTGGATGGTAATGATCCTGCCAATGTTGTTCCA
TACAGTGAAGCGCTGAGAAGTACTGCACATGCAATCCATATCTATATGCCTTATATCATG
CTGGCATTTTTATTGATTCATATTGTTGGTGCGGTAAAACATCACCTGCTGGATAAAGAT
GGTACGTTACTGCGGATGCTTGGTCGACAATAAATAGTTGTGTCGATGGCTGCTATCACT
GATCGCCTGTTGCTCGTATCTAAATACGCTATAAGCCCTCCGATGAAAGGTTCTTTACCA
GTACTGTTTGAGAGATAACGAAGCTAATTAAAGGTGAGCGGAGCGAGCACGATACAATAT
TATCTTGCCAAGATGGGGGTGTTGTTTCTTCCACAAGCCTTAACTTCTATTTTCTTTTTA
CGAACAAACCATTGCTTGCACGCGACTTGCGATTGGGGTACCAGAGATTATAAATGCGAT
GATGAGCGGCCAGCTTATGTCTGACGAGTTCGACAAGTGCCGATGGCTTTGATTAAATCC
AATTCTAATGCTGACTTTTCGTCGCTAGCAAGGAGCGCTGTCTGGACTACCGTAAACCTG
TGTTCAAGGCGATGGACTACATCAGCCACCATCTGGATGACAATCCGAGTCTGGATGAGG
TCGCGGCGGCGGCGGCCATCTCCACCTTTCACTTCCACCGCATTTTCAAAACGATGATTG
GCGAAACCATTGCCGGATTTACCCGGCGCCTGCGCATGGAGCGTGCAGCACGTCGCCTGC
TCGCCTTCCCCCAGAGCGACATCACCACCCTGGCGCTGGCCGCCGGGTTCTCCAGCTCCC
AGAATTTCGCCAAGGCCTTTCGTCAGCACTTCGCCATGAGCCCTTCGGAATACCGCCAGC
AGCAAGGGGGAAACTGGAAAAGCAAGATTGGAAACGATCCCCTTCCCTTTGAAACCTATG
ATGACCTGGTCATGCACCCGGTCACCGAACACCCGGGTCTGTTGCAGGGGGCAAGCGTCA
GGCAGATGCCCGCCCGGTACGTGGCGTACATGCGCCGCCTTGGCCCCTATGGCAAGGAGA
CCTGCGAGCAAGCCCACCGGGATTTGCTCGCGCTGTTCGCCTCAGACGAGGCGATGACAC
CGGCGGGTACCCTGAGTCTCTATTGGGATATTCCCGATATTACCGATGAGACCCGCTGCC
GTACTGACGTCTGCATTGAGCTGGGGTCAAAGATCCCCACTGGGCGCCAGTTAACCACCC
AGATCATCGCCGCGGGCCCCTATGCGGTATGTCAGTTTATCGCTCGCGGCGATCAACTGG
TCGCCTGCTGGGAGACGGCATTTCGCTGGGTAGTGGGCCAAGGGCTGAACTGCGACGATC
GCCCGTGTTACGAGCAATACCACGGGGGCACGGACCCCGACCGGGATCATTACGTGTTTG
ATATCTGTATCCCGCTTATCGACCCATAAGCCGATACCCCATTTCCACTTACCCACTTCG
GTGCCTTAGAGCGCCGAAGTGACGGAGTCATGCCCATGAATATCAAAACGCTGTTTCTCG
CTAGCCTGCTGGTAGCGCTTCCCGCTGCCGCCAATGCTCAGTCACAAACCCAGACTCTGA
TCTTTGGCGGCACCATCTACAGTGGCGATCCGGCGAACCCTCACCCGGAGGCGGTCGGCA
TTGAAGGGAAAAAGATCGTGGTGGTCGGCAGCTATCAGGAGGTCAGCACCCGCCTCGGCA
GCCACGCCAAACGCCTTGACCTGAAAGGAAAGTACCTGATGCCGGGGCTCATCGACAGCC
ATGTTCATGCGGCATTTGCCGGCTTTCAGGGGATGACGGTTAACTTTCCCGATGCAATGA
ATGAGGTTGAGCAGGTGCAGCAATTTCTGACCCGTAGCAAGGATGATCCCCGCCTGACAC
TGGGTGATGTGCAGCTATACAGCAATGTTTCCCTCGACTACTGGCATCAGCTTCCCCTGC
TCGATCAGGTGTTCAATGGCTCACAATACCGGCAGATCCCGGTGGTACTTGCCGGGTCGG
ATGCCCACACCGGTTGGGCCAATCAGGCCATGCTGCGCAAGGCAGGCATTGATGCCGAGT
CCCTTGCCGGTCGTTATGCCCCGTTGAAAGGCAATTTTGGTCTCACCTCATCCGGCAAGC
TGAATGGCTTTGCCTCGGAAGGCGGGTGGGATGCCATCCTCAAGGCGCTGCCCTCCGTCA
GCGACGAGACGATTGCCAATGCCATCATGACCGCCGCCAAGCAGCTCAATCAGGTGGGCA
TTACCGCCTGGATGGACCCTATCAGCAACATTCGCCCCCTTGCGCCCATCTTCAACGCCG
AACCGGATCGCCGCGACACTGGCCTGCTGCCGGCGTACAGCATGCTCTCCCGGGAAGGCA
AGCTGACCGGGCATGTATCCACACTGGCACTGGTGGGGATCCACTCATCACCCGCCATCA
TTGATGACGTATTGGCGCTGCAACAGCAGTTTCAAGATGCCCCGGACGTTAAACTGGTGG
GGATAAAAATCCTGCAAGATGGCGTCATCGAGTTGCCATCCCAGACCGCCAAGTTGAGCG
AGCCCTACCTCAACCGTCCCGGTTACAGCGGCAAGGACGATCTGGACAAGCAGCGTTTCA
ACGAGCTGATCCGCACCGCGGATGCCCATCAACTGATCGCTCATTTTCATGCCATCGGCG
ATCGGGCCGTCCGAGAATCCCTTGATGCCATCGCCTATGCCCGGGCCCACAATCAGGATC
ACCACCTGCTGCACAGCATCACCCACCTGGAGGTGGTGAGCCCGGCCAGTATTGCCCGCT
TCAAACCGCTCAATGTGGCCGCATCGATGCAACTGCTGTGGGCCGGGAAAAACATAGCGA
CCACCATGCTGCTGGAAGGGAAAGTGCCCCCGGCCCTGCTGGCCCGCCTCTATCCGGCAG
GCAGCCTGCTGCAAAGCGGCGCCATTATCGCCGGTGCCAGTGACTGGCCGGTCTCCAGCC
CCAACCCTTTCCTCGCCATGTATACCGCGATCACCCGACAAGGGGAGCTTGGCTTGCTGC
CCCCCGCCAGTGAGCAGATCAGCCGTCAGGCTATCTTGCAGGCCTATACCCTCAACGCCG
CAAAGGTGATAGGGCAGGAGAAAGAGATTGGCTCCATCAGCGCAGGCAAGAGTGCTGACC
TGATCTTGCTGGATCGCAATCTGGAGCAGGTGGCAAGTGAGCAGATCAAAGAGACCAAGG
TGCTCTGGACCATGTTCAAGGGCAAGCTGGTCTATCAGGCACCCTAATCCCGAGTGAAGA
AGAAGTGGCTTCTTTGGAGAACCAATTGTCTGGCGATTAGTCCTGCTATTTTAATTTCAC
AGAATTTCAGGAATATGTTATTTGCATGAACCTATTTCAGGGACTGCGCCGGCAGTCCCT
TTTTTATTGAAGTGTTGTTTCCTCAATAGATGTGCGCTGTATGTAGACCACGAGAAGCCA
AGCCAA
>C13R1
AATTTATTCTGTGGTTGTTTTTTTTCTGGATAGAAAGGGGTCACTTTCAATTTGATCGCT
AAGTTTATTTACCATCTCAACGATATCTCTGTATTTATTTAAGTGTTCCATTTCAATGCT
TGATAATTGCTTTTTAATGAAAGAGTAATGAGTGCTAAAACTCCCTTTATTTATATTAAT
TTGAGCAAGGGTTTTTAACTGTTCCATAATATAATCAAGTTCATCGTAGTCATGAACTTT
TGCAAGAATAAGATTAAGCCCATAGGTTATTGTTTTTTCATCAATGGTCATGCCTTTAAG
CTCAATATAAGTGGTCTTCAACAGGTTAGCTACATTTTCATGAAGTTGACCTGATGATAG
AGTGTAAATAGAAAAAACAAATCTTTCAATAATTGCTAGTCGAGAGAAAATGTCATACGT
CATAATGTTATTAATAAATGCGTATAACTTTTTATTCTTGCTAATAATTTCATTAACTTG
ATTTTTTTCATTCAAAATATAAAGGAGATTGGAAAAAAGTAAGCCGTCTTCTCTTAGTGG
ATGCCAGTCTAAATTGGAAAGCTTATCTATTTGCTTGTTAAGGATTGCTTCCAGAGTTTC
AGGTGTGAAGTTAAATTCATATTTATTGATTTGAAAGACAAGAAACTTATTTGTTGAATC
CGTTAGCTCTGTCCATCTTGTGGTCTCAAATATTTCAGATAATATAGATGTTATTTTTGA
CATCATGTCATTTTCATGAGAAATAAAGGATAACAGAGCAAGAGTATTGTGCCACACCCT
GATGGAGTAATCAATTATCGAGCTATTATCACTTATTTTTATTGCATGTATACAATTTTT
TAATATTGTCAGTAGATAATCAGTAGTATCATTATCTGCATCTAATGATTGTTTATCCTT
CAATAAGGATGATAAGAAGTCTGATAGTTCATTTCTGTTAAATGAAATAATAGCTGCATA
GGATAAAAACTTATCGACAAATGTTCTATTATCTAGAACCATCCGTTTGGATATGAATTC
AAAAGTGGTTCTTGCTATGTATTTAAAGTCTGATGAGTACAGAATTGATAATTTGTTCTT
GATGACAAATAGTACGGTGCAATACGAGTAGTTATATAGAGCAATGTATTTATTGCTGAA
AATCATACTGCCATTATTAATCTGATGTATTTCATCGTCTAACTCTCTACTCTTATGAGA
GATTGTTTTAAATCTTTCCAATATAAAGGAGTTATTTGCGTCCAAACCATTAAGTAGTGC
TTTTTGTTGATATAAAGCCTGCTTAGGGAAACGATCTATCATCTCTGATATATTATCATT
TTTAGATAGTTGCTCTCCCATAGATATATCATAGAATGACATTACGCTCTCAAGTGGAAT
TTCACCAAAGCATAAATGTTTTTTATTATATGAGGCAAGCAATGATTTAACAAAATATGA
CTTTGAAAAAAACAAATTAGCAAGGTGAGAGAATGTATCTCTTGATAGCTCTAATTTTTT
GAGAAAATAGTAATCAAAGGCTAAATCATAAGTTTCATCTAAACTAAGATTGAAGTTAAT
AGATGAGCTTCGCTGACTTATCTTCATGAAGTCGAAGGTTGTATACTCATCAATAAAGTT
AATTTCATGTGGGTTTCTTATTCTATAGAATTTTCTGTTTCTTCTGTCGATATGTAGCCT
GACTTCAGAAACTGATACTGTTTTTAGTATCTTTATTATACTTTTTCTTATTTCTCGTAT
ATCAGACCTAGAATAGTGAACATCATCATCTACTTTATACTCAATCGAATCATTGCTAGC
ATCATAATATATTTTATTGAGCTCTGTAGAGTCCAATTTGTCTCTCAGTAGTCTTATTAA
ATTGGTTGGGTATATATTGTTCCAATCAGAAGTATATGAAGAAGCCTCTGATAGAATATC
GCAAATAGCTACTGTAGTACTTGGATTTGCAATTTCCTCTAATACTCTCGCGACTCCAGA
GCTTTTTCTAGATAAGTCATAATAAGAAAGAGTGTTAGATGTATTGTCATTCAATAATGG
GTAAATTCCTTTTTCTTTAAGGTAATTATCTTCAGATAAGGACAAAGAGCTTTCAGTAAG
CAGAGTAAATGCTGGTGGTGCATCAGTGGTTCTATTTCTAACCCAAGTTAATATTTGGTT
TAAGTTGTAATCACTAATGCTATATCCTATAAATAAAACGACATGAGTCGAAAATAAACT
TTTTATAAAGTTCTCAATCAGTGGGAAATTATCAGAATAAGCATGGTAATCGGATTCCTT
AAATACAATGTTTCTAAGGGATAAATCGCCATGCATTTTTATTAATAACTTAGAGCTTGG
CGATGATGCAAGCTCATGATCATTAGCGACTTTAAAATATAGTTCGTTTTTTGTATGGAT
AGTTTTTTCTAGAAGGTCATCCCAATTAGTAGTTACTATATGCTGAGGCCTTAATGAAAT
AATCAAGTCATGTAGCTTGTTTGGTATGCTTTCCTTTGGGAAGAATTCATTTATTTTATT
GTAGTATGTGTTTCTTCCATACTGTAAATGGTAGTGTTCCGCGATTTTCAAATAATCATC
TGTTCGAGGTTTATCTAGAGCGGCCTTCATGGAATCAATTAGCTTTTTCCATGTTGGTAG
TTTTGAATCATAAGAAACTGCGGAGCCTACGAAAATAACAAGTTTATTATTGTCTATTGC
TCTTCGAATCGTTTTTATATTCTCTCTATTTATCGCTTCCATGATGACCTTATTGTTGGC
GGATCAGTGAAATTTATAGAGATTCTATAGGTAATTAACTCATTTATGAAACGAAATAAT
ATAGGTCCATATCCGCACGTGAGAGGGCCATAGGTCTGCAG
>C13R2
ATGTTTTTGAACGGCTTTTTATTTGTTTCATGTGTCTGGGCGTTTCAGCTCTTATCATTT
GATATCAAGGCTTCTTGCTGAAAAGCGTAGTATTTAGCGTAACTGTTTTGGCGTATAATG
TTCGTTAACTAGAAAAGCTACGCTTTTCACTGAGCGTGACTATAGAGAGCAATTCATAGA
GGTGCGTTGATGCAGGGTAACAAACCGCTGACTACCAAAGCAATTGAGGCAATGAGGTAT
GGGGACCCTGAAAAATGTGACGCTGGGGAGTCACGTGGATTGAGAGTCCGATGTGGGAAA
TTCGGTAAAAAGACATTCTTCTATAGATTCAGTCCTGTTGATGCTCCCAGAACCCAAAAA
AATGCACCTATAGGTGTCTTTCCAGAGGTATCACTGTCTGAGGCCCGAGTCAGACTTGCC
GAGTTGAAGGCGGTGAGAGCTCGTGGGATTTGTCCGAGAATGTATGCGCTTGAGAAAATT
GCCAAAGCAAAGGCTCCACTAGGAACAGAGGAGCATGCAAAGCCTGCAAGCATGTTCACT
ATTGGTGAGATGGTTGAGTTATATCTTTCAGGCAGAATTGAGGATCGGTGTACCGCTTCA
GGCGAGGTAATTGCAGGGGCAAGGAAAAAGAAAGGGCAGTTAGAATTAAGGAGAATGTTG
TACAGTGATGTTGTTAAGATTTTAGGAGATCTTCCCGTTGAAGATGTTAATAGCAAAGAC
ATTGTGAAGTTAATTCATGGGATCATTGACCGTGGTGCTAGTGTTCAAGCTGGTGCTGTA
CTAAGAGAACTGAGCTTAAGTTATGATTATGCTATTGGGGTTGGGAAGTTAGCGGAGGAT
TTCGTAAACCCTGCATTTTTAGCTAAGAGAGTCATCAAACTTGCAAATGTGAAAATAACC
TCAAAGAAACGCTCTAGGGTTCTAGACGATCATGAACTTAAGAGGTTCTTAGAATGGTTA
CCCAGTTCTGGATTTTCAGATACCCAAAAAAATATTCTTAGAATGGCCTTGTGGACAGGA
TGCAGGACTGGTGAGTTGTGTCAGGCTCTCTGGGTAGATATAGATTTTAAAAAGAATATC
TTTCATATTAAAGACTCCAAAAATGGTGCGTCGCGTTATGTGCAGCTATGCAGCCAAGCT
GTGGCATTTTTAAAAGTGTTAAAGCTAAATAATAATCAGTGTGTGTTCCCTTCATTACTA
ACAAAGAAGCCAATTTTACAAAAATCACTAAGTGAAACAGCTTGGAGACTTCGAACCGAA
GGCAGAATGATCGATATTCCAGATTGGACTGCTCACGATCTAAGACGTACGGTTAGGACT
GGATTAGCAAAGATTAGGTGCCCATCTGAAATAGCTGAAGCAGTTTTGGGGCATTCACCT
AAAGGAATGGTTGGAACTTATAATCTCCATGGATACGATTTGGAATGTCGTGAGTGGCTT
CAAAAATGGGCTGACTATTTAGATGAATTGAACGGAAGTTAGATTTGAAAAGGGAGGATA
TCCTCCCTATCAAAATCACCAGTGTTATTAATTAATATCAATAGATAGAGTCATCTAATG
AGTATAGACAATGAAATGTTAACGTGAAATATAAAGCAACAGTTAATTCTAAGGAATTAT
TTTTAGACCATTTTTACTTCTTTGCACTCCATAGCGAAACTCTAAATTCCGCATACAGAG
CTTATCGATGTATATGAGGTGTTCGACAAATAGTTCAAATGGTATTCTCGTTTTATTTAT
CTTGACACTCCGGTTTTTTGTTTCTGGCTTACGTTGCCACATGAACTTGTAAACATAGTC
GCACAAGTTTTCTAGATTATATATATGTTTCCGTACTAAAGGTCTAGCTGTAGCTTCAAC
TCTAGCTGGTATGTGTTTTTTATTGATTGCTATCCGCATATGTGTAAAGTTTTTGGGTGG
AATTAGACCGATGATTACATGGATATGAGGAATCCATGTATTGGTATTGACGTCGTAGTC
AACCTCTACACAACCTACAGCAGGTGAGGTTATTTTAGAGTTTTTCAGATAGCAGCGAAA
CTTATCCTTGATAAAATTTAACTCTAAATCGTATAAGTTTTTATCAGGAGATATGACTGT
GTATGGTATGTAAGTAAGAAAGGACTTGTTTTTGTATTTTGAAAATAGTTCAACAACGCT
TGATGTAAACTCTTGTCTATCAATTTCAATACATAGTGGGCATGCTAAGCTACCACAGCG
TTCTTCAGGGGAGCAACAGAGAAGTTTGGCCATTAGTTGCTTTGCCTCAATATGAGTTGA
CCTCCTTAATGCATTTATTCTAAACATAAGTTCTTTCCACTCTACTCTATGGCTGAGTTC
ATCCCAGTGCTCGTTAACATAGCTTTCGTTTCGCATGGTGACTCCCCATATTTTAAATGT
TGGCTTTAGGTAATGAGCGCATCCATTCTTCGATCTCGGAAGAGAGCCATCCGGTAGTCT
TGCTGCTAAGCCTACGGCCAGAGGGGAATGTGCCAGCTTTTATCTTGCGATATATAGTCG
GAATGGATATGCCACACACAATACTAACTTCTTTAATGCGCATGATTTTGTCTGAGAGCA
TGAACTTTCTCCTTTTCTGAGTTCATGTCTCGTTTACAGATGAGGCGCTTTATCATTTGT
GAGGCTCACAAAATCATATCCACTAGACCAAATGAGCAATGTTAGAAAGTTGAGCTTAGG
GGCTGCATAGCTACGTATGGGCGGCTGCATTGGTCATGTGTCTCGAGAAAAAGTGCCACT
TGTGATGCTCACAAGATGCTGTGAGTTTTTGTGAGCATCACAATTCTCGTATTTTATCGA
TCCTTGTGATGCTCACATCACAGTTGTTACTTCGACTTGGATTTCGACTTTTCCTTGATG
TAAGGTGCTTGCGTAGTTACTTATTGGGCATCTGTTTATGTAGGGGAATGGAACATGAAA
AAAATAAAATCATATGCGAAAACCACTGGTGAAATAGCTGATGAATTAGACGCTCCTTTT
TTTGATGATGCTCTCTTAATCGAATCTCCAGGATCTATTGAGCGGTATGCTGTCGCTTTA
AGAAAACAGGAATCAGTGAAAAAAGTAGCTGAGTCAGGAATGAAAACAATCAAGTTTAAT
GTTGACTCGGCACTTTATGAACGCTTGAAAGAAATTTATGATAGAGCGGGGTTTAAATAT
ATTGAACGAGGGGGCAGTAATAGCTTTAAAACAGCCGAATTATCAGCAGCATTGTCATAC
TTTTTATTAATTAACTCCGATGATTTATGCTTTGGTACATTGTTTGGCTATAAATCATAT
TTGTATAGCATGCATTCAATAATTCAGTTTAGAAAAAACGAAATTGCGGAAGGGAATGTA
TCGGTATGTAAGTTTTTAAACAAGAGGAAATATAAGTTTTTTACTAAGCGTACATATAAA
ACCCAGCAGGGTGATAAATGGGATGAAGATAATATTAAAATTTTTTTTGAAAGTTCAGGT
GTGGTAGATGTTATATCAACGCTGGTTCCAGTAAAAAAATCAAGCCGTCGAGATATGAAA
TAAATTTCTGAGATGTCAGGGGGCTGTTGGTGGCCAATCTGTAGATAAAGATTGACCACC
AAAAATTCAAGAAGGAAATGGTATTTCAGTCGGTGTGGGAAGACCTTTATCAAATCGTTG
GCGTAACACAAGGTCCGTGTGGCAATATCCTAAGTTAACTAGCTTTCTTGTATCAGATTC
AGAGAATTTGCTCAATTGAGTTCCAAGAGACTTAATGTGACTGTATTCCTTGCTAAAGAT
TTTTTCTAAGAGAAAGTGCTCTCGATCTGAATCAGTTAGACGAATGTCAATTCCCCAATA
GCCACCATTATATATACCACTAATCAAATTGTTCAATAGAGTTCTTTTTCGCAATGCTCT
CTGCTGATTGATCATGATGTCAGTCATTCTATTAAACTGCTTGTACCAAGAATAATATTT
CTGGTCTTCATGCATCCATGGCATAGGCATTGGTGCTCCTGCATCACAGCAGAAAATGGT
ATCAAACTCTTGATCACCACCAGTCTTCCATAGCGCTTCTAATCCCAAGTTATCGTAAAG
ACCTCCATCGCATAGGATTAAACGTTGGCGGAGTCTATTAACTACTTCTTCAGGAAGTTT
TTCATAACCACTAGACTTCCAATGCCAGTCAGATGAATCAATGATTATGGGAGAGAGGAA
GGGAGGAAATCCACTGGATATTGAAATTGCTTGCGCTAATGATAAAGCATGCCCATACGC
AACTCCAATATTATAATCACGAACAAAGTCCTTATGGATTCTAACACTACTACCTGTATC
TAGATTTGTACCATAAAAAATAAAATCAGGAGTCCCATTGCGTAATTCAATATCTCTCAA
TAGCACATCGCCAAACAAGTGTTTACTATACTTTGATTTGACTGAATTGACTGCGCTATA
AAATGGGAATAGCTTTGAAAGAAGGATTTCCTTGTGACCAATGATGTTTCTTGAACAAAA
CTCAATCAATGGCTCTGTGATAATGTCATGAAAGTTGTCAGCACTGAAAAGATCAGGGTT
ATTGGTATTTCTCTTGAAATTAAATTTACTCCAATTTAGCATTAACCAAGCAGCAGTAAT
TGAGCCACCAGAGACTGATGTGATTGTGTCTAGCTCTCTCATGAGGCCTGCTTCATTTAA
TCTAATGAGAGATCCTAAGGAATATAGAGTTGCCCGAAACCCACCACCAGATAATGACAG
TCCTTTCTTCAATTTAGTCTGCGAGTTGCTCATAAACTTTTATCTCATTTTCCGCGACAA
TCATCTGGTATGCAGGATAGCCAATAATAGACTGCCTTTCGGAGAGTTGTTTAAGTTGAG
TTTTGTCCTGTGCGCTCATTGATGCTGAACAACCTTGTGGATGGCTATGCCATTCACCAA
TATACTTCACAACATCGCGAGTCTGCTTATTGATATAGGCAAGACACTCTGCAACACCAT
TTTCTCCTCTAACAAATGAAGATGGAGTTGAGATGCTGTCGCTCGGAGGGGGGAGGGCAT
CAACAATCATTACCTTTTTATAAACAAAATCATAATAGCCAACCAATATACCTCCAGTTT
CGTTTGGAAGGGCTTGGCTTCTGAGGCGCTTCACTTTCTCTTCTATGCCTTCGTCCCATA
TAACATCAAGAGTATTGTTTGTGTGGAATTTATTACGTAAAGGTTTCTTCGCCTCTATAG
TAATACTTACTCTGCTTCCACTATTGAAGTCGTTTCGCCATATTTTTATCTGGGCACTAC
TTTGCTCTATAGCAAATCTGATCTGATCCGCCAATAAGCAAGATAAAGATTGTGTATGGC
TGAAAGACATTACAAATGATTTATCTCTACAGGATGTACCAGTGCTAAAACTATCAAGCG
TTGTTACAAGATGACCAGATAACTTATCTTCATTGATAATAGCCCTGTAGTATTGGGCTT
CTAGATGCTGCAATCTTATTTTTCGGTTGCTACTCTCTGCAAGCAAAATGGCATCATCAC
CGTTTGGATTGAAGAACGCTGATATGTGTCGCTTGAGAAAGTTTTCATTCGAAGCAAAAC
GAGGGTAGTATAGTGACGCCGTCGCATCTATAACAAATGATGCGTTCAATTGAGTTTTTT
TAATTGAGTCATCAGCAAGGTTATCCCCTTTGCCGATAATTGGTTTTATTTTGCTGTTAT
ATAAATGGTTAAGTGTTGATGATATAGATACAACTTTGTAGTTGCATTTGTGCAAAACAT
TAGGGTAACGGGTTGTGTTGTGAGGCTTTAGTATATCATCATCAATGACTGTCCAATCGC
CCCAACCTTGTTTAGTCCAAATGTCAAGTAAGGAGCCGCCAAGAGAACCCGCTCCAATGA
GTAGACCATTATGACAATTGTTTGGTATTCCTGATTGCATGCGACGGATGTAGGCTGTAG
TTTCAATTTGAACCTCCATGGGTTCAATATCAATCCGTGGCATGGAATTTTTTAACGGGT
TTAACGTCCCATTAATTGATGTGTTGGGATGCAGGGAATGCTGTGTATGATTCACAATCT
CGAGCTTAATAAATAAGTCCCTCATAGAGATCGCACATCCGAAAGCTATATTCTGCACTT
TCTCTTCTGCTAAGCCTTTATCCCTGCACAACTTGAAACTAATGAGAATGATCGTTAAAT
CATAGGCTTGTGAGCTACGTTCAGATTTGAATGCCGCTAGCAGATGGTTTCTCAATCTAT
CAAGAAAGCCATTTGATAGATTCTCCATCATTGAAACAAGTTCATTGAGAGTCCTGGGTG
GTGAATAGATAACTCCATGCAAAACAGGGGGTTCTACTAGGTGGATGACATCCGCTTTAA
TCGCTGAGTCATCGTGCTTTGAAGTCATATAAACAACATAACGCTTATCATCTTTAAATA
TTAATGATGCGCTAAGAGTTTCTTTTATATTAGCACTGGCATTATCTAACTCGGATGAGA
GCAGAAGTGTAGCTGATGGGGTGAAGAAAAGTGGCTCAAGTGATTGAGTTGGATGATGAA
GAGTGCCATTTGCCGATTCGACTAACCACCACTTTAATCGGTCTAGATGTTGTTCTGGAG
TCCAAGTGAACTCAAGTTCTTTTAGGTCAGCATCATATAGGCACAGTGGCCTTGGTGTGC
CTTCATAGTGTCCATTTTGATGTATGAGCCTAGGGAATGCCTTTCGCATGGCTAGAGTTT
CAGGAATTCCTGAACTCTCATTAAAAAGCATTGCAATTTTTTCATGATAATCTATACCAG
CACTATTCCTTGAAGGTATATCATCACAATAAATGTCAATCACAACGATAAAAACGCCAT
TGCTTTTGGCAACTTTATCGATCTCACAATGGGTGGATTTATTTACCGCCTCGACCATTG
ATTTGACAGGGCCCGGAAGCCCTGTCTTGTCATTGATGATTTTCGCGTCTTGATCTACAT
CGTAGTACATATAGTTAGGTTAACCTGCTCTTACGGGTTGTGATGCAAGAACAGCTGCTG
CACCTGCTACTTTTGTTACTGTATTAATACTAGCGCCATCTTGTTTAAATATGATGGTGA
TCGGCTTTGGTCTTTTAGTTCCTTCATTTTCACCTGTCACAATGAAGCGTCGACCACCTA
CTTGTTTCAGATAGCGTTCGTAGCATCGTTTAGCTTGAATATGTGGAGGTTGACTTCGAG
ACTCTGCCTCTTTGGTGTCACTGTCAAACGCTTGGCTGGAGCAGATTATGTAGGCATCTT
TTTGTCCCATGAGCAAAAGATCTTTTACCTTATCTAATGGTATCGTTTCTTTTTCACCTT
TATCTCCAACTTCAGCAAGAGCGAGATAACTGCAATGGTGTGGTATATTGAAGAGATCCC
ATTTAAGGCGATCTTTGTTTCCATGTTTTTCAGACAGATTATAGATAGACTCCATGACAT
GAGCCTCAGAATCACCTACAGCAAGATAATTGAATTCCTCACCGCCAACGTTAAAGCGCA
CATTAAAAACTAGAGCAGCTTGGTTGCGGACTTGTTTAACTTTCTTACCTGACTCTTCAC
AGTTCCATACAAATGGTGAGTGTACAAAAAACTCAACCCCGTCTCTGTTTAGCGAGAAAG
TATCAACAATGCTTCCTGCATCTAGGATGAAATCATCGAACTCATCAATGTTCATTCCCC
ATTTCTTCTCAATCAGGTTTACAAGCTCATCAGGCTTGGAGAAAACCTTGATGCCTTGTT
TGTTTTTTAGTCTGTAGCGAGCTTCATCACGCCAAGTCACATGCTCTTTGTTTTGTTCAT
CCTTACCCGCGGATTCGAGCAGCATTGCAGCTGGTACCCACAGCTCGTCTATAACCACCC
GATCATCACTTTGATATTGCTTCTCATGCTTAAGGTAGAAGAACTCAGTGCTACCTCTGA
TGTGGTCGTCATCGGCATGAGTGAATGCGACAACATCAAAAGAGCTCTTTTTGGCTTCAC
GTAGTTCTTTTCTGAGCTCTGTTGCGATATCGCATTCGGGGGTGCTCGTGTCTTGGGCAT
TATCCTTCTGGTAGTAGTCCATCAGGATCATTTTGTTGTTATCCAGCTTAATCAGGCTGG
TATCACCGTTGCCCACGGGGTAGAAGGTTACTGTTGGCATGTGTTTAAGCTCACTTTTTA
TATGGGTACCTATATAGATATACAGCAACTACATGTGGTATTCAATGATCGCAATGGCAC
TACATGTAGTGTTTTTTGATTTTCTTTAATCTCAAATGTATCTGTTGAATTTTGCTTCTT
AGAGTGCTTTACTGATGGGTTTATCTTTTATTGGGGGCTCTGTGAGCAAAATATGGGTGG
GAATGCTGTTACTCAAAAAGCTTGCTTGGTAGTTGTATGGCGCAACAAATTTACTCGACC
CGACGAGGAGTTATTGATCAACTACAGAGGTCGTTAGGGCTATCAGGAGGAGGGGAGGGG
GAGTAGGAGGAGCTAGCAGTTCTATAAAACGTATCAAATAGCGT
>C13R3
AGCGCCCCCTTTAATCTCTTAATCCCTGCTCTGGTCGCGCTCTGTCACGACTCTTTTTTA
TTGGTCTCTTTATGCTGGATCAGCTGCTCACCCAGATCGCATAGGGTGATGATGGCACCG
CACATCCCCTCCCGATCCTCTACCCTCAGGTCTGGTGTGACCCGCGCGATATCCCTGATA
GACCTGTAGATTTCACTTTCTATACCAGACTGCACATTAAACTCCTTACCCATTACTGGT
TAGACCTGATCATTTTATCTGTGACTGCATTGCATTTCTCGACAGTCTCCAGCTAGATTT
TTCATATATCGTTAGTCTTACCTGTCAAATCTGACAGTAACCGCGATCCCGAGCACGGGC
ACCTAACGGAGGCGCCCCATGAAGAGAAAGAAAAATGCCGCTCGGGCCTATGTGATTCGA
GCAAAAGGCACTACCAGATCCATTTTGAAACGCCATGGTCTGACGAACACGGCTACAGGC
AAGATCATCGATGTGGCCCCTGCGACAGTTGGCCGCTGGCTTGATGGTCGGCATCGTGCA
TTTTTCGATCTGGAGCACGCCGTTGCCATCTGCATCTATCTCGGGATCCCGGTGTCTCAC
ATGTTGCCCCCCAGTGATTGGCTGATAGGAAACCACCAGAGCCAGCAGCGGGATCAACTG
CTGGCCCTGAGCAAAGACGAGATCGAATGGCTGCTCGCCGTTCGGGCCGGTGCCATGGCC
TGTTATCGGTGATGTCATCTGTGCCCCTGGTTGTGGTTGTTGTGGCTATCATAAACCACC
GGTTCGTGCTGCCCAATTCACTGGGCTGTTATCCTGTTTTGGAAGAACCCCCCTCCAGCA
TGGATAGTGTTTTATTTTAGACATTTTATTGGCTGCATCCTAAACAGGAGCTACATTTCA
AGTGAAATACTTCAAATGTATAGATAATTACGCGTCTAGCTACTTCATCTGCATTATTAC
GTTCAATAAACCAAGTCTATTTAGCTCTTCCTAAAGTTAAAAGAACTAATCCTTGGCCTA
TTGTAAGTATTGTTTAAATTTTTATTTATCAGTAATCAAATAGTGTCAATTAGTTTATTT
AATTCTTCCACCGACCTTTCAAAATGAAAAAGCAGCTCACCGTTAATAGGCTCAACCCAA
TTTTCATCACTTACAATAAGCGGCTTTTTATTTAGCTGCAAGTAAGAGCCAGCGATGCTG
TTTATATATTGTCTGACAACACCCAAACAGAACGCTTTTGGATTTCCTTTATTTTTATCC
TTAAGGAGAAAATCTGTATTTAATGAATAGGATAACGATGATATCTGACTTGCCAAAGTA
TTTTGGTAATGACTTATTATTGAATTTCTCTCTGAGTTCAAACTAGCTAGTTTATTATTT
TTATCCTTTAGATCATTGATCTGTTTTTCTAAAGTTAATATTCTATCCGTATTTTCTAGA
TTTTTTTTATTAAGCTCTTCTCTTTCATTGCTCCATCTTTCTAGCTTCAATGAAAAAACT
TTATTAACATATTCATTTGACGCAATAACAGCAGATCTGTTAATCCTTCGTGTTACTCTT
GATTCATTCGCTTTATTTAAAGCATCCACATTAAGTAATCTTTCATCCAAAGGCCCCTTA
ATCTTTTTAAGATAAGCAATGTTTATCAATGGAAGAATTATTACATATCCTATTGTAAAT
GCAGCAGGTAAAGCAAAATCACACAATAATGCAAACTTGTAATTATGTAGTAATATCAGT
TTTTGCTCATTGCTTGAATAGAGAAAGTACAGAATTTCTTTAGCGTGTACAGCTACCCAA
GAAATAAAAAATGCAATCAATAATGGGTTTTTAATTCTATTCTCTATGGTTTTTTGTATA
TCACTTACTATTTCAATCATACATCACCTTATGATTTCATTTTAATGAAAAATTTTCTTG
CTACTCATAGTCTTATACTATCTATCATTGCACTTTACTTTTTTGAGTGTTTTTCATATG
CACTCTTCTACAGGTGGTAGATTGCACACATTAAAACTTATCTTGTCCCCTTGGTTGTTC
TGCTGATATGTATGGTAATTAATGAAATGTGCCCAGTCACGCTTTCGTGACCGGACACAT
AGAGTCTTTTCTCTCGTTACAGCGCTAGTTCCTTGTTGCCTAGGGTGTGCCAGCATGATG
ATTGGCCCTTGAATGTGCCGCCGCACCCCTTTGGCAGATCACAGTCGCAGTGCTGGCAGG
TCTGCTTTTTCAGCTCGGCCTCCTGCTCCAGCCACTTCTCCCAGTCTCGCCGGATCAGGG
TGCTGATGTACTCATCTGTGGAGTAGGGTTCACCGCTGCCAGCCCTGGCGATGCGCAGGT
GGTCCAGCTGCTGGCGCTCTCGTTCTGAGAGCGCCACCTCCACCCGCTTGATACCGAGAG
CCGCCCGTCTGGCCCGCTGGGCCTGCTTGCGCTTGGTGGCGTCATTCATCCCTTGCCCCC
TTCTGTCTTCCCCATCTGCAACGGCGCCACAAGTCCGGAATGACGATCAGATAAAACAGC
ACGTGGCCGATCAGCCATATGATGCCGAGCGGGTCGATGTGGTCGCTCACGCTGCGCCCT
CCCTTACCACCATGGCATCCAGCTTGGCCCACGCCCGCCAGCTGGCGATGGTGGCCTCGG
TCTCTGGTAGGTCAACCGCCGGATGGCGGTACACCACATGGGTGATGGTGCCGCGTGCGT
TTTGCTTGGTGGCCGTCACTTCCCTGGTGGAGCCGAATCTGGTGATTACGTCACCCGGTA
CCGGATTTTTGTGGGGATCTCTCATGCTGACTCCTTCATATCTAACCGGATGTTATTGAG
CGACCCCTCTATCATGTCGCTCACTGATTCCCATTCGTCCGGTCCGCATTCCCTGAGCTC
TTGCGCCTGAGAAACCAGTGCATTTGCCAGCAGCTCAACGTGCATTCTTGATGGCTTAGA
TTCAATAGTCACCTCTGCTCTGGCTGGCACATCGATCCAGAGCTCTGGCCGTAACTGCAC
CTTTTGCCAATGAGTGATGTCTACGGCTATCCCCTTATCTTCAGCCGCTTTCTGTAACCA
CGCTTTTGCCTTTGCGATTACCTGCTCCGTGGTATCTCCCGGCTGATTTACTATTGGCAG
TGGTACACCACCCGCCAAAGCTCTGGCGGCTCTGGCGACAGGCGTAAGGCCTACCCTATC
TAGAGTTAGCGTTATCTCTTGTTGCAGCAGGTATTTTGCCTGTTCCTGCCATGTTGCCAG
TGCCAAATAAACG
>C13R4
CGAATCAGCCAGGTTGATACCTGGCATGGAGTTGGAGAGCGATTCAATTCGCGACCTGAT
GGCCTTCTTTGACAGCGGCAGCTGTCCATGAGCAGCAGACGGCAGGCGCTGGATGGCAAA
ACCAAGTTGGCCAGCCTCGGCGGCTGGCCCTGTTTTTTGTTTGGTGGTCATTGTGCAGCG
GAACCTAACAGCGAACTCAGGCCGCAACGGCGGGCCTTGATAACGAGGGCAGTGTGGGCA
CACATCCGGCGAGTTGCGGCGCACTGGCGAAGGGTCAGCGCGATGGTGGCCCGTGGTCGA
GGCGATAGCTGGCGGCACTCGATCAGATGGCGTTGATACCTGCGCAGGCGCGCACTGGCA
TCGCGCAAGTCTTCCCACCACCAACTCAGGTCTCGCTCCATGTCTGATATCAGGCGGTAG
TTCATGCGGCCTCCACTGCTATGAGGTGGCTCAGACCATCTGGCAGGGCAACACGGTTCC
CCTTGTCCCAGATAAACCAGCTGTATTCGCAGGAGTCAGACCCGCCATTCACAAAGCGTG
GGCGCGGCACCAGGATCGGGGTTTTGTTCGGAAAGCCAATCTCAGCCCAGAACGGCACCC
GCTTCTTGCTGCCCAGGAAGTTCACCCGTTGCAGGTAAATCAAGGTGCCGTCAGGCGCTA
GCTCAGACAGGCTCTTTTTCAGAAACTCCTCTGTCAGCGAGAACGGTGGGTTGGTGATGA
TGACGTCAAACTTGCGGCCAAAATCCCATTCCAAATAGTCACGGCCTTGGCTGATTTCCG
CCCACTCCTTCTGTTCAGCAGGAAGTGGTACAGGGTTATAGATGTTCCCTTCTGCGCGGC
ACGGCTCCATAAAGATGTCGTCATGGCGGAAGTTAATGCAGCTCATCAGCGCAGTCACTG
CACTTTCTGGGGTCGGATAGAGTTCACGCTCGATGGTGTTTCCGGTGGTGCTGCTCATGC
CAGACACTCCTTATCTTCGCGGTCTGCATAGACAGCTTCGGCTTGCGCTTCGGCGGCCAG
AGCCATCAGACCATGCAGCGCCAGCAGGATCATGGCAGCCTCCCTATACAGACTGCTGCG
ACCCCCACCATCAGATGACATTTCGGCAAACCAACAGGCCACCTCGCCCGAGTCGAGAAA
TACCGTGATGCGCGAGATGAGGTCTACCTCCTCCCCGGCTGCATATTCCTGCAGGTCACG
CCACATTCCCTTGATGCTGTCGATCCCCTCCAAGATTAAGTACCCGTCTCCTTCGATCTG
CGCTCCTTCCTCGACTAGCGCATCTGCCGCTCTCCACAGTGCATCCAGCAAATCAGGGGT
GCTAACCATCGGCTCCAGCGCCAGCAGTCTGCTTATCTCTTCACGTGTCATGCTTCGTCC
CCCATCACTGAGTCGTCATCGAGCAGATCTGCAGGGCGGCTGGTCACGACCAGCTGCACC
TGGATGTACTCATCCCCCGAGTAGAGATCGCCCAGGGCGATCCGGTTTTCCTGCTCGCCA
CTGGCCAGCAGCTCAGTCAGCAGCGGCAGCACGGCCTGTTCGGCGCGTTTGGCGATGTGG
ATTGCATCGATGCTCATGCGCTTGCCCTCCCTTTCATTGAGCGAAACACCTTTAGCCAGC
GCAGCTGGCGGCGGGCCTGGTCTCGCAGATTGCGGCCCTCAGGGCCGCGGCGGGTGCTGT
AGGTGTTTGCCTTGATGCGATGCGGCAGCTCGGCCAAATCGGCCAATGCCGCTTGCTGAG
TGATGGGGTGAAACAGCTTTTTCATGCCACCCCCTCGATGATGCGGATAGAACCAGAGGT
CATGCGCTCCATGCGGGCGTAACCGCGTTGTCCTTTCAACCAGGTTGTGCCGCAGTTGGT
GTAACCCTGCTGCACCAGATAGGCGCTGGCGGCCTTGATGTTTGGAACGGT
>C13R5
ATGGCGGTCAGCCCGCATTCCATCAGCATGCCGTCGATCATGGTTTCGTCCCCTTCGGTG
GCGTGGTACAGCGCGACGAGATCGGCCACGGTCAGCTGGTGCGGCTGGTCAGGGTTGAGT
TTGTTCCTCAGTACCTGAGCATCAATGCCAGCCGCCGCCGCGACCTTGCTGATCACATGG
CTGGAGGTAAATCTGCTGCATGCAGATTCAAAGTGCGGATGTTTGCAGTCGTCACCGATA
AACATGGTTCTCGCTCCATTGAGTGCCATAGTTATCAGGAGATTGCAGATAGGTATGCGG
CTTCAGCTGCGCGCTTGCACGCTGCCACCATGTTGATCAGCACACGTTCGTTTGGAAGCT
CCTTTGGCATGATTTCCAAATCACCTTTGCCGATCATTTTTCTGACCTGACCAACAGGGA
TGCCGGTATCAGCGCTGAATTTCGCTACCGTTTTGAATGGTGTATCGATCTGAACCTCAA
TCTTTGACATGATTAAACCTCTCTCGCGTTGCTCATTGCTGTTCTTAGTTGCTCATGACG
TTCTGACGATTGCATGATTGATCTAAAAAAAGCACTGGTCAAGCGAGAGATTCTGTTTTC
TCACTAAAACTTGATGGTGATGGTATATGAATGGATTTGGCATACAGGAGATTGCATTCA
ATCAGTCTGACTTTGTGACACGGCTTGAAAAGGTGATTGGCAATGAACCATTGCGAGCCT
TTGCTCGCAGAGCTGATATGACAGATGGTGGATTGCGACGTTATCTCTATGAAGGAACTA
TTCCTCCTGTCGATCGCGCACTAAAGCTTGCACAAGCCGGAGGCGTCAGTTTTGAGTGGC
TGGTTTTCGGTACTGGTGAGCAAGCTAAGTCTCATCAGGTCGCCAGCCATGACCTGATCG
CAGATCAAGCCGCGGCCTATCAATCCGGCGAGTTCACAACCATCCCTGCCTATCAGGTGT
TTGCGAGTGCAGGCCATGGCGCCACTATCACCGATGAACCACTGGCCGAGCCGATGGCAT
TCCGTTCTGACTGGCTGCGCCGTGAAGGGTTTGACCCGGCCAAGATGGCGGTTATCCGCG
CTAAAGGTGACTCGATGGAACCGACCATCAATGACGGTGATGTGATTCTGATCCGCCTGA
AGAACGGCGAGCCTCCGCGTGATGGTCTCTATGTGCTGCGCCTATCTGATGGCCTTTTCG
TCAAGCGCCTGCAATTCGATCTCGGCGGTGTACGCATCATCTCTGACAACCCGCTGTATA
AATCCCGTGACCTGAGCAAGGAAGAACTGGCCGAGCTGGATCTGGTTGGTCGTGTGGTCT
GGGCTGGCAAAAAGTTTTAAGGAGTTCACATGCTTTCGTTGATGGCTGCCTTGGCGGCCC
TTTTGTGTTTGTTGCTGGCGGTGGCCGGCTTGTTTAAACCTGCATTACTCGGCCAGGCAC
GCCGCCTGAATGCGTTTTTTATCGGCCTCTATGGAGCCCTTGGGTTCTTGATTCTCGGCA
TGGTATCGGATGGTCAGATCGAGCTGTCTGGCGGACTGGTGCTGTTTTCCTTGCTGGCGG
CTGCTCATTGCATCCTGCTGTTCATCAGCCATTCGCGGGCCATGCTCAAGATGAGCAATG
AGGAACGGGCGCAGATTCGACCAGGTAAAGCCGCTGGCGGAGTGGTGCTATTGTTCCTTG
CTGCTGGCGCCGGCGCGTGGCTGTCCCGTCCAGCTCCGCTTGATACTCCTATGCCGCCGG
CAGAGAGCGCGAATAAACAGATAGAGCAACAACCATCCGTGCAGCGCCCCGCCACGGCAC
TGCGGGCACTTTCCCTCGCTGAGCAGTGCCGACTTGAGCAGGATATCTATCAGCAGATGA
ACAAGGTCACTGACGGGGTGATGGCTCGCTTTGGCGGCCTGCTCGATGGCCAGCAGATCG
ACTATCACCGGATAGCCGAATATCGGGTTAGCACTGTCAATCCGGCGATAGATGCGGCCC
GTTCTTCTATGAATGAATTCCGCACCAGCCATATAGATGATGATGTGGTAATCCGACAAG
CGGCTGATCTTGTGTTTCGCACCTATTCGTTTGTAGGCCAGCTCTATACCTTCTCCAGAA
ATGGCGATGCCAGTGCGCTGAAGTCTGCGCGCGACCAGCTGGCACGTGCCATTGCATCCC
ACAAGCAAGCCCGGGCGGTGTGCGGTCATGTCGGTTCGTAAAACAGATCACAAAACCAAA
CCATGGCTATCCGAGATTTACCCCGATGGTCGTGAAGGGCCACGTAAGCGCAAGCGCTTT
GCCACCAAAGGGGAGGCCTTGGCGTGGGAGTCTCACATGCTCACCGCCAAGCCATGGCAG
GTAAAGGAAGAGGATGCAGGGGATCAGCGGCGCCTGTCTGATCTTGTCTCGGCATGGTTT
GGGCGGCACGGTCAGACACTGACGGATGGCGAACGGCGGCGCGACAAGCTGGTTTGGCTG
TGCGAGGCGCTGGATAACCCTCTGGCCAGCGAGTTCACCTCCGAGATGTTCTCGGCATAC
CGCGAGCGGCGGTTGGCCGGTGAGCTCTATGTACCTGGGCAGCGCAAGCATGTCACCCCG
ACAACCATCAACCGCGAGCAGCTATACCTGCAAGCGGTGTTCAATGAGTTGGCTCGCCTC
GGGGTTTGGCACGGCGGCAACCCGCTTTCTGACCTTCGCCAGTACAAGGTGCAAGAGAGC
GAGCTGGCTTATCTATCCCAGGATGAGATCGAGCAGCTGCTCGATGCCTGCAAGGGACTG
CGGGATCTGTGGCTGGTCGTCATGCTTTGCCTTTCGACCGGTGCGCGCTGGAGCGAGATC
GAGAAGTTGACGCGCTCCCAAGTTGGCATGGGGCGTATCACCTTCACAAAGACCAAGGGC
AAGCGGAACCGGACGGTCCCTG
>C13R6
AATGACAGAACCGCCTCCGTGTCAGTAAATTCTGCTATCGAGATGGTGGTTGCGAGCATT
TTTGGTCACTCAAGATTTATACAAACTTGATTGTGCCATGCAGACATGTTTGGCCATTTT
TCATTAGAGATTCCATTATGAGACCAATAGATGACTTCTCCTGTTTTTGATATGCAGAAA
TAGTCACCATTATCCTCAATGAAAGGCAATAAATCTCTCGGTACACCTATAATTTCCCAA
GCTATTCTAGCCATTTCAAAAATATCAAGGCGGTCTGCACCGGGCAGAATAACTGCTGCT
TCAAAAATTGCGTTTGCGACATCACTACCAGATTTTAAAAAGCATCGATAGTCATTGTGA
AATGTGATGCCTAGTTTTCTCTCTGCAATGGCTATTTCATCATCTGTCGGGATTCTAAAT
GGGTCGTTTTACATAAAAATATTCCAAAGCATTAATTGTTGGGATGACTGTTGTATAGTA
TAGGGTTTGGAAAGATAAATTATATTAAATGACTGCATGTTCTAAAATTGCTGCAAGTTT
ATAAGCTCTATCCAGATGAAAATCAAGTTGCGGGTCATCTATTTGGTGGTCATCAATCAT
TCTGAAGTCCATAAATAGCTTGTGTTTTATTTTATGGTAATGGGGCTTGCTTTTGTTTTG
TATTATATTTAGGGCTCCACGCACTTCGTTATATATTACTCTATCTTTGTTGAGGTAATT
ATCTATTGCCCTCAGTTCATTGAGTAGTTCAGTTTCGATAGATTCAATACTCATAGGTTC
TTTATGGCCTATTATTAGCCCTTTTGTCGTTGGTGGAGGGAAAGTCAGGGAGCTATCAGA
ATATCTCTATTGATTGCTTTATTCGCGACTGTTCGAATCTACGGGCTGTGGCCGGTAAGT
AACCTCTTTCAGGCTGGAGATAGCCGCTATAAGAAAAAGTTTGGTCATCAGCGGAAAACC
TATAAATCCAGCTTATAGTGGCATCGAAGAGCCTTAGGAAGCAGTCCCATCAATGTGATT
AATAATTGGTACCAAACCTTGAGTGACTACAATACCAGCAACCGCAAAACTTATATTGTA
AAACCATGGCATTGAATTAAATATTGCATTAATAAAACCTAATGCGCCTAAAATACACAG
CCCAAGGAGAGGCATGGCTGATACGATTCTCATAAATCCTCTATCCTCACCAAGAATGGA
TTTCCAACGGCCATGAATTACCTCCCAAAACAGATAACCGGCGAAAGCAGTAACAAAACC
AAGAGTATAACCAAAGATACCGTTACTCACTTCATGATAGCCATGTTTATTTGCGTACTC
CATAAACTGAAAGGATGCTAACCAAACAATACTTCCCCATCCGCCAATTTGAGTTTGCCA
TGTTTTCATGTTTATCCCCTTAATTAATTTCATAGCATAACATAACATAACATAACATAA
CATAACATAACATAACATAACATATAATAACATCTTGCTTAGCGGGTGATTATGAGTGAA
CTGATTGATTTTTCGTATTTAGCAGAGAATTTTTATATTAGCTGCTTAATGTTCACTTAA
TACTCTATTGGGCCAAAATGTCCTTGATATCCGACTTGGGTAATTATAAGCCGATTGATA
GATTTTACTTTCACCAAGCCGGACTGTAAGGGATACCCAAACAGTGCAAAATTTTTTACA
GTGAAAGCATTCGCATATTTTTCTCGCTCTGGGTGGTAACGTCGTAAGGATAGACCATAG
CTCGTTTCAAATGGGTGGCCACCTGTTCTAATTAGGCTGAAAAATGAAGGGTAAACAACC
CCATCAAAACCAGCGTTCTGTGCTGCCTTAGCTATATCTCTGGATATTTCATAAGAGTGA
GACTTGGCAAGAAACAACATATGTATAGCCATATCTAAGCTCTCGAACTCCGTCACATCC
TCCTCTAAAACATGAGTCAGATCTAAAAGGTGTAGATCTCTAGTGGTTTCAAACGTTGCG
ACATATATTTCATCCTCTGTGGAAGCCCGGCATTCATGTATGCAAACATCAATATCCTGG
GAACCGTACATAACTGATAAATCAACAGAGTCTAAACGTCCATTTCCCGCAAACTCAATA
GGAGGACTGTCATACTCTGTATGATTAGCAGGGTTCTTAGGATTAATTCTGAGTCGATAA
AACTTCATACCACTAGGCATCAATCTCTCAGGATACTCCTTGATTACACGCTGAATAACT
CTCGCTCGGCTGCCATTTATTTGCAGCTCCTTAAGCGGTTCAATCTCGCCAACCATCCAC
AATCGTGGTCCGTAGTGAAAAAAGCCAATTTTAGCAGCATCTTCAATCAGTTTTATATCT
CTTTCAAGCCAAGGCGATGGCCGGATATCACTTTTTCCATAGTGATGCTCATTGGTTTGA
ATTACTGGTGCTGCGCCATAGTCACAGCGAATAGTTGTTCCACTGACAAAGAAACGCCAA
GCTAATCCCAAGATAAGCTCTTTAGTAAGTTTTTTGCCGCTGTTACTTTTTCATTGTGGG
CATTCTTCTGATGACTCAAGGCCAATTTTGTATGAATCAACACTAAGCCCTTCATCCTCA
AAACAATCTGAACAAAGTAATATACAATTATCATCTATTTTTTGCTCATGCATTTTAATG
TTCCTTTCAGCTTCACAGTAGTCAGATGGAAAATGGAGCTAATCGCGTAATTCCATATAG
ACGTGAATGCTGTAAAACACTGTAATAAAAAATTATGGAAATACTATTTTTGCTAGGCGT
AGCCACCTCATTGCACCACAACAACGTCCACGTCACTAGCGTTCCATTCTTCTTCTAAAA
CTGAATT
>C13R7
TGAATGCCGGTAAATCGGTAGATGCTTTGGTGGATGAGCTGCTGACTGCTCTAAGGCAGC
GAGGGTTGATTGACTGATGTTGATTGTTGGTACCGAATGTAAATAAGTAAGGGGGCGCTT
GCTCCCTTGTTTATCAATGTTCCATCTCAGAAAACAATAAGGAAATAATGCTGTACCAGC
CTTGCATTAATTTAAAAAACACAGTTCTTCAGGCCATTACGTGGCAATTAACACTAGGGA
TTCATGGTTTCAGTATATGTTATAGCTGAGAGTACGAAGTGCAACTCTTATCAAAAATAA
GATCTCGAATGTTGGGCTTCGTAAAGCAAAACCCAACATACGGCCCTAGGCTTGCGCCTT
CACGACTCGCTTGGAGCTAGTGACAAAGTGGGTTTTTGATAGTGGTGATTTGTAATAGTC
TTCATCAAGGAATCTGAGAAGTTTTTTAAGATCCGACTTATTATCAGGGACACATATTAC
TTCAGTGCCATTTTCATCGACAGTAGTTAATGGTATTCCAAACTCGGTAGCAACTGCTTT
TATTTCATGAAGTGGAACATTTTGTAGAATTCCACTTTGTTGAACTAAGGATATCTTTCT
TCTCACCCATGAGTCCGCGAGGGCTATAAACTCGTCGGAGTCCACAGACTGCATTACGTC
AATTTGAAGAAATTCAACTACATCAGCATCCGTAGCTTCTTTGTAATACTCACTAAGATC
GAACATTTGTCGCGTCGAATGAAAGCTGTAAAACTTTAATTTACCATCCTCCAGCGTTGC
AGTAAGTTTATGATCGACAGTGAGCCCAATTCCTTCTATTTTCTTATAAACATTATTTGC
ATGAAAAATAGAAAGACCATTAGTTGAAATGATTTTTCTTCTATCAAAATTCTGAAGCAA
TATCTTTACAGAACCATTTGGTTTTTGGTAACCAGTAAACAGCGCTTTTATGATAAGGAA
AAAGTCTTCACTCGGATCTACTGGTTCCACTCCCAAGGGGGTTTCGATAGCTTGTGCAAG
ACCATCAATGTCATCGTAATTATTGATATATAAAATCTCCCCGACATCCGGCTTGTACTT
CCCGTCAAACTCAAATTCATCTACAACCTCATCAAAAGTTTCCTCCTGACTTTTAATATA
ATCAGTAAGCTCTATTTGAACTGGGTGTGATAATTCAAACTTAACTATCCGACGAGCTGG
GTCGTTTGTCAGAGCAAAAAGACTTAAAGACATAATCTACTCCATTATCATAGTACTTGA
CAGCTTCATAACTCTCGTTACGTCACGAGGGCTCCTGATAACTCTTTTGGTTATCAATGT
GTAAACCATTCCATCATTCGACTCTATTTTATAGAACCTAAATTTGAACAGATAAAGAAT
TGGATGTGACGGAATATTAGAAACAAACCATGCAACAACGAATATAAGGCTGATCGTCAT
AACAGCCATAAAAAAATTAATTTCAGCGATTTTCATGACTACTGGGGATGCATAACTGGC
TAGAAATACCAATAGGTAATAATCCGCCGACTCCACTTTTTTTGCAGAAAAACTCTCTCT
TTGAGCCTCTTTTTTGACTAGCTCTAATATTAGAAAGGGTAACAATATTCCAGCCATCGA
TATGACTGATAGCTGAACAACCAAAGAATCAAAGGTGCCAACAGAGTAATATCTAACGCC
TGCCAGAACTAGAAGGGTTGGTGAGAAAGACGATACAAATAACAAAGTTTTTAACCAATT
CCTCATCACAGTTAGTCCCTAGTTAAGTTTTACTTAAATATTGAATCTTGGATACCCGCT
AACTTGACTGCAGCGTAACATGCTGCTTCGCTTGGTGAGTAGCAGTTGAGGAGTGTGCCA
TGACCATTATAGGGCTTGTAAAAGCTACGGTTGACAGTTCCTCTTGAGGTGTTTTTTATG
TTTATTCAGAGAAGCCTTCCAGCTTGACTGCTTTCAAACCAGATTTATGCCACTCAGTCT
GTTCCGAACAGAATATTTGAGCATCCACTGTTTTTGATGGTTCTTCATTCAAAGAACCTG
CTGGAACAATCAGGAATTTCCCACTTTGACTCCGAAATGGCAAACCTGACCCACAATCAG
CACAAAAATCTTGGGAAATAAACGTGTGGGATGATCATAGCACTTTATTTTGTCTTCACC
TTTAGTCCACTCAATATTCGACGAAAAAGTAAACAAGTTCGATGCGTGAGCCGAGCCTGT
TAGCTTCCTACACTGTTCATAGTGACAAAAGAAGCATGTTACGAAATCATCTTTGAGTTT
AAAGGCAACACTTTCACAGCAGCAACCTCCCGTAATTTATTTATCCATATCAAACATCCA
TGTTTATTATTGATGGATTAAAAGAACTTTTACTTTAATGGCGATATACTTGTCGTCTAT
TTTCAATTTTTTGTTAAACTTGACGACTACTCTGACATTAACTCTCTGATTACAGCAATG
GATGCAGAATATTTTTTATCAGAAAATCTTTCCTGGAAAAAATCTACCATACCAACTGTA
GTTGCGGCCAAATATTTTCATGCAACCATGAGACATAAAAGTGAAAAACTAATATCTGCA
TCTGAACCGGCACCTCTACCTTTTTCATCATCTATGCACTCAATAGCAATAGGTAATGGA
TGCACCAAATTTGACAGCAGTCGGTAATCTCTGCGCAGGTCTTTACATATGAGAAGGGAC
TCTTCAAAGTTTTGCTTTGTTTTGTACATCTCTAGCCCTTTAATAGCTAAACCCTGTTGA
TATTTTGATAGGGAAGAGAGAAAAGGATGATTTTTTATTCTTTCTTTTTGTTCAGGAATA
CCTTTTTCAAAATCATCTAGATTATCTTCATTGTTTAGCTTTCGGATCTCAAACTATTCA
ATGTTTCTGTGGAGTTGTAATATGAAAAAGCGTAATTCAGCTTCTTCATCAGATATGTCT
TCAATGCCAAAGTAATGAAAGCTCAGATAGCCTTCTAGTATATTTCTGGCAAATGCTGCC
AATGAAACAATATCCCAATTAAATAGGTCTAGATGTGTGTATTTAGTCGGTCTTGGTAAG
ATCTTATCAAGGCTAATGCCTAATATTGTTTGTCGAGTAAATATTCTTGTGGCGCGCAAA
CCTCGACCAGTTGTCATTATTTTATGCTGATTGCGAGAGATAAATTTTGTTGCATTCAAA
ACATTATCATATTTTTTTACTTCAGCTAGGAATGAAAGTTCTAATTCTGATTGGACTCTT
GTCTTGAGTTTATGCTTCATAGTCAGGCCGTTAAGTTTAATGTTAGAGTTCAGCAGCCCG
TTTTAGCTGGTTGGCTGGGATAACTTGTTAGGCCATTACTGCACAATAGCAATACGACGG
TCAAAACTGCTGTGGCGCCCAGAAGGGTAAGCGCGCTTGCCGGGGAATGTTGCATCTAGA
ATTCTTAAGCCGACAATTTGATGAAGATCAAAGCGACGCCAGTCGGGAAGATTTCCGCGA
CTGCTGTGGCCCCCAATTTGGTAGCACAGAACCTGCTTAATGCCATTAGTTATGCCTAAT
ACATGAGGCTCCACAGTTCGCGGCCTGCCTTGGTATGTGAACTCAATAAGCTTCTTTTGA
TTTATTGCCTGAATAATTAAATCTTCCATGATATCTCCTTC
>C15R1
CGCCGTTTTGTTTGCCCTCTTTCATCAGAAGCCCCGGCTCATCCGTTTGCCACACGGCCA
GCATCGACTCGAATATATTTAAATCTAACAACAACGAGGTTTTATGAAGTATCTATTCAC
TTTTATCTTTTCATTATTTTTAAATGCAGCACTTGCTGAAGAATCGAGTCAAGAAAATAT
CACTGCGAAGGTGATTAGCGAGGCTGTTGGTGATTTGGATAAAGATGGTATCGATGAAAA
AGTCATTGTTCTGGACACCGGGTTGGACGGTGAAATAGGAACACAAAGAACACTTCTTAT
ATATAAAAAGAAGCAAGATAAGTGGGCCTTATGGCACTCTTCGCAAGGACCCCTACTAGA
TAGTGCCCATGGTGGCATGATGGGGGATCCATTCATGAGTATTGAAATACAACGAGGGGC
TATCGTCATTGAACATTTTGGTGGTAGCCGTCAAAAATGGAGTTACATTCATAGATATCG
CTTTAATAATAAATCATGGTATCTAATTGGTGCCACAATAAATTATGGAGCGCCATGCGA
AGGGTTCTTTGAGTTCGACTTCAATGTAACGACTGGCAAAGCCACTTATAAAACATATCA
GGATGGTTGTGAGAATGAAGATATTTCACCAAATTTTAAAACTGAACAGAGAGATATCTC
CATCCCCGTTACTAAGCCTATTGAAATGGATGGATTCTACCCAGGCTCGAACAAACTGGA
CATAAAAGAAATTGGAAAAGAAATTTATTACTAGCCTATCCCTAGAACATTGCCGATCAA
CTCCTTGACTGCAATCCAAGGAAAATATAAGAGACAGATTGCAGACTGAG
>C15R2
CCATCCCTTGCCCAACGGCGCTCGCTGGGCGAGCCTAGAAAAATAAGCTACGATCGGGAG
AGAAGTTATTTCTACTCACCCTCGACCGCTAACAAGTAAAAACAAAACTCTCACACCAAT
ACAACAGAGCAGAACCACTTAGGTGAAGGGATCAAGCAGAAAGTACTGATGCAATTGAAA
GTCAACTTAATTGTTACTCCCCGTAAAATTCTAAGAGTGAATAAAAAATTCATTCAATGC
TTTTCAAGGAAGATATAATATGTCCGTACTATATTTAGAAAAAAATTTAAATTTACTATC
AGCATGCCTATCAACAGCATTCAAATTTGGAGTATTTACAGGGGGCTCATGTGTTATTTT
ATATTCTTTAAGAATTGGACACTTCCCTCAAGATTTATCTCTTGGGGATGGCATACTGTT
TTTAATGGCTGCAGCTTGCTTTGGAATAGTCTATATTTTCTTTACAATAAGTCTAATTTC
TCTTGGAATGTTAATATCTCCATTAATTAAGATAATTACAAAGCTAGCCATCAAACTATC
ATCTATTTTTCGTAAAAAGCCTTTTCGACAACGATTTGAACTTGCACCAATTGAATGGCC
CTTCATATTCTTATCGATCTTCGCAATATTCTTCATTTTCATTCTAGGTGGCAATGAACC
AACCGCATACTGGAATTTACCATTAGTATCTATCACTCTCTATATATTGTATTCAGCATA
TCAATCGAATGGATCAAAACTTAATAAGCTCATCTCATTAGAAAGCGCAGTAATTCATAC
AAATGAAAAAGATAAAATACATGAGATAGGGTGCCCAAATAATATCAGAAAAAATCAAAT
GCTAATAATTACCGCTATGTTCGCGATTCCACTATTAATTGGAGGCGTTTCTGGACAGCT
ACTTGATGCAGCAATGCGAGCAGCTCACGTACGCGTAGATAATTCTATTATATATGTCAA
AGAGCCTTACTCATCACTTATTCCAGCTCACTTGGAAATAACCTCTGACGGTATTCCAGA
TGGATATAAAAAATTCAGAGGGATTTTAATATCGTTTAAAGGATTTGGGAAAACCACTGT
TATCAACTTTACAGAAAATAAAAAAACAAGGCAACTTGAAATACCTAATGAAAGCCTAAT
CGCTGAAGAACTATAAAATAATAGTTTTGAAGTAAGATATTTCATTCAATATTTTTCACC
CCAGCGGTCAGAGTCGACTAACTGAGAGGCATGCCATGGTAGTAGTTCAATACATACTAA
AAAACGTTAAGCTTTAATATTCTTAGACATCGC
>C15R3
TAGTTGCCGTAATAGGGTTCTCGTTGCCGAACGAAATGGAGAGAATGAACAATGTTATAT
ACCAACAAAACATACTCCTGTCGCTTAGCCCTAGTGATAAAGCAGCAAGGGGCGTGGTCG
CCCCTTGTTCAACAATCATGTCATATTTAACAACTTAGGGAGATTAATTTAAATTACTGA
CAGCCACTCCATTATTAGCTTTATACTCATCTTTTTTGACAATAAAGTAGCCAGCCAATT
TCTTACCAATTCGTTGAGATGGTTTTTCTACTAACTTATGTAAAACCAAAGATAGAAATA
TACATCCGCCAGTCACAATCAAGAGTGACATCCAAGCTTTCATGCCAAGATCAAGTAATA
TTCTAAGTGCCACATAGCCAGCAACACCATGAATTACATAGAGTGGATAGCTTATATCTG
CAAGGAAATCGAAAAATTTGTTTGACTTGAAAAAACTCTGATATGTAAATGCAAAAATAA
AGGTTAGCAATGCAAATGCATAGCTCCATGCCACAGTTATTCCCGCAGATGCAGGGCCAA
TGTACCAGTGCAAGCAGAAAAGGCAAAAAATGATTCCAATTAAAAGATATGCTTTGTCTC
TGTCAATACGACCACGTTGGACATAGTGAAACACCACACCAATGAACATATAAATAATGT
ATTGTGACACTGTCATAAAAGTCATTGCCAACTGCCATAACCTTGCATCCGTCTTACCCC
AATCAGGAATATATTTATTAATGATAATTGATACTATAAAAATCAATACAGGAGCAAAAA
ACACCAAAGTTGATTGCTTTCTAAACAGTACAATTAATAGAGCGCAGACAAAATAAAATT
TCATTTCTATCTCTAGCGTCCACACTATTCCATCAATACCTCTTGACCATAAAATATCTC
TAATACCAGGTATGTAATGAATCAACACTTCTTGAATAGTAAACGGCCACACCCTTGAAA
AATAGTGCGAGCTAATTGAAATAGCAACTAACGTAATACTAAAGCCGACAATATATGTTG
GCACAATTCGTAGCGTTCGATTGATGGTAAAACCTAACCAACTTGTTTTTTGCAAAGAAA
ATGGGATTACGAAGCCACTAATGATAAAAAATAACGCTACACCATATGCCCCCCAATTAA
ATAATGAAAAGGAGTTTAACAATGAAACATAAATAGGAATTGCGTGCGTTTCAAAGGGGA
GCATTGGAGCATTTGTTAACACCTCTACAGCTGCACGGCTTGACCAAAAAACGCCATAAT
AATGTGAAATAACTACGGCTAATGCAGCAAAGCCTCTTAGAGTGTTTGCGAAATCAATCC
TATTGCTTTTCTGGTTTTGCATATGGTTGAAGTAGATAGTGAAACATTCGAAAATTGTAA
CATGAACTTAAGCACAATCTTTAACCTTTCTTTGACAACCATATGCTTATCTCCTCTTTC
TTTCGTATGCAAGCATTGCTGCCCTACACGTACACCAACCCATATGGTTACTGCCTATCA
CATTTCAACAGCTAAATTTTTTGAACGATAGTGAAGGATCACAAAAAGGATCCGGATCTC
CGCATGCAACTAGTGCGGGTACGGGGAGCAGATACCAGCCACCAGTCTTTTCACCTGCAT
GGAAGTTGACACAGAAAACGCGTAGGCGAGGCGGGGTCCCGATTATGCATGCTGGGTGTT
GAGAGGCCTTTCGAGGCTTAGCTCATGCTTGCAGGTGGGCGTAAAGATCTCGAGTGTATG
GTTGCGGTTGCGAAGGGATGACCGGCCGTGCGTGGGCTCTGGCTGGATAGGATCCCAGCC
AAAACAACGCCCCGGAGGAGGGGGCTTTGCCATGCTTCCGTTCGACACCGACCATCAAGA
TGATGATTCTTTGAAGATAGCCAAGGTTTTCAACTTTTTACTGTCAGACCTGACTGTCGA
TAGGAGGTGAATCAGATTATTTCTTCCCCTACCCACTCGTTGAACTACGCAAAGTTCGCC
TTCATGCTGTCGATCTCGTTGACATCTAACACCTGGGCCGCCTTGGTCACATCACCAAAC
TCACCTTTGTTGTTCGGCACAACCCCCTATCAGTTGCAGTGATACCCGATGGGCCGCCAG
CTGGTCATCTCGGTTCACCTCCTTGATGAAAAGGAAATCATCCTTGGCCGCAATATCGGC
CAGCAGGATCAGCTTCACTGAATCCCCCTTGCCACCCGGGGTGTAGAGAAGTTGCCCGGC
CCCTTGCTGTTTTGCAGCACCGTGATGATCGCGGTGATATAGCCCTCGTTCTGCAGAGCA
TCGCTGATGTGCAGAATGACCCCCGCATGGCAGCCGCTCTCGTAGAAGCGACGGCGAAAC
AGGGTGGCCGACTCGTTGAGCTGCGCCGAGTTCAGGCTGGCCACATAGTCGGGGATACCA
TAAATCTCCTGATTCACATCCACCTCCATCACATGCCCTACATCACCGGCGAGCAACCCC
ACCTCACGCCCGGGTCTCGGCACCCACCAGTAGCGATCCAGCTTGAAGGATCGGTGGGTA
TACTTTGCCAGCATCTGATCATAACGCAGCGTACCGCTCAGCCGGTTGCGCACCCGCGGC
AGGTGAGTGTTGCCAAAGATCTCATAGTCCATCACCAGCCCACTGGAGGCGGCCAGGCTC
AATTTCAGATGAGGAATGAAACAGCCGTGCAAGCCACAACAAGGCAACCGCGAAATCAAA
TTCATCTACACCACCAGTGACAAGGAAGTGCAGCACCTCAAAAGCTGACGTGGTACCCGT
AGCTACACCATTGGGTTCGACATCATGCACGGCAGCATTCGCTCCTTCCTATGCTCCTGC
ATCAAGCGTTTTATCAAGGTTGAGCCAGCAAGGGCAACACCATCAACAAAGGCACACCCA
AGCGCAAAATGTTCTCTCACATGATCAAGTCAGAATGGCTCAAAGCCACGGGATACAGCG
ATCGCGCCGAGGTCTCGTTTGCCAGCACCACCGACAAGCTGACCAACATTCACCACCACT
GTCTGAAAGACAAAGGCGGCAAAGGGCAGGATATCCAGTATCCAAAACGACACCTGTTAG
GAATGGATGCAAAAGATATCGATAGGTGAGAAACATTGCTACTTCATTCGTTACTCTGTG
AATAACTGATGCTTAACCTCTCACGATAAGCTACCCGAAAACGACCTGTAAACAATTAAA
TAATTGCAGCTGTACAACTGTGATCTGAGGTTGATTTTGGGGTAGAACTAAGTAATTTAT
ATATAGACGAATGTCAATAACTCACTTACATTATCGTTGTGATTTACAAACTTTACCCAT
TAACAGCCGTCAATATACTTAAAGTAACTTCCCATACAAAACCACTAAAGGAATTAAAAT
GGAAAAGTTTTACGGTCAGTTCGACCCACCCTTGGACAAATTTATATTTGAACGATATTT
TCCAAACAAAGATACTCTAGGTGTTTTTATAGAGTGTGGTGCTTTTGATGGATTAACGGA
AAACTCATGCAAGTTTTTTGAAGAAACTATGAATTGGAAAGGTTATAATATTGAACCGGT
CCCATGGATTTATGAAAGACTATGTAAGAATCGTCCTGAATCAAAGAATTTCAACTTCGC
ACTGTCCAATGAAAATGGTGAAGCCACTTTTAAAGCAGTAGATCACCCAACGTTCGGGGT
CGATTGTACAAATGGTTCATTAAATCATACTCAAGCTCACAGTTCTCTTCTCAAAGAAAT
TGGCTGCCAAATTGTTGAAACAAAAGTACAAGTTAAAACTTGGCCAGACTTCATTTCACA
GGAAAACATAACCTACATAGACCTACTAGTTCTTGATGTTGAAGGACATGAGTTATCTGT
AATTGAGGGGATGAGAGGATCCACCGTACTTCCTGATATTATATGCATTGAGGTAGGTCA
TTTATGCTTCGATGACATTCGCAGGGAATTACATAGGATTGGGTATACATACGATATATC
CTCGCATGTAAATGCATTCTTTATAAAAAATGATAAGCTACCTATTTTTTGTATGCGTAG
GAGTGATTACATTCTACAAAAAACAATTTCTTTAAATGATATTGAAAATGGTTTTAATGA
TATTAAAAATAGGTTGTCAGACCTTTCATTATCCATTGAAAAATTTAAAAATGAGCAAGC
TAGCATTTTCTTTACACCTAAAGAAGATAATGTTGATATAGATATATTAAAAGAAGAGAA
TTCAAAGCTTAATGAACATTTATTGTCTCCTCAAAAGATACACCATGACATTACAAATTC
AAAAGGGTGGAAGTTTGTCGAGGCAGTAAGAAAAGCCAAGCAACTATTTAAATAACTTTA
AGCATTAATTAAAAACCATTTAATTATAAATCA
>C15R4
CTTGTGATAAAACGGCTCAATGACTTCCACCATGTTTTGCCATGGCAGAATCTGCTCCAT
ACGGGACAAGAAAATCTCTTTTCTGGTCTGACGGCGCTTACTGCTGAATTCACTGTCGGC
GAAGGTGAGCTGTTGACTCATGATGAACCCTGTTTCATGGCTCCAAATGACAAACACGAC
CTCATATCAGGGACTTGTTCGCACCTTCCCTAACCAAGTGTCCGGATTTAGTTGACCACT
ACAATTATCTGGTATGCGCATAGGACTCTGTATTGATCCACTGATGGTCGGCCTCCCAGC
TAAACAACCATTTGCGTACCGGCCCAGCCATGACATTCAGATAGTAATTATCGTAACCCG
CCAACGTAGCTACCGGGTGGTAGCCTCTGGGAGCCATGACCACATCCTTGTCATAAACAG
CCATGGATTCATCCAGAGTCCGATCATCGGTATACACACGCTGGAAACAGAACCCTTGAG
GCGGATTGATCCTGTGGTAGTAAGTCTCTTCCAGATAAGTCTCATCAGGGACGTTGTCAG
TGTCGTGCTTATGACTCGGATATGAACTGGTACAACCCTCTTCGGTAAACACCTCCACCA
CCAACAAACTATCGGCAAGGGCAGTATCTGGCAGAATATTGTGCACAAAGCGACGATTAT
TACCGCGCCCACGCGCCTCTGCGCCAATGTCTTGTGGCAGTATCAGACGGGACGGATTGG
TACCTTTACCCGGAGCCCGGCACACGGCAAGCTCTAACGGCGTTTCTGCCACCACGCAAC
AGCTATCACCACGGGTGATGTAAACCGCCCAAGGCTTTTTTCGCTCAAACGGACTCATCC
GCTCACCTATACGCGGATAGCGAGCATGTGGCGTCGAAATGGTCGCAAGACCAGCCACCA
ATACCAGGCAGAGTTCATCCTCACCAGTCGCAAACTCGATACGCTGGCTAGCCGCCAATT
CATACACTTCGAAGCCCACATGATGCCAACCGGCAGACGCAGGCGTGATGCACTGAGTTC
TGCCCTGTCCATCAGGAGAGTGATGGCGGGACAAGAGTTTAGACATGCTGATCTCCTTTT
GAAGAAGCGGCGAAGCATCCCCCGCCGCTCCATATGGTCAGATAAGCCCAGCGTCCTGCG
CAAAACGATGCAAATTCTGATAGCCCATTGATGCATAGGTAAAGGGGTGAGCAATCGCCG
GATCCTGCTCCGCCTCCACCACCAGCCAGCCGTGATAATCCTGCGCTTTCAGCAGTTGCA
TGATCGGCGGATAATCCACGCAGCCGTCGCCTGGCACGGTAAATACGCCGCTCAGCACCG
CATCGAGGAAGCTGGTTTTGCGGTTTTTGACATCCGCCAGCACATCGGCACGCACGTCTT
TGCAGTGAACGTGGTTGATGCGCGACGCCCAGCGCTGCGCCACCGCCAGCGGATCGGCCC
CGGCAAAGGTCAGGTGACCGGTGTCCAGCAGCAACCCGACCTCTTCGCCAGTATGGGTCA
TCAGGTTGTCCACGTCGTCGGCGGACTCAATCACCGTCCCCATATGGTGGTGATAGGCAA
TCTGCACCCCCTGCTGCTGAGTGTAGCGGGCAAATTCCGTGAGCTTCTCGCCATACTCTT
TCCAGCGTGCCTGCGGGAAGCGCGGGCGCAGATGCACCGGCGTCTGCTGCTCGCCGTGAA
TGCAGCCGCTCACCTCCGCAAATACCAGCACCTTTGCCCCCAGCTCACGCAACAGCGTCA
GGTGGGACTGCACGGCTGCAATCTCCTCTTCCACGCTGCGCTCCAGCAGGCGGCCGGAGT
ACCAGCCAGAGACCAGCTGCAGATCGTGGCGCTGCAAAATGAGGCCAAGCAGGCGCGCTT
CACGCGGGAATTTGTTGCCCAGTTCGAAACCGGCAAAACCAGCCTCTTTCCCCTCGCTCA
GACAGGTCTCCAGCGGCGTTTCGGCACCAAGGGAAGGCAGATCGTCGTTAGTCCACGTCA
GGGGGTTAATGCCTAATTGCACACTCATTGTCGTCTCCATTATGCGTGTCCGCGCTCGCG
CCACCAGGCGATAAGCTGCAGGTAATTGTCCCGGATGCGCGCCACCAGCTGCGCATCGTC
GATATCGTGTTTCAGCCATGCACGGGAAGCTTCGCCAAACAGCGTGCGCCCCACGGCAAA
TCCTTTCACCAGTTCGTGCCCTGCCGCGGCGTTAAACCCGGCACGCAGCTGCTCGGCCGG
CGCATCCAGCCCGAGGATCACAACCCCACGGCAGTGCGGATCCCGACGCGGGATAATCTC
GCTCAGTGCCGTCCAGCCATCGGACGTCAGCGGCGGCAATTTCCACCAGTCCGGGTAAAT
ACCCAGGTTGTAGAAGCGGGAGATGGCACGCAGATAAAGTTCATCGCTGCGCGGCATGCT
GGCGGGCAATATCACCTCCAGCAGCAGCTCATGCCCGGACTGGCAGCAGGCGTGGTAGAC
CTCGGCAATTTTCTGCTCCTGCTCCAGGCGCAGGCCGTGGGCATCTTCCGGGTGGAAAAA
GACCAGGCACTTCACCACATGCTCCTGCGGCCAGCTGATAAGCTGGGTGCCGATGTTGCC
GTGCTCCATCTCCAGCGGACGGGAGCCCGGCAGCTCAATGGGCCGCCCGATCCACCACCC
TTCACCGGTAATGGCGTTGAGCGCGTCCTGACCAAACGTACCGTCACATAGCAGGCCCGC
TTTGCCTGCCAGCCCGGCACGGCTCGCCGCCTCGCGGCTGGCCTGCAGGATCAGCTGCTT
GAGCGCCGGAATACGTTTGAGCGACGCCCCGCACTGCAGCGCCATATCTTCAAGCTGGCT
GCGATGATCGAACGCCATTACGCACAATTCCGGCCATTCGCGGCGACGGGTGGTGACCCG
GTGCAGATGGTTCAGACGCGGGTCGAGATCCGGGCGTGGAACGAGCGCGGCGCGCGCGAG
ATAATCATCCAGCTCAATTTTGCTCGGCATCGCCGGGGCGCAGCCGTGGCGCGAGACCAC
CAGCGCGCCGCAGGCGTTGGCATAGCGGCACGCCTGCTCCCAGCCCTCGTCGTTCAGGTA
GCCGCGTAGCAGGCCGGACATAAAGGCATCGCCCGCGCCGAGGACGTTCAGCACCTCCAC
GCGCACGCCGGTCACCGTCAGGCCGTCATCCAGACGGGCCGGAATGGCACCGGTATAGAC
CGAACAGCCAAGCGCGCCGCGTTTGCAGACCAGCGTGGCCTGGCTCACGGCACGCACCTG
CGCCAGCGCCAGCAGGGTGTCCGTGCTGCCGCCCGCAATGTGAAACTCCTCCTCGGTGCC
GACAATGACGTCGAAGAGGTGCAGCACCTCCTGAAGTTCACGGGTGACCTGATCGGCAGC
GATAAAGCGCGTTTCGCCGTCGCCTAAGGAGGTCAGCCCCCACAGCACCGGGCGGTAATC
AATGTCCAGCACCGTGCGCACGCCGTGACGACGGGCGTAGCCCAGCGCCGTCAGCACCGC
CTCGCGGGTCTGCGGATGAGAAAGGTGAGTCCCGGTGATGGCAAGACACCGTGCGGAGGC
GATGTAGTTTTCGTCCACATCGCTGGCCGTAATGGCCATATCCGCGCAGTTATCGCGATA
AAAAATCAGAGGAAAGGTGTCCCGGTCTTTAATGCCGAGTAGTACCAGCGCCGTGAGGCG
TGTTTTATCGGTGATCAGATGGCTGGTATCACAGCCCACCTGATTTAGCTCTTCGCGCAG
GAACCGGCCCATATGCTCGTCGCCCACGCGGGCCAGCATCGACGAACGCAACCCCTGCCG
CGCCGTGCCGTACGCCACGTTGCCGGACGAGCCGCCGAGATATTTGGCAAAGCTCGACAC
ATCCTCCAGCCGCGCACCAATCTGCTGACTGTAGAGGTCTACCGCCACGCGGCCCATGCA
TATCACATCAAACTGCTTTTCCACGTTGATACCTCTTCAGACAATGTCATTCACGTTCAG
CCAGCGGCCTTGCTGGTGTGAGAGTGCGATGGCGTCCAGCACGCGCGAGACCTTCCAGCC
CTCTTCAAAGTCCGGCCACATCGGTGCGTCGGCGGCAATGCCATCCACCAGGTCACGCAC
TTCCACCGTTTTTTGATCGTTAAAGCCAATACCGTGGCCTGCGCCCATACAGAACGCGCC
GTAGTCCGGGTGTGCCGGGCCGACCAGCAGCGTGCGGAATCCCTGACGGTTGACCGGATC
GTCATGCAGATAGAGCTTCAGCTCGGCCATGCGCTCCTGAGTGAAGCTGATGGCGCCTTT
CGTTCCGGTGATCACATATGACAACCCCATCTTGCGGCCGCAGGCGACGCGGGAGGTTTC
AATCACACCCTGCGCCCCGCCCGCGAAACGCACCATTGCGTGGGCCTGATCTTCGTTTTC
GACGGCAATCATCTCCGACGACCCGGCCTTCGCCGGACGTTCCGGGACCACAATCTTCAG
GTCGCCGCAAACCTGCTCAATCTCCCCCACCAGGTACTGCGCCATATTGATGATATGCGC
CGCCAGATCGCCCAGCGCCCCCAGCCCGGCAGTCTCTTTGAAGCAGTGCCAGTGAATGGG
CGAAAGCGGGTCAGCCATATAGTCTTCGTTGTGGGTGCCGTAGAAGTGGATCACCTCGCC
TATTTCGCCGCGGGCGATAATCTCTTTCGCCAGCTGCGCCGTCGGGTTTTTCATGTAGTT
GAACCCCACCAGGGTTTTCACCCCTGCCCGCTTCGCGGCCTCGACCATCTCACGCGCGTC
GTGGGCGTTCAGCGCCAGCGGTTTTTCCGAGTAAACGTGCTTGCCGTGGCGGATCGCTTC
CAGCGCCATCTCTTTATGCAGATGGTTGGGCGAGCAAATATCCACCACATCAATGGCCGG
GTCGGCCACCAGCGCCCGCCAGTCTCCCGTTGAACGGTTAAAGCCAAACGCCTGCGCGCG
CGCTGCCGCCAGCGTCGGGTTTACCTCGGCCACCATCTCACGCACCAGCTTGCCGCGCAG
GTTGAAGACCGTCGGGGCCTGGGCATAGGCGATGGCATGCGCCTTGCCGATATACCCGGT
GCCAATTAATCCAATACAAACCTCTTTCATCGTGATCCTCACAGTGCGCCGCGACGGCTC
TTGGCGTAGGTGTCGAACGCCACCGCTAGAACGATAATTAACCCGGTGATAATCTGCTGG
TAGTAAGCCGAGACGTTCATCAGCACCAGGCCGTTAATCAGAATGCCCATAATGATGGAG
CCGATAATGGTACCTCCGATGCGTCCGTAACCGCCCATCAGCGAGGTGCCGCCAATCACC
ACCGAGGCAATGACGCGCAGCTCAAAGGAGATCCCGGCCACCGCCTCGGCGCTCCCCAGA
CGTGCGCTGAGAATAAAGCCCGCCAGCCCCGCCAGACAGCCAATCAGCACATAGACGCTG
ACCAGTACGCTCTTCACGTTCACACCCGCCAGACGCGCCGCCTCCGGGTTGCCACCGATG
GCGTAAACGAAGCGCCCCCAGCGGGTTTTGTGCAGCGCCAGATAACCGCCAACGGCTACG
ATGGCGAAGATCCAAATCGGAATGGAGATACCGAGCAGCTCGCCCCGTCCCCACCAGCGG
TAGCCCTGATCGAAACCGGCGATTGGCGCGCCGTCGTTAATCACCAGGGTCAGGCCGCGC
CAGATGGTCATCCCCCCGAGGGTGACGATGAACGGCGGCAGACGCAGGCGGGTGACGCCC
AGGCCATGCAGAAAGCCAATCGCCGTGCCCATCGCCAGACAGATCCCCAGCCCAATCAGC
CAGCTCATACCGCCCCAGGCGTTCGGGTCGACGGTGGTAAAGTTGTCACCTTTAATCACG
TACGCCGCGGTCATGGCGCACACCGCCAGAATGGATCCGACGGAGAGATCAATCCCAGCG
GTCAGGATGACGAAGGTCATCCCCACGGCCATGATCCCGTAGATGGAGACTTCGGTCAGG
ATGTTGAAAATGTTGCGTTCAGAGAAAAAATTGCTGTTCTGCGACTGGAAGAAGATCAGC
AGCAGGATCATGAAAATCAGCACCCCAAAGCGCTCGAAGAAGGCGATGGGATCGATGCGC
CCGGCGCGTTTGACCGGGGCCTGCGTTTTAGAAATCATCTGCGTCATGAGAAACTCCGTT
ATGCCGCGTTCAGGGCGTTGTGGTTGATGGCCATCATCGTCATCAGCCGCTCTTCGTTGG
CATCATCGCCGTGGATCTCGCCGGTGACCCGGCCTTCGCTCAGGGTGATGATCCGGTCGG
ACACCGCCATCACTTCAGGCAGATCGGAGGAGATCACAATCACCGCCATGCCCTTTTTCG
CCATGTCAAACAGCACCTGGTGCACTTCTGATTTGGTCCCCACGTCGATGCCACGCGTTG
GCTCATCGACAATCAGCACCCGCGGGTTGAGCGCCATGCAGCGCGCGAGGATCACTTTTT
GCTGGTTACCGCCGGAGAGCTTGCGCACCTCCTGCGCACTGTTGACCATTTTGATCTGCA
GCGCCTGGCGGTAGGACTCAATGAGATCGCCCTCTTTGCGGGTATTGACGAACCAGCGCC
AGTGCAGCAGTGACGAAAGGCAGGAGAGCGACAGGTTGTCGCGAATCGACAGCCCCAGCA
CCGCCCCCTCTTTTTTACGATCTTCCGGCACCAGCGCCACGCCCTGATCGAGGGCATACA
GCGGGTCGCGCGGCTGGTACGGCACGCCGTCCAGCTCAAAGCTGCCAGAAGTAAACGCGT
CTGCGCCAAACAGGCAGCGGGCCACTTCGGTGCGTCCCGCACCCACCAGTCCGGCAATGC
CCAGCACCTCACCCGCGTGGACATGGAAGCTGATGTCATGCAGGGCAATACCGTGCGGAT
CCAACGGCGGTTTTTCGCGGCTCAGCCCCTTCACGGCCAGACGGATGGGCTTATCCTCAT
GGTGGGTTTCGCTGGCGGGACGGCGGTTAAACGCCACGTCGCGCCCGACCATCAGGCGGA
TCAGCTGCTCTACGTTCGTTTCTGCGACCGCGCCGGTGCCGGTGAAACGGCCATCCTGGA
AAACGGTAAAACGGTCGCAAAGCTGGAAAACTTCATGCAGGCGGTGTGTCACATAGATAA
TGCTCACCCCGCGGTTTTTAAGCTCCCGCACCACGCGGTGCAGGCTTTCTACTTCGCTGT
CGCTCAGCGCGGCGGAAGGTTCATCCATGATGATCAGCCTGGCGTTCAGGGTCAGCGCTC
TCGCAATCTCCACCATCTGCTGCTGGGCCACGCTTAGGCGGGCAACGGGTGTGGTCGGCG
CGACGTTCAGCTGCAGGTAATCGAGAATGACCTGCGCCTCCTGGTTTACCGCTTTTTCAT
CGACGATCAGGTTCCGCTTGCGCGACTCGCGTCCAAGGAACATATTTTCCGCGACGGTCA
TGTTGGGCAGCAGGTTAAATTCCTGATAGATGGTGATAATGCCCTTGTTCTGCCGCTCTA
CCGGGGAGTCATCTACCAGCAGAGTTTCGCCGTTGAACCAGATATCCCCGCGCGTTTGCG
GCTGTGCGCCCGCAAGCGCCTTCAGTAGCGTGGATTTTCCCGCCCCGTTCTCCCCCAGCA
GGGCGTGAATTTCGCCGCTGCCGACGGTCAGCTGAGCGCTGCTCAGCGCCCAGACACCGG
AAAAGCTTTTTGCCAGGTCGGTCACTTTCAGTAAGGGTTGCGACATCAGTCTGCTCCTCC
CCATGATGAGCCGCCAAAGGCGGCTCGGGACATATTAGTTACCGGCCTCACCGATACGCT
CAGCCTGCTGCAGGTTCTCTTTGGTGATCAGCGTCGGCGGGTAGTCGGCCCCGGTGATGG
CTTTTTTCTCGCGCACGTTGGCCACCAGCTGCCTCATCGCCGTCTGCACCGCAAAGCCGG
GACGCTGATCCGCCGTTACCGCCAGCCAGCCGTCGCGCACGCGGGCCAGCGCTTCCGGCA
CCGCATCAAATCCGGTCACGAGAATTTCGCTCGGCTTCACGCCCTGGCTCTGCAGCGCTT
CAATCGCGCCCAGCGCCATATCGTCGTTGGCGGAGAGGATCACCTGCGGACGTTTCGGCA
GCGAAGACAAAACGCTTTCAACGATGCGCATCCCTTCAGAACGCATCCAGTTGCCGGTCT
GATCGACGACGATTTTGTACTTATCCCCGCCCGCCTTCAGGCTGTCGCGGATCCCTTTGG
TGCGTTCAATGTTGGAAGAGGAGCCCGGCTGACCGGTAAGCAGAATGATCTCTGCCCCGT
CGGGGAATTTGCTTTTCACGAAGTCGCCAATCGCCTGGCCGCCTTTATAGTTGTTGGCGC
CAAAGTGCGGCACTTTCTTCTGGCTGTCGACGGAGCGGTCTAGCGTGACCACCGGCAGCT
CCGCATCCTGAATTTCATCCACCGCGCTGGAAACCGCATTCACGTCGTTCGGGGAGACTA
TGAACCCCTGCGCTCCACGGGTGATGGCGTTTTCCAGGTCAGCCACCTGTTTTGGTGAAC
TGCCCTGCCCGTCCAGCACCTGCAACTTTACGCCCATCTCTTTTGCGGCTTTCACCGCCG
TGCGCTGCATGTGGACTTCAAACGGCATCGCCAGGTTTGGCGTACTGAAAACAATTTGCT
CGTTTTCGGCGAGGGCGGCCCCGGACGTCATGGCGATGAGGGCGGCTAAGATCAGCTTTT
TCATTATTATGTCTCTCTGTGTAGGGTGGTTGTGTTTAGAGGACAATCTCGCGCTGGCTA
CGCAGCGACTCCAGCGCTTTATCCGCGAGGTACAGCGCACGTTCACCATCATCGCCGCTG
CAGTCAGGCACCGCTTCGCCGCGCAATACCGCAACAAAGTGTTCCCATTCCGCGGCGTAA
GCGGATTTGTAGCGTTGCAGGAAGAAGTGTTCCGGCAGCGCGCTGGTGCAGCCCTGTTTT
CCGTAGTGCTGCACCTGATTTTCAAGAATATTGCCCGCGCAGAGCAGCCCTTCGGAGCCA
TGTAGCTCCAGACGCTGGTCGTAGCCGTAAGAGGAGCGGCGGCTGTTAACGATGGTCGCC
ATTGCGCCGGAGGCATATCTCAGAACAATAAAAGCGGTGTCGATGTCTCCCGCCTCGCCA
ATTGCCGGATCCACCAGGTTGCTGCCCTGGGCATACACCGACACCGGCTCTTCACCCATG
ATGAAGCGCGCCATATCAAAGTCGTGAATGGTCATATCGCGGAACATGCCGCCAGAGACG
CGGACATACTCCGCCGGTGGTGGAGACGGATCGCGGGAGATGATCAGCAGCGATTCCGGT
TTGCCGATACACCCGGCCTGGGCGTCGGTTTTCACGCGGCGGAACTGTGGGTCAAAGCGG
CGGTTGAAACCAACAAAGAGAGGAACGTTGCAAGCTGCTACCGTCGCAAGGCAATCACGG
ACCCGAGCTAAATCCAGATGCACCGGTTTTTCGCAAAAGATTGTTTTTCCAGCACGTGCC
GCATGTTCAATGAGATCGGCATGGGTATCCGTCGCCGAGGCAATCAGCACCCCATGAATC
TGGGGATCAACCATTGCTTCTTCACAACTTTGTACCTTGGCACCGTGCTTGGCGGCCAAA
GTCAAAGCCCCCTCCTGATGAGGGTCGATGACAGAATAAAGACGAGTTTCATTGTGATCC
GCGATGTTGACCGCATGAACCTGACCAATCCGACCGGCACCAAATAACGCGATATTAAAC
ATACCAACTCCTTGATACTGCCTATCTGCACAGTGTTTTAGCTTGTAGGCGTCCTGCCGA
GATGTCGGCTTCACCTGATAGTCCAGATTGACCTAGTGTCGCACCACTTTTCCTTGGCAC
TACGATCTGGATTAGATGAACATACCGATTGAAATTTTTATTTCAACCAGATCGAGTTTG
AACTTTTCATTTTTGGGAGCAACTTAACAGTTAACAAAAAACAAACAAGAAGAAACACGA
AAGAAATTTATTTTTTACATAAAAAGCAAGAATTTATTTTTTTACTTTTTTATCCAATCA
TGTTTGCATGTGAATCGCCCACAGTTCCCTAGACACCTCACAGCCTTAAAATGAGGCAAC
TATTGGAGGTGTTATGACTCGACAGCTTTATCCAGAAACATTCAAAATCGAAGCCGTTAA
ACAAATCACTGAGCGTGGACGGCCGGTGGCTAAGGTTGCATGAGCCCTTAGGGTATCCAG
CCACTGAGGTACCCTGATTTTCACAGACAGTTCCGATTGTTACGATGAAACAATCGGGGG
TATTCAATGAAATCAAGAGAACACTATTCACCAGAGTTTCACGCAGAGGCGGTTCGGCTG
GTGTTGGAGCAAGGGCTCAGCCAGGCGGAAGCAACCAGAAGACTCGGCATTGCCAAAGGC
ACATTGGCCAACTGGATTGTTACCGCCAAAGGGGACAGGACAAACCGGCTCCATGAGGGC
GTTCTGTCGCCGAGCTTGAAGCAGAAGTGGCCCGGCTACGCAAAGCGCTCACACAAGCCA
ACATGGAACGCGACATCATAAAAAAGGTCGCGTACTTTGCTCAGGAGTCACTGCCAAGTA
CGCGTGGATAGCCAACCAGCAGGACTTCTATCCCGTTTCCGATATCTGTCGTGTGTTGGA
GGTCTCTCTCGCGGGCTTCTATCACTGGCATCAACGCCCACTGTCGCCGCGCCAACAAGA
GGATGAGCGGCTCAAAGTCGCCATTCGGGTGGCTCATTGCAAGACGCGCCAGACCTATGG
CGCATTACGATTGCAGGCCGAGCTGGCCGCTGAAGGACTTCACGCCGGGCGTGACCGGAT
TGGGCGGCTGCGCCGCGAAATGGGGCTGTCTTGCAAACAGAAGCGTAAATTCAAGGCGAC
GACCCATTCCTCCCATTCCCTGCCGGTGGCGGTAAATATCCTTGGCCAGGTTTTTTCGCC
CACCAAACCCAACGAAGTCTGGACCGGTGATATCACCTATATCGCTACCGACGAGGGCAG
GCTCTATCTGGCAGGCCTCAAGGATGTGTTTACCTGTGAAATAGTGGGTTATCCGATGGG
AGAGAGAATGACCACCGGGTTGGTCAGCCAAACCCTGTTTCGCGCCGTGCAGCAGAAGAG
GCCGCCAGCCGGGCGCATCCATCACACAGACCAGGCTAATCAGTACTGTGCCGAGGCTTA
CCGGACTCTCCAGGTACAATTTGGCATGCAGACCTCCATGTCACGCAAGGGGAACTGCTT
TGACAATTCCCCGATAGAAAGTTTTTGGGGGTCTCTTAAAAATGAATTGGTTCAGCACCA
TCGATTCAAGACGAGAGCGGAGGCCAAGGCGGCAATTCAGGAATACATCGAGATTTTTAT
AACCGCCAACGTCGGCACTCACGACTTGGCAATGTCAGCCCGGCAGAATTCACCAAGAGA
CATTGGAGAACGGCTCAGGCCGCTTGATACGGGACTGTCCGATCTTATCAGGACACCTCA
TAAAAAAAGGGAGGCAATCGCCTCCCATATAGTCCCTTTGGATTACTCAGAAACAACATC
AGTATTGGCGGGCTCGGGTCGCCAACATGTCACGAATCGCGACCGCCGCAGCCTCGATTT
CGGGTTTGTCTGCTATCTGAGCAGTACCTGTATGCCACCACGCTTCGTAACTATGGGTCA
TGGTTTTTGGCAGCACCTTGATATCGATCAGTACCGGTCCTTGGTCACGAGCTGCCGCCC
CCAGTGCAGCCTCCAATTCCACCTCGTCGTGCACCCGATAGCTGGTACAACCGTAACTCT
CTGCGTTCTTGGCAAAATCAACTCGTACCAGAGGACCATTCAAAACACCGCTATCCGGAT
TTCGATATCGGTTTTCGGTACCAAAACTTCCCATCCCTTGCCCCATTTGCAGGTTATTAA
TGCAACCAAATCCTGCATTGTCGAACAACAAGACCACGATCTTCAGACCCTCTTGTACGG
CCGTCTGCAGTTCTGTGTGCAGCATCAGGTAGGAGCCGTCACCGACAAACGCATAGACAG
GTTGTGCTGGTGATGCAATGCGGGCCCCGATAGCGGCTGCAATCTCATAACCCATGCAGG
AATATCCATACTCGAGATGATAGGTATCTGGGTGCCGTGGCCGCCACATGCGCTGCAGAT
CACCGGGCAAAGAACCTGCAGCCCCCACGACAATTGCATCTGGCTCAAGCCACTTGTCCA
GCAATCCCAACACCCGAGTTTGAGTCAGTCTGGTAGCCAGGCTATCCATATACTCCGGCA
GTAAAGCATCAAGTTGCCCAGCGACTTCTGGCACAAAATTCTTGTCAACCTGAATATTGG
CTAACCGCTGCCATTCACTTTCCCACTCGGCACGGGCGGCAATAATTTCCCCTTCATAAT
CGCAGCGATAAGCCCGAGCACCAAGCTGCTCACCAAGTATCTCCAGAGCCACCCGAGCAT
CCGCAACCACAGGCACGGCATCCAGCTTGTGAGCATCGAAGCTGGCGACATTTATGGTCA
AAAATTGTACCTCAGGATGACTAAACAATGACTTGGAAGCTGTTGTGAAATCGGTGAAAC
GGGTACCCACCCCAATGATCAAATCCGCCTCGGCTGCCAGGCGGTTAGCAGCCAGGCAAC
CGGTAGTGCCAAGCCCCCCAACATTGAGCGAATGCTCCGCCTCTATGGCCCCCTTACCAG
CCTGAGTCTCGGCAAAAGGAATATTGAAGCGCTCGACAAAGTCACGCAGCGCGCCATGAG
CTTCGCTATAACGCACCCCACCTCCACATACCAGCAGCGGTTTACGCTTGCCTTCAATCA
GGGAAACCGCATCGGCCAACATGGCCTCACTGGGAGGGCGGCGTTCGATCCGGTGTACTC
GCCTGGCAAAGAAAGAAACGGGGTAATCATAGGCCTCGCCTTGCACATCCTGAGGCAAAC
AGAGCGTGACGGCACCGGTATCGGCAGGATCCGTGAGCACCCGCATGGCATTGATCAGGG
CACTCATCAACTGCTCCGGTCGAGAGATTCTGTCCCAATAACGAGATACGGGACGAAAGC
AATCATTAGTACTAATGCTGGCATCATGGTACTGCTCTACCTGTTGCAACACAGGATCAG
GCTGGCGACTGGCAAACAGATCTCCGGGCAATAGCAACAAAGGAAGGCGATTAGCGGTAG
CAGTAGCAGCCGCAGTCACCATATTGGCAGCCCCCGGCCCAACGGAAGAGGTGACAGCAC
AGATCCGCTTGCGTTTGTGCTGTTTGGTAAACCCGAGGGCTATATGAGCCATCCCCTGCT
CGTTACACCCCTGATAAACCTTCAATCCACCTGCATCTTGCTCTAGCGCCTGACCCAACC
CCAACACATTCCCATGGCCAAAGATGGTAAAAATGCCATGTACAAACTTATGTTGTGCCC
CATCAATTTCCACGAACTGCTGATCAAGAAACTTCACCAGCGCCTGGGCCATCGTCATTC
TGATCTGCTGCATAGAGACTCCCTGCTATCGGCCTCCGTGCCCCCACCATGGGCTGAGGA
TCCTCTCTGCGAAGGATCGACACGGGCAATGGCATTACTCTATAGAACAAAATTTCCATT
TAAAGACATAAATGAAACAAGCGCGATTTTTGTGATCTGCTTTACGAAACAATAGAGCTT
TGCCCGGCTACCTCTTCGCTCTTCTTGAAAGCAAGCCCTACCGCCAGCGACTGCAGCAGG
CACAAAGTCGCAGCCTGGGAACGGAATGCCCCTACTTGGGCCTCTTTTACCACGAAGCAG
ACATCGCTCAATGACGCGAGAGGGCTCACTTGACTATCTGTAATTACAATTTGACTGGCA
CCAACCTGAGCGGCCTTCTCACTCACCATCAACGTTTCATCAGCATACGGAGTAAAACTG
ATAGAGATCACCACATCCCGGCTGTTCATCAGGGCCGCCTCCTCAACCAACATTCCTCCC
AGACCATCAAGCAACACGGTACGTCGCTCCAGATGACCAAGTGCGTAACGAAGGTAAACG
GCGGCACTGAAAGAACGACGGGAACCGATCACATAAATTGTGTCAGCCTCCTGCAAAAGG
GAAATAGCCTGACATAACTCTGCTTCCGGCGTGTGAAGAACCAGTTGCTGCATCGACTGG
GAGTTTGCCCGGACAAACTCTTGCAGAATATGGTGAGGTTGCTCTACCTCAGGCCCTCCA
TCCATTTCACGAAACAGACGGGCGCGTTCCGTATAGCTCGCGGTCTCTTTGACCAGATCA
AGGCGGAAAATTTGTTTCATTTCATTGAAGCCGCTGAACCCAAAGGTACTGGCAAACCGG
ATCAGGGTCGAAGGGGGAACGCCAGCCTCCTTGGCAATGGCTGCAACAGTTTGCATCGCA
ACTATATTTTTATTATCTATCAAATACTTGGCAACCTGCTGTAAACGCTTGCTCAGCTCA
CCATAGCGAGACCGGATCTGATCTTGTAGTTCTGCTAGATTCTTCGCCACTGTCATTATG
CACTCCAATCTGTTGCAATCATGTTTACCGGGGCGCCAGCCAGTTACACTTCTTACTTCA
ATGCCAAATCAATTGATATTGTTCAGAAATCTCAACCACTAAACCCCCGGCTTCATTAAC
TGCTACAAGATCTCGTTTCCTGTCTGCAGCAATGGAACAACCATTCTTTCATATCATGAA
AAACTGTAAACCATTTCGTAACGACAGACTGGGGGTTAAACCAGAACCAGGCCAACATCT
GCGGGTATGGTGTCAAGAATGCTGGATTGATCACAAAAAGGAATTTTTGTTTCACATAAG
ATTTTTATGAAATTTAATTTTCAACAAATTCCGTGATCATCAGCCAAGAGAGAGATCGAA
TGGACATCGTACAGAATTACATCGGTGGCGCCATCACCGCCAGTCTCAGCGAGCGTATTG
CCCCCATCTTCAATCCGGCGCAGGGCGAACCGATACGTCAGGTATTTCTGAGCACGGCCG
ATGAAGTTCGCCAGGCCATTGCCGTTGCCCACGCGGCCTTCCCTGCATGGTCGCACACAC
CTCCACTGCGTCGAGCCAGAATCCTGTTTCAGTTCAAAGCATTGCTGGAAACCAAACGGG
ATGAGTTAGCCCGCCTCATCAGCGAAGAGCATGGCAAGGTATTCTCTGATGCTCAGGGTG
AACTGACCCGTGGTATAGAAGTAGTGGAATTTGCCTGTGGCATTACTCATCTGCAAAAAG
GCGAACACTCCGCCAACGTCGGCACCGGTGTCGACTGCCACTCTCTGATGCAACCCCTCG
GTGTATGCACCGGGATTACACCATTCAACTTTCCGGCCATGGTACCCATGTGGATGTTCC
CCATCGCTCTGGCTACCGGTAACACCTTCGTACTCAAGCCTTCAGAGAAGAATCCCTCAT
TGGCGTTACGATTGGCGCAGTTGCTTCAGGAGGCAGGGCTGCCGGATGGGGTATTTAACG
TAGTCAATGGTGACAAAGAGGCAGTGGATGTACTGCTGACCGATGAACGAGTCCAGGCGG
TGAGCTTTGTGGGCTCCACTCCCATAGCCGAATACATATATTCCGTTGCATCAGCGCATG
GCAAGCGTTGCCAGGCGCTGGGGGGCGCCAAAAATCACTGCATCGTGATGCCAGATGCAG
ATATAGAACAGACTCTTTCAGCCATCATGGGCGCTGCCTACGGTGCAGCCGGTGAACGCT
GCATGGCGCTATCTGTTGCCGTCGCAGTGGGCGATGAAGTGGCTGATAACCTGGTTTCCG
GAATCAAAAATCGCATTGCCCAGATGCGAGTTGGGCCAGGGATCACCGAAGGCCGGGAGA
ATGATATGGGTCCGGTGATTTCCGCCCAGCATAGAGCCAAAATCATTGAGTACATTGATC
AGGGGGTAGAACAGGGGGCAACGCTTTGCATTGATGGCCGCAATTTTACCGTTCCCACTC
ACAAACAGGGCTTCTTCGTTGGCCCAACGCTATTCGACCGGGTCACCCCGGAGATGAGTA
TCTATCAGGAAGAGATTTTCGGCCCAGTATTGTGCATAGTCCGCGCTCCTGACTACCGCA
CCGCAGTCACATTAATCAATCGCCACCAATACGGTAACGGCACCGCCATCTTCACCCGCG
ACGGTGATACAGCCCGTCAGTTTAGCGAAGAAGTACAGGCAGGGATGGTTGGAATCAATG
TGCCTATCCCGGTGCCAATGGCATTCCATAGCTTCGGGGGATGGAAACGCTCCATCTTTG
GACCATTGAATGTACACGGTAACGATGGTGTTCGGTTTTACACCCGAATGAAGACCATCA
CGAGCCGCTGGCCCACTAGCGTACGACTTGAACAGCATACTGGCAGCTTTACCATGCCGA
CGATGGGATAACGGACAGTGTAACAAAAGAGAGGGACAGTCGCCCCTCTCTCCTGAAGGC
GCCACGTCCAGACTCACCTCGGTTATCCCGCTCTCCAGTGGCCGCTTTCGGGTAACTGTC
CCGCCAAACCACAGATAAGAAAAAGTCCAAGCAATTC
>C15R5
GCTGCTATCGCGTCATTGTGAGCACGCTGCAGGGTCGCCCTGATACCTGCATCCCTGCTG
GCTTGTTCGCCGGTATGGATCACGACAACCTGCAGGTCATCCAGGTCTGCAAACTTGAGG
AAGGCACTGGCCCGGGATGGAGGACTACTACGATTCTCGGAACCAACAGTTCTTTGGTAT
ACCGTTGTCATAGCATCGCCCTCCGCTTGCTCTCCTTGGTCAACCGCTTGAAGAGTTCTC
GTAGCACCGCGGGGCGAAGTGGATTACGCGATAATTCGCGCCACATGCGGCGATTTAAAG
TGTTGAGCAGTCTCTTACTCATGGCATGTCCCTCCCTGCAAAACGGTAACCAGCTCTTTG
AACGCCCGCTCATCCAAACCGGCTTTCAGCTCCCGAGCCTCTTTCGCGGTGATCGCCACC
GCGGCGCCCTGGGTCTGGTCAATAAAACGATCACGGTCATTTCGGCAAAGGAAAGCACTC
AAAGTACCCCGCTGTGTACGCTTCCCTGTTCTGGGGTTAGGTGGGCCAATAAAGGTCGGT
GGATTCGTGCCATTGGCCCATGCGAAGTAAGTCATGACAACCTCCTTTGGCAGATAGCAG
CCTCGCTACGCAAGGCATCAAGCAGAAACCGAAACTGTGTTCGCTCCTGAATGCTGAGGT
CGGTTTGTTCTAGCAGCGCCTCAAACTGGTCGAGCAAGGCGTAAAGAGAGAGTGGATAAA
TGAGGTTCATACGATGAGCCCCCTATCAGGTGGGATAACCCGGTAGGTGGTCATGCAACA
GGGAGTGGGAATGCAGAGGCGCCAAAGGGCAGCCGAATGACACGGATGAGCAATCCGGGA
TCTGAGTCGGCTAGATAAAGCCTGGGTGGGGACAGTAGCCATAATGGCAGCCTCCGTAGT
AGTCAGATTTTCTCTACCACCAGAAGACGCCAATCTAAGTATGGTGGCAGCCCGGACAAG
GTTGGCGTAACTGGTCACTACGGAACCCAGCGCCCCTTGCGAGGCCCTCGCCCGAACCGC
CATAACACAGCTGAAGCAGCCAAGCGGAGCCCCAAGAGATGAGGGTCGAGTACCGACAAC
AAAACACGCAAGAGCGTGGGTCGGCTCCATATTAATTCCCGAGACGCCAATCTCGGCAAC
GGATTTTGCTGCTGCAGGTCGAATCGAACCCTGTTGAACATTGAAGAACAAGCCCATCCC
TTGGGGTTTGAGCAAAGCTTCGCCCTGGGCAGTGAGCCCATATTGGTTTTTCATGGCATA
CCTCGGAATTAAGCTGCAGGAGGGAGTTGGATACAGGTGTACGAGCACACAGAATGGCTG
AATAGTCATCAACCAAAGGAGCTGCTTGCCTCTGGTATCGCCAGTGGTTGATCAGGTCCA
CCAGCTTATAGGCTTGATCGCGGTCGGCTAACCAATATCGCTTGAAGCGGGTGGTCCCGC
CGCCGCGGTGTCGGTGCTCGAAAAACACATCTGTGATGGCTATCCCGTGGTTTCGACGGA
GCAGACCAATGCTATTGTGCGCAAGTTGAGATCATGGAGTCCAGCTAGGCCAGACAAGGC
GCTGACACCCTGAGCTCCCTGTTCCAGTAGATGGATAGCGACCAATTCGTACTTGATGAT
ATGCTGACCGTGTTCAAGCTGGGTCGTGCCGTTCATGGTGCGGTCTTTTTCTTTTTGCAT
CTTCTCCTCCTTACGCAGCTTTGCCTTGAGCATTGATCCACTCGTGAACATCTTCACAGC
GCCAGGCAGTGACTCGCGCGCCCAGCTTGATTGGCTTAGGGAATTTGCCTTCACCAACCA
TTCTCCACAACGTGGACTTGCTAAACGGCAATGGACCTACCTTGCTGGCCGTAGTTACCA
GTTGTGCCTCTCGAATAAACCCTGTTTCTGGAATTTTCATGTGCGCTCTCCTGAAATGAA
AAAGCCCGACACAGTGGTCGGGCTTAAGGGGGTAAACAGTTTTCGATAATGAATAGGGTC
AATTTTGTTTTCGTCTCCTCCAATGCAAAAAACCGGCACGATGGCCGAGTTTGGATACGA
AAAAGGCCCGATCTCTAAAGAATGGGCCATTATGGGGAAATCGTAACGTTGGTGTGATAA
CGAGTCAAGCTGTCGCTTAAAGTTTCACCACACCTATCTTCTCTAACCCCTGTCGAAATT
CATCGGACGAATATTCCCGCCCTGTTGTGATTCGTAAAAATCGGCCAGCCATTGCAAAAG
CTTACGGCGGTCATCAAGGTACTCAGCCCTATGATAGGCAGCTCGTACCTTGTTGCGCTC
AGCATGGGCAAGCTGGCGCTCGATCACATCTGGGTCAAAGCCCTCCTCGTTGAGGATAGT
GGATGCCAGAGCCCGAAAGCCATGTGGGGTGGCAATTCCCTTGTAACCCATTCGCCCCAT
GGCATAACTCAGGGTGTTTTCACTCATGGGGTCGGTCAATTTACGCTCACTCGGGAACAG
CAGCTCACAATGCCCAGATATCAGACGCAGCTCCTCAAGTACAGCAAGTGCCTGCCGGGA
GAGGGGGACTATATGGGGTGCGCGCATCTTCATACGTTCAGCAGGGATCCGCCATTCTGC
TCGCGCCATGTCGAACTCATCCCAGCGAGCAAAGCGCACCTCACCAGGGCGAGTCATCGT
CAACATCAATAGGTGGATAGCTAGACGAGTTGCAGGGTTAAGTGGCTCAGCAGCCAAGCG
CCGGTAAAATTCCGGCAAGTCAGCACGTGGAAGTGCTGGACGGTGTTCTTGCTTGGTAGC
CCTTAGCGCCCCTTTCAGGTCTTGGGCTGGGTTGTAGCTGACCCGCCCAGTCTGTATGGC
GTAACGCATGACGGAACTGATCCGTTGCAGCACCCGCCCAGCAGTTTCTGTAGCTCCCCT
AGCCTCTATCTTGCGCAGAGCATCCAACATGATAGGCGCTGTTAGTTCTGCAACCGGAAC
TAGCCCAAGCTCAGGAAAAGCATCAGCTTCCAAAGACTCGATGACCCGCTGGGCATGGCC
TGGACTCCAGCGAGCTAGCTGCCCCTGGTGCCACTCCCTAGCAATGACCTCAAAGCTGTT
CTCGCTGGCAAGTCGGCTGGCTACCTTGCTCTGCTTTCTGGCAAGACTTGGATCGATGCC
ATCAGCCAGCAGCCTCCGTGCTTCCTCTCTCTTAACCCTTGCTTCTTTCAAGGAAACCTC
TGGATAGACGCCTAGCGCCAGGACCTTCTCTTTTCCACCAAAGCGGAACTTGAGGCGCCA
GTACTTCCCCGATGAAGTTATAAGTAAAAAGAGCCCCTTTTCATCAGACAGCTTCTGCTG
CTTACCAGTGAACTTGGCTTGTCGAGCTGCGGTATCAGATAGCGGCATGGGGGTATCTCC
CGATTCAATTGGGGGTACATGACAGACGCTGGGGGTATAAGCCTCCACCTCACAGGCCAG
GAATGGCGCGGGATTGCGGGCATGTGGGGGTACTTTTTATCCCAGTGGAAACATGTACCC
CCAAAAGTACCCCCAAACTCGGGGGGATGTCATGAGGCCTTATGA
>C15R6
GAGAAAGTCATAGCTGTATAAAAGATTTGGGCAACAACGCCGTGTGATGCTTCAAACAGT
TCCGCTTTCTCCTAACTTCTTCATCACTGCCTCAACAGCACCAAGCTTACCTCGCAACCC
GTGAAACTCCTCATAGGAGCGATGTAGAGCATTCTCAATAGCCATATCCAAAGCAGGGAA
ATCTGCTTGCAGCATATTGTATTCAGCAATTGCAGCCTGGCACTCCTGAATTTCGATGCG
GTAGATGTTTGCCTTCGTTTTTAACTCATCTAAGAGAGCATCATTCGCTCCCCCTTTGTG
TTCCTGAACCTTCTTAACCTTCTGAACCTCTGGGTCACTCGGTTCTTCTTGAAAGTTCAC
CTCATCAAACAGGGGGGTTTTCACAAAACTTGGATACGATCGGACATCATCAACATTTCT
CCGTTCCAGGAAACCCGCATTGACCAGCTTCATCAGATGACGATAAACGAGGCCATATCG
CCTCTTATGGGCTTGATTGTACTCTGAGTCACCAAAGACTGCGTTCACGCACTCCGTTGT
AGTGAAATCGTCCAGCTGCAATCGAATTAGTGCGGTGTAGAGTGCGGTTGGTATCCACAC
AGTCTGGGAGCTCATAAGTAATCCTTAGCCTCAAACGAAAACAATCAGTAGCAATCTAAA
CTCGGTTGCGGATTATAGTCCGTGGCCGTTAGCCAGACAACCAGAGATAGTGCTCGCCAG
AGAGAGGCGAGACATGCAAGACCTAGCAAAAAAATTTGGTGATGCTGTACGTGATAGACG
GCTTCAATTGGGTGTATCGCAAGATGCACTCGCACATGCTGCTGAAATTGATAGAAGCTA
CGTAGGACGAATTGAGCGTGGTGAGGTCAATGTCACCCTGGAAAAGGCTTATCGTCTCGC
CAGGGTAATGGGGTGTGACATTCACGAGTTGCTGCCATAGATATATTTGCCAAGTAATTA
TCTCTTCACCCAGATACAACTAAATTTCCCTATAATTATTCACGATGATGGCAATTAGCA
TCATTGCCAGCTTTAGCATTTGCCTATTAGCTATTAAGCACCCCTGTTGCCTATTTATAG
AAAGCGTCACAAACTGCCGTTTTCAGAAAATGCCTATATGGCCTCGATTGGCTCATTAAT
GATGACGTGACCCTCTCACTACTCTTCATCGAGCCCTCTATACATGCAGAAACCAGACCT
CAGAGACATCCACCAACTTACCAAGGACGAGTTCAAGCGCATTCTAGGCCCTGTGGCTGG
AAGCCTTGATGACGGGTCAAAGGTCGTATTGGGGATGCAATCTGATGTGTTTGCGTGCTG
CCCTATCCAGGGAGATCAAATCTCGGTGAGGGGAACACCAAAGTTTGAACAGGCCATCAA
GTCAGCATATGCCCAGGCCAAGCCGACAATGTGGTTCGGTTCGGCAGAGAAAGAGCACCC
AAAGGCAGAAACCATTCCTCCAGCTCTCAAGCCAAAAATCGATACAACATCAGCCACAAC
CTATCGTGTACCTGTGCTCATCTACAAGTCGAAGCGCGAGCCAGGTAAGAACGTTGATGG
CAGCCCCGCCGAAGATATGACCTATGGCACTATGACGGCAGAGCAGATCAAGGCCATCCC
CATGTTCGTGGGGAAGATGGGAGATGACGGCTTTATTGGCGATCTCGAAAAGACTGGCCC
CAAGGTGTTCTTTAGTAGCTTCCGCAACATGGCCACATTGTTTGCAACTGGCGACTTGAA
GATAAACATTCTGGCCATGATAGCCAAGTTCGAAAAATCAGAAGGTGGTGAATACTGGAA
CCAAGCCTTAACGAGAGCAGCGCGAGCCCACCCAACCACGATCAAGTTCTCAGATACCCT
TATCAAGGAAGTGAAAGCAAAGCTGGCCGAACTTGATGGTGATGTGAAAAAGCTTATTCT
GAGTGACTTGATGCAGCAATACAGCAAGACCTCCGGCTTTCGGTTTCCCATCTTCAACTC
TGCGTCGGATAAGGTGCAGGGCCTCACAATTGCGGTTAACGATGTCTGGGCAGGCAAGGC
GGAAATCACGACATATGAAAAGTTTGGCGACTTGTACAAGGGCACGATCAAAGTAACGCT
ATATGACCACTTCGGTCTCGATTATCCTGACATTGGCCCTGACCCCACGACCGGAAGAGT
CCAGTTCTACGGCCTGGCCTCCGGTTTCAGAAGCTGGTTTGTTCTTCAACACTACAAGCG
CTTTGCCTACAAACCATTTTTGACCGTCATTGAACTCAGCTATCCATTCCAAGGGGAACT
AAAGTGAGCGCAGCAGTGAAGACAGAGAGAACATGGGTATTCGTGTTGTTCATGCTCTAT
CACCTCTTGAATGCATCGATCCTGTTCATTCAGCCTGTCTATGACTGGTTTAACGATGAA
TACTCACTGACTGGCCTATATGTACTGCTGATGCCCTATCTCTGGGGTTTGATAACAATA
CTGGGTGCGATTTTGTTCTTGTCAGATCGCTCTTGGAAATACCAAGCAGGCAATCTACTC
GGTGGTTCAATTCTTCTCTTCTGGTGGCTTAGACTGGCATCCCAATATTAGTGAGTATCG
TCAGGCATATGAATGAGCAGACCAGGCGGCATCTGCTTGGGCGTGGCTTCATGCAGCGCA
AGCTGCAAGCTCACAAGAACCATTCGAAACGAAAACGAGCTCCCGCCTTGTCTATCTACT
GGTTGCTGTAGCGCCACACAGCAGCAATAAATCCAGCTTTTCGTTAGCTCTGGTCTGAGA
TTTTTCAGCCTGGAGCAGCCCCCTCATTACCGGCTCTTATGGTGAGCAGCATGTGATATA
TTCGGCTCTAAAAGTGAGCCGAATGATGGGCTGGGTCGGCTCATTATTGAGACCTTAGCA
CGTTGGATGAGGAAATAATGGAACCACTTTGGATTTGGCAACAAGCCGACTGGCCCCATT
TTCGTTGGCAGGATAGCGAGATATTGCCCAGATTACGGCACGTTCAACACAGGTTGGGGA
TCCTAATAGGTAGTCATTCCAGGTTGGGGAACTCCGACCAAGCGTTAGATACGTTACTGG
CTAACATCATCTCCTCATCCGCTATTGAGGGTGAGCGTCTCAATGCCCAATCCGTGCGAT
CTTCCCTGGCTAGGCGGTTAGGGAGCTCACAAACTCAGTCCTATCCAGTATCAGAGCGCT
CAGAGGGGCTCGCGGCCATGATGCTGGATGCCATCGACAACCATGAACAACCACTGACAA
TTGAACGACTTTACCAATGGCATCGTTGGCTGTTCCCTGTCAACGAATGGTCGGTACAGC
CAATGAACGTAGGGCAGTTGCGAGGAGATGAGCCGATGCTGGTTGTCTCTGGGCGTGTTG
ATCGCCCTACCGTGCATTTTGAGGCTCCACCCAGAGCCGCTCTGGACGATCAACTAGCCG
AGTTCATCCCCTGGTTTAACCAGACTCAGCATGACCCCACGATGGATCCACTACTTCGTG
CGGCGATCTGTCATTTCTGGTTCGTGACCCTGCATCCCGTTGATGATGGCAATGGGCGGC
TCACGCGGGCATTGACCGATCTCGCGCTGTCACAGGCTGACAGCCACAGCATCCAGCTGT
ATGCCATGTCAGTCGCTATTCTAGAGCGGCGGGATCACTACTATCGAGCGCTTGAGTCAG
CGCAGAGGGGCCCGCTAGATATTACCTCCTGGATCTGTTGGTTCCTCGACACACTGGATT
ACGCCATAGAGCTGGCATTACAGGTTATTAATCGTTCTCTCGCCAAGACATTTTTCTGGT
TGCGGCACTGTAATGACGCTCTGAGTCCAGAGCAAACCAAAGTGCTGAATCGTTTACTGG
ATGGCGGCGAACAGGGTTTTGAAAATGGCATCAACGCCAGTCAATATCAAAAAGTCGCCG
GAGTCAGCAAGGCGACGGCTACACGTCATCTGGGTGAATTGGTGGATAAGGGGTGCATTG
AGAAATTACCTGGTGGCGGACGCAGTACACGCTATCAGATCCGCTTGCACACAGAGGGAG
TTTGAAAAAGCATTGCCATGGGGCGTTAATTTCATTTGGTAGATGAGATCTGCGATTAAC
GTACCAGTGATGCTCTTTAGTTAAATGTTAACACCATGATGAGTGCCGTCAGGCATATGA
ACGAGTAAACTCAGCCGACAGTCATATCTCTCAACAGACCTTTTGAGCGACAATAAACTA
TTTAGAACATCGGCATCAATTTCAGGAACATCACCCGTCCCGAGATTTGAAAGCAGTTTG
GTCACACTGAGACGTACCAGTTGCTCTTCGGCCAGCGCCTTGGCTCTCTGGACAACCTCG
GGTGATTCGGATGAAATCATATCCTCCAATGTCCTCCCCATACGGTGCTCCTACTACAGA
TAGAATTAAAGGCCCACGCCGAGCAGGCATGGGCTCTGCGCATTAGATCAAGAAGTCATC
CAGTGCTTTTCCAGCCGCAACTGCTTCTGCGATGGCCTTGGGCATGCGACCTTGACCTGT
CCAGGTCTTCTCCTGACCGTCTTCGATGTATTTGTATTTTGCAGGACGAGGTGCTCGCTT
AGCCTTCACTATGCCCTCGGCTTTTGCGGTGGTTGCAGTACCGACCAGCTCGCTCGGATC
GATGCCAGCGTCTCTCAGCATCTCGGTAAACTCAGCCAGCTTTTGTAGGCGTTCTGCTGA
CTCTGCTCTGATTTTGCTCTCTTGCTGCTCACGTTCGGCATAGATTTCGTCAAATTTTTG
TTTAGCCTCAACCAGCTGCTCATAAGACAGCTCACGCAGTACAGCTCGCAGACTACGAAT
ATTCATCAGTGTTTTCAAAAAATCATTCATTGATAGCCTCATGTATCACATTTTTATATC
AGGAAAATTATCTCTCAATCCCAGCATCAGCTCCACTATTTTTGGCACCAAGATGATTCG
AAAATTAGCATCTTTTAAAAATCGTGAGCTAAATTGTGTTTGGATCTGCTTAGTGGCCTA
GTTCCAATCTGCTATGAAACTATGTAGCCAAAAATTAAATCTAGGTGGTAGTGAGCGTAG
AGACCACCTCACCAGATGAGCCGATGAAGGATCTTGATCGGCTCACGAAATGAGCCGATC
AACTAATATGATCGGCTCATAGTATGAGTCGATGATACCAATATGCTATTTCGCTCAATC
TGGGTTGTGAGGGGATTTACTTTTCTTACTCAACTAAATACGCCCAAATGTATCTGAATT
TTCAGCCTCATCGTCAAACATATGATGCCCGCGATGCATCTCCCTCACTGTTGCAAGTGT
ACCGAAAAAACACATTTCACACAGATGCACCTGGTAACGTTCACCATCATGATGCTGGGA
ACCATAGCCAAAATCTGCTGACAGGCAGCCATATTCATTGGTTCCAAAAGTTGTTTTTGT
ACTACAACCACAGGCATCACAGAGGACATCAACTACCTGTTCTGTTGGCACAATCCCTTT
TACAAGCATGCTGAGCTCCTTATTTTTTATGAAAACTATAATTTTTTCTGCTTTTGATTT
TGGAGTAACCTGAGCAGGCTATTTATCACTGGCATAACCAGCATTGAGCACTCATTTGAT
ATGTTATTTTCGGATGGCTTTGCACTCAAATTTTGGAGGTGTTTTCCAACCTGTAACGCG
CCCGCTGCGTTTGTTGATCCTGCGGTATTCGTTCCCCAGCAGGATTTCCCATTCAGAGCC
GTTCTCCGATAGAACCTGAAAAGTAGTCCCCAACTCAATGCCTAAACCTGGTTCAGTACA
GACCAACTCGGTCATCAGCCCTCCTCAATGCAGGGGCATTTTGTAGTTAATCTTCCACTC
AACACGACAGTTTGGAGTAGGATAGCTCATGAAAGGTCGTGTTTGTACAATGAGGAATGC
TACATGATGCCCTATGCAACCTATCATCCTAGTAGTGACGCAGCTACTCCGAACCTTCTC
CTAGAAGGTCTTGGTATTCCTCGTGACCCACTAGGTGCACATATATGGATCGTGGCTGGC
GTATCACCGGACATACTCTATCGGCTAGCTGAATTGATGAAGACTGATGTGGGGATGGTT
TGCCAGTGGGTGGGTATTAGCCGGAGTACACTGACCCGCAAGCTGCGGATTGCAGCCCCC
CTATCAATATCGCAGGGTGTCAGGGTATACGGAGTTGCACAAGCTCTTGATGCGGTTCTC
GCCTTTCACAGGAACGATACCGCCAAGACTCTGTCGTGGTTAAACCGCACCGCCTGGGGC
CTCGGTGGCGTAGCCCCAGCTAAGTTGTTGGCTACACCAATGGGGGTTCAGGCTGTTGTC
GATCTGGTGGGACGGATTCAGCATGGGGTGTGCCTATAAAACGAAACGTGATACTGGCTA
TTATCTGATGGATTACTACAACTGGCGGCGCCCACAACATCACAATGATGGGATACCGCC
CTCAGAATCTGAGTCTCGCTCGAACCAAGTGTCCGGATTTAGTTGACCACAACAATACTG
AAGGTTACGAACCTTGTGTTTGTCTGCTTTCTTTAACCTTTACCGAACTGGACACCTGTC
CCTCAAATTTTTTCAAAAATCCATCTACATTCAGGCCAGCAAAAAATGATAGGACATATA
GTAATTTCTCTGGGTGCTCAGCTGAAGGCGAACCTACGGCGACAAGACCAGCAGAAATAA
TCAAATAAGTGGCGAAACCCATCAGGCCTGACGCAAATGGCCGTAATAAATACCAAACAA
CCCAGACCTCATCCCATTGTTTTCTGACACTATAATTAAGATAGACAGCTCTCAAGCAAT
ACAGTACCCCCCCACTAACTGCGACCAGCACGCACTCGATAACTTGCTTAATCGACACAA
CCCAAGGAGGGGGGGCATTAGTTGTGACCATGTACCAGTACCCAATGGAAGGTATTAGTA
GCAAAAGAAGATAGATGCTAACAGCGATAGCACAGAAAAAATCTCTTTTTGTGTAGGTTT
TATGTTGTAGGGGCGGCTCTTTTCTGGTGTTTGGCTGCTCTTGTATAATTTCATTTTGCA
TTAAATCGATATTCCTTTTTTCCATCGGTTAAAGCGACATAGCTTTGTTCGAACCCCGCA
GTTCCAAGAATCAGCATGATAAAATAATTAAGCTGATGTTCAGATTCTAGAAAGGTACTT
CGGATCGATTGAGTGTCATCCCAAGAAGGGGTTGGATTACTACAAGGGTGAGTATGCCAA
TCACCGAGATAGTGTAATCCCTTTTTGAATCTCTCCTGTATTGTCTTGTTGGCTTCTCGC
TTATTCCATGAAAAGCCAAAGCGAGACCTCTTGTCAGCGCAGCTGGGGGAGGATACAGAT
AAGACTGTCACCACACCTGAACCGATTTCCCCAAACAGAAAGCCACCGGCTTCATCTTTG
TTACCAGTTTGCTTGTGCTGGTATAACTGGTTGATCGCGTTTTCCGAAAAATACACTGAT
AGCCCATGTAAAGAGAGGGATGTGAACTCAACAGACGCCGCCTGACTAGATAACTCTGAG
GATTCTAGAGCCATCACCAATCTCTCCATACTTTTCTTCCCAACCTGGATTCCATTTGCC
ATCTACTGATTGCAGAAGCTTTCGGCTCCCTACCCATACACGATAGCAATCCTCATGAAT
GCCTTCACAAGCAAGCTCAGTGACAGTCTCAGCTATCATGCTATGCCCGAAGCTAAGTTC
TACACCGCCGTATGGCTGGAATACGCCACCACAAAAATGTGTTTTCTTCGTGGTTTGATG
GTCAAACTTGGCACAACTCTCTTGGAGCTTTCCTGTGTTATCAAATAGAGACCCATAGCT
AAAACTACCGGCCATATTTACATAGCAATGGGTAGCTACAGCATGTGCTTCGGTAAAACA
GAAGACAACACTACATAATAATCTATCATTTTCTATCATTTCCTGTATGGCTTTATCTGA
TGCCCATTCTGCTGTTGCGCTTATGACCAAATCACATTCTGTTGTAAGTGCTTCTATAGC
CTTATCGTCGTCAAACCATTTACGACACCCAGCATACAAAACATCTACCCATGGGTAGCT
CTTCTGAATATAGCTTTTGCAAGCTTCCGCCTTATTGGTGCCAACGTAGTTCATGCCAAG
AAGGTGCCTGCCGACATTTGCGGCCTCAACCGAATCGCCATCGCATAAAACGAACTGACT
GAACCCAGCTTTAATAAGTAGGGGGAGAAGACTTGAACCTACAGAGCCAAGCCCGATAAT
TCCAATAGTAGTTCCACTGGTTATTGGGATGTATGGGTTCGAGTCTCTGCCTAGAACCCA
TGATTGGTCTCTGCGTTCAACATCGATTCCACGGATAGCGATTTGCGAACACCTAGCTTT
TAGATATTGTAAAGGGATACGGTTATCTCTAAATCCATTCCCAGCTTTTGCTTTAGGCAG
ATGGTCTTGTCCAGCATGACCTCTTGTACTGATGCCACCCACACATCTCATCGCAGTGAC
AATTGCACCATTGGCTGTATTGGTTTGTACTAAGAATGCAGGATTATTGAGACTAGAACC
CAAGATACATGCGATTGCAGCTAACGCCTCGTCGTGATTGACACATTGGGCTTCCAGTAT
CGACAAAATATTACCAAGTGTCGTTGGATATTCCGATGGTCGCCAAGCTTCAGCCAGATT
AATAAGGAGTGTGGTAGAACAGTGTTTGTGGTTCGGCTTGAGGCCAATGTTTTTCAACCA
GGCATTGAGCTCATCTTTGGTATCAGCAAATATGATACCTTTGGTGCTGTCATAAGCTAC
ATGGATCTGTCGAGATGTAAGGTTCTTGACGTTACATAAACTGGTGGCCTTCTGTTCCTT
TGGTGAGGAGGAATAAGAACGAGCCCAATAACTTAACAACCCGGAGTAGAAGTCCTCATC
GAGTTCACCTGAGATTGTTTTTTCTACCAGAGAGTGACTGTCATTGATTAGGTGTTCAAC
ATAAGCAATGTTTTGCGGGTCAAAGGAGACCTCATCTCCCCATACGCAAAGCCTACCTTG
CTCTTCAACATGAGGGTACTTTAAGACTTCCAGTTTGGGGCGAGTATAGATGTGCGGAAC
ACTGAAGGGAAAAGTAGGTCTGGCCGCGACAATCAATTGAATCTCACAACCACATTTTGG
GTGCCTGATGTCGGTTTGGATACGCCAACTGGCTGCATAGGGGCTTGAGGTAATCCCCAA
GCCCTGCAACTCCCCTTCAGATAGTCGCTCAGCCGAATACCTGTCAGAAAGGTACTCACT
TAGTACCTCAATTGAGGTCAGCTGAACATTAGGCATACGTGCTTTTTCCGCCCTTAGAAA
CCGCAGCGGGGTTAGCAACCGTCGAGAAGTCACGCTTTTGTGTTTTTTTTGTTTTCTTTG
GCTTGCCTTCAGTGAAAGTGATAATGAGTGAATTCGGATTGCCATCAGCATCTTCACCTT
GTTCCACTACAGCCAAAAACTCACTTCCCTTTTTGTCCTTGAGAATTTTTTCGTATTCAT
CTCTAGCACGTTGTGATGGAGGTGTCTTTTCACCAAACTCTTGGCTGCTACATAGAATTA
ATGCGTCTGGGTTTGCGAAGCTCAAGGCAGCATGAGCGGACTCATTAAGTTGAGGATCTT
CGCATTGCGATTCGCTGTCATTAGAGAGTGAGCGCCAAGAGCAGTGGTGTGGAGCCAGAA
GAACGTCATAGGCAAGCTCATCAAGTTGACCCGTAGCCTTCAGTTTGTCATGAAGAACTT
CCCAGCACTTAACTTCTGCATCGCCGCCCATGAGAACTGAGTGCGTGTGGGTGGTATTGC
AACCAAGTTCGTCATTGTAGATAGTATTAGTCAAGTCAAAGCGGATGATTGCGCTGGAGT
TGTTCTTTGTAAGCTCTTCTTCATCTTCAGCAACCTCCTGTTTATCGGCAGGAGCAAGCA
AGAAAGCATCAAGAGAGTTGTCATCTATACCGGACATGTCGCCGAACAAGGTATAAAGAT
CGGCAACAATAGGTTGGATATCATCTGTTTTGCCATCTTCATCGGAAGAAAGGATGATAA
TACGATTGCCTACATCGCCAATGTGCTTGCTATCCCGATAGAGTTGAACTCGACGCTTAG
CTTCTGTATTGAATATTCTGGCATCAGGGCAAAGAGGGTTGTTGCCATCTGCTCCTTTTG
CTGTAGCGCGGCGGAATACACGAGGTGATGACCAAATTTCGTTGATGAAAATTTTATTGA
GCTTATCACTCCAGCCATCTGGATCACCAGTATGGAACATGGTGTCAAATCCGGTTATGT
GGTCTGCATCAGGGTGGGTAAGAACAAACACATCCACATAGAGGCGGCCATCTTCGTCAG
TGTTCAGGCGCTCTCTCAGACGATCTTCTAGGTAATCGTAGTCACCACCTGCTTTTCGAT
AGCAGTCAATCAAAATCTTTTTGTTATTTTTAGTGGTGATTAAGGTCATGTCTCCGTTAC
CTACGGGGAAAACCTCTATTGACGGTGATGCCATTAGTGTGCTCCATAATGAAGATGAGT
TGAGAATACATGCGCTAATTGATGCACATATCAAACCACTAGTAAGAACGGAATACAACT
CAACGTTGTTGATCAAAATCGAAGTCAGATCACCCTTACCCAATCCGTTGCCCCCTTTAT
TCACTGGCTTGAGAACAGGCATACCAAACCCTATCAACTTGTACACCACCCTCACTCCAG
CCAGGGGCTAGCCACCCAAGTGTTGTGGTGTCGCAAGCAAGTTCAACTTCGGCCTGATGA
GTTGCTTGAACCACGCATGGCGTCTCGGATATCGAGGATTGGTGATGGCCCTCTTCCTAC
AGCGACGCGTTTATGTTGGACAGTCTGTGCACGCACAGCCATAACCCAATAGGATGACTA
AAAAGCAAGCAAAACAATGTTTTTTCAACTTTATTTCATTTGTACCACTTGAAAAAACTT
AAAAACTGTCCATTTAATACTTATGAGAACAAAAGAAAAAATTTCAACATTCCGCTGCTA
TGCAGCGAAGAGAAACCAGTTTTTTCCCCTCTCCGTGAGTTTTATTAAAAAATATAATAA
AAATATAAAAACTCCATGTCTTTATACCAACATTAAATTCAATGTAGACAGATATTACTG
ACTAATTAGTAGTTGTAAATATTCGCACTAAAGTACGGAGTAGAAATCACTCTTCTCAAT
CAGAGTAATGATGGTTGCCACCACGAATCATGTTCTTCTAGTCTCGATTAAGAAAACAAA
CTAAATAAGTTAGTGCTTATAAAGTCAGCTTATATTTCTTAGCCCATTAAAATTAAATCC
TTGAATCCATCAGATAATCATAGCCGTTATAATCCAACCACCAATCATAAGATATGCTAA
TGCTTAATGACTTAAATTAATTTTACTTATAAATGGGTAGGTGATATTAATTGATGGCTT
AAACCAAAGGCATGCTTTGTATAAAGCACATAATAGTTAATCTCCTATGGAGAGTTAGCA
TCATTTGTATTTCCCAACGCACTGGTGAAGAGTTCTATTGAGATACTCTGTGATGATAAT
AGCTATTTAAGTGTACATATAATTAAAATGCCATTTATTTTGTCAGCAGCAATGTACTAA
ACTTCATTAGGGGAAAGTATGTTAAACAAAGATATAGCCAGTCATGAAATGGGACTGGGG
AAATACTCCTGGCCGCAGGTAATAAGATGGCTCTTAATTTCTTTAGTTATCTATGCAATA
GGTAGTGTATTTATAGCTAATCCATTCTCAATTTTTGTTGACCGCTACACACCAGTTGAT
TACTCAAGAATAATGTATTTCCATGGGCTGTCAGTCGGTCTGGCTGGTCTTACAGCCTTA
ATTGTAAGTCAAACTTACAATGTAGATGACAAACTTAAACGTATAATTTTTTATTGCACT
GTTGCGACAGTATTCTTTGGCATTACAGGTGGGGCAATAAACCGCTCAATGGAATATACC
AAGCTAATGCTATGGTATCAAATTCTTGCATTTATTTCTCTTGATGTGATTTTGTTTGTA
ATGACATTTGGAATAATAGCGCTGAAAGACCGTGAGATTAGAAAATCATGCACTCACTAT
TTAGCCATAGCTGCATCATGTACTGCGGTAACTGCTGCGCTCATTGGTGACTTAGCTGGT
TTCATTTTGGACTTTGGTGACGTGCTAGGCGCCTTTAGTTGGTACGCAGGTAAGATTGGA
TATACGTTGCCAGAATGGCAAGATAGCCTACTTCGATCTCACTCTGATATGATTGTTGTG
GCCGTTATTAGTCTAATCCTTTCCATCATAAGCAAAAAATATGGTCGAAACTTAATCGGC
GCTGCATTAAAGCTGAAACTCCTTGGTGAATGGATGACAATCATTGGCTTGGTGCTGCTT
GTCATCATTCTTGTTGTTTCAGGCTTTGGGGGGTCTGACTTACAGATTCCGCATATATTT
ACTGAAAAAGGATTTTTTGCCCTTCGTGGTCACAGCGTAGCTGGGATTGACCTGGCAGAC
TTTGTGATAGGCACCTTTATACTACATGGTGGTCTTCTCGTTGTTGGCGCAATATTGTTT
GGAAATAAGGACACAGGCAATGAATTGAGCAAGTCTGCCAAATATACCTTGGGTGGTATT
TTCCTCACCTGGAGCTGCATACTGTTAACTGTTGCAGGCATGGGGTTCTTGGAGGAGTAT
AGAGCCGACCTTTATAACTCGGCCAAGGATGTACCGCTAGGAGACTTTGGCTTCGCGTTT
AGAATGCTGCATCTTGATGTCAGTCTGATGCTATTCCCAGCGATTATGGTTGTCATGCTA
TTTGCACAGCATCTTTTAAAAGATAGTCATAATAAAACAATCCAGTTGTTGCTGCGCATA
GCGGTTGTGTTCTGTACAATCGGCTCACTTGTGTACATGGTTTTGAACCCAGCTCCTTTT
GGTCCTGGATATTGGGTAGTGGCTGTTGGCGTTGTATTTGTAATTTCAGCTATGATTTAT
TTCTTCATTCATAGTGACAGTCGTGAGAAAGAAAAGTTCAGTCAGTAGGACTTAATCAAG
ACAAGCATACCGCCAACAATGGCGGTATGCTCTAATGATTATTTGGTGCTATTTATCTAG
TTTGTAGCAACAACATTACTCTTGAAGTTCATCGTTGCTCCCATACATGCAAGTGATATT
AGAAAAATGCCAACCCATTGATAGAGGGTAAGCAGTTCATCCAAGATCACCATTCCAGCT
AATGCACTAACTGCGGGTGAGGCACTCATCAGAACACCGAATATGCTCTTGGGTACATAC
TTTAATGCAAAACTATCGAGTACCAGTGGAAGTGCTGTAGACATAATCGCAATTGTGCAT
CCAATAGCAAAAACATCTGTATTGATTTTTTCTATAACTCCACTATTGATGCCAAGTGGA
ACGATAAACATAGACGCAACAATAAGACCAAGTGAGAAGCCTTGACTTCCAAAGGAAGCG
ATCTTACTACCTGAACTAACGTACAACCCCCAGAAAAGTGCAGATGCCCCCACATACACA
ACACCAAGAAGCTCTATAGACGTATTATTACCGCCAATAGGAAGAAGTGTTAGACCGGTC
ACTGCAAACAAAATGGAAATTAAGTCTTTGGGTTGACGAGAGCTGAGCAGTGTAACTGCC
AATGGGCCAATAACTTCCATTGAAATAGCAATACCTACAGGCATGTATTTGAAAGCCATA
TATATAAATAAATTCATTAAACCTAGTGTAACTCCAAAAAAGAGTATATTTACAAGTTCA
GAGCTGTTACATCTTATTCTCCACGGTTTGGTGAAACAGCATAGTATTATTGCAGCGATT
CCCACTCTGAGTGCAGACATTCCTTCTGGGCCTATAGTGGAAAATGCAGTCTTTGCTAAG
GCCGCTCCAGTTTGTAGGGATATAATGGATAGAAGAGCGGCTCCGATTGGTAAGTATTGT
GTGTGACGCATTTATATTAATTCCATGTTAGACATACAACACAAATTTATCAGATATCGA
CTTTTAGAAAGATGCAAAGATAACCATAAATGGTATGATGTGCGCACGATAACTCCAAAA
AATCACTGGATTTGAATGAAAGCGTTAAAATTTATCACTGATACGATTGATAGACGGATC
CTGGAGTTACTCAAACGTAATGCCAGAATGACTGTTGCTGAAATTGCCGAACAAGTTGGC
TTGTCACCAACACCATGCGGTAGAAGAATCAAACAGCTTGAAGATGCAGGAATCATTGAG
GGATATACGGCTAAGATATCGGAAGAAGCGTTAGGGCTAGGCATCTGCGTATTTGTATCA
ATTAAACTATCATTGCAGACACCAGAGGGACATTCTCAATTTCTAGATGCAATTAGAATG
CGACCTGAAATCACAGAATGCATGATGGTTACTGGGGATAGTGATTATATGATCCGCCTA
TGGGTGAAGGATATCCCCTCACTTGCAGAGTTTATCCCGTCAGTGTTACAAGCAATACCA
TGTGTATCTGAAACATCAACAACTTTAATCTTGAAAAATATTGATGGGTTGAATTCCCTT
ACTTAACGTAGCTTCTTAATGCAATATGTATCTGCCAGCAATTACTCTGCATTTTAAAAA
AATACGGACATAACTTAGGGTTATGTCCGTTTAATTTGTGATATTAATAACGTTATTAGT
ATGATGCTGGCTATGTTGGAAGATTTTTTTTGGCACTTGAACTCCAGGCTACTACTGCTC
CTGTAACCACCAAAATAATCCCAGCGATAATAGGTATCTTCATATCCTTTTCAATTAAAA
CTCCAGCAATAGCTGTACCTGCCGAACCAGCAGAGATCTTCATTGCAGCCACCCACAAAA
ACACCTGCCCTTTTCCTTGTGCTGGAGCATATTCTGTTCGAGCAATTAGTGTTGCTGCAA
AGAAGTATGAGTTGAGGATACCTGTGCACAAAAAAGCGATAGCAGAAACAACTATAGAGG
AGCAACTGATAATCGCAAGCAACCCCCCACATATATAGATGGAGTAAGTTATCATGAGCT
TGTCAGGATCACCGTAGAGTGGCTTCCTCATTATAAATACAGAGCCAGCCAAGTTACCGA
TCCCATATGCAGCTGTTAATACAGCTGCACTTGCTGCATGCTGACCTAATAAAGAGCTAA
CTTTTACCGCAGTTATTGGTAGTGCAGAAACAGCAAATGCAACTAGCATAGTCAAATATA
GCGTCTGTCTAAGTCGAATATCTTTCAACATCACGCATATGATAGCCCATGTACTAGGAA
CCTTACTCAGATCCCCACCATGTTGAGGGGGGGAGTAAGGTAACCTCATTATCAGAATCG
CAGCTAAGATGGTTGAAATTGCCAGGCTGATAACAGCTATAGCAGGGGATGCATAAGCTG
ACATCCCCGCAACTATGGATGGCCCAATAGTCCCTCCAATGCCATATGACGCCACATCCC
AGCCTTGGGAACGTCTTTGTAATTGCTGTGTTTCCCCAGCAACAGTCGATAGCCGACTAC
TAATTCCCCCTGTTAGTAATGGCCCACAGATACCAGCAATTGAAAATAATACTCCACTAA
GAATCCATGATATATGCCCATAGCTAAATGCAGCAATTGTCATTACAACTGCATACACAA
GGCATGCCAATGCAATCACTTTTCGCCCATCATCTGATGTATCAATTTTCCTGGCAACAA
AGGGGCCAAGAAAGTGAGGGGCAGTGATACAGGCACCAAGAATGCCTGTAATCGCCCCTG
ATGCTCCATTTGACATGGCTAATAGGACAACACCGACAACCGCACCACCATCAGCGGCTC
TCGCTAATGATGCAGCCAATACATAGTTTAAAAGCCCACGTACATTTTCAACTTCAGTAG
ATTTTCTTTGAAGCATATAGAATGACTTCATCAAGATAGGCTCAATGTACGAATTAACGA
CATTATCCTTTCTCGTTCATCACCTTGAATAGAATACAAAGGTAAGGGTAGACTAGGTGC
TGAAACCAACCCCATCTCCTCCGCTATAGTTGCCACTACTCTTAAGCTTCCACCATTGTT
TTTAAATGAATTCCATAGAGCTGTTAGGTTATCAGAAAGCTGAATAGCTAAAGCTGCATC
GCCAGTACGCGCTGCTTTAGTAAGTGCCAAAGCTACATTGGGGAATATTCCACCAATTAC
AGAATACCAAATTTCACATCCGGCATTTAACCCAGTTGCAGCAAGAGCATCACCACTAAT
ACCAATTGTTACATTATTAGGTATTTTATCTCGTAGTCTCAATATCCTTTCTGATGCTGC
TTTAGCATCTGTTGGGACTCCTGGGATTTTAATTGATGCAACATTAGGTAGATGAGCAAT
TCGTCCATGCAGTTCATCACTGAACGTAAAGTTGGTTGTACTAGGGTTGTCATAAACAAC
CAGGGGGACTGACAGATTGCAAGTTACTGTCTCATATAGACCAAAAACTTCATCATCTGT
CAGCTTTTGATATGAGACTGGGGACAGTAGAACCCCCTTCGCTCCAGATCTTTGGGCATC
TTCTGCCAACCTGAGAACATCATCAGTTCTCAAAGCGCCGATGCCAACAATGACAGGAAT
ACCCGCTGCATTTTTGACTGCAAGGGAAGCAACCTTGGCTCTTTCCTCACGGCTGAGGTA
GACATAGCTTCCTGTAGAACCAAGTGCTCCAATCGAGTCAACATTGGCTTGAGCTAATCG
CTCTATCAGCTGGATATAGGCCCTGTCATCGATGCCATGATGGTTGACGGGCGTCAGGGG
AAAAGCACTTAGTCCTGAGAACATCTCTCTTGCTCCTTCGTTGTGGATGAACGTTGTTCA
TAGTTCCCATATAATACTAAGACAATAACAATCTTTGGCATAGGACAAAATGAAGATCAA
AGGTAAAACTGCATTAGAGATCTCTGATTGCATCCGAGAACTGGTCTTATGTGGGGAGAT
TGCACCAGGTGAAACGTTGCCTCCAGTGCGGGAACTTGCTGAAATACTTGGAGTTAATAG
GAACACAGTATCTTCCGCATACCAACGACTGGTGAAAGCCAATGTAGCTACAACACAAGG
CCGACTAGGCACGATTGTTAGTGAACCAAGAAAGGTTGGAGAGGTTGAAGGACTGACCCC
CTCTTCATCGCTTGTAGATCTGGCTGATGGAAACCCGAATCCTGATTGGTTACCCAATCT
ACAGGAGGTATCTCCAGGATGTTTTCCTAAGGCTGTACTCTATGGAGAGAAAACCGTCAT
CCCAGAGCTGCTTGAGTTTGGTAGAAGGTGGTTTACTGAGGATTGTCCTTCTGAGTTTGA
GCTTGAGTTGACCTACGGTGCTGTCGATGCAGTCGAAAGATTGGCAAACGCTCACTTAGT
GTCGGGTGACAAGATAGCAGTCGAAGAACCATGTTTCCTTGGCACAATCAATGCGTTCAG
ACTGTCTGGCATGCAAATGCTGGGGGTTGAACTTGATGAGCATGGGATGAAGCCTGATGC
TCTTGAACACGCTCTAAGTAATGGAGCCAGAGCCGTCCTCATTACTCCCCGTGCGCAAAA
CCCAACAGGATGCAGCTTAAGTAGACAACGAGCGTTAGAGATCAAGGCTGTACTATCATC
GTATCCCAATGTACTAGTTATCATTGATGATCACTTTGCTCTTCTTTCGGAGACGCCGTA
CTTTTCCATTTTGCCATCCACAACAATATCTTGGGTTGTTATACGCTCCCTTTCAAAAGC
ACTAGGGCCGGATCTCAGATTGGCCATTGTGGCTTGTGATCAAACCACTGCTGGGCAGTT
GAGAACAAGGCTTGCACCTGGGGTAAATTGGGTGAGCCATATTATACAAAGGATTGCTTG
GTCTTTGCTGTCATCAACAGAGATTGAGAAATCGTTGCATGACACCTGTATCAAATACTC
TACCTTACGTAAGGGATTGATATGCGCATTGCATGAGAATGATATTTTCACCTCAAATAT
TCAGGATGGATTAAATGTCTGGATTCCACTTGATGTAGACTCAAACAATGTTGCCTATGA
AATGGCAAAGAGAGGATGGTTGATCCGGCGTGGATCTGCATTTGATATTCAAAAGAAAAC
TCATGCAATCCGAGTCACTATCTCAAAGCTAGATACTGTTAAAATAAAAAAAATTGCTGG
TGATTTAAGAATGAGTATTGATGCTGTAAGAGTGAAATGACCACTAAGTAATAAGCAGCG
ATACTGTCTGGCAATATGAATTGATAACAATTCAACCTCCTTCTAAGATGAAGGAGGTTG
AACAGTCTACTAAAGCTATATTGGTTTAGGCTTTAGCTTCAACGTATGTAAATTCAATTT
GCGCATCTGGCATCATTTTCTTGAGACCAGAGATGAGTTCATCACTGGCAGCCTGTAAGG
CTTCAAGTGGCATTTCTGGCAGACTTTCTAAAATGAACCACATCTTTTTTGCATGTTCAT
CAAGTCGAGTTCTTACACCTTGACGCCAATTCCATCTACGGCAGGTTACCCCAGCTTCAT
CTCTCCAAATGACTTCACCTTTCTCTGGTGGCTCATTTGCTGGCTGACCTGATTTAACTG
TATCAAATGCTTCTGTACCTTCAGCAATTGTTAGGTGTGGTATCCCTACATATGCTTCAT
AGTTTTCACCACCCACAGGAATTGCATATTTAATGCTGATGGCATTATAGAGATCAACGA
TAGGATCTGCACTTGTGATCCCACCATCCTTTAGGACTCGATTACGTAAAGCCTCCGCAG
AGCATGGCGTTCTTTTCGGTTTTGCGCCAAACTTCTTGAATGCCTCTCCCCATGCAGCAA
GGTGCGCTTCGGCCCAAGTAGGATTATTCTCATGCACACATTTATATGAGTCTAAAAGTG
CCTGAGTCGCTACATCAGAATCAATTATCTCTGATGCCAAGACAGTTATGCTTATAGCTC
TAAACCCAGGGGCAATCTCAAATATCTTTGGACTAATCAAAGGTATAACTGACATGCAAT
GCCTCCATCTATCATTTCTTCTTCAACCCTCTCATATTATACTCTTCCTGAGCATTACCA
AAATCAATAAGATTAGAGTAAATCACCCTCCAATTCACTTTCAATTCATTGATTTTTTCT
GTAATGAACTTTTGAATACTCAATCTCTTATCTCCAAGATTGCAGAGAGGCTGACGTTAT
CGAATGACCAATATATTGTATAAAAGTATCCATAAGCTCAAATGATTAAAACTAAGCTGT
CATTAGTCAAACTTATTAAGTTTAGTTGCCATCGCTCAACCTAGTACCTAAACGTTATAG
AGGCAATGATTAAGGCATTGAATTTAAAGGACTTTGCTGAAGCATTAGCTTTGCTTATTA
TTTATGATTTCGATTCATTATTCTTATTCTTGGAGGGCAGCTATAGTGATTACACCATAT
CAACTAAAAGGGGATAAACTATGGTTCTTAAAATTAACTTTCCTTCGGGTAAAACGGTAA
CTCTCACAAGATATACCGATAGCATTATTAATGCTCTTAAACAGGTTGGAATATCTTATT
CATTAGAAAAAAACATCCCGCCAGCTAATAAATCAAACAAATAGCCATGCTCAGTTATCT
GACGCACGGCTTCTTCTTTAAATTCAGGTACAAATCGTGGTGTGCCCATACGCTCCTCCT
ATGCTCAAACTCTAGGGCTGGATCGCCTACTGGGGCGGGGGCAGTCCAACTTTAGGGCCG
GATCGTCTACTGGGGCGGGGGGAGTCCAAACTTTAGGGCAGGATCCTCTACTGGGGCGGG
AGCAGTCCAACTCTAGGGTAGGATCGTCTACTGGGGTGGGGGCAGTCCAAACTTTAGGGC
AGGATCCTCTACTGGGGCGGGGGTAGTCCAATCAGCTTAACTGAGTGTCCTGATTTAGTT
GGCCACTACAGTGCTACTTGTATCCAAGTTTTGAAAAATGTGATCTGCATAAGCAAAGCT
CCTCATTCGATACCTTATTCTTATCCTTCTGATAAAACTCATCATTGAAGGATTCTATGA
GCTATAGTGCCGAAATCAGCCGTACCAGTCCGACAGCGTTCTTGTTTTTGGTAGACCAAT
CTGGGTCAATGCAAGATTCCATGACCAATGGCAAGTCCAAAGCCCAATTTGTAGCCGATG
TTCTGAATCGGACATTAGCCACCCTCATTACTCGCTGTACTAAATCAGAGGGTACTCGTG
ACTACTTCGAGGTTGGGGTTTTAGGATACAGCGGCTCTACCGCAGAGAATGGTCTTGCTG
GAGCATTATCAGGGACAATTCTTCATCCAATCTCTCAAATCGAAGCCAATCCACTGCGTG
TAGAAGACCGGATTAAGCGAGTAGATGACGGTGCGGGTGGTCTAGTCGAGCAAGCTATCA
AATTCCCAGTATGGTTTGAGCCAAAGGCTTCGGGGGGAACTCCTATGTGTAACGCCATTA
CCAGTGCTGCTGAACAGTTAGTGGCTTGGTGTGATGCCCACCCAGACAGCTACCCACCGA
CTGTTCTGCATATCACTGATGGTGAGTCCACGGATGGCGAACCTGGGAACCTGGCACAAC
AACTCCAACAGATTAGTACCAACGATGGCAACGTTCTGCTATTCAATCTTCATGTGAGTT
CTAGTGGTGGTGACCCCGTAAAATTCCCTATCTCTGACGCAGGTCTAAGTGACAGCTATG
CAAGACTCCTTTTCAGTATGTCCAGCCCTTTACCTGTACACCTTCAAAAAGTTGCAGAAG
AGAAAGGGATCAAAGCAACGATGGAATCTCGTGGCTTTGTTTTCAATGGCGAAATTACTG
AGGTTGTGGACTTCTTTGATATTGGCACCCGTGCCGCCCAGCTACGTTAACTATGGAATT
TCACATCCTGTTTGATGGAACCGTAGCCAAGCATATTGAGCAGCCAAACGATAACGAAGA
TGCTTACCGCATAGACCAAGAACGAGGCCGCGTGGTGCTGTCAGATGGGGCTTCTGAGTC
GTTTGATGCTAAAAGCTGGGCTAATCTGCTTGTGGGTGAATGCATAGATATAGCGCCTTT
GGATGAGGCGCTCTCTTCATGCATCCAAAAGTATAACCTTCTACATGATCCGAGCACTCT
ATCTTGGTCAAAAGCAGCTGCTTACGAGAGAGGCAGTTTTGCCACGATGTTGATTGTTCA
AGATGACCCTATCCATGAAAACATCAGTGTTAGTGCCCTGGGAGATAGTCTTGCTGTTTG
GAGTGATGGTTATAGCCTGCTAGATACAACGCCGTATTCTTGTGCAGACCAATTCACTCA
AAAACCGACTCTTCTAGCTACGCGCAATGAGTTAAATCCATTATTGAACGATACCAACAG
TGTTTTTTTGACTCAAAAAGACTGGAGTTACAGGGACAATCAAACGAATTTTCTTCTCTG
TATGACTGATGCTCTCGGGGCATGGCTACTGCACCATCAGGAGCATGGTGATAGCTCGGC
CTTTGAGAGGCTTATTAGTATCAGAAGCCAACAGGAACTTCAGGAGCTTGTTGAAACAGA
GCGCGCAATTGGAAAACTCCGTCGAGATGATACCACTTTAATTCTCATTAGCCTGACCAG
TGAAGTTTAAGCCATGGCATATCCAACCCTTGAGCAATACAACGAGGCTCTACAATCCCC
ACAACTCGTATTACAAGACGCAGAGTTAAAGCATGGTACATTAAAGACTACTGGCTTAGG
GCTTCCTCTGGCTTTATGTGGTGGATTTGCACTCACGTATACTGTACAGGCTGGAGGTAA
GAAATTTGCACTGCGTTGTTTTCACAAGGAATCACGAGAGTTAGAGAGAAGATATCAAGC
TATATCCTCTCGAATTAAGCAATTGGCGAACCCTTATTTTTTACCATTTGAATTCATCCC
AGCGGGCATTCGTATTCAGGGGGTTATGTATCCCATCGTAAAGATGGCTTGGGCACAAGG
ACAAACATTAGCTGAATTCCTGGAGAATGAATATCGTAATCCTCAGTCTCTTCAAAGACT
GCGGCAGGCACTGGCTAATTTAGCTGATTTTCTAGAGAAAAATCAGATTTCTCATGGTGA
TATTCAGCCAGAAAATATAATGGTGAGTGCAGGTGGTAGCACGATTCAACTTATTGATTA
TGATGGAATGTATGTTGAGGCGTTGCAATCATCTAAAGCAACTGAATTGGGGCAGGTAAA
CTTTCAACATCCCAAACGTACTGCTAATGATTTCAATGAAAAGCTTGACCGATTTTCATT
TTTAACGCTGGATGTCGCACTCCAAGCATTGATTGCTTCTTCTTCAATTTGGACTATTTC
TCGGTCTGAACCGAGTGCAGTTGTATTTAGGCGGAATGACTTTCTAGATCCTGGCTCTTC
AGTGATTTTTAAAGAGGTTTTAAAAATCACAGGCGTGGGTTTACATGTTAAAAACTTAGC
TAGAGTAGCAGTTGGGGACTTTAATAAAGTTCCTACCCTTGTAGATTTCCTTCAGAACAA
GGGGATCTATCACGAGGAAATTATATTTGGCCAGGGTGCTACCTTGACCAAGGTTGGCTA
TCAAGGGGCATATGTAGTTTGTGACGCTTTGAAATATGAAAAAGTATTTGAACAGATTGG
GAGCAGAATAGAGCTCATAGGTAAAATCCATTCTGTTCGCCGTGGGTGGGGAGCGAATAG
AAAACCTTACGTATTCGTGAATTTCTCTGATTGGCGCGGAAAAGCAGTCAAGTTAGCTAT
CTGGTCTGATGGCATGAATGCGATTGGTGCTAATGTACCTGACCAGACTTGGGTCGGTCG
TTGGCTATCTGTTACAGGCCTTGTTGATGCGCCCTATCATGGACATGCAAAATCAACCAC
CTATACACATATCTCGATTACTATAACTGCACCTGGTCAGATACAACAGATACCAGAACT
GGAAGCAAAATATCGTCTTCTTGGGGGGATCGCAGCTCCTGCTAGGGGTACTGTACCGAG
TCAAAATGCTGGCATTCTATCAACAATGACAAAAGGTTCTAGAGTTTCAACTTCGCCAAT
TCAAATAAGACCAACCCCCATAGCCCCCCAGAAGAGTTCTAATCAGCAGCTGCTTGATCA
AATGCGATCTCAACAAGCACCTCAGGTAACATACACGAGTCCGCCCCCCGTACATCTATC
TTCAAATATGGGCAATTCTGCAAGGAGTAACCCAATCGGTACTAATAGGAGGTCTCCAGG
CTTGGGTTTGGGTGGGTGGCTTTTTATTATAGTTGTCGGCTTTATGATGTTGAGAGGCTG
TGTGAGTTGAATTTCATAGCCTTGCATTGAGTTGATATCGAAGCTGTACAGCATTGTACG
GCGGCAGAATGAATTCTTCTGCGTCACATTGCTGCATGTCCGCAACACCTCCAGGATGAC
CTCAGTCTGAGGTGCTTGAGGTGTCTAGGAAGGTAGAGAGGTATTGTTTTCTAGCACGGA
AGAAGTTTAAAAAATAGTCCTTTGGGAGTAGAGTGTGTGGATGTGTTTGGATCTGTCCAA
GTGCTTCTAAAGGGACGTAAATGACAAATTTTTGACATGTCATTTATTACAATCTTTTAA
CGGTTGAGGCTAAAAAATGAGCTCTCAGTTTTCTGCTGAAGTTGAAGCTTTCATCAAAAG
ATATGTAAAAGATTTGGAGGAAGGCGCTGCTGCTGTGTTTGCAGGTGCAGGTTTATCTAG
AACTTGCGGGTTTGTTAACTGGAAAGAACTGCTTCGTGAGATTGCGGAGGAGTTGGAATT
ATCTGTTGAGTTTGAACACGATCTTATTTCCGTTGCGCAATATCACGTTAATAAGAAAAA
TAGTGCAACAGGATTATCTAGGAAAATTCTGGAAGAGTTTTCAGAGCAAGCTGAACCATC
CGAAGCCCATAAGATTCTAGCTAGACTCCCGATAAGAACATACTGGACAACCAATTATGA
TACTTTGATTGAGGATAGTCTCAAAGAAAATTATCGGGTTGCAGATGTCAAACGCAAGGT
TGATGACCTTATTCTTACTCGTCCGAAGCGAGATGCCGTTGTTTACAAAATGCATGGTGA
TGTGGATTCACCAGGTGCAGCAGTACTCTACAAAGCTCAATATGAACAGTACTATAAAAC
TCATGAGGGTTTTGTAACCGCATTAAGTGGCGATCTGATTTCAAAAACATTTCTCTTTAT
TGGCTTTAGTTTCACCGACCCTAATCTTGACTACATACTGAGCCGTTTACATGTGCCTGA
TCGTCATAGGCGAACTCACTATTGCTTCCTTCGTAAGGAGCCTGCTACTAAGCAGCATGA
TGAGGATGAAGCTGGTGCAATTTATAGACAACGCAGGCAAGATCATCATATTCGTGATCT
ACTCAGATTCGGCATCGAAGCTGTGCTTGTTGAAGAATACGATGACATTCCGGTGATCTT
GAAAGAGATTGAGAGCCGGTTCCGTAAGAAAACTATTTTTATCTCTGGTAGTGCAGAAGA
ATATGGTGATTGGGAAAAACAGGATGCGTTGAGTTTTGTACATACACTCTCAGCATCGCT
AGTGAAAGCTGGCTATCGAGTTGTCAATGGTTTTGGTTGGGGGATTGGCAGTGCAGTCAT
TAATGGAGCACTTGATGCCATTTACTCTAAACCAGATAAATACTCCGAAGAACAACTAAT
CATGCGTCCATTTCCACAGCATCCATCAAACGGTAAAGAGTTAGCTGAATTATGGAATGA
GTATCGACATCGCATGATAGGCCTTTCTGGCATTGCATTGTTTCTATTCGGCAACAAGCT
TAACGAGGACAGCAATGTCATCAATGCTGGAGGTGTGCGTAAAGAATTTGAGATCGCCCA
AGGTACAGGAGTCGCTGTACTTCCAATTGGCGTAACAGGCTATATGGCTAAAGAGTTGGC
TGAGGAGATGCTGAGAGAACCAGGGAAAAGCTTTACTCAGTATCCTTGGCTGGAAAAGGA
AGTAGCCAGACTTTTAGACCCAGCAATTGATAGAACTAAAATCAACCAGGATATTCTTTC
TATTTTGAAGAAATTAGGAGGTTAGATATGAAAAGGAAGGTTTTCTACAGTTTTCATTTT
GATAATGATGTTATGCGAGTGCAGCAGATCCGCAACATGGGTCTGCTGGAAGGTGATGAA
CCTGTTAGTGCTAATACTTGGGAGGAGATTAAGCGTTCTGAACAAGGGGTTAAGAACTGG
ATCAACAAAAATATAGAAGGTAAATCCTGCCTGGTTGTGCTTATCGGGAGCCAAACAGCT
AATCGACCTTGGGTTAAGTACGAGATTGAAAGAGCCTGGAGCCAAGGGAAGGCCGTAGTG
GGTATTTATATCCATCGACTTAATTGCCCTCGTAATGGATATGACAAGAAAGGAGCTAAT
CCATTCGATAAATTCACTTTCAAGCGTGGCGATAAAGTAATTACACCACTGGTTTATGAA
CCCAACTACAACGATGCTTATAACGATATCAAGAATAATTTGGCAACTTGGATAGAAAAT
GCAATAAAGCAATAAGCAGTCAATAGGGAGATAAGATGGCCTATTTTACTAAAAGTGAGG
CACGAGCAGCTGCCGCATCTGCTCGCGGCTATAAAGCCGCTAATACGGTTCTGAAGGAAG
GTATGGAGAAATACACAGTACATGATAAATTTGATGTATTTCTTTCTCACTCAATGGACG
ATGCAGACCTGGTGTTAGGGGTTATGACTCTATTGCAAAAGCAAGGTCTGCGCGTCTATG
TTGATTGGGTTGTTGACCGTCAATTAAATCGCGATTCGGTGAATAAGGAGACGGCTGCGG
TACTTCGGGAGCGGATGAAGTCATCAAGTTCTATGATGTATATCGCCACCGACAATGCTT
CCAGCTCAAAATGGATGCCTTGGGAACTAGGTTTCTTTGATGGGTATAAGCCTAATCAGG
TAGCGATTCTCCCACTTGTAGATTTCGAAAATCAAAGCTTTGAAGGACAAGAGTATCTTG
GCCTTTATCCCGTTGTAACAAAGCACCTTCAAAATAATTCGTTAAATCATTATGTAGAGG
ACAGAGGTCAAAGGTGGAGTAACCTGAATAACTTTGCTAGGGGAACTCCATCGTGGAATC
GCTATTCATCATAAGTGATTTTCTGGATGTATAGCTAAGGTGTATGGAGATGGTTTTCAC
CTGACAGCCGCTCACTAAAGATTGTGGTCATACGGATTCAAGCTGGATGCCAAAATGGCT
CTCCTACTGTGCTATCTGGGGTCACCGTATGACCACCGACAAGAAATGTAGCGCGTCTAT
TAGAACTCGCCAAGGAACTCAATTGCGCCAGCTAAGCATGCAAACTCATCGGCTACAGCC
GCCAGCAGTTCTACGAAATCCATCGTATTTACCAGACCTATAAGTGCCAAAGTCTAGGTT
GCAAAGGGAAGCATCGATGGCTCGCTCACCAGGCCGATTCATGGCACTTTAGGGGACTCG
CAGGAGCGAACTGGCTATCAGGGATAGGATGATGAAAGGGAAGCCCCTACAGTACAGTGG
CAAGGTTCTAACATTGATATCAAAGGAACTGCGCATAAAAATAGGGTAAACAAGGCATCG
GTTTGAGTCCGGTGTCAGGTGATAACTAGATCTGCACAGGTAATAGTCCCCTCCCCTTAT
TAAACACATTAATACAATACACAACTAAAAATAAAGGCGTATGACATATCAATTAATCCT
CACGATCATACTTCATAGATAATACGCACTACATGGCCTAATATCTTATAATTGTAGTTG
GCCCCATTTGGTAACTTAGTAGGCTGATAACTAGAATTCTCACAACGCAGAGCCCAGCCA
CCAGGGATTTTCTGTACATAACGAATTACAACGTATTCATCTAGCAGGACTGCGACCATA
CAACCATCAACTAGACGATTATCTCCAGTATTGACAATAACAATATCGAATTGATTGATT
TTATTCGACATGCTTGAACCTGTCTGCACATAAAATGCCAAGTTTTCGCGTTCAATACCT
CTCTTTTTCAACCAGCTAATTGGTACTGGAACAGAGGTTTTAATATCGTCCAGATTACTA
TCTAAATCACTAAGGCAATTCCTAATGATAAATATATCATCTTCATTAGTGTATTCAATA
TCATTTAATGATCGAACTTTTTTGTCTACATCATCATGCTCTGGGCTTTCTTCCAGGAGC
TCCTCGAACCAAAACCTCAAATGTTTGGGCAGTATCGAGATGTGATATTCAAAAGCTTTC
GTACCAGCTCGCTTTCGTTTTGCCCAATCTTTTCCATCAGCTAAACCGTCCAGTATGTCC
CTTGTACGCCGATCAGTAGTTGGCATACCTGCCTTGCCAGAAAGTTCCTTTGCCGTCACC
CATGAAGATAGCTTCTCATCGAGAGAATCGGACACAGCTTTGAGTTTATCTAGAGCCATA
GCATTCACCAAGTCATTGTTTTTTATACACTTAATGCAATCGAGATGCGCATCGCAAAAT
TAACAGCCAACACAAAAAGAAAAAATGTCCGTTCATTCTTGATTTATCGTCTTTTTCATC
CTTATCATTGAACTAATAAGACATTCCGCGATACAAATAGGCGATCTTCTCATGGAAATA
GTCTCTCAGAAACGGGCAGAAAAGGGGAGTGGAGATGTTGATGACCTCAGCACTCTTCGC
TGTGCAGGTGCATCACCTGGACTCTTTGGCCGTATGACCACAGACCTCACTAACAACACT
GTTGTGATCAGCTACGAACTGAAAGACTGGGAATATTGCGAGCCAGAGAGCTACATCGAT
GAGAATGGAAAGTTGCGCTCAAACGTTGTTGGTGAGAAAAAACAAATTGGTCCGATAACA
CTCCTCTACTTGGTTGAGTTTGACAACAATAACAACATCGTCCATTCAGAGCCGTTAGAA
GCTGCCAATATTTACTTGATGTATCTTAAAATTGAAAGAAATCTAAAATGCACATCAGTA
TCATCACGAGCATTAAAACATTTTTTTAGTTTTATGGCAGATGAAAATAAGCTTCGACAC
ATCAATAATCAACCCGAATTACTCTGGGATAAAATGCCTATTCGTGAAAGTCAGCGGCCA
ACATATAGATATAGGAAGTGCCTAGAAGGCTGTTATAACTCTGATGATCCACAAGTCCAT
TTGGCCCGAAGCACTTGTAATTCCTATATGAATCGCATTGTGAACTTCTATAAGTATTAT
ATAGAAAATAACTACTACTTTGAAAACGTTCCTTTTCAGTATGAGTTAATCCCAATTAGT
ATACCCAGTAAGTATAACTATATGAGACCACAACGTCGCATATATGTGCATACAACAGAT
TTGCGTCTAAATCTTGGTAAGGATTTACGTAAGCGCCCTAGTCCACTGACTGCATTAACT
GAAACAGAGTGGGAAGCTATACAAAAAATCATCCTTATTACACGCCAAGTGCTGACGATG
CGAGATGGAAGATTAATATTAACTAACCTTCCTGAAGAATTTACGTGGATTTTACTCCTG
ATGCGATGGACTGGAATGCGACGTGAAGAAGTCTTAACATTGCGTACCACGCATTTTTTT
AAACCAAACTACCAACAACTACTTAATGGTTATGTTGAAATTGATATAGGCCCATCTACT
GGTACTAATACCAAGTTCGGCAAAGATAGAACAATTGAAATGCCTAGCCAACTTATGTCT
AGCATCTACAACTACTTGCAATCTAGCCGCTATATTACTCGACGAAGAAAATATCGAAAA
ATATACAACGAGCATCATTTTGAAAATGACTTTGCTTTCATAAGTGAAAGTGGAGAGAAT
TACTCTCTCAGCACACTTAATTCTCGATGGTCAGATATTAGGAGAACTATTGAAGATCCC
AAATTGGGGTTGGGAGAATCATTCGAACATAAACCTCATAATTTGAGAGCAACATATGCA
GTTGAAAGAATAATAAATTTACTTGATCACAACATTAGTGAAGGAAAGGCATTCCGGCAT
ATACAGGGACATCTTGGGCATGAAAATGAAGATACAACCCTACACTATCTAACTCAGGCG
CAGGATAGGCGCAAGGGAAGACGAAGTCCACAGGCGGTCTGGGAAAATATAGTTGACTAT
CACCTTCAGCAAGGCTTGTTTTCTAAGAAGGACTCACAGTAATGGCCTTCAAAAAAATAA
GTAATAGAAAGCTACCCAAGAGTAATATTATTGACTCACAACAGCCGATGCCAATATCTA
TTGACATGATGGTAATCGAAACCACTAGAGGGAACTGTAATTTTATACGACTAAAATATA
AGGGATGTCCCAATACACACTCATATGGCCCTGAGCGTACTCGGATGTTCAAACCATCAC
AACAGTTAATTAATATGCAACGTGATGAAGAAATAAGAAAGGTATATCTTATTTTTAGTG
AGTGGCCAAAAAATGCAACGTTATATAGTAACTTTAATTACTTGACATATTACGTGCGAA
TTCTTGACGCATCAAACATTAATTTTGATTTTTCTGAAGAAAACATATTATGGTTTGCTA
AAGAACTTAATCGATTAATGAAGCTTGACAAGAGTCAGGGGGGGCTATCGACTACAACCG
CTGAGAGGATAAAATCCTCTATTTCAAACATTTTGAAGTCATCAGGAAAAAGCTATCTCG
CAAGACTTCTCCCAACCATTTCAAAAAATAATAGCTCCCCTGACACCAGTCTGGATGATG
ATGGTTTTACTGCGATTGGAAAGTTTTTGCACAGAGGGTATCGCGGTTATATGGCAACTA
TTATGGAAGGTGTTCCGCCCGTCATATGTCCACTATTCGATAAACAACGTTTAATAGAAT
TGAATCTATCTAGTAAAGAAATCGAACATGAATCTAAACTTGCTAAGCGGCGCGTTAAAC
TATCAAACGGTGACTGGCGAAATTCACTTGTCAGGATAGCAATATTATTGACTTATATGT
TCACCGGAATCAATCCAACGCCATTGTTCTTATTAAAACGTAGGGATGTTACATTCAAAA
AAAGTGCAGGAGATCACTATACACTGAACACTATTAAGAATCGTGCTGCTGGGCAAAAGC
AAACAAACGAGTTAGGTTTTACCAATTATAGTAAGAACTTTTTTGAATCATGGTTACTTT
CCACTGAGCATTGGTCTGACGACCCAGATAGACCTGTGTTCCCATACTTTACATCAAGAG
GTGATGTGACAACTTGGTATAAAGCTCCGGCGCCACAACAATCAATCAATAAAGTATTAG
TTGCTCATGGTCTACCAAGAGTACATTCCAGAATATTTCGTCAGACGCGCTCTCAGATGT
TAATGAGAACTCTGAACGATATCTATGAAGTCGCAGACGCTAATAATAATAGTATTGCAA
CTACCATTAAACACTATATTAATGGTGTACAAGCACACCATGAATTAGCAAATGCTAGTG
CATCAATTGCACTCTTTAGACTATCAAAAGGAGAGGACAAATCTGTAATAATTGCTGACT
TTGAGGCTAACGGCAAGGATCCACTTACTCATTTAGAACACTTAAAATATAAACAACAGC
CGGTCGTTACTCAAACTGGACTATGCTGCTTACAACCATTAGAAGATAAAATATCAAAAG
AAAGAGTTAAATATAGGAATATCAATCCAGACTTAGATATATGCATAGACTTCTTGGAAT
GCTTTAACTGCCCATCTCATGCAGTGGTTGCGGAGGTAGAAAACATATGGATGATGCTCT
CATTTTATGACTCGTTACGACAAGCGATGACAAGACCGGCTTATAATAGTTTACCATCTG
ATAAATTTCACCGTATTGAGCACAAAACAAAAATTATTCTAGATAAACTTAGAGATGCTG
CACCTGATTATTATCATCAAGCAATGGATTTAAACCGTTCTATGCCACACCCACTATATG
ATGATAGTGATTCGATTGATGACATTCTAAGGTTCTATAAATGAATACATTAAACTCTTA
TACTATACAACCTGAACAGAGCACACGGATCATTGCAACCACACATACAGATGGAACACC
ATGTAGTTACGTTGATGAACTAACATGGGATTACAATGGAATGTTTTCCAATTCGAACGG
AAAAACACTTTACCTTAATTTTGGACATGTTTGTGTAGAACACAGGCTTGGAATTCAGCA
CGCATTACATCGAATTTCTACAGGTAAGAACTGGAGTTTTTTTACAATTTCAAATTATCG
TTCTTGCTTACAGGATATCGCTGAGTTAATTGGAAGTACCAACTGGGAAATCCTTAATGA
CGATAAAAAATATAATGCATTTAAGACTTCTCTAAAATGTAAGAATCTCAGCGAGAGTTC
GATACAAGATATACAAGCAACCTTAAATGCTATGTTTGATTGTGGTTTAACACAACGATG
TGTTTCTACTTATGAAAATTTCGCTCAAAACTACTCAAGCGATAGGAAAGTGAAACAAAA
TATAGCTTTACCTGAAAATATGATGAGCAAATTACTATCTAAAGCAATAGATATTGTAGA
GTTTTATCACCCATTTCGCCATGAAATAAGTTCAGTGTACGATGTTTTTTTTAGTGAGTA
TGAACGCAGAAAAGATAATAATCTTAACATAAACTCGATGGTGTCATGGGCTGATAAAAA
TATAAATCATAAAATACCAGGTAAAAAGTTCATAATAAATGCTCATGCAACGGGAGTTAA
TGAAATTCAAACTGCTTGTTGGCTAACATTAATAGGATTTAGTGGAATTAGAACTCACGA
GGGTTTAATGATGAACCCAGAAAGTTATGATGATAGCCGCAGCTACAATGGTGTTATTGT
[truncated: 3,511 more rows]

## Sheet: Supplementary Data Set 4
>C2R1
ATGAGTAATTGGTTTGATGCATTTCAGTCAAGAACAGACCTACAAGTTTATAATGATAAT
GCGTTAGCATTATTTGCTCTTGCATTGAGGTTTAGAACTGAGGATCTTGACACAGTTGCC
GCTGAATCAATAACTGATGGCAGAGATGACAAAAAGTGTGATTTGGTTTATGTAAATAGA
GAAGATGGATATGCGGTTATTGCTCAGTGTTATCTTAGCTTAAAGGATAAGCCAGCTGCC
CCTGCTAATAAAGCTAGTGATTTAAATACTGCCTTAGGATGGTTGCTCTCTCGTTCAATA
AATGAAGTGCCAGAGATAATAAAGTCTGCAGCTCAAGAATTGAGAGATGCAATACTGCAG
AAGGAAGTAACCACCATATATATATGGTATGTTCATAATCTACCACACTCTAATAATGTA
AGAGATGAGTTAATAACGGTTCATGAAACAGCTTCCTCGATTATAAAACAACACTTTTCT
CAATCAAATATAGACCTACAAGTATTTGAAGTCGGAAATGAAATGTTTTCTGATTGGTAC
GAAGACTCTCAATCACCAATCTTAGTAAATGATGAGGTTGAAGTTGACTGTAATGGTGCA
TATGAGGTTTCTGGACCTGGTTGGAAAGCTGTCTCAGCTACTATACCGGCAGCATTGTTA
CATCGTTTATATAAAAAACATAAGACAAAAGTGTTTTCCGCTAATATAAGAGATTACTTG
GGGTCTAGATCATCAGATTCCAACATTAACAACGGCATTAAATCGACACTTGATAACGAG
CATGATAATTTTTGGGTATATAATAACGGCCTCACAATTCTTACACATGCTGCGTCATAT
GATCCAACAAAAGGTAAGTTGTCTTTTAGAGGGCTTTCCATTGTTAATGGAGCACAAACG
ACGGGGGCAATAGGTTCACTCAGAAAACTACCACACGCAGACACTGTCGTTCAAGCTAGG
TTCGTAGCGACGACTAATGGAGATGAAGAGTTAATAAGAAAAATCATTCAATATAATAAT
AGTCAAAATAAAGTCGAGGCATCAGACTTTAGAAGTACAGATAAAGTACAGATAAAGTAC
AGCGAAGACTAA
>C2R2
ATGACTAAGCAATCAAACCACAATGCCGATATCAGCAACCCCAATAAAGGCTCGAACGGT
ACCAACTCTACCTATGACCGTAATCAGGGGAACCGTGGCTCTCAATTGAATCCGCAGACC
CCGAAGAGCGGCGGCAAGAAGTAA
>Nucleotides: 555..1220 (direct), 666 nucleotides
ATGACACAGAACGAGCAATCCACCGGCGCCAAGCGCCCCTTTAAACAGACTCGGGCCCTT
ATCCGGCTTGCCCTCAATGATGGTCTTACGCAAAAAGAGATCGCCGCACTTTGCCGAACC
CAGCAATCTATTGTCAGCGCGTGGGCAAAAGGGACGAAACTGGCCAATGAGGGGCAACTG
ACCGAATTGCTGACCCGCTATGGCCATACACTGCGCCGCCAATCCTTTCGTCTCTATTGG
TCTATCGACGATGAAACCAAGACGAAGAAATTTTATCGGGTTGAGGGCAAGGTTATTTTC
CAGCACATCTTCTACAACCTGCGGCGCGAAACCAAGAGCGGGAAACTGTGCAAAAATTAT
CCTGAGTGGCGCCTGATTGTGCATCATCATGGGTACGATACATTTACTGTTGTATGGCAA
AATCGTATCCCCATGGACAGTGGCAATACCTTACTCGATAGCCATAACGAAGAAGCTGTA
TGGTTCTCTGATATAACCCCATCAGTAAGCGCAAAACGATTCATACAATTTATCGATAAC
TTGTCGAAAGAGCCTCCGTTTGATCAATTCTCGGATACCCTTATCCTCCCCTTTCTGATC
CGCCAAGCCCTGCTGCAACACGGCTTTCCGGTAGAAGGGATTGAGGAGTATCCGGCACAG
TGGTAG
>C6R1
ATGGCTCAAGAGGCTAAGAAAGATTTTGTATTCAGACGGCATATGTCAATAGGTGAGGTG
GATGCAGAAAGCGATTCAAAATTTCTGAAAGAATGTTTCGTTGAAACAGGAGACTACGAT
GTACTAGAAGATATAAATACATCTGAGTGTATTGTTCTTGGTCGGACAGGCTCAGGGAAA
AGTGCACTTCTTGAACGATTGGAAGAATGCTGTGAACAGACAATAAGAATCGAACCTGAC
GAACTAGCACTGAGACATATATCAAATTCAACAATATTGACATTTTTTGAAAGCATCGGT
GTTAATTTAGATATTTTTTATAGTTTACTATGGCAGCATACACTTGCTGTTGAATTAATA
AAAAATAAATTTTCCATTGATTCACCACTAGCAAAGAGAAATTTCTTTGATAAGCTATCT
GAACTTATCTCTGGAAATAGAAAAAAGCAACAAGCACTAGAGTACATTGAAGAATTGGGT
GATAAATTCTGGTTAGATACAGAAACAAGAATAAAGGAATTTACTGACAAGCTAGAAAGG
TCATTAAAGTCATCCATTGGAACTAACATCCCTGGAATAAATTTTTCAACCGAAGGTAGA
TCTCAACTAAGTGAGGAGCAAATATCCGAGGTTATCCATTACGGAAAGCAGGTAGTAAAT
AGCGTCCAAATCGAGAAACTATCGAAACTATTAAACTTACTTGCTGAAGATATATTTACC
GACCCACAACGAAAAACATACATATTGATTGATAGACTTGATGAGAACTGGGTTGAGGAC
GAACTTAGGTATAAGCTAATAAGAGCATTAATAGAGACAATCCGGAAGTTCAGGAAAATA
GAAACAGTAAAAATAGTCATAACCTTAAGAACCGACCTGCTCAATAGAGTTCTAGAAAAG
ACTAGAGACTCTGGATTTCAACGAGAAAAATATAACAGTTTGTTCTTACATTTATCTTGG
TCAAAAGATAGTTTGAAAGAGTTAATGGACTCTAGGATAAATCTACTACTGAAATACAAA
TATACTAACTCCGAAGTTAAATTTGATGATGTATTCCCCAACAAAATAGATAAAACATCC
CCTATTGACTATATTTTAGATAGAACTTTACTTAGACCAAGAGATGCTATTGTATTTGTG
AATGAATGTTTTAATGGCTCTCAAGGGAAAACTCAGATTACAAATACTATTGTTTATGCT
GCAGAAAAAGCCTACTCATTGAGTAGAATGGAATCGTTGCAGTATGAATGGTTTGTTGAG
CATCCTGCATTAGATAAATACATGGAGATACTTAGTCATAAGAGTAACCGATTTAAGGTT
AGTGAGTTGACTAAAGAGAATATTGAATCTTTAATCTTGCAACTTATGGAACTAGATAAA
GATAACTCAGACATTGTTGTGAAGTGTGCTCACGACTACTACCAAGCTATTTATCCAGAA
GCAAACGCATTATTAAATAAGTTCACTCAAAACCTACTCTTTGTACTGTATAAAGTTGGT
GCGATAGGTATAAAACTTGATGGGGCAAGCCCTGTAGTGTGGGTTCACGATAAGACTCAA
GACCTTACTTCAGTTAAGATAAAAAATACATGCGTTGTTTATATTCATAAAATGTTATGG
CGAGTATTAGCCATAGATAAAAATGGATAA
>C8R1
TTGCTGACTGATACTAAGCTGCGCAACCTCAAGCCGAGGGACAAACTTTACAAGGTGAAT
GACCGGGATGGCCTTTATGTAGCTGTTACCCCCGCCGGTTCGGTCTCGTTCCGTTACAAC
TACTCGATCAATGGCAGGCAAGAGACGATCACCTTTGGCCGCTACGGTGTCGGTGGTATC
AGTTTGGCTGAAGCCCGCGAGCGACTGAATGAAGCCAAGCGGATGGTGGCCGACGGTAAG
TCTCCGGCTAAGGAGAAGGCTCGTAAAAAGGCTCGGGTAAAAGATGCTGAAACATTTGGT
GCTTGGGCGGAAAAGTGGTTGCGAGGTTACCAGATGGCGGACTCCACCCGTGATATGCGT
CGCTCTGTCTATGCTCGGGAACTGGAAACGAAATTTGGCAACCAGAAGCTGACCGAGATC
ACCCATGAAGATTTGCGCATGCTGACGGATGCTATTGTGGAGCGAGGGGCTCCAGCAACG
GCTGTTCATACCCGTGACATAGTGCTGCAGATTTATCGTTGGGCTATCGAGCGAGGGCAG
AAGGTTGAAAACCCAGCTGACCTTGTTAGACCAACGAGCATTGCCAGATTTGAGCCGCGA
GATCGAACTTTGTCGCCTGCAGAAATCCGGCTTATGTATGAATATATGGGGCGGATTGGC
ACATCGCCCTCCATACGTGCAGCGGTAAAGTTACTGCTTTTGACCATGGTGCGCAAAAGT
GAGCTGACAAATGCGACCTGGAGCGAGATCAATTTCAGCGACGCTCTTTGGACCATCCCA
AAAGAGCGGATGAAGCGACGGACCCCCCACCTGGTGTTTCTATCCAGACAAGCCTTGGAC
ATCCTGATCGCGTTGAAGACCTTCTCTGGTGGCTCTGACTATATACTGCCATCCCGTTAC
GACTCAGATTTGCCTATGAGCAGCGCTACCTTGAATCGGGTGATGACCATGACCTACACA
CTGGCCCAGAAAGAAGGCAAGCTGCTCGCCAAATTTGGTCCCCATGACCTGAGACGCACG
GCTAGTACCCTGCTACATGAAGCTGGCTATAACACTGACTGGATCGAGAAATGCCTTGCT
CATGAACAAAAGGGTGTGAGAGCTGTATATAACAAGGCCGAATATCGCGAGCAGCGCACT
GCGATGTTGCAAGACTGGGCGGATATGGTTGATGAATGGACTCGGTCAATGTAG
>Nucleotides: 1653..3518 (reverse), 1866 nucleotides
GTGATTAAAGAGTTTACGCAAAAAGATGGTAAAAAACTAACACTATCAGAATCTGCAATC
AAGCACATTATAGAGGGGGATTTTACCATAAGGCCAATTCAAGGGCATGATAACATGACT
GTATTGCGAGGAGGATTACATACTTATGATGCATGGGTTAAATTCAAGAAAAACTATATC
AACGAATTAGAGCACCTGCATTTTTTTCATAGTTTACAACATAAATATTGGTATTATGCA
AGAGAGCTTGGAAACGGAGTTATTACACTAAGAATTCCCAGAGAACTATTTACTGGAAAT
GCGGCAAAAATAACAATGTACCCTGATGAATACTATAAATCAGGTTTTCTCTGGAAGACA
TTATTCCCTAAAGGTTATGACAGAGATAAAATTATAAAAGTTATAGAGGAGGCTTTAGAT
AATGAGGATATCCATCAGAGGAAAGCAGGGCAAATAATTGGTTACATAAATAAAAACAAC
CCACTACTAAAAATGAAAGTGACCATACAACACCATGGGAAAGAAATTAAATCTGCTTTT
CCTGCTTGGACACAACCAAATTCAGGAAACAATGGTAAGCCATATAGTCACTACGATAAC
ATAGGGTTTGTAATAGCACAATCAACAGAGTATTTCGATGATGAACATAAAATATCAACC
ATTAAAAATTTTCTTTTTCCTGGTTTTCCTATTATGGCAGAAGAGCTTCACCTTCATACC
CCTAGCATCTTCACTACTAGGAAAAAACCTATAAAAGATGAATCACCTACTCTCAGAGCT
GCTAATCGATTAAAGGAGTTGAAAGAGTTTACTGTAACTTATGAAGATAATAATTTAATC
TATAAATATCTAAATGACTTCGCCTTAATCAAATATAACCCTGAGCTAGTTTCAGGTATT
TACGCAAGTGCCAGATACGAAATTTCGGAGAGTCTTTCTTTCTTTAATACATTCCAAATT
ATCCAAAATTTTGTCGATGGACTATATTATTTGTACCTTACAAATCAAGAGCAAAGGCTA
ATTGAAACTATTGTTTTCATGTTAAACAACATGGTCTCGCATACTCTACTAGATATTTTA
TCTAAAAAAAGAATAATATCGGCAATGATCAACATTGTTTCATCCGCAAACATCCCTGAA
CTTTCTTATAAATTCGTCCTAGCCCTAGCAAAATCACCAATTAGGCGAGAAGCATACCTA
GAATACAATTTGGATTCATTATCCAAAAAGAAATTAACTGAAAAAACTCCATTAGATCAC
TTTCCTGATGAACTAGTTATGATAGTAAATCCCAGCTTGGATATTAGCATAGAACGTCAG
GACTTTATTGAAATTTTAAAAGAGATAATTGGCGAAACCTATACATTAAACTTTAATGAG
GAGAAATTAAATTCCTTATTAGAAGAAACCCTCAATAATCAGTCAGAAAATTTCAATATA
TTGATTGATGATTATCTATCTCACTCAACACCAAAAGATTTCATATCTCTATCGGAGTTT
ATAGGGGATATATTAAACTCTGCAGCAAAATATACTAATGGTGACAGAGAACAGCTCATA
GCAAGTGCTGGGTTAATCTTGAGAGATTACTGTAGAATTCAATTCGCTCATCGACAAAGA
ATCAACGCCAGATATATAAGCTATCATGATCACACAGCGGAAATCTACTTACCAATAGAC
AATGACCTTCTATTTGGATTTATTCTAAAACATGAACGTATAACCAACCACGTCAAGCTC
GAAAACTTTACCAAAGCCATAATTAATTTTGCCAATATCATTTCCGATCAAGCGTTAGAA
AATGATTCAAAAAACTTCATGGATAAAATTGGAAAAGATAGACCACCTCTTCCTGAAAAA
TTATGA
>Nucleotides: 3559..4554 (reverse), 996 nucleotides
ATGGTTGACATGAAAAAAGCACCAAAGATAGTCATCTGGGAAAACTGCGATCATCACATT
TCGGCTGCCATCCAGCAGTTTGAAGAACTCTGGCTGCCATACTCGCTTTCATCACGCCGC
TACCCCATCCTTCGCTTGATCAAGGAAGTCCTCGACCAAGCTGTAAATAGCTACATAAAG
ACTCTTCCAGCAAACTACACAGGGTATCTTCCTGGTGCGGCGGTCGGTGTACCTTTCAGT
GAAATTGTCAGACTGGTGGGGCTAGAGGCCATGGTTCGTATGCAACGTCAGTTATTGCGA
CAGTTCATCAAAACTGAAGACCAGCAAACGACGAGAGACATGTGCTTTGTCGCTACGCTT
GAATCTTTGATTGGATTAGTCTGGTGCTGTGCATGCAAATCTCCCAAAAGGTCTACCTCC
CAAAAAGGTGTCAACCTGAATAAGCAACGAAAACATGGATTTTGCGAATTCTGCGGGAAT
ATGACTGAGTTTGCCACCTTTATGGCAACGGTGGAGGAGAACCGAATCAATAATTCCGAA
CTCGAAGATCACAAGAAATTAGAACTCAGTCACCAGTATTGCAGTGAGCATCGACCCAAG
CTGGTAACTGGTGAGTGGAATCCTTTATACAGACAGGCAAAACGCTCTCTAGCGAAGTTT
AATATCGAACTTGCCAGACTGACTCATCAATGCACCAACCGATCCAGACCTAACGCACTA
TCAGGCAATGAACTGATAGATAAATACTTTTTCCAATTGATGCTGAAATTAACCTTGCAG
TCCGCAGATGAAGCCGAATTACGTAACTTGGCTCGTAGAATGGTGGACTCAAAATTTTCT
GACACAAAAAAAATAATACTTGTCCTCAAACAGTTAGGATTGAATCAGACTGATATTGGG
AGACGAATAATAACCGTTAAACAAAAACCAATGACGCGGCAAGCTATTTCCAAATCATTG
CCATCTTTTCGAAGAGAGTTTCTATTGTCACAATAA
>Nucleotides: 4632..4862 (direct), 231 nucleotides
ATGCAAACAATGGCATTCAAGACCCTGATTAATAGAAAAGCACTTTTGGACATGATCCCA
CTTTCTGCGCGAACAATTTACAACATGGAGCTGCGGGGAGAATTCCCGCGCCGTATTGCG
CTGACAAGCAGAAATGTTGCTTGGGATCTATCGGAAGTCGAAAAATGGATTGAAGAGCGT
AAGTCTTCAGGATTCCATGCTTCACGCCCCGGCCAGACTATTGGAGGTTAA
>Nucleotides: 4867..5730 (direct), 864 nucleotides
ATGGCCCTCGATCTCATGGCCGCTTTTACTGAGCTGCCGCCGCCTATTGATTACGTCCTA
CCGAATATGGTTGCGGGAACTGTAGGCGCAATTGTTTCACCTGGTGGGGCGGGTAAGTCC
ATGTTGGCCTTACAGCTTGCGACACAGATTGCTGGAGGCCCAGATCTACTGAAGATCGGT
GAATTCCTGACAGGGGCTGTGGCTTATCTGCCAGCTGAAGATCCGACCGCCACGATTCAT
CATCGGTTACATGTATTGGGTGCACATCTCACGCTTACAGAGCAGCAGGCGGTAGCTGAT
GGATTACTGATTGAGCCGCTGATTGGTCGGTGTCCTGACATTATGTCTTCGGCGTGGTTC
GACGGACTTATACAGGTTGCTGATGGCCGACGTCTGCTGATTCTGGATACTCTGCGGCGC
TTCCATATCGAGGAGGAGAATGCCAGTGGGCCAATGTCGCAGGTGATTGGCAGGATGGAG
GCCATCGCTGTCGAAACGGGCTGCGCTATCGTATTTCTCCATCATTCCAGCAAGGGGGCG
ACCATGATGGGGGCTGGTGATCAACAGCAGGCCAGCCGTGGTTCATCTGTATTGGTCGAT
AACATCCGTTGGCAATCCTACCTTTCGGGGATGACGCCAAAGGAAGCCGAAGAGTTGGGG
GTCAACGACGGCCAACGAGGTTACTTCGTCCGCTTTGGCGTCAGCAAAGCCAACTATGGA
GCACCTTTTCCCGAACGTTGGCTGCGCCGACATGAGGGGGGCGTACTCAAGCCGGCTGTG
TTGGAGAGACGGCGTAAAACTAAAGAAGTATTGCCGTTCAAGAAATCGGAAATTGCTCTG
GAGGGCGCTGATGACAATTGGTAA
>Nucleotides: 5717..6472 (direct), 756 nucleotides
ATGACAATTGGTAACAAGGTCGTTCCAACCAGTACCAGTGCGCAGGCACGAGTGATGATC
TACCAAGCGACTCAACGCCCGAGTATGAGGGAGGCAAATTGGATGAAGACATCCTTTGGC
CGTTGTTCTATTCAGGGGAGGCTAGGCCAGCGGCACGCAGATGTTGTTGAGGCAATCTTG
TATTGTGCCGAACGTCGCCGCGATGTGTCCGATGGTGGTGTCGAACTTCTGGTAGACCCT
GCCAAAGTGCGGAAAACGCTGTCAGACAGCCGGTATAGCCTCTTCCAGCTTGAGAAATTA
CTGACTGAGCTGCGAGCAGCAACCGTAACTATTGAAACGTCACAGTTCGATTTTCCAATA
ATCGGTGGTTTGATAGATCATGTTATCCCTTCACCGATGACACGCCTTGATCCTTTGACG
GGAGGGGAGCGGAACTTATGGAGAGTTCGGCTTGGTATTGCACTGGTCATGCTATTGGAG
CACGACCTAAGCCTGTACTACGATCCGGCCCCCATTGCCCGTTTGCGGCACGGTATTAGC
CAAGCTATTGCTCGCCATATATTGACCCACAAGTATGATCCCACCGGAGGATGGCATGTT
GACACCCTGATTCGCGCAGTGTGTGGTGAAAATCTTAATAGTCAAAAGATACGAAATGAG
CGTCATAGGCTCAGGGAAGATGCGGAAAAATTGCATGCAGTTGGGATAACGATAGATGCT
GAAAATAGGATAAAGCGTCTCATCCCTGCCCGATAG
>Nucleotides: 6757..6825 (direct), 69 nucleotides
ATGAATTTTCTTTATAATTTACTGTTTTATATGGTTTTTTATCTGTTTGCATATCTTTTC
CTGGCGTAA
>Nucleotides: 7024..7221 (reverse), 198 nucleotides
ATGGGTAAAAACACTAGTAATAAAAATCATATCACCCAAGCTTTGCCATTCAAAACCAAC
GCTACAGACAAAGGCGCTCGGAGACTGACAGCCTACGAACTCGCAGAGCTTCGTCAGGAT
ATGGTCGAGTCATCAGCCAAGATGCGGACAGAATTGGCTCGTAGACGACACCATTACCCG
ACTAAACAGGACTTGTGA
>Nucleotides: 7456..10791 (direct), 3336 nucleotides
ATGACATCTACATTAGATAAACTTTTAAACGATTGCCGATTGGCGCGTCTGTTTTCCTCT
GAATCGCGCCCATGTGCACTACAGCTTTGGGTCTTGCAACTTAAGTCTGAGCAATTGACA
GAAAATCGAGTGCTTTATGGTCGGCTACTTCCATATAATCATGCCAGCAATACTTGGTCT
TATAGTGACAATAATAACTATCAGCCCTTTGGACAAACCAAAGTGCAGATTACCAAGCTT
AATCTATACATTGAGAGCTCTTGTTGTGCCGAGCTTTTGACGCAATTTTGTGATGGAAAG
ACAATATCTGAAATTAGTGACACACTAAATCTCAATTGCTCCAATAAATTAAGAGATAAA
TTTGGTTCCACAACGTTCGAAAATAATAACTTGGTTTATCGCCCTGTTGCTTATTTACTC
AACCGAGATGCAAATCACAGACAATCGATCAGTAGCCCACATGGTTCTGCTGGGGCTTTT
AGCGCTTCGATTACGAGAGTAAATAAGGGCGAACTATTTCGTCTTGGTGGGGAATATGAT
GCATCTTTAACCGAGATGATAGTTAAACACCTCAATGTGGAAACAGGTTTAGATTTTGGT
AGCATCGATGTCACTCGATTTGGTGACCTTGAGTTGTTAGTTTTTCCCACGTTAAACGAT
CTTGAGCAAAATTTGCTAAGTGTAGAATGGACAGGTTCTCCACGCGCGCTACATGTTTGT
TTTGATTCGTTGCAAGTATCATATTTTGATAGGTTTCAGTTTCATCTCAAGATAATAAAT
GATAACCAAGTTATTTATTCCACTATTGTTTCAGCAAATCGCAATGATGCAGGAATATTT
GAATATATATATCAGTTTGGCGATGAACTTCAGGAGAGAACGGATAGCACGGAGCTAGAA
ATTTTTGGCTTTCAAAACAATCAGCTAAATGAAGGAATTCTTTGTTGCCGTTGGCAGATC
GGGTATATCCGAGAAATTAATGTTCAAGGCCATGTGATGGGTCAAAGTGCCAGCCCCGTG
AAGTTTGATTGGCTCGAAAAAGCTACTAGAGCGACTATGGTGGACCGTGTGGCGGCAGTA
CTTAAAGTCAACCGCGGCAATCCGGGGTTTGCTAATCACATCGGTTGGCGGGAGGTTGAT
CCTTGGGTTCCAGTGAATCGAGAGCTTGTTGCTCTTTTTGCGCAAATTCACCCGCCTAAA
TCGGAAGGAAAATTTTTCCAGCGCTGGAGTACAGGTGATGGTGAGGGTCGACTCCAATTT
GTGGAGTGGTTCAGGGCTTTATTCGCCAAGTATCAGCAACATCAAATAGTTATATTTGAT
CCCTATTTTGAAGCTGCTGGCTTGGGGCTTTTATTGCTTTGTGCGGAAATAAAGTCTAAT
TACATCGTATTTACATCATTACCAAAGTTATCGAAAGAAAATGATGTTATGCAGGCAGAG
TACGAACAACCTTTATCTGGACGGGTTAATAACCTAATGGCTAGTTGTGAGCATAATAGC
CATTTATTGAAGGGTGTCAATATACGTATCTATGGTCTAAAAGAAGGACGGCTGCATGAT
CGATATATTTTGATTATGGGTTCGGATGGCCTGCCAATTGCAGGTTTTCATTTATCTAAT
TCATTTCAAAAAGCAGCAGAGAATTATCCTCTACTGATCACTCCAATTCCAACAGATGTT
TTACTTCAAGTTGAGCAATATAAATCTGCGTTGGTGAAAGAGGCATTGGCTTCACGGCCT
AGTTACAATGCAGATAGTCCCAATATGCGACTTCTTTTCGACTCTACTAGTTTGCCAGCA
GTGCCATTGCGTTACGAGCCATTACGCTTTCTCGACAAATGTGAGGCTGGTAATGTTCTT
AGTGCCTGGTCTGGAGAAATGTCACTTAGAGGTTTGAGTGGCGACAAGTTGAGGTCTCGT
ATGACTGATCTCGGCCTACTCAAAGATAACTCGCTTGCATTGGTCAGCGGGTTGCATAAC
TGTATAGACAAACAATTTATTAATTCTCAGGATTTCGTTAACACCTGGGAAGTTCTTGGA
GAGGTCCTTGCACATTCATCTAGTGATGACAGATGGGGACGACTTCTAGAGTCCGAGAGT
GATTTTCTAGAGTATTTAGGCCAATTCATTGAGTTATCCTTCGATCGTGCTCATGATGAT
AAGGATATGGAACTATATGTGGTAGATATATGGTTTTTTCGAAAGTCAGTTGAAGACCTC
TTACACAGCTCTTATCGAATAGACAATATGTTTCATTCGACAAAATACAATGTTCTAACT
TGGTCGGAGTTTTTTGCAGTTAAAATTCTATGGAGATATAGACCTAATCACCTACTGAAC
ATTGCCGAAACACAAGTATCAAGATTGCAAGTCGAGCCTGATAGTTCAGAGGCAATACGT
TTATCTCTATTGAGTCAAATAGTCAATGAAATATCGTTATCAGCACAGTTTGAAATAAGT
GAAACTCAACGTAATTGTCTTTTGACTAGTTCACTAGGCTTGTTCCGATGGATGGGGATA
AATGCGATAAAACGACGCCTAGAAACACCTGGTGGGCTTGCCGATGTAATTTCATTGTTG
GATGGGTTTGATTATTCAGAACGGGTAAGAATTCTAGGTTGGATGATTAATCATGCAGCA
AGAGATGCGAATCAGTCTGAAATTTTCAATGGATTGGTTACTGCCTTACATAAGGGAATA
GAAGCACCTATTAGTGCATGTGAATTGAAGGACCTGATCAACTCTATGCGAGGCCATATG
AAGCAGTTGGCTTGGGCAGAGCCTTGGTTGTTTAAAGACGTAATTTATCCCCTCTTGCAG
CGTAGCCATGTAACTTACGACAATACCTGCGAGATATGGATGCAAGAGATGGATTATATG
CTGAGACCGCAATTGAAGAATCCATTCCGCTCGTTTGAACGAGGTCGTGAGGGTCAGACG
ACTAACATTGCAGCCTTCCTTTTGGCCAACTGTAGCCCTGAACGGCGGGAGGCCAGCTTA
CATATGGTAAGGGATATACTGAACAGGCAGAAGCGGATTGTGCTTCAACCGCTTGCCAGT
ACTTCAAACTGGGGTTTATGGGACGATGCACTTAGAGTCTCGTTATGGATATTGGCCTTT
TGCAGATGGAGCGAATTCTATCTGCGTCAACGTAATGTGACTGATGAGCAATTGGATAGG
CTAACACGAGACGCATGTAATATTGCATTAGTTAGGCCGCTAGAAGAATGGCAGTCTGAA
GGGGTTAACAGACTTGGTGAACTCGCAGCTTTTCTAGCTCAGGTCGATGAGTTGCTGAAT
GAAGGTAATCAGCTGTCAGGCGACCTCAATAAGTAA
>Nucleotides: 11004..12338 (direct), 1335 nucleotides
GTGATTCATGTGCATCAGTGCTTCAACGCTGTTGGGCACGGTACTTTTTTCAATGGTTTG
GCGTTCGATGAACGGAGCAACAGTTCATTTAGCTGGATTTACGACTGCGGCTCTAAGCGC
AAGACACGGCTTGAACAGGAACTCAGTGACTTGGAATGTTGGCACCAATGGCCTGAGGAG
GTCGACCTCTTGGTGCTTTCTCATTTCGATGACGACCATGTCAATGGTGTTGAGCGACTC
CTGAGCTCAAGAAGGGTAAGAATACTTGCGCTACCATATATGGACGTTGGTCACAGCTTG
GCCTGTGCCGCGTCAATTGGCACAGAGCCATCTTCTGTATCGACGGCGATGTTTAAACTC
GATCCAGTAAATTGGCTGCAATCTCGTGGTTTGGCAGGACAGGTCGACACTTTGCTCTTG
GTTCAGGGAGGTTCAAGTAGTAACAACGACACTCCGGTCAACGGGGAGCCGCTCCCACTA
CCTGGTGAGCCTGAAGAGAATCGGAGAAGGCGAGATTCACGACCTGACACCGATGTGACA
ACTTCTTTTCAAGGTACACGCACTATCGTCACTGGTCATTCAGGCAATACTAATACTGCC
ACCGTTCCTCGAGTAGTCTTCTGGAACCATCGTATCGCCGCGGCTTCATGTGGATCATTT
CTTGAGCTTATGTTCTTTAATGCAACACAACCAGATCTCTTTCGTACAAATGCAAGTAAC
AGTCTGCTTGCACGTCGATCTGGCCAACCCATTTCAGTTGTTCAAGCTGACGTCGATGTT
GTTGTGCAGAGGTATCGGTTACAGGATCTAAGGCGTTCACCAAAAAAGGGATGGCGTGAC
GCACTTCGGGCTGTTTACGTGAAACACTTCGGCAGTTCTAGTCAGCAACGTAACAATATA
TCGCTTTGTCTACTCATACGTCCTTTGGCGTCTGAAGTTGGATCCTGCTCACTAGGCTTG
TTCGGGCAACGCAACATTTACAGTCCCACACCTCCGAGTCGAGTTTCAATTATTGAAAAG
GCGGGAACGTTGCTTTTGGGCGATTTACGCATAGATAAGGCAACCCTTGCAGAGATGCAG
GTTCATTTTGGAGCTGTGCGTTGGGCTGATCTCAGTACTGTCCAAGTTCCACATCATGGT
TCTCAACATTCGTGGGAATCCGGCGTTGCTAAGGTTTTCAGACCAGAAAGATTCATTCAG
TGCGTTCCATGTGAATCCCCTCATCATCCTCATAAGAACGTCAGCGACGACTTGAGAGGG
GCTGATGTTTTTCATGCAGACTACAAGGCTGGTGTTGTTATTGACTACCACTTCCCTTTA
TTCAAGTCGTCCTGA
>Nucleotides: 12802..13749 (direct), 948 nucleotides
ATGGCTCAGTTAAATATTCGTATCGCAGATGCCGACAAACAGGCTGCAGAAGAGGTGGCA
AGATCTGCTGGCTTTAGTTTGGGTGAGTACCTCGGAACGGTTGTGGCATACATGTCGTTC
CACGGCACATTGCCCGTCGTGATCAAGTTCAAGCCTGTTGCAATCAAGCCGGATGAGGCT
TTTCAGCAGGCTATTGTGAAGTTCCGCAATGCTTATATGGAGGTTAACCATCTTTACGAT
CAAGTGTTGAAAGAGGGCGAAATGACTCCGCTCAAATTGCTTCGGCAACCTATCGATAGC
ATTGATGCTGCGGAGGATTTCTACAAAACATATGAGTCTCAAATCGCATTAGCACCCGGC
CAGTTGGAAGCATTGGCTATTTCATCGACCGAACAGCATATGTTTGCTCGTTGTCGGGAG
CATTTTCCTTACATACCGGGACACTTGCGGACTGCAATTCGCATGGTCAACATGAATAAC
CGACCTGTCAATAGTCAAGACCTTTCTGAAATGCGAGAAGCTCTGCAGCGGGCCGCAGAC
CAGATCAATATTCTCCAGGAAATGACCAAAGGTGAGATATCGGTTGGTGCGCGTAGTGCA
TTCTTCATCCGTGATGTTCAGGATGCCACTTCTTGCGCCTTCATGGCTACTCGACCGGGT
GAGGCGTACATGGTGTGCACGGCTTGGAGTGAACGGATGAACATGCATGTTCACCAAGCC
GAAATCCAATTTCAGAGTCTTGGTGTGGTTGACGACCTGAAACAGCTCGAGATTATCTGG
ACGAAGCTTCGGGCACTTGCTCAAGCTGTTCATGATTATCTTGACCGGACATCTGAACCG
ATGGGCGGCTTCGAAGTACGGTACATTGAGGAGCTCAAAGAGCAGACCCTCGCATACGTG
CAACGTATTTCTCCGCCTGAAAAACATGTTGGTCCAGACGCAAGATGA
>C8R2
ATGCATAGAATATCGGAGTTGGAAATTAAAAATTTCCGTTCATGTAAGAATACGAAAATT
AAATTAGAAAAATTTACTCCGCTTGTGGGTTACAATAATGCTGGTAAATCTAACATTCTC
AAATGTTTAGATGCACTGGTTCGGGGGAAGGGACAAACAGATTCAAGCTTTAACGATACA
AAAAAACCAATAGAAATTATTGCTCGCTTAGTTGGTCTAAGTGATAAGACTTTAAGTCAT
CTTTCTGAACCACAAAAAGTAAGCTTAGAGCCTTATATCGTTGATGGTTCATTGGATATT
CGTTTCTTCCAGGAAAAGCCAGGAACAGCAAAAAATGCTGTGGTTCTTGGTATTCGGTCA
CCTCTAAATCCTAATGGCGAATGGAGTAATCCAAATGGATTACCTCAAGCCGTTACAACA
CTGTTCCCTGAACCAACATTTATCAATTCGATGGAGGATTCGGCAGAAGACGTCTCTAAA
TTTAAGGTGGGGAATACAATAGGTAAGCTAATTTCAAATTTGCAAAAAGAAATTTTAAAA
ACGAAAGGTGAAGAGATAAATACAGCCTTGTCAGCTATAGGGAGAAAATTGAACCTTAAT
GGTGATGAGAGATTGCAAGAATTTTCTGAATTTGATGACTCTATCAATGGTAAAGTCGGT
GATTTTTTTCCTGGTTTAAAACTAAATTTAGACATCCCCACACCTGATATTAGTGACTTA
TTTAAACAAGGTAATATCAAAGTTACCGAAACTGGTAACCAGAGAAGTACCGATTTCTCA
GATATGGGGCATGGAGCTCAGCGTGCTATACAGATGACGTTGATTAGGCATCTTGCAGAA
ATAACTAAGGATGTGAGTAAAGAGGGCAAAACCAATTTACTACTGATCGATGAACCTGAA
CTGTTTCTTCATCCTCAAGCGATAGAGCAAATCCGTGGCTCGCTGAAAGTTCTAGCGGAA
AAAGGCTATCAAGTTGTTTTTTCAACCCATTCACCTTTTATGATAGATCAAGCAGACATT
CCAATTACGAATATTGTGCGTAAAAATGAGGGTGGTACTAAAGTTGAAAGCCGGTTAAGG
GAGGCTATTGAAAAAGTACTTGACGATAACGAATCTCAGGCACGATTGCTTTTTGATACC
TATAATCTTGGACAAATACTATTTTCTGATATGGTACTTGTTGCAGAGGGGGATACAGAA
AAGCATGTACTACCAACCTTATTTAAATCAGCTACTGGTAAGACGCTTGGCGAGTCGAAG
TTAGCGTTAGTAATAGCCACTGGCTCACCAAATATACCGGGAATGCTTTCGATTTTGAAA
GAAATGAATATACCTGCTAAGGCATTAGCAGATTTAGATTTCGCTTTTACTGTAGCCAAA
ACAAAGCAACTTATTGAAAAGGATCACCCTGCTTTAGAGGCTTGCTTGGATATCATACAA
GAAATGCAGCCAGAATATGGCTTTCTATTAAACGGACGAAATCCAACGAAAGGCAATAAC
TTTAAAGCCTCGGATATTTATGAGCTTTTAGCTAGTCAAGAAAAGTCGAAAGAACCAATT
AATGTTATTTGCGAACATTTTAAAGAAAACGCAATATGGATATGGTCGTTAGGTGCAATT
GAACCACATCTTTGTCTCGACGCAAAGGAAACAGGAGAGTGGTATAAATTTAAGCAAAAA
CTTACAGATAACCCAATTGAAGATGTAGTCGCCGATCATAAGCATATAAAGGCTTTCGTC
ACATGGTGTGTGAGCTAA
>C8R3
ATGTACGACATGAAAGCTTATGCAGTACGAAAGGACGGTGTTATTCAGGTGGCGCTGTCG
GGTTACCTGGCTAACTCTTGCTGGACTGCAACGGTTAAGGATAAGTACCCAGGCGGAAAC
ATAGTGTATGTGGTAGACCCTGGTACAGCCCAAGTCTTTGTTGAAGAAACGATGAGGCCG
GGTTCCGAAATCTGCCTCATGATGCTTGTACCATGGGTGGCTCAGGTCTCGATTCCATCG
ACAGCGCATGACCAAATAACGGTGTATGTGAACGGTGATGCCAAACTCAAGGTGGATGTG
AAGAATGAACCTTCACAGTATTGCGTAATCGCGCTGACGACTTCACCTGCCGGGAGCTCG
AGAGGGTGTTCAGTCATCCCGGCAGATGCACCTTATCTCGCGATCTACAGTTCAGTTTTC
GGACCTGCATCGAAGGCTGAGTGTGAGAGCTGGCGACAGCAGAACTGTATGTCACAATAG
>Nucleotides: 1112..1756 (direct), 645 nucleotides
ATGAAGCGTGAGATCAACTACAAAACGATGCGAGTGGTTGTCGGCACGATCGCGCTCTTA
CTAGCACCTGCGGTACATGTCTTCTCAGGAATGGAAGCAGAGCTTACGTCCATTAGTATC
TCGTATTGGACCGACGCGAGGGACATATTTGTCGGTGCATTGATTGCTGTTGGCTTTTTT
CTGCTCGCATATAATGGAGAGGGGGGCAAGGCTGATTGGGAGTTTTATCTCAGCAAAGCG
GCTTGTTTGTTAGCCGTTTTTGTCGCACTTTTCCCCACTTCGGGATATAACGAGCTAGAT
AGACCACCGATTTGGGCAGTGAAATCTGCTGGATCTATTGGACTGCAAACAGAGCACATT
CATTACGGCGCAGCCGTACTTCTATTCGTGTGTCTTATCGCGATGATGTGGTTCTTTTCG
CATAGAGCCTTGAGAAAAGGCAAGCGTGGCCGTGCTTATTTTTATCGGGTTATCGCTTTA
TCAATGGCCGGAGGCATTTTTTCACTACTAGGTTTTGGTTATCTCCTCGATTGGAACAAT
ACCGTTCTATATATCGAGATTTGGGAACTTACACTATTTGGGCTCGGTTGGCTGGCTGCC
GGGACCTACAAGACGGAACCCAGCCTTGAATCGATGCCATGCTAA
>C10R1
ATGAAACCCATGATGAAACCCATGAATTCCGCCCGCTGGGGACTGTCGGCGCTCGCCCTC
TCCCTCGCCCTGAGCACAGGTGCCGCCTTTGCCGAAGAGACCCCGCCGCCGGCCACCAAC
CCGCCCGTGGATCAGGGTCACGGCACCATCAAGTTTATCGGCGCCATTATCGACGCCCCC
TGCTCCATCGCCCCGGAGAGCGTGGACCAGACCATCCAGATGGGGGAGATCGCCAATTCA
CTGCTGAACAAGCAGGGCTCCACGCCGCTGCGCCCGTTCGAGATCCACCTGGAAGCCTGT
GACTTCGCCACCGCCAGCGACGCCACCGTCACCTTCAACGGCATCCCGGCTGACACCGCC
AAGAAGAGCCTGGCCCTTAACGGCGGCGGCTCCGGTGGCGCCATCTCCCTGGTCAACAAG
CAAAGTGGGGAAGAGATCGTGCTCGGCACCCCGACCAAGGTGGCCAGCCTGGTCAATGGC
GACAACCACCTGAAGTTTGGTGCCAAGGTGATCAGTACCGTGGCTCAAGGTGGCAAGGCG
GTGCCGGGTGAGTTCGATGCCTCCGCCGACTTTATCATGACCTACCAGTAA
>Nucleotides: 2411..2536 (direct), 126 nucleotides
GTGTTGCAGCATAGGGTCCAGCAACAAGCGACCTGGTCGGCACTTCACTTAACCAAGGGG
TTCAAGGGCGGTGGCGAGGAGGGGGGCATCAAGGCAAAAGCTGGTGACATGGCAAGGGCG
GAATAA
>Nucleotides: 2612..3898 (reverse), 1287 nucleotides
ATGCTGGAAGTCAATTATCACCTCGGTGAGCAGATAACGTTTATTCCATCACGCTACAGT
CTGGTGAAGCAAAGGACAGAGTCCTCCCGCGAAGTACATTTAAGCCAGAAAGAGTGCCAA
CTGCTGGAGTTTTTGTGTGAGCATCCCCAGCAGGTAATATCCAGGGAGGAGTTTACCTCT
GCACTGTGGAACAACAGCGAAAGCAGCGATATCGGTCTGAATAAAAATATCCTGATGATC
CGGCGCAAGCTGGAGTCCCTGGGGGTGATGGACTCTATCCGTACCGTGCCCAGAGTGGGT
TACATGATGGATCTGACCATCCTGAAAGAGGAGCTGATCATTGACGACGCCCCCGACACT
GTCACCCATGATGCGCTGGTCGGAGAGCTGGTTGATGAAACGGACCCAGGCCGCGATCTG
TTTGACGAGCCCCCCTTGCTGCAACCCGCATGGCACCGCAGCAGGGTTATCCGCAAGCGT
GGCATCATGGTCTCGTTGCTGCTTGGTCTGCTTGGCCTGCTTGTTCTGGCTGGCTGGTTT
CTGCTGGCGGAAGAAGAGAGCCTGCCCTATCTGACCAAAAAGATAACCACCCGGCACGGC
ATCATCTATCGCGTGGATGGGGCCAATCCGCCGATTTCCAGCGCCACCTTGGAGATGATT
GACAAGGCTTCTGCGCAGTCGGCGGAGAGCGAATACCGGATGATGATTGCCGACCACCTG
ATATCGCTGGTCTCTTATGAAGGCGATCGGCCCCTGTGGGAGAAGGTCTATTTCGTTCAG
CATGACGCGTCGCTGGAGCCCCAGCTAAGGTGCATCGCACAGCATCTCTCTGTGCCCCCC
TTCCGTGATTTTCCGGCACCCATGGGGGAGGGGTATTACAACAACGTCAATTTCTATGCG
CCTTGTGATGGGACAGAACATCCCGTATTGGCGATGCAGGTCAGACACAAGGGGTATGGT
GCGCCGATCCACGAATTCGTGCAGGAGGTCTCGTTGGTGACGCCAGCCGGTGAGGAGATG
GCAGAGCTGACGCTCCTCAAAACCCGTGATGGCAGGCTGACGGAGATCAACGGCCGCTAT
CCCGATTACGTCATGAAAGCCCATCTGCAGAGTGTGCACGTCAAGGCGCTGGAGTCGGAG
CTGCTGACCCCCTACCGGGCGGCTGTCATGAGCATTATGACCAGCGAAGAGGAGCACTTG
CGTTACACCCTGGAGGCGCAAAAAGTGCTGCATGCCTCCACCGTGCATGGCGGTTTTCTG
ATGCTGTCGCGCAGGGCGCCAGAATAA
>Nucleotides: 3984..4193 (reverse), 210 nucleotides
ATGTTCTTCAACAGGCCTGATATCAATGATATTTTTCCGGAACCAGACAAGTCTGCAAGC
TGGAAAAGCAAAAAGAATTATAAATACGATTACGTAAACATACCTATAAAATACATAGTA
AGAATATTTGTTTTACTGCTGATTGCGTTTGCCATGCTGGACATCTATCTTACGGTCAAG
ATTTATATGGAGTACAGCAGCGGGGTGTAG
>Nucleotides: 4625..5728 (reverse), 1104 nucleotides
ATGAGAAACTCTACCTTGGCAATTGCCATTTCAATGGCGTTGTCCGTGCCTGCTATTGCC
AGCACTGTATCTGCACAGGAGGCAAATAATGGCAACGGCTATTTTCAGCTGCAGGTCACC
GAAAACAATGAACAAATCCAAACCGATGCGGTGAATGCAGAAATTGTCAACTTTCCTGAC
AAGAACATGGAGGCCGCAGTCAAGTCCGCGTTAGGCATTGCAGAGGCAGACCCAGTGACG
AGCAGTGATATGCTGATGCTGGACCAGCTGAATGCCGTCGGCAAGCATATCGAGAGTCTG
GTTGGCATGCAGTTTGCCAAAAACCTTGTCTCATTGGATGTGACGGACAATGATATCAGC
GATATTTCCGTGATCAGCACACTGCCACTTACTTCGCTGAAGATAGGTGCCAACCACTTG
AGCGATATCCATCAAATTGGCGCCATATCAACCCTGACCGTACTGGATATCTCCAATAAT
GGCATTGATTCACTGGACGCTATTACCGGGCTGCAGAACCTGAGCAACCTGACCGTCAGT
CATAATCCGATTGATGACCTCTCCCCACTGGGGAAAATGGGCAAGCTCAAACAGCTTGAG
GTAGCATCAACCAAGATCTCCACCCTGGAATTTATGCCTGCAACTCTGGTTGGCTTGAAT
ATTTCGAACAACAAGATTGCGGATTGGTCCGGCATTGCCAACCTGCCCGCCTTGCAGAAG
CTGGATGTGTCAGGGTGTCGCCTCGATGATCTCGAGAAGATAGTGCATGGGCCGCGCTAT
CTGGCCAAACTGACTGCCGATGACAACTACATCAGCAATGCTCGGCCGCTGGCCTATCTC
CATGACAACACCAGTGTGTCACTGAAAAACCAGCACGTGGTGATGGCGGATACGGTGCAG
GGTAAGTGGCTCACAATTGCTCTGCGCACCCCGGAAGATCATGTGCCTGCCATTGTTTGG
GCCACTCCCGGCAGCTATGACGAGACGAACAACCTGCTGGTTTGGGAAGGGGCAGGCCAG
AATTCACTGACCTGGTCGTATGAGAGCAGCAACAAGAAGGTGGTTGCAGATGGCACTGTG
ACTCAGCTGGTATCCAAGCCGTAA
>C12R1
ATGATAATCAATCGCACACTTCCATTAGGAAGTCTAAAAATATTATTGCACTGGCTAGTC
GCCTTATTGATGATTGGACTAACCCTGTTAGGCTATCTGATGGTTAAATTTGAAATGTGG
GATCTCTACTCCTTACATAAATCCATGGGAGTCATAGCATTGCTGATTGTTGTGCCTCGG
ATCATCATCCGACTAGGTAATAGGGGGATTGTGTCAGTTCGACAATATTCTCGTAATGAG
GTATTGGCAGCCAAGATGATTCACTTGGGGTTGCTTGTTTCAACATTAGTTATTCCTGTC
TCTGGCATGCTATATTCTGGGGCTGCTGGTCGTGGAGTGGCCATTTTTGGTCTATCTATT
ATTCCCATGAACCTGGATGGTAATGATCCTGCCAATGTTGTTCCATACAGTGAAGCGCTG
AGAAGTACTGCACATGCAATCCATATCTATATGCCTTATATCATGCTGGCATTTTTATTG
ATTCATATTGTTGGTGCGGTAAAACATCACCTGCTGGATAAAGATGGTACGTTACTGCGG
ATGCTTGGTCGACAATAA
>Nucleotides: 1620..2489 (direct), 870 nucleotides
GTGTTCAAGGCGATGGACTACATCAGCCACCATCTGGATGACAATCCGAGTCTGGATGAG
GTCGCGGCGGCGGCGGCCATCTCCACCTTTCACTTCCACCGCATTTTCAAAACGATGATT
GGCGAAACCATTGCCGGATTTACCCGGCGCCTGCGCATGGAGCGTGCAGCACGTCGCCTG
CTCGCCTTCCCCCAGAGCGACATCACCACCCTGGCGCTGGCCGCCGGGTTCTCCAGCTCC
CAGAATTTCGCCAAGGCCTTTCGTCAGCACTTCGCCATGAGCCCTTCGGAATACCGCCAG
CAGCAAGGGGGAAACTGGAAAAGCAAGATTGGAAACGATCCCCTTCCCTTTGAAACCTAT
GATGACCTGGTCATGCACCCGGTCACCGAACACCCGGGTCTGTTGCAGGGGGCAAGCGTC
AGGCAGATGCCCGCCCGGTACGTGGCGTACATGCGCCGCCTTGGCCCCTATGGCAAGGAG
ACCTGCGAGCAAGCCCACCGGGATTTGCTCGCGCTGTTCGCCTCAGACGAGGCGATGACA
CCGGCGGGTACCCTGAGTCTCTATTGGGATATTCCCGATATTACCGATGAGACCCGCTGC
CGTACTGACGTCTGCATTGAGCTGGGGTCAAAGATCCCCACTGGGCGCCAGTTAACCACC
CAGATCATCGCCGCGGGCCCCTATGCGGTATGTCAGTTTATCGCTCGCGGCGATCAACTG
GTCGCCTGCTGGGAGACGGCATTTCGCTGGGTAGTGGGCCAAGGGCTGAACTGCGACGAT
CGCCCGTGTTACGAGCAATACCACGGGGGCACGGACCCCGACCGGGATCATTACGTGTTT
GATATCTGTATCCCGCTTATCGACCCATAA
>Nucleotides: 2556..4307 (direct), 1752 nucleotides
ATGAATATCAAAACGCTGTTTCTCGCTAGCCTGCTGGTAGCGCTTCCCGCTGCCGCCAAT
GCTCAGTCACAAACCCAGACTCTGATCTTTGGCGGCACCATCTACAGTGGCGATCCGGCG
AACCCTCACCCGGAGGCGGTCGGCATTGAAGGGAAAAAGATCGTGGTGGTCGGCAGCTAT
CAGGAGGTCAGCACCCGCCTCGGCAGCCACGCCAAACGCCTTGACCTGAAAGGAAAGTAC
CTGATGCCGGGGCTCATCGACAGCCATGTTCATGCGGCATTTGCCGGCTTTCAGGGGATG
ACGGTTAACTTTCCCGATGCAATGAATGAGGTTGAGCAGGTGCAGCAATTTCTGACCCGT
AGCAAGGATGATCCCCGCCTGACACTGGGTGATGTGCAGCTATACAGCAATGTTTCCCTC
GACTACTGGCATCAGCTTCCCCTGCTCGATCAGGTGTTCAATGGCTCACAATACCGGCAG
ATCCCGGTGGTACTTGCCGGGTCGGATGCCCACACCGGTTGGGCCAATCAGGCCATGCTG
CGCAAGGCAGGCATTGATGCCGAGTCCCTTGCCGGTCGTTATGCCCCGTTGAAAGGCAAT
TTTGGTCTCACCTCATCCGGCAAGCTGAATGGCTTTGCCTCGGAAGGCGGGTGGGATGCC
ATCCTCAAGGCGCTGCCCTCCGTCAGCGACGAGACGATTGCCAATGCCATCATGACCGCC
GCCAAGCAGCTCAATCAGGTGGGCATTACCGCCTGGATGGACCCTATCAGCAACATTCGC
CCCCTTGCGCCCATCTTCAACGCCGAACCGGATCGCCGCGACACTGGCCTGCTGCCGGCG
TACAGCATGCTCTCCCGGGAAGGCAAGCTGACCGGGCATGTATCCACACTGGCACTGGTG
GGGATCCACTCATCACCCGCCATCATTGATGACGTATTGGCGCTGCAACAGCAGTTTCAA
GATGCCCCGGACGTTAAACTGGTGGGGATAAAAATCCTGCAAGATGGCGTCATCGAGTTG
CCATCCCAGACCGCCAAGTTGAGCGAGCCCTACCTCAACCGTCCCGGTTACAGCGGCAAG
GACGATCTGGACAAGCAGCGTTTCAACGAGCTGATCCGCACCGCGGATGCCCATCAACTG
ATCGCTCATTTTCATGCCATCGGCGATCGGGCCGTCCGAGAATCCCTTGATGCCATCGCC
TATGCCCGGGCCCACAATCAGGATCACCACCTGCTGCACAGCATCACCCACCTGGAGGTG
GTGAGCCCGGCCAGTATTGCCCGCTTCAAACCGCTCAATGTGGCCGCATCGATGCAACTG
CTGTGGGCCGGGAAAAACATAGCGACCACCATGCTGCTGGAAGGGAAAGTGCCCCCGGCC
CTGCTGGCCCGCCTCTATCCGGCAGGCAGCCTGCTGCAAAGCGGCGCCATTATCGCCGGT
GCCAGTGACTGGCCGGTCTCCAGCCCCAACCCTTTCCTCGCCATGTATACCGCGATCACC
CGACAAGGGGAGCTTGGCTTGCTGCCCCCCGCCAGTGAGCAGATCAGCCGTCAGGCTATC
TTGCAGGCCTATACCCTCAACGCCGCAAAGGTGATAGGGCAGGAGAAAGAGATTGGCTCC
ATCAGCGCAGGCAAGAGTGCTGACCTGATCTTGCTGGATCGCAATCTGGAGCAGGTGGCA
AGTGAGCAGATCAAAGAGACCAAGGTGCTCTGGACCATGTTCAAGGGCAAGCTGGTCTAT
CAGGCACCCTAA
>C13R1
ATGGAAGCGATAAATAGAGAGAATATAAAAACGATTCGAAGAGCAATAGACAATAATAAA
CTTGTTATTTTCGTAGGCTCCGCAGTTTCTTATGATTCAAAACTACCAACATGGAAAAAG
CTAATTGATTCCATGAAGGCCGCTCTAGATAAACCTCGAACAGATGATTATTTGAAAATC
GCGGAACACTACCATTTACAGTATGGAAGAAACACATACTACAATAAAATAAATGAATTC
TTCCCAAAGGAAAGCATACCAAACAAGCTACATGACTTGATTATTTCATTAAGGCCTCAG
CATATAGTAACTACTAATTGGGATGACCTTCTAGAAAAAACTATCCATACAAAAAACGAA
CTATATTTTAAAGTCGCTAATGATCATGAGCTTGCATCATCGCCAAGCTCTAAGTTATTA
ATAAAAATGCATGGCGATTTATCCCTTAGAAACATTGTATTTAAGGAATCCGATTACCAT
GCTTATTCTGATAATTTCCCACTGATTGAGAACTTTATAAAAAGTTTATTTTCGACTCAT
GTCGTTTTATTTATAGGATATAGCATTAGTGATTACAACTTAAACCAAATATTAACTTGG
GTTAGAAATAGAACCACTGATGCACCACCAGCATTTACTCTGCTTACTGAAAGCTCTTTG
TCCTTATCTGAAGATAATTACCTTAAAGAAAAAGGAATTTACCCATTATTGAATGACAAT
ACATCTAACACTCTTTCTTATTATGACTTATCTAGAAAAAGCTCTGGAGTCGCGAGAGTA
TTAGAGGAAATTGCAAATCCAAGTACTACAGTAGCTATTTGCGATATTCTATCAGAGGCT
TCTTCATATACTTCTGATTGGAACAATATATACCCAACCAATTTAATAAGACTACTGAGA
GACAAATTGGACTCTACAGAGCTCAATAAAATATATTATGATGCTAGCAATGATTCGATT
GAGTATAAAGTAGATGATGATGTTCACTATTCTAGGTCTGATATACGAGAAATAAGAAAA
AGTATAATAAAGATACTAAAAACAGTATCAGTTTCTGAAGTCAGGCTACATATCGACAGA
AGAAACAGAAAATTCTATAGAATAAGAAACCCACATGAAATTAACTTTATTGATGAGTAT
ACAACCTTCGACTTCATGAAGATAAGTCAGCGAAGCTCATCTATTAACTTCAATCTTAGT
TTAGATGAAACTTATGATTTAGCCTTTGATTACTATTTTCTCAAAAAATTAGAGCTATCA
AGAGATACATTCTCTCACCTTGCTAATTTGTTTTTTTCAAAGTCATATTTTGTTAAATCA
TTGCTTGCCTCATATAATAAAAAACATTTATGCTTTGGTGAAATTCCACTTGAGAGCGTA
ATGTCATTCTATGATATATCTATGGGAGAGCAACTATCTAAAAATGATAATATATCAGAG
ATGATAGATCGTTTCCCTAAGCAGGCTTTATATCAACAAAAAGCACTACTTAATGGTTTG
GACGCAAATAACTCCTTTATATTGGAAAGATTTAAAACAATCTCTCATAAGAGTAGAGAG
TTAGACGATGAAATACATCAGATTAATAATGGCAGTATGATTTTCAGCAATAAATACATT
GCTCTATATAACTACTCGTATTGCACCGTACTATTTGTCATCAAGAACAAATTATCAATT
CTGTACTCATCAGACTTTAAATACATAGCAAGAACCACTTTTGAATTCATATCCAAACGG
ATGGTTCTAGATAATAGAACATTTGTCGATAAGTTTTTATCCTATGCAGCTATTATTTCA
TTTAACAGAAATGAACTATCAGACTTCTTATCATCCTTATTGAAGGATAAACAATCATTA
GATGCAGATAATGATACTACTGATTATCTACTGACAATATTAAAAAATTGTATACATGCA
ATAAAAATAAGTGATAATAGCTCGATAATTGATTACTCCATCAGGGTGTGGCACAATACT
CTTGCTCTGTTATCCTTTATTTCTCATGAAAATGACATGATGTCAAAAATAACATCTATA
TTATCTGAAATATTTGAGACCACAAGATGGACAGAGCTAACGGATTCAACAAATAAGTTT
CTTGTCTTTCAAATCAATAAATATGAATTTAACTTCACACCTGAAACTCTGGAAGCAATC
CTTAACAAGCAAATAGATAAGCTTTCCAATTTAGACTGGCATCCACTAAGAGAAGACGGC
TTACTTTTTTCCAATCTCCTTTATATTTTGAATGAAAAAAATCAAGTTAATGAAATTATT
AGCAAGAATAAAAAGTTATACGCATTTATTAATAACATTATGACGTATGACATTTTCTCT
CGACTAGCAATTATTGAAAGATTTGTTTTTTCTATTTACACTCTATCATCAGGTCAACTT
CATGAAAATGTAGCTAACCTGTTGAAGACCACTTATATTGAGCTTAAAGGCATGACCATT
GATGAAAAAACAATAACCTATGGGCTTAATCTTATTCTTGCAAAAGTTCATGACTACGAT
GAACTTGATTATATTATGGAACAGTTAAAAACCCTTGCTCAAATTAATATAAATAAAGGG
AGTTTTAGCACTCATTACTCTTTCATTAAAAAGCAATTATCAAGCATTGAAATGGAACAC
TTAAATAAATACAGAGATATCGTTGAGATGGTAAATAAACTTAGCGATCAAATTGAAAGT
GACCCCTTTCTATCCAGAAAAAAAACAACCACAGAATAA
>C13R2
ATGCAGGGTAACAAACCGCTGACTACCAAAGCAATTGAGGCAATGAGGTATGGGGACCCT
GAAAAATGTGACGCTGGGGAGTCACGTGGATTGAGAGTCCGATGTGGGAAATTCGGTAAA
AAGACATTCTTCTATAGATTCAGTCCTGTTGATGCTCCCAGAACCCAAAAAAATGCACCT
ATAGGTGTCTTTCCAGAGGTATCACTGTCTGAGGCCCGAGTCAGACTTGCCGAGTTGAAG
GCGGTGAGAGCTCGTGGGATTTGTCCGAGAATGTATGCGCTTGAGAAAATTGCCAAAGCA
AAGGCTCCACTAGGAACAGAGGAGCATGCAAAGCCTGCAAGCATGTTCACTATTGGTGAG
ATGGTTGAGTTATATCTTTCAGGCAGAATTGAGGATCGGTGTACCGCTTCAGGCGAGGTA
ATTGCAGGGGCAAGGAAAAAGAAAGGGCAGTTAGAATTAAGGAGAATGTTGTACAGTGAT
GTTGTTAAGATTTTAGGAGATCTTCCCGTTGAAGATGTTAATAGCAAAGACATTGTGAAG
TTAATTCATGGGATCATTGACCGTGGTGCTAGTGTTCAAGCTGGTGCTGTACTAAGAGAA
CTGAGCTTAAGTTATGATTATGCTATTGGGGTTGGGAAGTTAGCGGAGGATTTCGTAAAC
CCTGCATTTTTAGCTAAGAGAGTCATCAAACTTGCAAATGTGAAAATAACCTCAAAGAAA
CGCTCTAGGGTTCTAGACGATCATGAACTTAAGAGGTTCTTAGAATGGTTACCCAGTTCT
GGATTTTCAGATACCCAAAAAAATATTCTTAGAATGGCCTTGTGGACAGGATGCAGGACT
GGTGAGTTGTGTCAGGCTCTCTGGGTAGATATAGATTTTAAAAAGAATATCTTTCATATT
AAAGACTCCAAAAATGGTGCGTCGCGTTATGTGCAGCTATGCAGCCAAGCTGTGGCATTT
TTAAAAGTGTTAAAGCTAAATAATAATCAGTGTGTGTTCCCTTCATTACTAACAAAGAAG
CCAATTTTACAAAAATCACTAAGTGAAACAGCTTGGAGACTTCGAACCGAAGGCAGAATG
ATCGATATTCCAGATTGGACTGCTCACGATCTAAGACGTACGGTTAGGACTGGATTAGCA
AAGATTAGGTGCCCATCTGAAATAGCTGAAGCAGTTTTGGGGCATTCACCTAAAGGAATG
GTTGGAACTTATAATCTCCATGGATACGATTTGGAATGTCGTGAGTGGCTTCAAAAATGG
GCTGACTATTTAGATGAATTGAACGGAAGTTAG
>Nucleotides: 1609..2376 (reverse), 768 nucleotides
ATGCGAAACGAAAGCTATGTTAACGAGCACTGGGATGAACTCAGCCATAGAGTAGAGTGG
AAAGAACTTATGTTTAGAATAAATGCATTAAGGAGGTCAACTCATATTGAGGCAAAGCAA
CTAATGGCCAAACTTCTCTGTTGCTCCCCTGAAGAACGCTGTGGTAGCTTAGCATGCCCA
CTATGTATTGAAATTGATAGACAAGAGTTTACATCAAGCGTTGTTGAACTATTTTCAAAA
TACAAAAACAAGTCCTTTCTTACTTACATACCATACACAGTCATATCTCCTGATAAAAAC
TTATACGATTTAGAGTTAAATTTTATCAAGGATAAGTTTCGCTGCTATCTGAAAAACTCT
AAAATAACCTCACCTGCTGTAGGTTGTGTAGAGGTTGACTACGACGTCAATACCAATACA
TGGATTCCTCATATCCATGTAATCATCGGTCTAATTCCACCCAAAAACTTTACACATATG
CGGATAGCAATCAATAAAAAACACATACCAGCTAGAGTTGAAGCTACAGCTAGACCTTTA
GTACGGAAACATATATATAATCTAGAAAACTTGTGCGACTATGTTTACAAGTTCATGTGG
CAACGTAAGCCAGAAACAAAAAACCGGAGTGTCAAGATAAATAAAACGAGAATACCATTT
GAACTATTTGTCGAACACCTCATATACATCGATAAGCTCTGTATGCGGAATTTAGAGTTT
CGCTATGGAGTGCAAAGAAGTAAAAATGGTCTAAAAATAATTCCTTAG
>Nucleotides: 2393..2581 (reverse), 189 nucleotides
ATGCTCTCAGACAAAATCATGCGCATTAAAGAAGTTAGTATTGTGTGTGGCATATCCATT
CCGACTATATATCGCAAGATAAAAGCTGGCACATTCCCCTCTGGCCGTAGGCTTAGCAGC
AAGACTACCGGATGGCTCTCTTCCGAGATCGAAGAATGGATGCGCTCATTACCTAAAGCC
AACATTTAA
>Nucleotides: 2935..3543 (direct), 609 nucleotides
ATGAAAAAAATAAAATCATATGCGAAAACCACTGGTGAAATAGCTGATGAATTAGACGCT
CCTTTTTTTGATGATGCTCTCTTAATCGAATCTCCAGGATCTATTGAGCGGTATGCTGTC
GCTTTAAGAAAACAGGAATCAGTGAAAAAAGTAGCTGAGTCAGGAATGAAAACAATCAAG
TTTAATGTTGACTCGGCACTTTATGAACGCTTGAAAGAAATTTATGATAGAGCGGGGTTT
AAATATATTGAACGAGGGGGCAGTAATAGCTTTAAAACAGCCGAATTATCAGCAGCATTG
TCATACTTTTTATTAATTAACTCCGATGATTTATGCTTTGGTACATTGTTTGGCTATAAA
TCATATTTGTATAGCATGCATTCAATAATTCAGTTTAGAAAAAACGAAATTGCGGAAGGG
AATGTATCGGTATGTAAGTTTTTAAACAAGAGGAAATATAAGTTTTTTACTAAGCGTACA
TATAAAACCCAGCAGGGTGATAAATGGGATGAAGATAATATTAAAATTTTTTTTGAAAGT
TCAGGTGTGGTAGATGTTATATCAACGCTGGTTCCAGTAAAAAAATCAAGCCGTCGAGAT
ATGAAATAA
>Nucleotides: 3607..4662 (reverse), 1056 nucleotides
ATGAGAGAGCTAGACACAATCACATCAGTCTCTGGTGGCTCAATTACTGCTGCTTGGTTA
ATGCTAAATTGGAGTAAATTTAATTTCAAGAGAAATACCAATAACCCTGATCTTTTCAGT
GCTGACAACTTTCATGACATTATCACAGAGCCATTGATTGAGTTTTGTTCAAGAAACATC
ATTGGTCACAAGGAAATCCTTCTTTCAAAGCTATTCCCATTTTATAGCGCAGTCAATTCA
GTCAAATCAAAGTATAGTAAACACTTGTTTGGCGATGTGCTATTGAGAGATATTGAATTA
CGCAATGGGACTCCTGATTTTATTTTTTATGGTACAAATCTAGATACAGGTAGTAGTGTT
AGAATCCATAAGGACTTTGTTCGTGATTATAATATTGGAGTTGCGTATGGGCATGCTTTA
TCATTAGCGCAAGCAATTTCAATATCCAGTGGATTTCCTCCCTTCCTCTCTCCCATAATC
ATTGATTCATCTGACTGGCATTGGAAGTCTAGTGGTTATGAAAAACTTCCTGAAGAAGTA
GTTAATAGACTCCGCCAACGTTTAATCCTATGCGATGGAGGTCTTTACGATAACTTGGGA
TTAGAAGCGCTATGGAAGACTGGTGGTGATCAAGAGTTTGATACCATTTTCTGCTGTGAT
GCAGGAGCACCAATGCCTATGCCATGGATGCATGAAGACCAGAAATATTATTCTTGGTAC
AAGCAGTTTAATAGAATGACTGACATCATGATCAATCAGCAGAGAGCATTGCGAAAAAGA
ACTCTATTGAACAATTTGATTAGTGGTATATATAATGGTGGCTATTGGGGAATTGACATT
CGTCTAACTGATTCAGATCGAGAGCACTTTCTCTTAGAAAAAATCTTTAGCAAGGAATAC
AGTCACATTAAGTCTCTTGGAACTCAATTGAGCAAATTCTCTGAATCTGATACAAGAAAG
CTAGTTAACTTAGGATATTGCCACACGGACCTTGTGTTACGCCAACGATTTGATAAAGGT
CTTCCCACACCGACTGAAATACCATTTCCTTCTTGA
>Nucleotides: 4754..6970 (reverse), 2217 nucleotides
ATGTACTACGATGTAGATCAAGACGCGAAAATCATCAATGACAAGACAGGGCTTCCGGGC
CCTGTCAAATCAATGGTCGAGGCGGTAAATAAATCCACCCATTGTGAGATCGATAAAGTT
GCCAAAAGCAATGGCGTTTTTATCGTTGTGATTGACATTTATTGTGATGATATACCTTCA
AGGAATAGTGCTGGTATAGATTATCATGAAAAAATTGCAATGCTTTTTAATGAGAGTTCA
GGAATTCCTGAAACTCTAGCCATGCGAAAGGCATTCCCTAGGCTCATACATCAAAATGGA
CACTATGAAGGCACACCAAGGCCACTGTGCCTATATGATGCTGACCTAAAAGAACTTGAG
TTCACTTGGACTCCAGAACAACATCTAGACCGATTAAAGTGGTGGTTAGTCGAATCGGCA
AATGGCACTCTTCATCATCCAACTCAATCACTTGAGCCACTTTTCTTCACCCCATCAGCT
ACACTTCTGCTCTCATCCGAGTTAGATAATGCCAGTGCTAATATAAAAGAAACTCTTAGC
GCATCATTAATATTTAAAGATGATAAGCGTTATGTTGTTTATATGACTTCAAAGCACGAT
GACTCAGCGATTAAAGCGGATGTCATCCACCTAGTAGAACCCCCTGTTTTGCATGGAGTT
ATCTATTCACCACCCAGGACTCTCAATGAACTTGTTTCAATGATGGAGAATCTATCAAAT
GGCTTTCTTGATAGATTGAGAAACCATCTGCTAGCGGCATTCAAATCTGAACGTAGCTCA
CAAGCCTATGATTTAACGATCATTCTCATTAGTTTCAAGTTGTGCAGGGATAAAGGCTTA
GCAGAAGAGAAAGTGCAGAATATAGCTTTCGGATGTGCGATCTCTATGAGGGACTTATTT
ATTAAGCTCGAGATTGTGAATCATACACAGCATTCCCTGCATCCCAACACATCAATTAAT
GGGACGTTAAACCCGTTAAAAAATTCCATGCCACGGATTGATATTGAACCCATGGAGGTT
CAAATTGAAACTACAGCCTACATCCGTCGCATGCAATCAGGAATACCAAACAATTGTCAT
AATGGTCTACTCATTGGAGCGGGTTCTCTTGGCGGCTCCTTACTTGACATTTGGACTAAA
CAAGGTTGGGGCGATTGGACAGTCATTGATGATGATATACTAAAGCCTCACAACACAACC
CGTTACCCTAATGTTTTGCACAAATGCAACTACAAAGTTGTATCTATATCATCAACACTT
AACCATTTATATAACAGCAAAATAAAACCAATTATCGGCAAAGGGGATAACCTTGCTGAT
GACTCAATTAAAAAAACTCAATTGAACGCATCATTTGTTATAGATGCGACGGCGTCACTA
TACTACCCTCGTTTTGCTTCGAATGAAAACTTTCTCAAGCGACACATATCAGCGTTCTTC
AATCCAAACGGTGATGATGCCATTTTGCTTGCAGAGAGTAGCAACCGAAAAATAAGATTG
CAGCATCTAGAAGCCCAATACTACAGGGCTATTATCAATGAAGATAAGTTATCTGGTCAT
CTTGTAACAACGCTTGATAGTTTTAGCACTGGTACATCCTGTAGAGATAAATCATTTGTA
ATGTCTTTCAGCCATACACAATCTTTATCTTGCTTATTGGCGGATCAGATCAGATTTGCT
ATAGAGCAAAGTAGTGCCCAGATAAAAATATGGCGAAACGACTTCAATAGTGGAAGCAGA
GTAAGTATTACTATAGAGGCGAAGAAACCTTTACGTAATAAATTCCACACAAACAATACT
CTTGATGTTATATGGGACGAAGGCATAGAAGAGAAAGTGAAGCGCCTCAGAAGCCAAGCC
CTTCCAAACGAAACTGGAGGTATATTGGTTGGCTATTATGATTTTGTTTATAAAAAGGTA
ATGATTGTTGATGCCCTCCCCCCTCCGAGCGACAGCATCTCAACTCCATCTTCATTTGTT
AGAGGAGAAAATGGTGTTGCAGAGTGTCTTGCCTATATCAATAAGCAGACTCGCGATGTT
GTGAAGTATATTGGTGAATGGCATAGCCATCCACAAGGTTGTTCAGCATCAATGAGCGCA
CAGGACAAAACTCAACTTAAACAACTCTCCGAAAGGCAGTCTATTATTGGCTATCCTGCA
TACCAGATGATTGTCGCGGAAAATGAGATAAAAGTTTATGAGCAACTCGCAGACTAA
>Nucleotides: 6980..8140 (reverse), 1161 nucleotides
ATGCCAACAGTAACCTTCTACCCCGTGGGCAACGGTGATACCAGCCTGATTAAGCTGGAT
AACAACAAAATGATCCTGATGGACTACTACCAGAAGGATAATGCCCAAGACACGAGCACC
CCCGAATGCGATATCGCAACAGAGCTCAGAAAAGAACTACGTGAAGCCAAAAAGAGCTCT
TTTGATGTTGTCGCATTCACTCATGCCGATGACGACCACATCAGAGGTAGCACTGAGTTC
TTCTACCTTAAGCATGAGAAGCAATATCAAAGTGATGATCGGGTGGTTATAGACGAGCTG
TGGGTACCAGCTGCAATGCTGCTCGAATCCGCGGGTAAGGATGAACAAAACAAAGAGCAT
GTGACTTGGCGTGATGAAGCTCGCTACAGACTAAAAAACAAACAAGGCATCAAGGTTTTC
TCCAAGCCTGATGAGCTTGTAAACCTGATTGAGAAGAAATGGGGAATGAACATTGATGAG
TTCGATGATTTCATCCTAGATGCAGGAAGCATTGTTGATACTTTCTCGCTAAACAGAGAC
GGGGTTGAGTTTTTTGTACACTCACCATTTGTATGGAACTGTGAAGAGTCAGGTAAGAAA
GTTAAACAAGTCCGCAACCAAGCTGCTCTAGTTTTTAATGTGCGCTTTAACGTTGGCGGT
GAGGAATTCAATTATCTTGCTGTAGGTGATTCTGAGGCTCATGTCATGGAGTCTATCTAT
AATCTGTCTGAAAAACATGGAAACAAAGATCGCCTTAAATGGGATCTCTTCAATATACCA
CACCATTGCAGTTATCTCGCTCTTGCTGAAGTTGGAGATAAAGGTGAAAAAGAAACGATA
CCATTAGATAAGGTAAAAGATCTTTTGCTCATGGGACAAAAAGATGCCTACATAATCTGC
TCCAGCCAAGCGTTTGACAGTGACACCAAAGAGGCAGAGTCTCGAAGTCAACCTCCACAT
ATTCAAGCTAAACGATGCTACGAACGCTATCTGAAACAAGTAGGTGGTCGACGCTTCATT
GTGACAGGTGAAAATGAAGGAACTAAAAGACCAAAGCCGATCACCATCATATTTAAACAA
GATGGCGCTAGTATTAATACAGTAACAAAAGTAGCAGGTGCAGCAGCTGTTCTTGCATCA
CAACCCGTAAGAGCAGGTTAA
>C13R3
GTGCAGTCTGGTATAGAAAGTGAAATCTACAGGTCTATCAGGGATATCGCGCGGGTCACA
CCAGACCTGAGGGTAGAGGATCGGGAGGGGATGTGCGGTGCCATCATCACCCTATGCGAT
CTGGGTGAGCAGCTGATCCAGCATAAAGAGACCAATAAAAAAGAGTCGTGA
>Nucleotides: 379..732 (direct), 354 nucleotides
ATGAAGAGAAAGAAAAATGCCGCTCGGGCCTATGTGATTCGAGCAAAAGGCACTACCAGA
TCCATTTTGAAACGCCATGGTCTGACGAACACGGCTACAGGCAAGATCATCGATGTGGCC
CCTGCGACAGTTGGCCGCTGGCTTGATGGTCGGCATCGTGCATTTTTCGATCTGGAGCAC
GCCGTTGCCATCTGCATCTATCTCGGGATCCCGGTGTCTCACATGTTGCCCCCCAGTGAT
TGGCTGATAGGAAACCACCAGAGCCAGCAGCGGGATCAACTGCTGGCCCTGAGCAAAGAC
GAGATCGAATGGCTGCTCGCCGTTCGGGCCGGTGCCATGGCCTGTTATCGGTGA
>Nucleotides: 1056..1880 (reverse), 825 nucleotides
ATGATTGAAATAGTAAGTGATATACAAAAAACCATAGAGAATAGAATTAAAAACCCATTA
TTGATTGCATTTTTTATTTCTTGGGTAGCTGTACACGCTAAAGAAATTCTGTACTTTCTC
TATTCAAGCAATGAGCAAAAACTGATATTACTACATAATTACAAGTTTGCATTATTGTGT
GATTTTGCTTTACCTGCTGCATTTACAATAGGATATGTAATAATTCTTCCATTGATAAAC
ATTGCTTATCTTAAAAAGATTAAGGGGCCTTTGGATGAAAGATTACTTAATGTGGATGCT
TTAAATAAAGCGAATGAATCAAGAGTAACACGAAGGATTAACAGATCTGCTGTTATTGCG
TCAAATGAATATGTTAATAAAGTTTTTTCATTGAAGCTAGAAAGATGGAGCAATGAAAGA
GAAGAGCTTAATAAAAAAAATCTAGAAAATACGGATAGAATATTAACTTTAGAAAAACAG
ATCAATGATCTAAAGGATAAAAATAATAAACTAGCTAGTTTGAACTCAGAGAGAAATTCA
ATAATAAGTCATTACCAAAATACTTTGGCAAGTCAGATATCATCGTTATCCTATTCATTA
AATACAGATTTTCTCCTTAAGGATAAAAATAAAGGAAATCCAAAAGCGTTCTGTTTGGGT
GTTGTCAGACAATATATAAACAGCATCGCTGGCTCTTACTTGCAGCTAAATAAAAAGCCG
CTTATTGTAAGTGATGAAAATTGGGTTGAGCCTATTAACGGTGAGCTGCTTTTTCATTTT
GAAAGGTCGGTGGAAGAATTAAATAAACTAATTGACACTATTTGA
>Nucleotides: 2117..2449 (reverse), 333 nucleotides
ATGAATGACGCCACCAAGCGCAAGCAGGCCCAGCGGGCCAGACGGGCGGCTCTCGGTATC
AAGCGGGTGGAGGTGGCGCTCTCAGAACGAGAGCGCCAGCAGCTGGACCACCTGCGCATC
GCCAGGGCTGGCAGCGGTGAACCCTACTCCACAGATGAGTACATCAGCACCCTGATCCGG
CGAGACTGGGAGAAGTGGCTGGAGCAGGAGGCCGAGCTGAAAAAGCAGACCTGCCAGCAC
TGCGACTGTGATCTGCCAAAGGGGTGCGGCGGCACATTCAAGGGCCAATCATCATGCTGG
CACACCCTAGGCAACAAGGAACTAGCGCTGTAA
>Nucleotides: 2567..2785 (reverse), 219 nucleotides
ATGAGAGATCCCCACAAAAATCCGGTACCGGGTGACGTAATCACCAGATTCGGCTCCACC
AGGGAAGTGACGGCCACCAAGCAAAACGCACGCGGCACCATCACCCATGTGGTGTACCGC
CATCCGGCGGTTGACCTACCAGAGACCGAGGCCACCATCGCCAGCTGGCGGGCGTGGGCC
AAGCTGGATGCCATGGTGGTAAGGGAGGGCGCAGCGTGA
>C13R4
ATGAACTACCGCCTGATATCAGACATGGAGCGAGACCTGAGTTGGTGGTGGGAAGACTTG
CGCGATGCCAGTGCGCGCCTGCGCAGGTATCAACGCCATCTGATCGAGTGCCGCCAGCTA
TCGCCTCGACCACGGGCCACCATCGCGCTGACCCTTCGCCAGTGCGCCGCAACTCGCCGG
ATGTGTGCCCACACTGCCCTCGTTATCAAGGCCCGCCGTTGCGGCCTGAGTTCGCTGTTA
GGTTCCGCTGCACAATGA
>Nucleotides: 422..958 (reverse), 537 nucleotides
ATGAGCAGCACCACCGGAAACACCATCGAGCGTGAACTCTATCCGACCCCAGAAAGTGCA
GTGACTGCGCTGATGAGCTGCATTAACTTCCGCCATGACGACATCTTTATGGAGCCGTGC
CGCGCAGAAGGGAACATCTATAACCCTGTACCACTTCCTGCTGAACAGAAGGAGTGGGCG
GAAATCAGCCAAGGCCGTGACTATTTGGAATGGGATTTTGGCCGCAAGTTTGACGTCATC
ATCACCAACCCACCGTTCTCGCTGACAGAGGAGTTTCTGAAAAAGAGCCTGTCTGAGCTA
GCGCCTGACGGCACCTTGATTTACCTGCAACGGGTGAACTTCCTGGGCAGCAAGAAGCGG
GTGCCGTTCTGGGCTGAGATTGGCTTTCCGAACAAAACCCCGATCCTGGTGCCGCGCCCA
CGCTTTGTGAATGGCGGGTCTGACTCCTGCGAATACAGCTGGTTTATCTGGGACAAGGGG
AACCGTGTTGCCCTGCCAGATGGTCTGAGCCACCTCATAGCAGTGGAGGCCGCATGA
>Nucleotides: 955..1371 (reverse), 417 nucleotides
ATGACACGTGAAGAGATAAGCAGACTGCTGGCGCTGGAGCCGATGGTTAGCACCCCTGAT
TTGCTGGATGCACTGTGGAGAGCGGCAGATGCGCTAGTCGAGGAAGGAGCGCAGATCGAA
GGAGACGGGTACTTAATCTTGGAGGGGATCGACAGCATCAAGGGAATGTGGCGTGACCTG
CAGGAATATGCAGCCGGGGAGGAGGTAGACCTCATCTCGCGCATCACGGTATTTCTCGAC
TCGGGCGAGGTGGCCTGTTGGTTTGCCGAAATGTCATCTGATGGTGGGGGTCGCAGCAGT
CTGTATAGGGAGGCTGCCATGATCCTGCTGGCGCTGCATGGTCTGATGGCTCTGGCCGCC
GAAGCGCAAGCCGAAGCTGTCTATGCAGACCGCGAAGATAAGGAGTGTCTGGCATGA
>Nucleotides: 1368..1577 (reverse), 210 nucleotides
ATGAGCATCGATGCAATCCACATCGCCAAACGCGCCGAACAGGCCGTGCTGCCGCTGCTG
ACTGAGCTGCTGGCCAGTGGCGAGCAGGAAAACCGGATCGCCCTGGGCGATCTCTACTCG
GGGGATGAGTACATCCAGGTGCAGCTGGTCGTGACCAGCCGCCCTGCAGATCTGCTCGAT
GACGACTCAGTGATGGGGGACGAAGCATGA
>Nucleotides: 1574..1765 (reverse), 192 nucleotides
ATGAAAAAGCTGTTTCACCCCATCACTCAGCAAGCGGCATTGGCCGATTTGGCCGAGCTG
CCGCATCGCATCAAGGCAAACACCTACAGCACCCGCCGCGGCCCTGAGGGCCGCAATCTG
CGAGACCAGGCCCGCCGCCAGCTGCGCTGGCTAAAGGTGTTTCGCTCAATGAAAGGGAGG
GCAAGCGCATGA
>C13R5
ATGTCAAAGATTGAGGTTCAGATCGATACACCATTCAAAACGGTAGCGAAATTCAGCGCT
GATACCGGCATCCCTGTTGGTCAGGTCAGAAAAATGATCGGCAAAGGTGATTTGGAAATC
ATGCCAAAGGAGCTTCCAAACGAACGTGTGCTGATCAACATGGTGGCAGCGTGCAAGCGC
GCAGCTGAAGCCGCATACCTATCTGCAATCTCCTGA
>Nucleotides: 627..1340 (direct), 714 nucleotides
ATGAATGGATTTGGCATACAGGAGATTGCATTCAATCAGTCTGACTTTGTGACACGGCTT
GAAAAGGTGATTGGCAATGAACCATTGCGAGCCTTTGCTCGCAGAGCTGATATGACAGAT
GGTGGATTGCGACGTTATCTCTATGAAGGAACTATTCCTCCTGTCGATCGCGCACTAAAG
CTTGCACAAGCCGGAGGCGTCAGTTTTGAGTGGCTGGTTTTCGGTACTGGTGAGCAAGCT
AAGTCTCATCAGGTCGCCAGCCATGACCTGATCGCAGATCAAGCCGCGGCCTATCAATCC
GGCGAGTTCACAACCATCCCTGCCTATCAGGTGTTTGCGAGTGCAGGCCATGGCGCCACT
ATCACCGATGAACCACTGGCCGAGCCGATGGCATTCCGTTCTGACTGGCTGCGCCGTGAA
GGGTTTGACCCGGCCAAGATGGCGGTTATCCGCGCTAAAGGTGACTCGATGGAACCGACC
ATCAATGACGGTGATGTGATTCTGATCCGCCTGAAGAACGGCGAGCCTCCGCGTGATGGT
CTCTATGTGCTGCGCCTATCTGATGGCCTTTTCGTCAAGCGCCTGCAATTCGATCTCGGC
GGTGTACGCATCATCTCTGACAACCCGCTGTATAAATCCCGTGACCTGAGCAAGGAAGAA
CTGGCCGAGCTGGATCTGGTTGGTCGTGTGGTCTGGGCTGGCAAAAAGTTTTAA
>Nucleotides: 1350..2201 (direct), 852 nucleotides
ATGCTTTCGTTGATGGCTGCCTTGGCGGCCCTTTTGTGTTTGTTGCTGGCGGTGGCCGGC
TTGTTTAAACCTGCATTACTCGGCCAGGCACGCCGCCTGAATGCGTTTTTTATCGGCCTC
TATGGAGCCCTTGGGTTCTTGATTCTCGGCATGGTATCGGATGGTCAGATCGAGCTGTCT
GGCGGACTGGTGCTGTTTTCCTTGCTGGCGGCTGCTCATTGCATCCTGCTGTTCATCAGC
CATTCGCGGGCCATGCTCAAGATGAGCAATGAGGAACGGGCGCAGATTCGACCAGGTAAA
GCCGCTGGCGGAGTGGTGCTATTGTTCCTTGCTGCTGGCGCCGGCGCGTGGCTGTCCCGT
CCAGCTCCGCTTGATACTCCTATGCCGCCGGCAGAGAGCGCGAATAAACAGATAGAGCAA
CAACCATCCGTGCAGCGCCCCGCCACGGCACTGCGGGCACTTTCCCTCGCTGAGCAGTGC
CGACTTGAGCAGGATATCTATCAGCAGATGAACAAGGTCACTGACGGGGTGATGGCTCGC
TTTGGCGGCCTGCTCGATGGCCAGCAGATCGACTATCACCGGATAGCCGAATATCGGGTT
AGCACTGTCAATCCGGCGATAGATGCGGCCCGTTCTTCTATGAATGAATTCCGCACCAGC
CATATAGATGATGATGTGGTAATCCGACAAGCGGCTGATCTTGTGTTTCGCACCTATTCG
TTTGTAGGCCAGCTCTATACCTTCTCCAGAAATGGCGATGCCAGTGCGCTGAAGTCTGCG
CGCGACCAGCTGGCACGTGCCATTGCATCCCACAAGCAAGCCCGGGCGGTGTGCGGTCAT
GTCGGTTCGTAA
>C13R6
ATGAGTATTGAATCTATCGAAACTGAACTACTCAATGAACTGAGGGCAATAGATAATTAC
CTCAACAAAGATAGAGTAATATATAACGAAGTGCGTGGAGCCCTAAATATAATACAAAAC
AAAAGCAAGCCCCATTACCATAAAATAAAACACAAGCTATTTATGGACTTCAGAATGATT
GATGACCACCAAATAGATGACCCGCAACTTGATTTTCATCTGGATAGAGCTTATAAACTT
GCAGCAATTTTAGAACATGCAGTCATTTAA
>Nucleotides: 994..1389 (reverse), 396 nucleotides
ATGAAAACATGGCAAACTCAAATTGGCGGATGGGGAAGTATTGTTTGGTTAGCATCCTTT
CAGTTTATGGAGTACGCAAATAAACATGGCTATCATGAAGTGAGTAACGGTATCTTTGGT
TATACTCTTGGTTTTGTTACTGCTTTCGCCGGTTATCTGTTTTGGGAGGTAATTCATGGC
CGTTGGAAATCCATTCTTGGTGAGGATAGAGGATTTATGAGAATCGTATCAGCCATGCCT
CTCCTTGGGCTGTGTATTTTAGGCGCATTAGGTTTTATTAATGCAATATTTAATTCAATG
CCATGGTTTTACAATATAAGTTTTGCGGTTGCTGGTATTGTAGTCACTCAAGGTTTGGTA
CCAATTATTAATCACATTGATGGGACTGCTTCCTAA
>Nucleotides: 1557..2471 (reverse), 915 nucleotides
TTGGGATTAGCTTGGCGTTTCTTTGTCAGTGGAACAACTATTCGCTGTGACTATGGCGCA
GCACCAGTAATTCAAACCAATGAGCATCACTATGGAAAAAGTGATATCCGGCCATCGCCT
TGGCTTGAAAGAGATATAAAACTGATTGAAGATGCTGCTAAAATTGGCTTTTTTCACTAC
GGACCACGATTGTGGATGGTTGGCGAGATTGAACCGCTTAAGGAGCTGCAAATAAATGGC
AGCCGAGCGAGAGTTATTCAGCGTGTAATCAAGGAGTATCCTGAGAGATTGATGCCTAGT
GGTATGAAGTTTTATCGACTCAGAATTAATCCTAAGAACCCTGCTAATCATACAGAGTAT
GACAGTCCTCCTATTGAGTTTGCGGGAAATGGACGTTTAGACTCTGTTGATTTATCAGTT
ATGTACGGTTCCCAGGATATTGATGTTTGCATACATGAATGCCGGGCTTCCACAGAGGAT
GAAATATATGTCGCAACGTTTGAAACCACTAGAGATCTACACCTTTTAGATCTGACTCAT
GTTTTAGAGGAGGATGTGACGGAGTTCGAGAGCTTAGATATGGCTATACATATGTTGTTT
CTTGCCAAGTCTCACTCTTATGAAATATCCAGAGATATAGCTAAGGCAGCACAGAACGCT
GGTTTTGATGGGGTTGTTTACCCTTCATTTTTCAGCCTAATTAGAACAGGTGGCCACCCA
TTTGAAACGAGCTATGGTCTATCCTTACGACGTTACCACCCAGAGCGAGAAAAATATGCG
AATGCTTTCACTGTAAAAAATTTTGCACTGTTTGGGTATCCCTTACAGTCCGGCTTGGTG
AAAGTAAAATCTATCAATCGGCTTATAATTACCCAAGTCGGATATCAAGGACATTTTGGC
CCAATAGAGTATTAA
>Nucleotides: 2462..2614 (reverse), 153 nucleotides
ATGATAATTGTATATTACTTTGTTCAGATTGTTTTGAGGATGAAGGGCTTAGTGTTGATT
CATACAAAATTGGCCTTGAGTCATCAGAAGAATGCCCACAATGAAAAAGTAACAGCGGCA
AAAAACTTACTAAAGAGCTTATCTTGGGATTAG
>C13R7
ATGTCTTTAAGTCTTTTTGCTCTGACAAACGACCCAGCTCGTCGGATAGTTAAGTTTGAA
TTATCACACCCAGTTCAAATAGAGCTTACTGATTATATTAAAAGTCAGGAGGAAACTTTT
GATGAGGTTGTAGATGAATTTGAGTTTGACGGGAAGTACAAGCCGGATGTCGGGGAGATT
TTATATATCAATAATTACGATGACATTGATGGTCTTGCACAAGCTATCGAAACCCCCTTG
GGAGTGGAACCAGTAGATCCGAGTGAAGACTTTTTCCTTATCATAAAAGCGCTGTTTACT
GGTTACCAAAAACCAAATGGTTCTGTAAAGATATTGCTTCAGAATTTTGATAGAAGAAAA
ATCATTTCAACTAATGGTCTTTCTATTTTTCATGCAAATAATGTTTATAAGAAAATAGAA
GGAATTGGGCTCACTGTCGATCATAAACTTACTGCAACGCTGGAGGATGGTAAATTAAAG
TTTTACAGCTTTCATTCGACGCGACAAATGTTCGATCTTAGTGAGTATTACAAAGAAGCT
ACGGATGCTGATGTAGTTGAATTTCTTCAAATTGACGTAATGCAGTCTGTGGACTCCGAC
GAGTTTATAGCCCTCGCGGACTCATGGGTGAGAAGAAAGATATCCTTAGTTCAACAAAGT
GGAATTCTACAAAATGTTCCACTTCATGAAATAAAAGCAGTTGCTACCGAGTTTGGAATA
CCATTAACTACTGTCGATGAAAATGGCACTGAAGTAATATGTGTCCCTGATAATAAGTCG
GATCTTAAAAAACTTCTCAGATTCCTTGATGAAGACTATTACAAATCACCACTATCAAAA
ACCCACTTTGTCACTAGCTCCAAGCGAGTCGTGAAGGCGCAAGCCTAG
>Nucleotides: 1237..1617 (reverse), 381 nucleotides
ATGGCTGGAATATTGTTACCCTTTCTAATATTAGAGCTAGTCAAAAAAGAGGCTCAAAGA
GAGAGTTTTTCTGCAAAAAAAGTGGAGTCGGCGGATTATTACCTATTGGTATTTCTAGCC
AGTTATGCATCCCCAGTAGTCATGAAAATCGCTGAAATTAATTTTTTTATGGCTGTTATG
ACGATCAGCCTTATATTCGTTGTTGCATGGTTTGTTTCTAATATTCCGTCACATCCAATT
CTTTATCTGTTCAAATTTAGGTTCTATAAAATAGAGTCGAATGATGGAATGGTTTACACA
TTGATAACCAAAAGAGTTATCAGGAGCCCTCGTGACGTAACGAGAGTTATGAAGCTGTCA
AGTACTATGATAATGGAGTAG
>Nucleotides: 2874..3260 (reverse), 387 nucleotides
ATGAAGCATAAACTCAAGACAAGAGTCCAATCAGAATTAGAACTTTCATTCCTAGCTGAA
GTAAAAAAATATGATAATGTTTTGAATGCAACAAAATTTATCTCTCGCAATCAGCATAAA
ATAATGACAACTGGTCGAGGTTTGCGCGCCACAAGAATATTTACTCGACAAACAATATTA
GGCATTAGCCTTGATAAGATCTTACCAAGACCGACTAAATACACACATCTAGACCTATTT
AATTGGGATATTGTTTCATTGGCAGCATTTGCCAGAAATATACTAGAAGGCTATCTGAGC
TTTCATTACTTTGGCATTGAAGACATATCTGATGAAGAAGCTGAATTACGCTTTTTCATA
TTACAACTCCACAGAAACATTGAATAG
>C15R1
ATGAAGTATCTATTCACTTTTATCTTTTCATTATTTTTAAATGCAGCACTTGCTGAAGAA
TCGAGTCAAGAAAATATCACTGCGAAGGTGATTAGCGAGGCTGTTGGTGATTTGGATAAA
GATGGTATCGATGAAAAAGTCATTGTTCTGGACACCGGGTTGGACGGTGAAATAGGAACA
CAAAGAACACTTCTTATATATAAAAAGAAGCAAGATAAGTGGGCCTTATGGCACTCTTCG
CAAGGACCCCTACTAGATAGTGCCCATGGTGGCATGATGGGGGATCCATTCATGAGTATT
GAAATACAACGAGGGGCTATCGTCATTGAACATTTTGGTGGTAGCCGTCAAAAATGGAGT
TACATTCATAGATATCGCTTTAATAATAAATCATGGTATCTAATTGGTGCCACAATAAAT
TATGGAGCGCCATGCGAAGGGTTCTTTGAGTTCGACTTCAATGTAACGACTGGCAAAGCC
ACTTATAAAACATATCAGGATGGTTGTGAGAATGAAGATATTTCACCAAATTTTAAAACT
GAACAGAGAGATATCTCCATCCCCGTTACTAAGCCTATTGAAATGGATGGATTCTACCCA
GGCTCGAACAAACTGGACATAAAAGAAATTGGAAAAGAAATTTATTACTAG
>C15R2
ATGTCCGTACTATATTTAGAAAAAAATTTAAATTTACTATCAGCATGCCTATCAACAGCA
TTCAAATTTGGAGTATTTACAGGGGGCTCATGTGTTATTTTATATTCTTTAAGAATTGGA
CACTTCCCTCAAGATTTATCTCTTGGGGATGGCATACTGTTTTTAATGGCTGCAGCTTGC
TTTGGAATAGTCTATATTTTCTTTACAATAAGTCTAATTTCTCTTGGAATGTTAATATCT
CCATTAATTAAGATAATTACAAAGCTAGCCATCAAACTATCATCTATTTTTCGTAAAAAG
CCTTTTCGACAACGATTTGAACTTGCACCAATTGAATGGCCCTTCATATTCTTATCGATC
TTCGCAATATTCTTCATTTTCATTCTAGGTGGCAATGAACCAACCGCATACTGGAATTTA
CCATTAGTATCTATCACTCTCTATATATTGTATTCAGCATATCAATCGAATGGATCAAAA
CTTAATAAGCTCATCTCATTAGAAAGCGCAGTAATTCATACAAATGAAAAAGATAAAATA
CATGAGATAGGGTGCCCAAATAATATCAGAAAAAATCAAATGCTAATAATTACCGCTATG
TTCGCGATTCCACTATTAATTGGAGGCGTTTCTGGACAGCTACTTGATGCAGCAATGCGA
GCAGCTCACGTACGCGTAGATAATTCTATTATATATGTCAAAGAGCCTTACTCATCACTT
ATTCCAGCTCACTTGGAAATAACCTCTGACGGTATTCCAGATGGATATAAAAAATTCAGA
GGGATTTTAATATCGTTTAAAGGATTTGGGAAAACCACTGTTATCAACTTTACAGAAAAT
AAAAAAACAAGGCAACTTGAAATACCTAATGAAAGCCTAATCGCTGAAGAACTATAA
>C15R3
ATGCTCCCCTTTGAAACGCACGCAATTCCTATTTATGTTTCATTGTTAAACTCCTTTTCA
TTATTTAATTGGGGGGCATATGGTGTAGCGTTATTTTTTATCATTAGTGGCTTCGTAATC
CCATTTTCTTTGCAAAAAACAAGTTGGTTAGGTTTTACCATCAATCGAACGCTACGAATT
GTGCCAACATATATTGTCGGCTTTAGTATTACGTTAGTTGCTATTTCAATTAGCTCGCAC
TATTTTTCAAGGGTGTGGCCGTTTACTATTCAAGAAGTGTTGATTCATTACATACCTGGT
ATTAGAGATATTTTATGGTCAAGAGGTATTGATGGAATAGTGTGGACGCTAGAGATAGAA
ATGAAATTTTATTTTGTCTGCGCTCTATTAATTGTACTGTTTAGAAAGCAATCAACTTTG
GTGTTTTTTGCTCCTGTATTGATTTTTATAGTATCAATTATCATTAATAAATATATTCCT
GATTGGGGTAAGACGGATGCAAGGTTATGGCAGTTGGCAATGACTTTTATGACAGTGTCA
CAATACATTATTTATATGTTCATTGGTGTGGTGTTTCACTATGTCCAACGTGGTCGTATT
GACAGAGACAAAGCATATCTTTTAATTGGAATCATTTTTTGCCTTTTCTGCTTGCACTGG
TACATTGGCCCTGCATCTGCGGGAATAACTGTGGCATGGAGCTATGCATTTGCATTGCTA
ACCTTTATTTTTGCATTTACATATCAGAGTTTTTTCAAGTCAAACAAATTTTTCGATTTC
CTTGCAGATATAAGCTATCCACTCTATGTAATTCATGGTGTTGCTGGCTATGTGGCACTT
AGAATATTACTTGATCTTGGCATGAAAGCTTGGATGTCACTCTTGATTGTGACTGGCGGA
TGTATATTTCTATCTTTGGTTTTACATAAGTTAGTAGAAAAACCATCTCAACGAATTGGT
AAGAAATTGGCTGGCTACTTTATTGTCAAAAAAGATGAGTATAAAGCTAATAATGGAGTG
GCTGTCAGTAATTTAAATTAA
>Nucleotides: 1832..1930 (direct), 99 nucleotides
ATGCTTCCGTTCGACACCGACCATCAAGATGATGATTCTTTGAAGATAGCCAAGGTTTTC
AACTTTTTACTGTCAGACCTGACTGTCGATAGGAGGTGA
>Nucleotides: 2041..2178 (reverse), 138 nucleotides
GTGAAGCTGATCCTGCTGGCCGATATTGCGGCCAAGGATGATTTCCTTTTCATCAAGGAG
GTGAACCGAGATGACCAGCTGGCGGCCCATCGGGTATCACTGCAACTGATAGGGGGTTGT
GCCGAACAACAAAGGTGA
>Nucleotides: 2175..2705 (reverse), 531 nucleotides
ATGAATTTGATTTCGCGGTTGCCTTGTTGTGGCTTGCACGGCTGTTTCATTCCTCATCTG
AAATTGAGCCTGGCCGCCTCCAGTGGGCTGGTGATGGACTATGAGATCTTTGGCAACACT
CACCTGCCGCGGGTGCGCAACCGGCTGAGCGGTACGCTGCGTTATGATCAGATGCTGGCA
AAGTATACCCACCGATCCTTCAAGCTGGATCGCTACTGGTGGGTGCCGAGACCCGGGCGT
GAGGTGGGGTTGCTCGCCGGTGATGTAGGGCATGTGATGGAGGTGGATGTGAATCAGGAG
ATTTATGGTATCCCCGACTATGTGGCCAGCCTGAACTCGGCGCAGCTCAACGAGTCGGCC
ACCCTGTTTCGCCGTCGCTTCTACGAGAGCGGCTGCCATGCGGGGGTCATTCTGCACATC
AGCGATGCTCTGCAGAACGAGGGCTATATCACCGCGATCATCACGGTGCTGCAAAACAGC
AAGGGGCCGGGCAACTTCTCTACACCCCGGGTGGCAAGGGGGATTCAGTGA
>Nucleotides: 2889..3089 (direct), 201 nucleotides
ATGTTCTCTCACATGATCAAGTCAGAATGGCTCAAAGCCACGGGATACAGCGATCGCGCC
GAGGTCTCGTTTGCCAGCACCACCGACAAGCTGACCAACATTCACCACCACTGTCTGAAA
GACAAAGGCGGCAAAGGGCAGGATATCCAGTATCCAAAACGACACCTGTTAGGAATGGAT
GCAAAAGATATCGATAGGTGA
>Nucleotides: 3359..4315 (direct), 957 nucleotides
ATGGAAAAGTTTTACGGTCAGTTCGACCCACCCTTGGACAAATTTATATTTGAACGATAT
TTTCCAAACAAAGATACTCTAGGTGTTTTTATAGAGTGTGGTGCTTTTGATGGATTAACG
GAAAACTCATGCAAGTTTTTTGAAGAAACTATGAATTGGAAAGGTTATAATATTGAACCG
GTCCCATGGATTTATGAAAGACTATGTAAGAATCGTCCTGAATCAAAGAATTTCAACTTC
GCACTGTCCAATGAAAATGGTGAAGCCACTTTTAAAGCAGTAGATCACCCAACGTTCGGG
GTCGATTGTACAAATGGTTCATTAAATCATACTCAAGCTCACAGTTCTCTTCTCAAAGAA
ATTGGCTGCCAAATTGTTGAAACAAAAGTACAAGTTAAAACTTGGCCAGACTTCATTTCA
CAGGAAAACATAACCTACATAGACCTACTAGTTCTTGATGTTGAAGGACATGAGTTATCT
GTAATTGAGGGGATGAGAGGATCCACCGTACTTCCTGATATTATATGCATTGAGGTAGGT
CATTTATGCTTCGATGACATTCGCAGGGAATTACATAGGATTGGGTATACATACGATATA
TCCTCGCATGTAAATGCATTCTTTATAAAAAATGATAAGCTACCTATTTTTTGTATGCGT
AGGAGTGATTACATTCTACAAAAAACAATTTCTTTAAATGATATTGAAAATGGTTTTAAT
GATATTAAAAATAGGTTGTCAGACCTTTCATTATCCATTGAAAAATTTAAAAATGAGCAA
GCTAGCATTTTCTTTACACCTAAAGAAGATAATGTTGATATAGATATATTAAAAGAAGAG
AATTCAAAGCTTAATGAACATTTATTGTCTCCTCAAAAGATACACCATGACATTACAAAT
TCAAAAGGGTGGAAGTTTGTCGAGGCAGTAAGAAAAGCCAAGCAACTATTTAAATAA
>C15R4
ATGTCTAAACTCTTGTCCCGCCATCACTCTCCTGATGGACAGGGCAGAACTCAGTGCATC
ACGCCTGCGTCTGCCGGTTGGCATCATGTGGGCTTCGAAGTGTATGAATTGGCGGCTAGC
CAGCGTATCGAGTTTGCGACTGGTGAGGATGAACTCTGCCTGGTATTGGTGGCTGGTCTT
GCGACCATTTCGACGCCACATGCTCGCTATCCGCGTATAGGTGAGCGGATGAGTCCGTTT
GAGCGAAAAAAGCCTTGGGCGGTTTACATCACCCGTGGTGATAGCTGTTGCGTGGTGGCA
GAAACGCCGTTAGAGCTTGCCGTGTGCCGGGCTCCGGGTAAAGGTACCAATCCGTCCCGT
CTGATACTGCCACAAGACATTGGCGCAGAGGCGCGTGGGCGCGGTAATAATCGTCGCTTT
GTGCACAATATTCTGCCAGATACTGCCCTTGCCGATAGTTTGTTGGTGGTGGAGGTGTTT
ACCGAAGAGGGTTGTACCAGTTCATATCCGAGTCATAAGCACGACACTGACAACGTCCCT
GATGAGACTTATCTGGAAGAGACTTACTACCACAGGATCAATCCGCCTCAAGGGTTCTGT
TTCCAGCGTGTGTATACCGATGATCGGACTCTGGATGAATCCATGGCTGTTTATGACAAG
GATGTGGTCATGGCTCCCAGAGGCTACCACCCGGTAGCTACGTTGGCGGGTTACGATAAT
TACTATCTGAATGTCATGGCTGGGCCGGTACGCAAATGGTTGTTTAGCTGGGAGGCCGAC
CATCAGTGGATCAATACAGAGTCCTATGCGCATACCAGATAA
>Nucleotides: 1118..2008 (reverse), 891 nucleotides
ATGAGTGTGCAATTAGGCATTAACCCCCTGACGTGGACTAACGACGATCTGCCTTCCCTT
GGTGCCGAAACGCCGCTGGAGACCTGTCTGAGCGAGGGGAAAGAGGCTGGTTTTGCCGGT
TTCGAACTGGGCAACAAATTCCCGCGTGAAGCGCGCCTGCTTGGCCTCATTTTGCAGCGC
CACGATCTGCAGCTGGTCTCTGGCTGGTACTCCGGCCGCCTGCTGGAGCGCAGCGTGGAA
GAGGAGATTGCAGCCGTGCAGTCCCACCTGACGCTGTTGCGTGAGCTGGGGGCAAAGGTG
CTGGTATTTGCGGAGGTGAGCGGCTGCATTCACGGCGAGCAGCAGACGCCGGTGCATCTG
CGCCCGCGCTTCCCGCAGGCACGCTGGAAAGAGTATGGCGAGAAGCTCACGGAATTTGCC
CGCTACACTCAGCAGCAGGGGGTGCAGATTGCCTATCACCACCATATGGGGACGGTGATT
GAGTCCGCCGACGACGTGGACAACCTGATGACCCATACTGGCGAAGAGGTCGGGTTGCTG
CTGGACACCGGTCACCTGACCTTTGCCGGGGCCGATCCGCTGGCGGTGGCGCAGCGCTGG
GCGTCGCGCATCAACCACGTTCACTGCAAAGACGTGCGTGCCGATGTGCTGGCGGATGTC
AAAAACCGCAAAACCAGCTTCCTCGATGCGGTGCTGAGCGGCGTATTTACCGTGCCAGGC
GACGGCTGCGTGGATTATCCGCCGATCATGCAACTGCTGAAAGCGCAGGATTATCACGGC
TGGCTGGTGGTGGAGGCGGAGCAGGATCCGGCGATTGCTCACCCCTTTACCTATGCATCA
ATGGGCTATCAGAATTTGCATCGTTTTGCGCAGGACGCTGGGCTTATCTGA
>Nucleotides: 2020..3924 (reverse), 1905 nucleotides
GTGGAAAAGCAGTTTGATGTGATATGCATGGGCCGCGTGGCGGTAGACCTCTACAGTCAG
CAGATTGGTGCGCGGCTGGAGGATGTGTCGAGCTTTGCCAAATATCTCGGCGGCTCGTCC
GGCAACGTGGCGTACGGCACGGCGCGGCAGGGGTTGCGTTCGTCGATGCTGGCCCGCGTG
GGCGACGAGCATATGGGCCGGTTCCTGCGCGAAGAGCTAAATCAGGTGGGCTGTGATACC
AGCCATCTGATCACCGATAAAACACGCCTCACGGCGCTGGTACTACTCGGCATTAAAGAC
CGGGACACCTTTCCTCTGATTTTTTATCGCGATAACTGCGCGGATATGGCCATTACGGCC
AGCGATGTGGACGAAAACTACATCGCCTCCGCACGGTGTCTTGCCATCACCGGGACTCAC
CTTTCTCATCCGCAGACCCGCGAGGCGGTGCTGACGGCGCTGGGCTACGCCCGTCGTCAC
GGCGTGCGCACGGTGCTGGACATTGATTACCGCCCGGTGCTGTGGGGGCTGACCTCCTTA
GGCGACGGCGAAACGCGCTTTATCGCTGCCGATCAGGTCACCCGTGAACTTCAGGAGGTG
CTGCACCTCTTCGACGTCATTGTCGGCACCGAGGAGGAGTTTCACATTGCGGGCGGCAGC
ACGGACACCCTGCTGGCGCTGGCGCAGGTGCGTGCCGTGAGCCAGGCCACGCTGGTCTGC
AAACGCGGCGCGCTTGGCTGTTCGGTCTATACCGGTGCCATTCCGGCCCGTCTGGATGAC
GGCCTGACGGTGACCGGCGTGCGCGTGGAGGTGCTGAACGTCCTCGGCGCGGGCGATGCC
TTTATGTCCGGCCTGCTACGCGGCTACCTGAACGACGAGGGCTGGGAGCAGGCGTGCCGC
TATGCCAACGCCTGCGGCGCGCTGGTGGTCTCGCGCCACGGCTGCGCCCCGGCGATGCCG
AGCAAAATTGAGCTGGATGATTATCTCGCGCGCGCCGCGCTCGTTCCACGCCCGGATCTC
GACCCGCGTCTGAACCATCTGCACCGGGTCACCACCCGTCGCCGCGAATGGCCGGAATTG
TGCGTAATGGCGTTCGATCATCGCAGCCAGCTTGAAGATATGGCGCTGCAGTGCGGGGCG
TCGCTCAAACGTATTCCGGCGCTCAAGCAGCTGATCCTGCAGGCCAGCCGCGAGGCGGCG
AGCCGTGCCGGGCTGGCAGGCAAAGCGGGCCTGCTATGTGACGGTACGTTTGGTCAGGAC
GCGCTCAACGCCATTACCGGTGAAGGGTGGTGGATCGGGCGGCCCATTGAGCTGCCGGGC
TCCCGTCCGCTGGAGATGGAGCACGGCAACATCGGCACCCAGCTTATCAGCTGGCCGCAG
GAGCATGTGGTGAAGTGCCTGGTCTTTTTCCACCCGGAAGATGCCCACGGCCTGCGCCTG
GAGCAGGAGCAGAAAATTGCCGAGGTCTACCACGCCTGCTGCCAGTCCGGGCATGAGCTG
CTGCTGGAGGTGATATTGCCCGCCAGCATGCCGCGCAGCGATGAACTTTATCTGCGTGCC
ATCTCCCGCTTCTACAACCTGGGTATTTACCCGGACTGGTGGAAATTGCCGCCGCTGACG
TCCGATGGCTGGACGGCACTGAGCGAGATTATCCCGCGTCGGGATCCGCACTGCCGTGGG
GTTGTGATCCTCGGGCTGGATGCGCCGGCCGAGCAGCTGCGTGCCGGGTTTAACGCCGCG
GCAGGGCACGAACTGGTGAAAGGATTTGCCGTGGGGCGCACGCTGTTTGGCGAAGCTTCC
CGTGCATGGCTGAAACACGATATCGACGATGCGCAGCTGGTGGCGCGCATCCGGGACAAT
TACCTGCAGCTTATCGCCTGGTGGCGCGAGCGCGGACACGCATAA
>Nucleotides: 3937..5070 (reverse), 1134 nucleotides
ATGAAAGAGGTTTGTATTGGATTAATTGGCACCGGGTATATCGGCAAGGCGCATGCCATC
GCCTATGCCCAGGCCCCGACGGTCTTCAACCTGCGCGGCAAGCTGGTGCGTGAGATGGTG
GCCGAGGTAAACCCGACGCTGGCGGCAGCGCGCGCGCAGGCGTTTGGCTTTAACCGTTCA
ACGGGAGACTGGCGGGCGCTGGTGGCCGACCCGGCCATTGATGTGGTGGATATTTGCTCG
CCCAACCATCTGCATAAAGAGATGGCGCTGGAAGCGATCCGCCACGGCAAGCACGTTTAC
TCGGAAAAACCGCTGGCGCTGAACGCCCACGACGCGCGTGAGATGGTCGAGGCCGCGAAG
CGGGCAGGGGTGAAAACCCTGGTGGGGTTCAACTACATGAAAAACCCGACGGCGCAGCTG
GCGAAAGAGATTATCGCCCGCGGCGAAATAGGCGAGGTGATCCACTTCTACGGCACCCAC
AACGAAGACTATATGGCTGACCCGCTTTCGCCCATTCACTGGCACTGCTTCAAAGAGACT
GCCGGGCTGGGGGCGCTGGGCGATCTGGCGGCGCATATCATCAATATGGCGCAGTACCTG
GTGGGGGAGATTGAGCAGGTTTGCGGCGACCTGAAGATTGTGGTCCCGGAACGTCCGGCG
AAGGCCGGGTCGTCGGAGATGATTGCCGTCGAAAACGAAGATCAGGCCCACGCAATGGTG
CGTTTCGCGGGCGGGGCGCAGGGTGTGATTGAAACCTCCCGCGTCGCCTGCGGCCGCAAG
ATGGGGTTGTCATATGTGATCACCGGAACGAAAGGCGCCATCAGCTTCACTCAGGAGCGC
ATGGCCGAGCTGAAGCTCTATCTGCATGACGATCCGGTCAACCGTCAGGGATTCCGCACG
CTGCTGGTCGGCCCGGCACACCCGGACTACGGCGCGTTCTGTATGGGCGCAGGCCACGGT
ATTGGCTTTAACGATCAAAAAACGGTGGAAGTGCGTGACCTGGTGGATGGCATTGCCGCC
GACGCACCGATGTGGCCGGACTTTGAAGAGGGCTGGAAGGTCTCGCGCGTGCTGGACGCC
ATCGCACTCTCACACCAGCAAGGCCGCTGGCTGAACGTGAATGACATTGTCTGA
>Nucleotides: 5079..6107 (reverse), 1029 nucleotides
ATGACGCAGATGATTTCTAAAACGCAGGCCCCGGTCAAACGCGCCGGGCGCATCGATCCC
ATCGCCTTCTTCGAGCGCTTTGGGGTGCTGATTTTCATGATCCTGCTGCTGATCTTCTTC
CAGTCGCAGAACAGCAATTTTTTCTCTGAACGCAACATTTTCAACATCCTGACCGAAGTC
TCCATCTACGGGATCATGGCCGTGGGGATGACCTTCGTCATCCTGACCGCTGGGATTGAT
CTCTCCGTCGGATCCATTCTGGCGGTGTGCGCCATGACCGCGGCGTACGTGATTAAAGGT
GACAACTTTACCACCGTCGACCCGAACGCCTGGGGCGGTATGAGCTGGCTGATTGGGCTG
GGGATCTGTCTGGCGATGGGCACGGCGATTGGCTTTCTGCATGGCCTGGGCGTCACCCGC
CTGCGTCTGCCGCCGTTCATCGTCACCCTCGGGGGGATGACCATCTGGCGCGGCCTGACC
CTGGTGATTAACGACGGCGCGCCAATCGCCGGTTTCGATCAGGGCTACCGCTGGTGGGGA
CGGGGCGAGCTGCTCGGTATCTCCATTCCGATTTGGATCTTCGCCATCGTAGCCGTTGGC
GGTTATCTGGCGCTGCACAAAACCCGCTGGGGGCGCTTCGTTTACGCCATCGGTGGCAAC
CCGGAGGCGGCGCGTCTGGCGGGTGTGAACGTGAAGAGCGTACTGGTCAGCGTCTATGTG
CTGATTGGCTGTCTGGCGGGGCTGGCGGGCTTTATTCTCAGCGCACGTCTGGGGAGCGCC
GAGGCGGTGGCCGGGATCTCCTTTGAGCTGCGCGTCATTGCCTCGGTGGTGATTGGCGGC
ACCTCGCTGATGGGCGGTTACGGACGCATCGGAGGTACCATTATCGGCTCCATCATTATG
GGCATTCTGATTAACGGCCTGGTGCTGATGAACGTCTCGGCTTACTACCAGCAGATTATC
ACCGGGTTAATTATCGTTCTAGCGGTGGCGTTCGACACCTACGCCAAGAGCCGTCGCGGC
GCACTGTGA
>Nucleotides: 6119..7666 (reverse), 1548 nucleotides
ATGTCGCAACCCTTACTGAAAGTGACCGACCTGGCAAAAAGCTTTTCCGGTGTCTGGGCG
CTGAGCAGCGCTCAGCTGACCGTCGGCAGCGGCGAAATTCACGCCCTGCTGGGGGAGAAC
GGGGCGGGAAAATCCACGCTACTGAAGGCGCTTGCGGGCGCACAGCCGCAAACGCGCGGG
GATATCTGGTTCAACGGCGAAACTCTGCTGGTAGATGACTCCCCGGTAGAGCGGCAGAAC
AAGGGCATTATCACCATCTATCAGGAATTTAACCTGCTGCCCAACATGACCGTCGCGGAA
AATATGTTCCTTGGACGCGAGTCGCGCAAGCGGAACCTGATCGTCGATGAAAAAGCGGTA
AACCAGGAGGCGCAGGTCATTCTCGATTACCTGCAGCTGAACGTCGCGCCGACCACACCC
GTTGCCCGCCTAAGCGTGGCCCAGCAGCAGATGGTGGAGATTGCGAGAGCGCTGACCCTG
AACGCCAGGCTGATCATCATGGATGAACCTTCCGCCGCGCTGAGCGACAGCGAAGTAGAA
AGCCTGCACCGCGTGGTGCGGGAGCTTAAAAACCGCGGGGTGAGCATTATCTATGTGACA
CACCGCCTGCATGAAGTTTTCCAGCTTTGCGACCGTTTTACCGTTTTCCAGGATGGCCGT
TTCACCGGCACCGGCGCGGTCGCAGAAACGAACGTAGAGCAGCTGATCCGCCTGATGGTC
GGGCGCGACGTGGCGTTTAACCGCCGTCCCGCCAGCGAAACCCACCATGAGGATAAGCCC
ATCCGTCTGGCCGTGAAGGGGCTGAGCCGCGAAAAACCGCCGTTGGATCCGCACGGTATT
GCCCTGCATGACATCAGCTTCCATGTCCACGCGGGTGAGGTGCTGGGCATTGCCGGACTG
GTGGGTGCGGGACGCACCGAAGTGGCCCGCTGCCTGTTTGGCGCAGACGCGTTTACTTCT
GGCAGCTTTGAGCTGGACGGCGTGCCGTACCAGCCGCGCGACCCGCTGTATGCCCTCGAT
CAGGGCGTGGCGCTGGTGCCGGAAGATCGTAAAAAAGAGGGGGCGGTGCTGGGGCTGTCG
ATTCGCGACAACCTGTCGCTCTCCTGCCTTTCGTCACTGCTGCACTGGCGCTGGTTCGTC
AATACCCGCAAAGAGGGCGATCTCATTGAGTCCTACCGCCAGGCGCTGCAGATCAAAATG
GTCAACAGTGCGCAGGAGGTGCGCAAGCTCTCCGGCGGTAACCAGCAAAAAGTGATCCTC
GCGCGCTGCATGGCGCTCAACCCGCGGGTGCTGATTGTCGATGAGCCAACGCGTGGCATC
GACGTGGGGACCAAATCAGAAGTGCACCAGGTGCTGTTTGACATGGCGAAAAAGGGCATG
GCGGTGATTGTGATCTCCTCCGATCTGCCTGAAGTGATGGCGGTGTCCGACCGGATCATC
ACCCTGAGCGAAGGCCGGGTCACCGGCGAGATCCACGGCGATGATGCCAACGAAGAGCGG
CTGATGACGATGATGGCCATCAACCACAACGCCCTGAACGCGGCATAA
>Nucleotides: 7715..8644 (reverse), 930 nucleotides
ATGAAAAAGCTGATCTTAGCCGCCCTCATCGCCATGACGTCCGGGGCCGCCCTCGCCGAA
AACGAGCAAATTGTTTTCAGTACGCCAAACCTGGCGATGCCGTTTGAAGTCCACATGCAG
CGCACGGCGGTGAAAGCCGCAAAAGAGATGGGCGTAAAGTTGCAGGTGCTGGACGGGCAG
GGCAGTTCACCAAAACAGGTGGCTGACCTGGAAAACGCCATCACCCGTGGAGCGCAGGGG
TTCATAGTCTCCCCGAACGACGTGAATGCGGTTTCCAGCGCGGTGGATGAAATTCAGGAT
GCGGAGCTGCCGGTGGTCACGCTAGACCGCTCCGTCGACAGCCAGAAGAAAGTGCCGCAC
TTTGGCGCCAACAACTATAAAGGCGGCCAGGCGATTGGCGACTTCGTGAAAAGCAAATTC
CCCGACGGGGCAGAGATCATTCTGCTTACCGGTCAGCCGGGCTCCTCTTCCAACATTGAA
CGCACCAAAGGGATCCGCGACAGCCTGAAGGCGGGCGGGGATAAGTACAAAATCGTCGTC
GATCAGACCGGCAACTGGATGCGTTCTGAAGGGATGCGCATCGTTGAAAGCGTTTTGTCT
TCGCTGCCGAAACGTCCGCAGGTGATCCTCTCCGCCAACGACGATATGGCGCTGGGCGCG
ATTGAAGCGCTGCAGAGCCAGGGCGTGAAGCCGAGCGAAATTCTCGTGACCGGATTTGAT
GCGGTGCCGGAAGCGCTGGCCCGCGTGCGCGACGGCTGGCTGGCGGTAACGGCGGATCAG
CGTCCCGGCTTTGCGGTGCAGACGGCGATGAGGCAGCTGGTGGCCAACGTGCGCGAGAAA
AAAGCCATCACCGGGGCCGACTACCCGCCGACGCTGATCACCAAAGAGAACCTGCAGCAG
GCTGAGCGTATCGGTGAGGCCGGTAACTAA
>Nucleotides: 8676..9662 (reverse), 987 nucleotides
ATGTTTAATATCGCGTTATTTGGTGCCGGTCGGATTGGTCAGGTTCATGCGGTCAACATC
GCGGATCACAATGAAACTCGTCTTTATTCTGTCATCGACCCTCATCAGGAGGGGGCTTTG
ACTTTGGCCGCCAAGCACGGTGCCAAGGTACAAAGTTGTGAAGAAGCAATGGTTGATCCC
CAGATTCATGGGGTGCTGATTGCCTCGGCGACGGATACCCATGCCGATCTCATTGAACAT
GCGGCACGTGCTGGAAAAACAATCTTTTGCGAAAAACCGGTGCATCTGGATTTAGCTCGG
GTCCGTGATTGCCTTGCGACGGTAGCAGCTTGCAACGTTCCTCTCTTTGTTGGTTTCAAC
CGCCGCTTTGACCCACAGTTCCGCCGCGTGAAAACCGACGCCCAGGCCGGGTGTATCGGC
AAACCGGAATCGCTGCTGATCATCTCCCGCGATCCGTCTCCACCACCGGCGGAGTATGTC
CGCGTCTCTGGCGGCATGTTCCGCGATATGACCATTCACGACTTTGATATGGCGCGCTTC
ATCATGGGTGAAGAGCCGGTGTCGGTGTATGCCCAGGGCAGCAACCTGGTGGATCCGGCA
ATTGGCGAGGCGGGAGACATCGACACCGCTTTTATTGTTCTGAGATATGCCTCCGGCGCA
ATGGCGACCATCGTTAACAGCCGCCGCTCCTCTTACGGCTACGACCAGCGTCTGGAGCTA
CATGGCTCCGAAGGGCTGCTCTGCGCGGGCAATATTCTTGAAAATCAGGTGCAGCACTAC
GGAAAACAGGGCTGCACCAGCGCGCTGCCGGAACACTTCTTCCTGCAACGCTACAAATCC
GCTTACGCCGCGGAATGGGAACACTTTGTTGCGGTATTGCGCGGCGAAGCGGTGCCTGAC
TGCAGCGGCGATGATGGTGAACGTGCGCTGTACCTCGCGGATAAAGCGCTGGAGTCGCTG
CGTAGCCAGCGCGAGATTGTCCTCTAA
>Nucleotides: 10207..10461 (direct), 255 nucleotides
ATGAAATCAAGAGAACACTATTCACCAGAGTTTCACGCAGAGGCGGTTCGGCTGGTGTTG
GAGCAAGGGCTCAGCCAGGCGGAAGCAACCAGAAGACTCGGCATTGCCAAAGGCACATTG
GCCAACTGGATTGTTACCGCCAAAGGGGACAGGACAAACCGGCTCCATGAGGGCGTTCTG
TCGCCGAGCTTGAAGCAGAAGTGGCCCGGCTACGCAAAGCGCTCACACAAGCCAACATGG
AACGCGACATCATAA
>Nucleotides: 10481..10657 (reverse), 177 nucleotides
ATGAGCCACCCGAATGGCGACTTTGAGCCGCTCATCCTCTTGTTGGCGCGGCGACAGTGG
GCGTTGATGCCAGTGATAGAAGCCCGCGAGAGAGACCTCCAACACACGACAGATATCGGA
AACGGGATAGAAGTCCTGCTGGTTGGCTATCCACGCGTACTTGGCAGTGACTCCTGA
>Nucleotides: 10685..11062 (reverse), 378 nucleotides
ATGGATGCGCCCGGCTGGCGGCCTCTTCTGCTGCACGGCGCGAAACAGGGTTTGGCTGAC
CAACCCGGTGGTCATTCTCTCTCCCATCGGATAACCCACTATTTCACAGGTAAACACATC
CTTGAGGCCTGCCAGATAGAGCCTGCCCTCGTCGGTAGCGATATAGGTGATATCACCGGT
CCAGACTTCGTTGGGTTTGGTGGGCGAAAAAACCTGGCCAAGGATATTTACCGCCACCGG
CAGGGAATGGGAGGAATGGGTCGTCGCCTTGAATTTACGCTTCTGTTTGCAAGACAGCCC
CATTTCGCGGCGCAGCCGCCCAATCCGGTCACGCCCGGCGTGAAGTCCTTCAGCGGCCAG
CTCGGCCTGCAATCGTAA
>Nucleotides: 11459..13393 (reverse), 1935 nucleotides
ATGCAGCAGATCAGAATGACGATGGCCCAGGCGCTGGTGAAGTTTCTTGATCAGCAGTTC
GTGGAAATTGATGGGGCACAACATAAGTTTGTACATGGCATTTTTACCATCTTTGGCCAT
GGGAATGTGTTGGGGTTGGGTCAGGCGCTAGAGCAAGATGCAGGTGGATTGAAGGTTTAT
CAGGGGTGTAACGAGCAGGGGATGGCTCATATAGCCCTCGGGTTTACCAAACAGCACAAA
CGCAAGCGGATCTGTGCTGTCACCTCTTCCGTTGGGCCGGGGGCTGCCAATATGGTGACT
GCGGCTGCTACTGCTACCGCTAATCGCCTTCCTTTGTTGCTATTGCCCGGAGATCTGTTT
GCCAGTCGCCAGCCTGATCCTGTGTTGCAACAGGTAGAGCAGTACCATGATGCCAGCATT
AGTACTAATGATTGCTTTCGTCCCGTATCTCGTTATTGGGACAGAATCTCTCGACCGGAG
CAGTTGATGAGTGCCCTGATCAATGCCATGCGGGTGCTCACGGATCCTGCCGATACCGGT
GCCGTCACGCTCTGTTTGCCTCAGGATGTGCAAGGCGAGGCCTATGATTACCCCGTTTCT
TTCTTTGCCAGGCGAGTACACCGGATCGAACGCCGCCCTCCCAGTGAGGCCATGTTGGCC
GATGCGGTTTCCCTGATTGAAGGCAAGCGTAAACCGCTGCTGGTATGTGGAGGTGGGGTG
CGTTATAGCGAAGCTCATGGCGCGCTGCGTGACTTTGTCGAGCGCTTCAATATTCCTTTT
GCCGAGACTCAGGCTGGTAAGGGGGCCATAGAGGCGGAGCATTCGCTCAATGTTGGGGGG
CTTGGCACTACCGGTTGCCTGGCTGCTAACCGCCTGGCAGCCGAGGCGGATTTGATCATT
GGGGTGGGTACCCGTTTCACCGATTTCACAACAGCTTCCAAGTCATTGTTTAGTCATCCT
GAGGTACAATTTTTGACCATAAATGTCGCCAGCTTCGATGCTCACAAGCTGGATGCCGTG
CCTGTGGTTGCGGATGCTCGGGTGGCTCTGGAGATACTTGGTGAGCAGCTTGGTGCTCGG
GCTTATCGCTGCGATTATGAAGGGGAAATTATTGCCGCCCGTGCCGAGTGGGAAAGTGAA
TGGCAGCGGTTAGCCAATATTCAGGTTGACAAGAATTTTGTGCCAGAAGTCGCTGGGCAA
CTTGATGCTTTACTGCCGGAGTATATGGATAGCCTGGCTACCAGACTGACTCAAACTCGG
GTGTTGGGATTGCTGGACAAGTGGCTTGAGCCAGATGCAATTGTCGTGGGGGCTGCAGGT
TCTTTGCCCGGTGATCTGCAGCGCATGTGGCGGCCACGGCACCCAGATACCTATCATCTC
GAGTATGGATATTCCTGCATGGGTTATGAGATTGCAGCCGCTATCGGGGCCCGCATTGCA
TCACCAGCACAACCTGTCTATGCGTTTGTCGGTGACGGCTCCTACCTGATGCTGCACACA
GAACTGCAGACGGCCGTACAAGAGGGTCTGAAGATCGTGGTCTTGTTGTTCGACAATGCA
GGATTTGGTTGCATTAATAACCTGCAAATGGGGCAAGGGATGGGAAGTTTTGGTACCGAA
AACCGATATCGAAATCCGGATAGCGGTGTTTTGAATGGTCCTCTGGTACGAGTTGATTTT
GCCAAGAACGCAGAGAGTTACGGTTGTACCAGCTATCGGGTGCACGACGAGGTGGAATTG
GAGGCTGCACTGGGGGCGGCAGCTCGTGACCAAGGACCGGTACTGATCGATATCAAGGTG
CTGCCAAAAACCATGACCCATAGTTACGAAGCGTGGTGGCATACAGGTACTGCTCAGATA
GCAGACAAACCCGAAATCGAGGCTGCGGCGGTCGCGATTCGTGACATGTTGGCGACCCGA
GCCCGCCAATACTGA
>Nucleotides: 13542..14396 (reverse), 855 nucleotides
ATGACAGTGGCGAAGAATCTAGCAGAACTACAAGATCAGATCCGGTCTCGCTATGGTGAG
CTGAGCAAGCGTTTACAGCAGGTTGCCAAGTATTTGATAGATAATAAAAATATAGTTGCG
ATGCAAACTGTTGCAGCCATTGCCAAGGAGGCTGGCGTTCCCCCTTCGACCCTGATCCGG
TTTGCCAGTACCTTTGGGTTCAGCGGCTTCAATGAAATGAAACAAATTTTCCGCCTTGAT
CTGGTCAAAGAGACCGCGAGCTATACGGAACGCGCCCGTCTGTTTCGTGAAATGGATGGA
GGGCCTGAGGTAGAGCAACCTCACCATATTCTGCAAGAGTTTGTCCGGGCAAACTCCCAG
TCGATGCAGCAACTGGTTCTTCACACGCCGGAAGCAGAGTTATGTCAGGCTATTTCCCTT
TTGCAGGAGGCTGACACAATTTATGTGATCGGTTCCCGTCGTTCTTTCAGTGCCGCCGTT
TACCTTCGTTACGCACTTGGTCATCTGGAGCGACGTACCGTGTTGCTTGATGGTCTGGGA
GGAATGTTGGTTGAGGAGGCGGCCCTGATGAACAGCCGGGATGTGGTGATCTCTATCAGT
TTTACTCCGTATGCTGATGAAACGTTGATGGTGAGTGAGAAGGCCGCTCAGGTTGGTGCC
AGTCAAATTGTAATTACAGATAGTCAAGTGAGCCCTCTCGCGTCATTGAGCGATGTCTGC
TTCGTGGTAAAAGAGGCCCAAGTAGGGGCATTCCGTTCCCAGGCTGCGACTTTGTGCCTG
CTGCAGTCGCTGGCGGTAGGGCTTGCTTTCAAGAAGAGCGAAGAGGTAGCCGGGCAAAGC
TCTATTGTTTCGTAA
>Nucleotides: 14760..16271 (direct), 1512 nucleotides
ATGGACATCGTACAGAATTACATCGGTGGCGCCATCACCGCCAGTCTCAGCGAGCGTATT
GCCCCCATCTTCAATCCGGCGCAGGGCGAACCGATACGTCAGGTATTTCTGAGCACGGCC
GATGAAGTTCGCCAGGCCATTGCCGTTGCCCACGCGGCCTTCCCTGCATGGTCGCACACA
CCTCCACTGCGTCGAGCCAGAATCCTGTTTCAGTTCAAAGCATTGCTGGAAACCAAACGG
GATGAGTTAGCCCGCCTCATCAGCGAAGAGCATGGCAAGGTATTCTCTGATGCTCAGGGT
GAACTGACCCGTGGTATAGAAGTAGTGGAATTTGCCTGTGGCATTACTCATCTGCAAAAA
GGCGAACACTCCGCCAACGTCGGCACCGGTGTCGACTGCCACTCTCTGATGCAACCCCTC
GGTGTATGCACCGGGATTACACCATTCAACTTTCCGGCCATGGTACCCATGTGGATGTTC
CCCATCGCTCTGGCTACCGGTAACACCTTCGTACTCAAGCCTTCAGAGAAGAATCCCTCA
TTGGCGTTACGATTGGCGCAGTTGCTTCAGGAGGCAGGGCTGCCGGATGGGGTATTTAAC
GTAGTCAATGGTGACAAAGAGGCAGTGGATGTACTGCTGACCGATGAACGAGTCCAGGCG
GTGAGCTTTGTGGGCTCCACTCCCATAGCCGAATACATATATTCCGTTGCATCAGCGCAT
GGCAAGCGTTGCCAGGCGCTGGGGGGCGCCAAAAATCACTGCATCGTGATGCCAGATGCA
GATATAGAACAGACTCTTTCAGCCATCATGGGCGCTGCCTACGGTGCAGCCGGTGAACGC
TGCATGGCGCTATCTGTTGCCGTCGCAGTGGGCGATGAAGTGGCTGATAACCTGGTTTCC
GGAATCAAAAATCGCATTGCCCAGATGCGAGTTGGGCCAGGGATCACCGAAGGCCGGGAG
AATGATATGGGTCCGGTGATTTCCGCCCAGCATAGAGCCAAAATCATTGAGTACATTGAT
CAGGGGGTAGAACAGGGGGCAACGCTTTGCATTGATGGCCGCAATTTTACCGTTCCCACT
CACAAACAGGGCTTCTTCGTTGGCCCAACGCTATTCGACCGGGTCACCCCGGAGATGAGT
ATCTATCAGGAAGAGATTTTCGGCCCAGTATTGTGCATAGTCCGCGCTCCTGACTACCGC
ACCGCAGTCACATTAATCAATCGCCACCAATACGGTAACGGCACCGCCATCTTCACCCGC
GACGGTGATACAGCCCGTCAGTTTAGCGAAGAAGTACAGGCAGGGATGGTTGGAATCAAT
GTGCCTATCCCGGTGCCAATGGCATTCCATAGCTTCGGGGGATGGAAACGCTCCATCTTT
GGACCATTGAATGTACACGGTAACGATGGTGTTCGGTTTTACACCCGAATGAAGACCATC
ACGAGCCGCTGGCCCACTAGCGTACGACTTGAACAGCATACTGGCAGCTTTACCATGCCG
ACGATGGGATAA
>C15R5
ATGACTTACTTCGCATGGGCCAATGGCACGAATCCACCGACCTTTATTGGCCCACCTAAC
CCCAGAACAGGGAAGCGTACACAGCGGGGTACTTTGAGTGCTTTCCTTTGCCGAAATGAC
CGTGATCGTTTTATTGACCAGACCCAGGGCGCCGCGGTGGCGATCACCGCGAAAGAGGCT
CGGGAGCTGAAAGCCGGTTTGGATGAGCGGGCGTTCAAAGAGCTGGTTACCGTTTTGCAG
GGAGGGACATGCCATGAGTAA
>Nucleotides: 572..730 (reverse), 159 nucleotides
ATGAACCTCATTTATCCACTCTCTCTTTACGCCTTGCTCGACCAGTTTGAGGCGCTGCTA
GAACAAACCGACCTCAGCATTCAGGAGCGAACACAGTTTCGGTTTCTGCTTGATGCCTTG
CGTAGCGAGGCTGCTATCTGCCAAAGGAGGTTGTCATGA
>Nucleotides: 727..1254 (reverse), 528 nucleotides
ATGAAAAACCAATATGGGCTCACTGCCCAGGGCGAAGCTTTGCTCAAACCCCAAGGGATG
GGCTTGTTCTTCAATGTTCAACAGGGTTCGATTCGACCTGCAGCAGCAAAATCCGTTGCC
GAGATTGGCGTCTCGGGAATTAATATGGAGCCGACCCACGCTCTTGCGTGTTTTGTTGTC
GGTACTCGACCCTCATCTCTTGGGGCTCCGCTTGGCTGCTTCAGCTGTGTTATGGCGGTT
CGGGCGAGGGCCTCGCAAGGGGCGCTGGGTTCCGTAGTGACCAGTTACGCCAACCTTGTC
CGGGCTGCCACCATACTTAGATTGGCGTCTTCTGGTGGTAGAGAAAATCTGACTACTACG
GAGGCTGCCATTATGGCTACTGTCCCCACCCAGGCTTTATCTAGCCGACTCAGATCCCGG
ATTGCTCATCCGTGTCATTCGGCTGCCCTTTGGCGCCTCTGCATTCCCACTCCCTGTTGC
ATGACCACCTACCGGGTTATCCCACCTGATAGGGGGCTCATCGTATGA
>Nucleotides: 1480..1680 (reverse), 201 nucleotides
ATGCAAAAAGAAAAAGACCGCACCATGAACGGCACGACCCAGCTTGAACACGGTCAGCAT
ATCATCAAGTACGAATTGGTCGCTATCCATCTACTGGAACAGGGAGCTCAGGGTGTCAGC
GCCTTGTCTGGCCTAGCTGGACTCCATGATCTCAACTTGCGCACAATAGCATTGGTCTGC
TCCGTCGAAACCACGGGATAG
>Nucleotides: 1691..1900 (reverse), 210 nucleotides
ATGAAAATTCCAGAAACAGGGTTTATTCGAGAGGCACAACTGGTAACTACGGCCAGCAAG
GTAGGTCCATTGCCGTTTAGCAAGTCCACGTTGTGGAGAATGGTTGGTGAAGGCAAATTC
CCTAAGCCAATCAAGCTGGGCGCGCGAGTCACTGCCTGGCGCTGTGAAGATGTTCACGAG
TGGATCAATGCTCAAGGCAAAGCTGCGTAA
>Nucleotides: 2003..2086 (direct), 84 nucleotides
ATGCAAAAAACCGGCACGATGGCCGAGTTTGGATACGAAAAAGGCCCGATCTCTAAAGAA
TGGGCCATTATGGGGAAATCGTAA
>Nucleotides: 2143..3348 (reverse), 1206 nucleotides
ATGCCGCTATCTGATACCGCAGCTCGACAAGCCAAGTTCACTGGTAAGCAGCAGAAGCTG
TCTGATGAAAAGGGGCTCTTTTTACTTATAACTTCATCGGGGAAGTACTGGCGCCTCAAG
TTCCGCTTTGGTGGAAAAGAGAAGGTCCTGGCGCTAGGCGTCTATCCAGAGGTTTCCTTG
AAAGAAGCAAGGGTTAAGAGAGAGGAAGCACGGAGGCTGCTGGCTGATGGCATCGATCCA
AGTCTTGCCAGAAAGCAGAGCAAGGTAGCCAGCCGACTTGCCAGCGAGAACAGCTTTGAG
GTCATTGCTAGGGAGTGGCACCAGGGGCAGCTAGCTCGCTGGAGTCCAGGCCATGCCCAG
CGGGTCATCGAGTCTTTGGAAGCTGATGCTTTTCCTGAGCTTGGGCTAGTTCCGGTTGCA
GAACTAACAGCGCCTATCATGTTGGATGCTCTGCGCAAGATAGAGGCTAGGGGAGCTACA
GAAACTGCTGGGCGGGTGCTGCAACGGATCAGTTCCGTCATGCGTTACGCCATACAGACT
GGGCGGGTCAGCTACAACCCAGCCCAAGACCTGAAAGGGGCGCTAAGGGCTACCAAGCAA
GAACACCGTCCAGCACTTCCACGTGCTGACTTGCCGGAATTTTACCGGCGCTTGGCTGCT
GAGCCACTTAACCCTGCAACTCGTCTAGCTATCCACCTATTGATGTTGACGATGACTCGC
CCTGGTGAGGTGCGCTTTGCTCGCTGGGATGAGTTCGACATGGCGCGAGCAGAATGGCGG
ATCCCTGCTGAACGTATGAAGATGCGCGCACCCCATATAGTCCCCCTCTCCCGGCAGGCA
CTTGCTGTACTTGAGGAGCTGCGTCTGATATCTGGGCATTGTGAGCTGCTGTTCCCGAGT
GAGCGTAAATTGACCGACCCCATGAGTGAAAACACCCTGAGTTATGCCATGGGGCGAATG
GGTTACAAGGGAATTGCCACCCCACATGGCTTTCGGGCTCTGGCATCCACTATCCTCAAC
GAGGAGGGCTTTGACCCAGATGTGATCGAGCGCCAGCTTGCCCATGCTGAGCGCAACAAG
GTACGAGCTGCCTATCATAGGGCTGAGTACCTTGATGACCGCCGTAAGCTTTTGCAATGG
CTGGCCGATTTTTACGAATCACAACAGGGCGGGAATATTCGTCCGATGAATTTCGACAGG
GGTTAG
>C15R6
ATGAGCTCCCAGACTGTGTGGATACCAACCGCACTCTACACCGCACTAATTCGATTGCAG
CTGGACGATTTCACTACAACGGAGTGCGTGAACGCAGTCTTTGGTGACTCAGAGTACAAT
CAAGCCCATAAGAGGCGATATGGCCTCGTTTATCGTCATCTGATGAAGCTGGTCAATGCG
GGTTTCCTGGAACGGAGAAATGTTGATGATGTCCGATCGTATCCAAGTTTTGTGAAAACC
CCCCTGTTTGATGAGGTGAACTTTCAAGAAGAACCGAGTGACCCAGAGGTTCAGAAGGTT
AAGAAGGTTCAGGAACACAAAGGGGGAGCGAATGATGCTCTCTTAGATGAGTTAAAAACG
AAGGCAAACATCTACCGCATCGAAATTCAGGAGTGCCAGGCTGCAATTGCTGAATACAAT
ATGCTGCAAGCAGATTTCCCTGCTTTGGATATGGCTATTGAGAATGCTCTACATCGCTCC
TATGAGGAGTTTCACGGGTTGCGAGGTAAGCTTGGTGCTGTTGAGGCAGTGATGAAGAAG
TTAGGAGAAAGCGGAACTGTTTGA
>Nucleotides: 734..940 (direct), 207 nucleotides
ATGCAAGACCTAGCAAAAAAATTTGGTGATGCTGTACGTGATAGACGGCTTCAATTGGGT
GTATCGCAAGATGCACTCGCACATGCTGCTGAAATTGATAGAAGCTACGTAGGACGAATT
GAGCGTGGTGAGGTCAATGTCACCCTGGAAAAGGCTTATCGTCTCGCCAGGGTAATGGGG
TGTGACATTCACGAGTTGCTGCCATAG
>Nucleotides: 1184..2287 (direct), 1104 nucleotides
ATGCAGAAACCAGACCTCAGAGACATCCACCAACTTACCAAGGACGAGTTCAAGCGCATT
CTAGGCCCTGTGGCTGGAAGCCTTGATGACGGGTCAAAGGTCGTATTGGGGATGCAATCT
GATGTGTTTGCGTGCTGCCCTATCCAGGGAGATCAAATCTCGGTGAGGGGAACACCAAAG
TTTGAACAGGCCATCAAGTCAGCATATGCCCAGGCCAAGCCGACAATGTGGTTCGGTTCG
GCAGAGAAAGAGCACCCAAAGGCAGAAACCATTCCTCCAGCTCTCAAGCCAAAAATCGAT
ACAACATCAGCCACAACCTATCGTGTACCTGTGCTCATCTACAAGTCGAAGCGCGAGCCA
GGTAAGAACGTTGATGGCAGCCCCGCCGAAGATATGACCTATGGCACTATGACGGCAGAG
CAGATCAAGGCCATCCCCATGTTCGTGGGGAAGATGGGAGATGACGGCTTTATTGGCGAT
CTCGAAAAGACTGGCCCCAAGGTGTTCTTTAGTAGCTTCCGCAACATGGCCACATTGTTT
GCAACTGGCGACTTGAAGATAAACATTCTGGCCATGATAGCCAAGTTCGAAAAATCAGAA
GGTGGTGAATACTGGAACCAAGCCTTAACGAGAGCAGCGCGAGCCCACCCAACCACGATC
AAGTTCTCAGATACCCTTATCAAGGAAGTGAAAGCAAAGCTGGCCGAACTTGATGGTGAT
GTGAAAAAGCTTATTCTGAGTGACTTGATGCAGCAATACAGCAAGACCTCCGGCTTTCGG
TTTCCCATCTTCAACTCTGCGTCGGATAAGGTGCAGGGCCTCACAATTGCGGTTAACGAT
GTCTGGGCAGGCAAGGCGGAAATCACGACATATGAAAAGTTTGGCGACTTGTACAAGGGC
ACGATCAAAGTAACGCTATATGACCACTTCGGTCTCGATTATCCTGACATTGGCCCTGAC
CCCACGACCGGAAGAGTCCAGTTCTACGGCCTGGCCTCCGGTTTCAGAAGCTGGTTTGTT
CTTCAACACTACAAGCGCTTTGCCTACAAACCATTTTTGACCGTCATTGAACTCAGCTAT
CCATTCCAAGGGGAACTAAAGTGA
>Nucleotides: 2284..2571 (direct), 288 nucleotides
GTGAGCGCAGCAGTGAAGACAGAGAGAACATGGGTATTCGTGTTGTTCATGCTCTATCAC
CTCTTGAATGCATCGATCCTGTTCATTCAGCCTGTCTATGACTGGTTTAACGATGAATAC
TCACTGACTGGCCTATATGTACTGCTGATGCCCTATCTCTGGGGTTTGATAACAATACTG
GGTGCGATTTTGTTCTTGTCAGATCGCTCTTGGAAATACCAAGCAGGCAATCTACTCGGT
GGTTCAATTCTTCTCTTCTGGTGGCTTAGACTGGCATCCCAATATTAG
>Nucleotides: 2568..2663 (reverse), 96 nucleotides
ATGGTTCTTGTGAGCTTGCAGCTTGCGCTGCATGAAGCCACGCCCAAGCAGATGCCGCCT
GGTCTGCTCATTCATATGCCTGACGATACTCACTAA
>Nucleotides: 2898..4025 (direct), 1128 nucleotides
ATGGAACCACTTTGGATTTGGCAACAAGCCGACTGGCCCCATTTTCGTTGGCAGGATAGC
GAGATATTGCCCAGATTACGGCACGTTCAACACAGGTTGGGGATCCTAATAGGTAGTCAT
TCCAGGTTGGGGAACTCCGACCAAGCGTTAGATACGTTACTGGCTAACATCATCTCCTCA
TCCGCTATTGAGGGTGAGCGTCTCAATGCCCAATCCGTGCGATCTTCCCTGGCTAGGCGG
TTAGGGAGCTCACAAACTCAGTCCTATCCAGTATCAGAGCGCTCAGAGGGGCTCGCGGCC
ATGATGCTGGATGCCATCGACAACCATGAACAACCACTGACAATTGAACGACTTTACCAA
TGGCATCGTTGGCTGTTCCCTGTCAACGAATGGTCGGTACAGCCAATGAACGTAGGGCAG
TTGCGAGGAGATGAGCCGATGCTGGTTGTCTCTGGGCGTGTTGATCGCCCTACCGTGCAT
TTTGAGGCTCCACCCAGAGCCGCTCTGGACGATCAACTAGCCGAGTTCATCCCCTGGTTT
AACCAGACTCAGCATGACCCCACGATGGATCCACTACTTCGTGCGGCGATCTGTCATTTC
TGGTTCGTGACCCTGCATCCCGTTGATGATGGCAATGGGCGGCTCACGCGGGCATTGACC
GATCTCGCGCTGTCACAGGCTGACAGCCACAGCATCCAGCTGTATGCCATGTCAGTCGCT
ATTCTAGAGCGGCGGGATCACTACTATCGAGCGCTTGAGTCAGCGCAGAGGGGCCCGCTA
GATATTACCTCCTGGATCTGTTGGTTCCTCGACACACTGGATTACGCCATAGAGCTGGCA
TTACAGGTTATTAATCGTTCTCTCGCCAAGACATTTTTCTGGTTGCGGCACTGTAATGAC
GCTCTGAGTCCAGAGCAAACCAAAGTGCTGAATCGTTTACTGGATGGCGGCGAACAGGGT
TTTGAAAATGGCATCAACGCCAGTCAATATCAAAAAGTCGCCGGAGTCAGCAAGGCGACG
GCTACACGTCATCTGGGTGAATTGGTGGATAAGGGGTGCATTGAGAAATTACCTGGTGGC
GGACGCAGTACACGCTATCAGATCCGCTTGCACACAGAGGGAGTTTGA
>Nucleotides: 4101..4361 (reverse), 261 nucleotides
ATGGGGAGGACATTGGAGGATATGATTTCATCCGAATCACCCGAGGTTGTCCAGAGAGCC
AAGGCGCTGGCCGAAGAGCAACTGGTACGTCTCAGTGTGACCAAACTGCTTTCAAATCTC
GGGACGGGTGATGTTCCTGAAATTGATGCCGATGTTCTAAATAGTTTATTGTCGCTCAAA
AGGTCTGTTGAGAGATATGACTGTCGGCTGAGTTTACTCGTTCATATGCCTGACGGCACT
CATCATGGTGTTAACATTTAA
>Nucleotides: 4423..4830 (reverse), 408 nucleotides
ATGAATGATTTTTTGAAAACACTGATGAATATTCGTAGTCTGCGAGCTGTACTGCGTGAG
CTGTCTTATGAGCAGCTGGTTGAGGCTAAACAAAAATTTGACGAAATCTATGCCGAACGT
GAGCAGCAAGAGAGCAAAATCAGAGCAGAGTCAGCAGAACGCCTACAAAAGCTGGCTGAG
TTTACCGAGATGCTGAGAGACGCTGGCATCGATCCGAGCGAGCTGGTCGGTACTGCAACC
ACCGCAAAAGCCGAGGGCATAGTGAAGGCTAAGCGAGCACCTCGTCCTGCAAAATACAAA
TACATCGAAGACGGTCAGGAGAAGACCTGGACAGGTCAAGGTCGCATGCCCAAGGCCATC
GCAGAAGCAGTTGCGGCTGGAAAAGCACTGGATGACTTCTTGATCTAA
>Nucleotides: 5194..5469 (reverse), 276 nucleotides
ATGCTTGTAAAAGGGATTGTGCCAACAGAACAGGTAGTTGATGTCCTCTGTGATGCCTGT
GGTTGTAGTACAAAAACAACTTTTGGAACCAATGAATATGGCTGCCTGTCAGCAGATTTT
GGCTATGGTTCCCAGCATCATGATGGTGAACGTTACCAGGTGCATCTGTGTGAAATGTGT
TTTTTCGGTACACTTGCAACAGTGAGGGAGATGCATCGCGGGCATCATATGTTTGACGAT
GAGGCTGAAAATTCAGATACATTTGGGCGTATTTAG
>Nucleotides: 5584..5775 (reverse), 192 nucleotides
ATGACCGAGTTGGTCTGTACTGAACCAGGTTTAGGCATTGAGTTGGGGACTACTTTTCAG
GTTCTATCGGAGAACGGCTCTGAATGGGAAATCCTGCTGGGGAACGAATACCGCAGGATC
AACAAACGCAGCGGGCGCGTTACAGGTTGGAAAACACCTCCAAAATTTGAGTGCAAAGCC
ATCCGAAAATAA
>Nucleotides: 5884..6339 (direct), 456 nucleotides
ATGATGCCCTATGCAACCTATCATCCTAGTAGTGACGCAGCTACTCCGAACCTTCTCCTA
GAAGGTCTTGGTATTCCTCGTGACCCACTAGGTGCACATATATGGATCGTGGCTGGCGTA
TCACCGGACATACTCTATCGGCTAGCTGAATTGATGAAGACTGATGTGGGGATGGTTTGC
CAGTGGGTGGGTATTAGCCGGAGTACACTGACCCGCAAGCTGCGGATTGCAGCCCCCCTA
TCAATATCGCAGGGTGTCAGGGTATACGGAGTTGCACAAGCTCTTGATGCGGTTCTCGCC
TTTCACAGGAACGATACCGCCAAGACTCTGTCGTGGTTAAACCGCACCGCCTGGGGCCTC
GGTGGCGTAGCCCCAGCTAAGTTGTTGGCTACACCAATGGGGGTTCAGGCTGTTGTCGAT
CTGGTGGGACGGATTCAGCATGGGGTGTGCCTATAA
>Nucleotides: 6485..7021 (reverse), 537 nucleotides
ATGCAAAATGAAATTATACAAGAGCAGCCAAACACCAGAAAAGAGCCGCCCCTACAACAT
AAAACCTACACAAAAAGAGATTTTTTCTGTGCTATCGCTGTTAGCATCTATCTTCTTTTG
CTACTAATACCTTCCATTGGGTACTGGTACATGGTCACAACTAATGCCCCCCCTCCTTGG
GTTGTGTCGATTAAGCAAGTTATCGAGTGCGTGCTGGTCGCAGTTAGTGGGGGGGTACTG
TATTGCTTGAGAGCTGTCTATCTTAATTATAGTGTCAGAAAACAATGGGATGAGGTCTGG
GTTGTTTGGTATTTATTACGGCCATTTGCGTCAGGCCTGATGGGTTTCGCCACTTATTTG
ATTATTTCTGCTGGTCTTGTCGCCGTAGGTTCGCCTTCAGCTGAGCACCCAGAGAAATTA
CTATATGTCCTATCATTTTTTGCTGGCCTGAATGTAGATGGATTTTTGAAAAAATTTGAG
GGACAGGTGTCCAGTTCGGTAAAGGTTAAAGAAAGCAGACAAACACAAGGTTCGTAA
>Nucleotides: 7011..7514 (reverse), 504 nucleotides
ATGGCTCTAGAATCCTCAGAGTTATCTAGTCAGGCGGCGTCTGTTGAGTTCACATCCCTC
TCTTTACATGGGCTATCAGTGTATTTTTCGGAAAACGCGATCAACCAGTTATACCAGCAC
AAGCAAACTGGTAACAAAGATGAAGCCGGTGGCTTTCTGTTTGGGGAAATCGGTTCAGGT
GTGGTGACAGTCTTATCTGTATCCTCCCCCAGCTGCGCTGACAAGAGGTCTCGCTTTGGC
TTTTCATGGAATAAGCGAGAAGCCAACAAGACAATACAGGAGAGATTCAAAAAGGGATTA
CACTATCTCGGTGATTGGCATACTCACCCTTGTAGTAATCCAACCCCTTCTTGGGATGAC
ACTCAATCGATCCGAAGTACCTTTCTAGAATCTGAACATCAGCTTAATTATTTTATCATG
CTGATTCTTGGAACTGCGGGGTTCGAACAAAGCTATGTCGCTTTAACCGATGGAAAAAAG
GAATATCGATTTAATGCAAAATGA
>Nucleotides: 7486..9276 (reverse), 1791 nucleotides
ATGCCTAATGTTCAGCTGACCTCAATTGAGGTACTAAGTGAGTACCTTTCTGACAGGTAT
TCGGCTGAGCGACTATCTGAAGGGGAGTTGCAGGGCTTGGGGATTACCTCAAGCCCCTAT
GCAGCCAGTTGGCGTATCCAAACCGACATCAGGCACCCAAAATGTGGTTGTGAGATTCAA
TTGATTGTCGCGGCCAGACCTACTTTTCCCTTCAGTGTTCCGCACATCTATACTCGCCCC
AAACTGGAAGTCTTAAAGTACCCTCATGTTGAAGAGCAAGGTAGGCTTTGCGTATGGGGA
GATGAGGTCTCCTTTGACCCGCAAAACATTGCTTATGTTGAACACCTAATCAATGACAGT
CACTCTCTGGTAGAAAAAACAATCTCAGGTGAACTCGATGAGGACTTCTACTCCGGGTTG
TTAAGTTATTGGGCTCGTTCTTATTCCTCCTCACCAAAGGAACAGAAGGCCACCAGTTTA
TGTAACGTCAAGAACCTTACATCTCGACAGATCCATGTAGCTTATGACAGCACCAAAGGT
ATCATATTTGCTGATACCAAAGATGAGCTCAATGCCTGGTTGAAAAACATTGGCCTCAAG
CCGAACCACAAACACTGTTCTACCACACTCCTTATTAATCTGGCTGAAGCTTGGCGACCA
TCGGAATATCCAACGACACTTGGTAATATTTTGTCGATACTGGAAGCCCAATGTGTCAAT
CACGACGAGGCGTTAGCTGCAATCGCATGTATCTTGGGTTCTAGTCTCAATAATCCTGCA
TTCTTAGTACAAACCAATACAGCCAATGGTGCAATTGTCACTGCGATGAGATGTGTGGGT
GGCATCAGTACAAGAGGTCATGCTGGACAAGACCATCTGCCTAAAGCAAAAGCTGGGAAT
GGATTTAGAGATAACCGTATCCCTTTACAATATCTAAAAGCTAGGTGTTCGCAAATCGCT
ATCCGTGGAATCGATGTTGAACGCAGAGACCAATCATGGGTTCTAGGCAGAGACTCGAAC
CCATACATCCCAATAACCAGTGGAACTACTATTGGAATTATCGGGCTTGGCTCTGTAGGT
TCAAGTCTTCTCCCCCTACTTATTAAAGCTGGGTTCAGTCAGTTCGTTTTATGCGATGGC
GATTCGGTTGAGGCCGCAAATGTCGGCAGGCACCTTCTTGGCATGAACTACGTTGGCACC
AATAAGGCGGAAGCTTGCAAAAGCTATATTCAGAAGAGCTACCCATGGGTAGATGTTTTG
TATGCTGGGTGTCGTAAATGGTTTGACGACGATAAGGCTATAGAAGCACTTACAACAGAA
TGTGATTTGGTCATAAGCGCAACAGCAGAATGGGCATCAGATAAAGCCATACAGGAAATG
ATAGAAAATGATAGATTATTATGTAGTGTTGTCTTCTGTTTTACCGAAGCACATGCTGTA
GCTACCCATTGCTATGTAAATATGGCCGGTAGTTTTAGCTATGGGTCTCTATTTGATAAC
ACAGGAAAGCTCCAAGAGAGTTGTGCCAAGTTTGACCATCAAACCACGAAGAAAACACAT
TTTTGTGGTGGCGTATTCCAGCCATACGGCGGTGTAGAACTTAGCTTCGGGCATAGCATG
ATAGCTGAGACTGTCACTGAGCTTGCTTGTGAAGGCATTCATGAGGATTGCTATCGTGTA
TGGGTAGGGAGCCGAAAGCTTCTGCAATCAGTAGATGGCAAATGGAATCCAGGTTGGGAA
GAAAAGTATGGAGAGATTGGTGATGGCTCTAGAATCCTCAGAGTTATCTAG
>Nucleotides: 9269..10669 (reverse), 1401 nucleotides
GTGGTGTACAAGTTGATAGGGTTTGGTATGCCTGTTCTCAAGCCAGTGAATAAAGGGGGC
AACGGATTGGGTAAGGGTGATCTGACTTCGATTTTGATCAACAACGTTGAGTTGTATTCC
GTTCTTACTAGTGGTTTGATATGTGCATCAATTAGCGCATGTATTCTCAACTCATCTTCA
TTATGGAGCACACTAATGGCATCACCGTCAATAGAGGTTTTCCCCGTAGGTAACGGAGAC
ATGACCTTAATCACCACTAAAAATAACAAAAAGATTTTGATTGACTGCTATCGAAAAGCA
GGTGGTGACTACGATTACCTAGAAGATCGTCTGAGAGAGCGCCTGAACACTGACGAAGAT
GGCCGCCTCTATGTGGATGTGTTTGTTCTTACCCACCCTGATGCAGACCACATAACCGGA
TTTGACACCATGTTCCATACTGGTGATCCAGATGGCTGGAGTGATAAGCTCAATAAAATT
TTCATCAACGAAATTTGGTCATCACCTCGTGTATTCCGCCGCGCTACAGCAAAAGGAGCA
GATGGCAACAACCCTCTTTGCCCTGATGCCAGAATATTCAATACAGAAGCTAAGCGTCGA
GTTCAACTCTATCGGGATAGCAAGCACATTGGCGATGTAGGCAATCGTATTATCATCCTT
TCTTCCGATGAAGATGGCAAAACAGATGATATCCAACCTATTGTTGCCGATCTTTATACC
TTGTTCGGCGACATGTCCGGTATAGATGACAACTCTCTTGATGCTTTCTTGCTTGCTCCT
GCCGATAAACAGGAGGTTGCTGAAGATGAAGAAGAGCTTACAAAGAACAACTCCAGCGCA
ATCATCCGCTTTGACTTGACTAATACTATCTACAATGACGAACTTGGTTGCAATACCACC
CACACGCACTCAGTTCTCATGGGCGGCGATGCAGAAGTTAAGTGCTGGGAAGTTCTTCAT
GACAAACTGAAGGCTACGGGTCAACTTGATGAGCTTGCCTATGACGTTCTTCTGGCTCCA
CACCACTGCTCTTGGCGCTCACTCTCTAATGACAGCGAATCGCAATGCGAAGATCCTCAA
CTTAATGAGTCCGCTCATGCTGCCTTGAGCTTCGCAAACCCAGACGCATTAATTCTATGT
AGCAGCCAAGAGTTTGGTGAAAAGACACCTCCATCACAACGTGCTAGAGATGAATACGAA
AAAATTCTCAAGGACAAAAAGGGAAGTGAGTTTTTGGCTGTAGTGGAACAAGGTGAAGAT
GCTGATGGCAATCCGAATTCACTCATTATCACTTTCACTGAAGGCAAGCCAAAGAAAACA
AAAAAAACACAAAAGCGTGACTTCTCGACGGTTGCTAACCCCGCTGCGGTTTCTAAGGGC
GGAAAAAGCACGTATGCCTAA
>Nucleotides: 11599..13008 (direct), 1410 nucleotides
ATGTTAAACAAAGATATAGCCAGTCATGAAATGGGACTGGGGAAATACTCCTGGCCGCAG
GTAATAAGATGGCTCTTAATTTCTTTAGTTATCTATGCAATAGGTAGTGTATTTATAGCT
AATCCATTCTCAATTTTTGTTGACCGCTACACACCAGTTGATTACTCAAGAATAATGTAT
TTCCATGGGCTGTCAGTCGGTCTGGCTGGTCTTACAGCCTTAATTGTAAGTCAAACTTAC
AATGTAGATGACAAACTTAAACGTATAATTTTTTATTGCACTGTTGCGACAGTATTCTTT
GGCATTACAGGTGGGGCAATAAACCGCTCAATGGAATATACCAAGCTAATGCTATGGTAT
CAAATTCTTGCATTTATTTCTCTTGATGTGATTTTGTTTGTAATGACATTTGGAATAATA
GCGCTGAAAGACCGTGAGATTAGAAAATCATGCACTCACTATTTAGCCATAGCTGCATCA
TGTACTGCGGTAACTGCTGCGCTCATTGGTGACTTAGCTGGTTTCATTTTGGACTTTGGT
GACGTGCTAGGCGCCTTTAGTTGGTACGCAGGTAAGATTGGATATACGTTGCCAGAATGG
CAAGATAGCCTACTTCGATCTCACTCTGATATGATTGTTGTGGCCGTTATTAGTCTAATC
CTTTCCATCATAAGCAAAAAATATGGTCGAAACTTAATCGGCGCTGCATTAAAGCTGAAA
CTCCTTGGTGAATGGATGACAATCATTGGCTTGGTGCTGCTTGTCATCATTCTTGTTGTT
TCAGGCTTTGGGGGGTCTGACTTACAGATTCCGCATATATTTACTGAAAAAGGATTTTTT
GCCCTTCGTGGTCACAGCGTAGCTGGGATTGACCTGGCAGACTTTGTGATAGGCACCTTT
ATACTACATGGTGGTCTTCTCGTTGTTGGCGCAATATTGTTTGGAAATAAGGACACAGGC
AATGAATTGAGCAAGTCTGCCAAATATACCTTGGGTGGTATTTTCCTCACCTGGAGCTGC
ATACTGTTAACTGTTGCAGGCATGGGGTTCTTGGAGGAGTATAGAGCCGACCTTTATAAC
TCGGCCAAGGATGTACCGCTAGGAGACTTTGGCTTCGCGTTTAGAATGCTGCATCTTGAT
GTCAGTCTGATGCTATTCCCAGCGATTATGGTTGTCATGCTATTTGCACAGCATCTTTTA
AAAGATAGTCATAATAAAACAATCCAGTTGTTGCTGCGCATAGCGGTTGTGTTCTGTACA
ATCGGCTCACTTGTGTACATGGTTTTGAACCCAGCTCCTTTTGGTCCTGGATATTGGGTA
GTGGCTGTTGGCGTTGTATTTGTAATTTCAGCTATGATTTATTTCTTCATTCATAGTGAC
AGTCGTGAGAAAGAAAAGTTCAGTCAGTAG
>Nucleotides: 13077..13931 (reverse), 855 nucleotides
ATGCGTCACACACAATACTTACCAATCGGAGCCGCTCTTCTATCCATTATATCCCTACAA
ACTGGAGCGGCCTTAGCAAAGACTGCATTTTCCACTATAGGCCCAGAAGGAATGTCTGCA
CTCAGAGTGGGAATCGCTGCAATAATACTATGCTGTTTCACCAAACCGTGGAGAATAAGA
TGTAACAGCTCTGAACTTGTAAATATACTCTTTTTTGGAGTTACACTAGGTTTAATGAAT
TTATTTATATATATGGCTTTCAAATACATGCCTGTAGGTATTGCTATTTCAATGGAAGTT
ATTGGCCCATTGGCAGTTACACTGCTCAGCTCTCGTCAACCCAAAGACTTAATTTCCATT
TTGTTTGCAGTGACCGGTCTAACACTTCTTCCTATTGGCGGTAATAATACGTCTATAGAG
CTTCTTGGTGTTGTGTATGTGGGGGCATCTGCACTTTTCTGGGGGTTGTACGTTAGTTCA
GGTAGTAAGATCGCTTCCTTTGGAAGTCAAGGCTTCTCACTTGGTCTTATTGTTGCGTCT
ATGTTTATCGTTCCACTTGGCATCAATAGTGGAGTTATAGAAAAAATCAATACAGATGTT
TTTGCTATTGGATGCACAATTGCGATTATGTCTACAGCACTTCCACTGGTACTCGATAGT
TTTGCATTAAAGTATGTACCCAAGAGCATATTCGGTGTTCTGATGAGTGCCTCACCCGCA
GTTAGTGCATTAGCTGGAATGGTGATCTTGGATGAACTGCTTACCCTCTATCAATGGGTT
GGCATTTTTCTAATATCACTTGCATGTATGGGAGCAACGATGAACTTCAAGAGTAATGTT
GTTGCTACAAACTAG
>Nucleotides: 14056..14526 (direct), 471 nucleotides
ATGAAAGCGTTAAAATTTATCACTGATACGATTGATAGACGGATCCTGGAGTTACTCAAA
CGTAATGCCAGAATGACTGTTGCTGAAATTGCCGAACAAGTTGGCTTGTCACCAACACCA
TGCGGTAGAAGAATCAAACAGCTTGAAGATGCAGGAATCATTGAGGGATATACGGCTAAG
ATATCGGAAGAAGCGTTAGGGCTAGGCATCTGCGTATTTGTATCAATTAAACTATCATTG
CAGACACCAGAGGGACATTCTCAATTTCTAGATGCAATTAGAATGCGACCTGAAATCACA
GAATGCATGATGGTTACTGGGGATAGTGATTATATGATCCGCCTATGGGTGAAGGATATC
CCCTCACTTGCAGAGTTTATCCCGTCAGTGTTACAAGCAATACCATGTGTATCTGAAACA
TCAACAACTTTAATCTTGAAAAATATTGATGGGTTGAATTCCCTTACTTAA
>Nucleotides: 14651..15871 (reverse), 1221 nucleotides
ATGAAGTCATTCTATATGCTTCAAAGAAAATCTACTGAAGTTGAAAATGTACGTGGGCTT
TTAAACTATGTATTGGCTGCATCATTAGCGAGAGCCGCTGATGGTGGTGCGGTTGTCGGT
GTTGTCCTATTAGCCATGTCAAATGGAGCATCAGGGGCGATTACAGGCATTCTTGGTGCC
TGTATCACTGCCCCTCACTTTCTTGGCCCCTTTGTTGCCAGGAAAATTGATACATCAGAT
GATGGGCGAAAAGTGATTGCATTGGCATGCCTTGTGTATGCAGTTGTAATGACAATTGCT
GCATTTAGCTATGGGCATATATCATGGATTCTTAGTGGAGTATTATTTTCAATTGCTGGT
ATCTGTGGGCCATTACTAACAGGGGGAATTAGTAGTCGGCTATCGACTGTTGCTGGGGAA
ACACAGCAATTACAAAGACGTTCCCAAGGCTGGGATGTGGCGTCATATGGCATTGGAGGG
ACTATTGGGCCATCCATAGTTGCGGGGATGTCAGCTTATGCATCCCCTGCTATAGCTGTT
ATCAGCCTGGCAATTTCAACCATCTTAGCTGCGATTCTGATAATGAGGTTACCTTACTCC
CCCCCTCAACATGGTGGGGATCTGAGTAAGGTTCCTAGTACATGGGCTATCATATGCGTG
ATGTTGAAAGATATTCGACTTAGACAGACGCTATATTTGACTATGCTAGTTGCATTTGCT
GTTTCTGCACTACCAATAACTGCGGTAAAAGTTAGCTCTTTATTAGGTCAGCATGCAGCA
AGTGCAGCTGTATTAACAGCTGCATATGGGATCGGTAACTTGGCTGGCTCTGTATTTATA
ATGAGGAAGCCACTCTACGGTGATCCTGACAAGCTCATGATAACTTACTCCATCTATATA
TGTGGGGGGTTGCTTGCGATTATCAGTTGCTCCTCTATAGTTGTTTCTGCTATCGCTTTT
TTGTGCACAGGTATCCTCAACTCATACTTCTTTGCAGCAACACTAATTGCTCGAACAGAA
TATGCTCCAGCACAAGGAAAAGGGCAGGTGTTTTTGTGGGTGGCTGCAATGAAGATCTCT
GCTGGTTCGGCAGGTACAGCTATTGCTGGAGTTTTAATTGAAAAGGATATGAAGATACCT
ATTATCGCTGGGATTATTTTGGTGGTTACAGGAGCAGTAGTAGCCTGGAGTTCAAGTGCC
AAAAAAAATCTTCCAACATAG
>Nucleotides: 15871..16764 (reverse), 894 nucleotides
ATGTTCTCAGGACTAAGTGCTTTTCCCCTGACGCCCGTCAACCATCATGGCATCGATGAC
AGGGCCTATATCCAGCTGATAGAGCGATTAGCTCAAGCCAATGTTGACTCGATTGGAGCA
CTTGGTTCTACAGGAAGCTATGTCTACCTCAGCCGTGAGGAAAGAGCCAAGGTTGCTTCC
CTTGCAGTCAAAAATGCAGCGGGTATTCCTGTCATTGTTGGCATCGGCGCTTTGAGAACT
GATGATGTTCTCAGGTTGGCAGAAGATGCCCAAAGATCTGGAGCGAAGGGGGTTCTACTG
TCCCCAGTCTCATATCAAAAGCTGACAGATGATGAAGTTTTTGGTCTATATGAGACAGTA
ACTTGCAATCTGTCAGTCCCCCTGGTTGTTTATGACAACCCTAGTACAACCAACTTTACG
TTCAGTGATGAACTGCATGGACGAATTGCTCATCTACCTAATGTTGCATCAATTAAAATC
CCAGGAGTCCCAACAGATGCTAAAGCAGCATCAGAAAGGATATTGAGACTACGAGATAAA
ATACCTAATAATGTAACAATTGGTATTAGTGGTGATGCTCTTGCTGCAACTGGGTTAAAT
GCCGGATGTGAAATTTGGTATTCTGTAATTGGTGGAATATTCCCCAATGTAGCTTTGGCA
CTTACTAAAGCAGCGCGTACTGGCGATGCAGCTTTAGCTATTCAGCTTTCTGATAACCTA
ACAGCTCTATGGAATTCATTTAAAAACAATGGTGGAAGCTTAAGAGTAGTGGCAACTATA
GCGGAGGAGATGGGGTTGGTTTCAGCACCTAGTCTACCCTTACCTTTGTATTCTATTCAA
GGTGATGAACGAGAAAGGATAATGTCGTTAATTCGTACATTGAGCCTATCTTGA
>Nucleotides: 16850..18160 (direct), 1311 nucleotides
ATGAAGATCAAAGGTAAAACTGCATTAGAGATCTCTGATTGCATCCGAGAACTGGTCTTA
TGTGGGGAGATTGCACCAGGTGAAACGTTGCCTCCAGTGCGGGAACTTGCTGAAATACTT
GGAGTTAATAGGAACACAGTATCTTCCGCATACCAACGACTGGTGAAAGCCAATGTAGCT
ACAACACAAGGCCGACTAGGCACGATTGTTAGTGAACCAAGAAAGGTTGGAGAGGTTGAA
GGACTGACCCCCTCTTCATCGCTTGTAGATCTGGCTGATGGAAACCCGAATCCTGATTGG
TTACCCAATCTACAGGAGGTATCTCCAGGATGTTTTCCTAAGGCTGTACTCTATGGAGAG
AAAACCGTCATCCCAGAGCTGCTTGAGTTTGGTAGAAGGTGGTTTACTGAGGATTGTCCT
TCTGAGTTTGAGCTTGAGTTGACCTACGGTGCTGTCGATGCAGTCGAAAGATTGGCAAAC
GCTCACTTAGTGTCGGGTGACAAGATAGCAGTCGAAGAACCATGTTTCCTTGGCACAATC
AATGCGTTCAGACTGTCTGGCATGCAAATGCTGGGGGTTGAACTTGATGAGCATGGGATG
AAGCCTGATGCTCTTGAACACGCTCTAAGTAATGGAGCCAGAGCCGTCCTCATTACTCCC
CGTGCGCAAAACCCAACAGGATGCAGCTTAAGTAGACAACGAGCGTTAGAGATCAAGGCT
GTACTATCATCGTATCCCAATGTACTAGTTATCATTGATGATCACTTTGCTCTTCTTTCG
GAGACGCCGTACTTTTCCATTTTGCCATCCACAACAATATCTTGGGTTGTTATACGCTCC
CTTTCAAAAGCACTAGGGCCGGATCTCAGATTGGCCATTGTGGCTTGTGATCAAACCACT
GCTGGGCAGTTGAGAACAAGGCTTGCACCTGGGGTAAATTGGGTGAGCCATATTATACAA
AGGATTGCTTGGTCTTTGCTGTCATCAACAGAGATTGAGAAATCGTTGCATGACACCTGT
ATCAAATACTCTACCTTACGTAAGGGATTGATATGCGCATTGCATGAGAATGATATTTTC
ACCTCAAATATTCAGGATGGATTAAATGTCTGGATTCCACTTGATGTAGACTCAAACAAT
GTTGCCTATGAAATGGCAAAGAGAGGATGGTTGATCCGGCGTGGATCTGCATTTGATATT
CAAAAGAAAACTCATGCAATCCGAGTCACTATCTCAAAGCTAGATACTGTTAAAATAAAA
AAAATTGCTGGTGATTTAAGAATGAGTATTGATGCTGTAAGAGTGAAATGA
>Nucleotides: 18266..18955 (reverse), 690 nucleotides
ATGTCAGTTATACCTTTGATTAGTCCAAAGATATTTGAGATTGCCCCTGGGTTTAGAGCT
ATAAGCATAACTGTCTTGGCATCAGAGATAATTGATTCTGATGTAGCGACTCAGGCACTT
TTAGACTCATATAAATGTGTGCATGAGAATAATCCTACTTGGGCCGAAGCGCACCTTGCT
GCATGGGGAGAGGCATTCAAGAAGTTTGGCGCAAAACCGAAAAGAACGCCATGCTCTGCG
GAGGCTTTACGTAATCGAGTCCTAAAGGATGGTGGGATCACAAGTGCAGATCCTATCGTT
GATCTCTATAATGCCATCAGCATTAAATATGCAATTCCTGTGGGTGGTGAAAACTATGAA
GCATATGTAGGGATACCACACCTAACAATTGCTGAAGGTACAGAAGCATTTGATACAGTT
AAATCAGGTCAGCCAGCAAATGAGCCACCAGAGAAAGGTGAAGTCATTTGGAGAGATGAA
GCTGGGGTAACCTGCCGTAGATGGAATTGGCGTCAAGGTGTAAGAACTCGACTTGATGAA
CATGCAAAAAAGATGTGGTTCATTTTAGAAAGTCTGCCAGAAATGCCACTTGAAGCCTTA
CAGGCTGCCAGTGATGAACTCATCTCTGGTCTCAAGAAAATGATGCCAGATGCGCAAATT
GAATTTACATACGTTGAAGCTAAAGCCTAA
>Nucleotides: 18954..19163 (direct), 210 nucleotides
ATGCAATGCCTCCATCTATCATTTCTTCTTCAACCCTCTCATATTATACTCTTCCTGAGC
ATTACCAAAATCAATAAGATTAGAGTAAATCACCCTCCAATTCACTTTCAATTCATTGAT
TTTTTCTGTAATGAACTTTTGAATACTCAATCTCTTATCTCCAAGATTGCAGAGAGGCTG
ACGTTATCGAATGACCAATATATTGTATAA
>Nucleotides: 19496..19609 (reverse), 114 nucleotides
ATGGGCACACCACGATTTGTACCTGAATTTAAAGAAGAAGCCGTGCGTCAGATAACTGAG
CATGGCTATTTGTTTGATTTATTAGCTGGCGGGATGTTTTTTTCTAATGAATAA
>Nucleotides: 19977..20810 (direct), 834 nucleotides
ATGAGCTATAGTGCCGAAATCAGCCGTACCAGTCCGACAGCGTTCTTGTTTTTGGTAGAC
CAATCTGGGTCAATGCAAGATTCCATGACCAATGGCAAGTCCAAAGCCCAATTTGTAGCC
GATGTTCTGAATCGGACATTAGCCACCCTCATTACTCGCTGTACTAAATCAGAGGGTACT
CGTGACTACTTCGAGGTTGGGGTTTTAGGATACAGCGGCTCTACCGCAGAGAATGGTCTT
GCTGGAGCATTATCAGGGACAATTCTTCATCCAATCTCTCAAATCGAAGCCAATCCACTG
CGTGTAGAAGACCGGATTAAGCGAGTAGATGACGGTGCGGGTGGTCTAGTCGAGCAAGCT
ATCAAATTCCCAGTATGGTTTGAGCCAAAGGCTTCGGGGGGAACTCCTATGTGTAACGCC
ATTACCAGTGCTGCTGAACAGTTAGTGGCTTGGTGTGATGCCCACCCAGACAGCTACCCA
CCGACTGTTCTGCATATCACTGATGGTGAGTCCACGGATGGCGAACCTGGGAACCTGGCA
CAACAACTCCAACAGATTAGTACCAACGATGGCAACGTTCTGCTATTCAATCTTCATGTG
AGTTCTAGTGGTGGTGACCCCGTAAAATTCCCTATCTCTGACGCAGGTCTAAGTGACAGC
TATGCAAGACTCCTTTTCAGTATGTCCAGCCCTTTACCTGTACACCTTCAAAAAGTTGCA
GAAGAGAAAGGGATCAAAGCAACGATGGAATCTCGTGGCTTTGTTTTCAATGGCGAAATT
ACTGAGGTTGTGGACTTCTTTGATATTGGCACCCGTGCCGCCCAGCTACGTTAA
>Nucleotides: 20813..21550 (direct), 738 nucleotides
ATGGAATTTCACATCCTGTTTGATGGAACCGTAGCCAAGCATATTGAGCAGCCAAACGAT
AACGAAGATGCTTACCGCATAGACCAAGAACGAGGCCGCGTGGTGCTGTCAGATGGGGCT
TCTGAGTCGTTTGATGCTAAAAGCTGGGCTAATCTGCTTGTGGGTGAATGCATAGATATA
GCGCCTTTGGATGAGGCGCTCTCTTCATGCATCCAAAAGTATAACCTTCTACATGATCCG
AGCACTCTATCTTGGTCAAAAGCAGCTGCTTACGAGAGAGGCAGTTTTGCCACGATGTTG
ATTGTTCAAGATGACCCTATCCATGAAAACATCAGTGTTAGTGCCCTGGGAGATAGTCTT
GCTGTTTGGAGTGATGGTTATAGCCTGCTAGATACAACGCCGTATTCTTGTGCAGACCAA
TTCACTCAAAAACCGACTCTTCTAGCTACGCGCAATGAGTTAAATCCATTATTGAACGAT
ACCAACAGTGTTTTTTTGACTCAAAAAGACTGGAGTTACAGGGACAATCAAACGAATTTT
CTTCTCTGTATGACTGATGCTCTCGGGGCATGGCTACTGCACCATCAGGAGCATGGTGAT
AGCTCGGCCTTTGAGAGGCTTATTAGTATCAGAAGCCAACAGGAACTTCAGGAGCTTGTT
GAAACAGAGCGCGCAATTGGAAAACTCCGTCGAGATGATACCACTTTAATTCTCATTAGC
CTGACCAGTGAAGTTTAA
>Nucleotides: 21554..23230 (direct), 1677 nucleotides
ATGGCATATCCAACCCTTGAGCAATACAACGAGGCTCTACAATCCCCACAACTCGTATTA
CAAGACGCAGAGTTAAAGCATGGTACATTAAAGACTACTGGCTTAGGGCTTCCTCTGGCT
TTATGTGGTGGATTTGCACTCACGTATACTGTACAGGCTGGAGGTAAGAAATTTGCACTG
CGTTGTTTTCACAAGGAATCACGAGAGTTAGAGAGAAGATATCAAGCTATATCCTCTCGA
ATTAAGCAATTGGCGAACCCTTATTTTTTACCATTTGAATTCATCCCAGCGGGCATTCGT
ATTCAGGGGGTTATGTATCCCATCGTAAAGATGGCTTGGGCACAAGGACAAACATTAGCT
GAATTCCTGGAGAATGAATATCGTAATCCTCAGTCTCTTCAAAGACTGCGGCAGGCACTG
GCTAATTTAGCTGATTTTCTAGAGAAAAATCAGATTTCTCATGGTGATATTCAGCCAGAA
AATATAATGGTGAGTGCAGGTGGTAGCACGATTCAACTTATTGATTATGATGGAATGTAT
GTTGAGGCGTTGCAATCATCTAAAGCAACTGAATTGGGGCAGGTAAACTTTCAACATCCC
AAACGTACTGCTAATGATTTCAATGAAAAGCTTGACCGATTTTCATTTTTAACGCTGGAT
GTCGCACTCCAAGCATTGATTGCTTCTTCTTCAATTTGGACTATTTCTCGGTCTGAACCG
AGTGCAGTTGTATTTAGGCGGAATGACTTTCTAGATCCTGGCTCTTCAGTGATTTTTAAA
GAGGTTTTAAAAATCACAGGCGTGGGTTTACATGTTAAAAACTTAGCTAGAGTAGCAGTT
GGGGACTTTAATAAAGTTCCTACCCTTGTAGATTTCCTTCAGAACAAGGGGATCTATCAC
GAGGAAATTATATTTGGCCAGGGTGCTACCTTGACCAAGGTTGGCTATCAAGGGGCATAT
GTAGTTTGTGACGCTTTGAAATATGAAAAAGTATTTGAACAGATTGGGAGCAGAATAGAG
CTCATAGGTAAAATCCATTCTGTTCGCCGTGGGTGGGGAGCGAATAGAAAACCTTACGTA
TTCGTGAATTTCTCTGATTGGCGCGGAAAAGCAGTCAAGTTAGCTATCTGGTCTGATGGC
ATGAATGCGATTGGTGCTAATGTACCTGACCAGACTTGGGTCGGTCGTTGGCTATCTGTT
ACAGGCCTTGTTGATGCGCCCTATCATGGACATGCAAAATCAACCACCTATACACATATC
TCGATTACTATAACTGCACCTGGTCAGATACAACAGATACCAGAACTGGAAGCAAAATAT
CGTCTTCTTGGGGGGATCGCAGCTCCTGCTAGGGGTACTGTACCGAGTCAAAATGCTGGC
ATTCTATCAACAATGACAAAAGGTTCTAGAGTTTCAACTTCGCCAATTCAAATAAGACCA
ACCCCCATAGCCCCCCAGAAGAGTTCTAATCAGCAGCTGCTTGATCAAATGCGATCTCAA
CAAGCACCTCAGGTAACATACACGAGTCCGCCCCCCGTACATCTATCTTCAAATATGGGC
AATTCTGCAAGGAGTAACCCAATCGGTACTAATAGGAGGTCTCCAGGCTTGGGTTTGGGT
GGGTGGCTTTTTATTATAGTTGTCGGCTTTATGATGTTGAGAGGCTGTGTGAGTTGA
>Nucleotides: 23537..24985 (direct), 1449 nucleotides
ATGAGCTCTCAGTTTTCTGCTGAAGTTGAAGCTTTCATCAAAAGATATGTAAAAGATTTG
GAGGAAGGCGCTGCTGCTGTGTTTGCAGGTGCAGGTTTATCTAGAACTTGCGGGTTTGTT
AACTGGAAAGAACTGCTTCGTGAGATTGCGGAGGAGTTGGAATTATCTGTTGAGTTTGAA
CACGATCTTATTTCCGTTGCGCAATATCACGTTAATAAGAAAAATAGTGCAACAGGATTA
TCTAGGAAAATTCTGGAAGAGTTTTCAGAGCAAGCTGAACCATCCGAAGCCCATAAGATT
CTAGCTAGACTCCCGATAAGAACATACTGGACAACCAATTATGATACTTTGATTGAGGAT
AGTCTCAAAGAAAATTATCGGGTTGCAGATGTCAAACGCAAGGTTGATGACCTTATTCTT
ACTCGTCCGAAGCGAGATGCCGTTGTTTACAAAATGCATGGTGATGTGGATTCACCAGGT
GCAGCAGTACTCTACAAAGCTCAATATGAACAGTACTATAAAACTCATGAGGGTTTTGTA
ACCGCATTAAGTGGCGATCTGATTTCAAAAACATTTCTCTTTATTGGCTTTAGTTTCACC
GACCCTAATCTTGACTACATACTGAGCCGTTTACATGTGCCTGATCGTCATAGGCGAACT
CACTATTGCTTCCTTCGTAAGGAGCCTGCTACTAAGCAGCATGATGAGGATGAAGCTGGT
GCAATTTATAGACAACGCAGGCAAGATCATCATATTCGTGATCTACTCAGATTCGGCATC
GAAGCTGTGCTTGTTGAAGAATACGATGACATTCCGGTGATCTTGAAAGAGATTGAGAGC
CGGTTCCGTAAGAAAACTATTTTTATCTCTGGTAGTGCAGAAGAATATGGTGATTGGGAA
AAACAGGATGCGTTGAGTTTTGTACATACACTCTCAGCATCGCTAGTGAAAGCTGGCTAT
CGAGTTGTCAATGGTTTTGGTTGGGGGATTGGCAGTGCAGTCATTAATGGAGCACTTGAT
GCCATTTACTCTAAACCAGATAAATACTCCGAAGAACAACTAATCATGCGTCCATTTCCA
CAGCATCCATCAAACGGTAAAGAGTTAGCTGAATTATGGAATGAGTATCGACATCGCATG
ATAGGCCTTTCTGGCATTGCATTGTTTCTATTCGGCAACAAGCTTAACGAGGACAGCAAT
GTCATCAATGCTGGAGGTGTGCGTAAAGAATTTGAGATCGCCCAAGGTACAGGAGTCGCT
GTACTTCCAATTGGCGTAACAGGCTATATGGCTAAAGAGTTGGCTGAGGAGATGCTGAGA
GAACCAGGGAAAAGCTTTACTCAGTATCCTTGGCTGGAAAAGGAAGTAGCCAGACTTTTA
GACCCAGCAATTGATAGAACTAAAATCAACCAGGATATTCTTTCTATTTTGAAGAAATTA
GGAGGTTAG
>Nucleotides: 24988..25455 (direct), 468 nucleotides
ATGAAAAGGAAGGTTTTCTACAGTTTTCATTTTGATAATGATGTTATGCGAGTGCAGCAG
ATCCGCAACATGGGTCTGCTGGAAGGTGATGAACCTGTTAGTGCTAATACTTGGGAGGAG
ATTAAGCGTTCTGAACAAGGGGTTAAGAACTGGATCAACAAAAATATAGAAGGTAAATCC
TGCCTGGTTGTGCTTATCGGGAGCCAAACAGCTAATCGACCTTGGGTTAAGTACGAGATT
GAAAGAGCCTGGAGCCAAGGGAAGGCCGTAGTGGGTATTTATATCCATCGACTTAATTGC
CCTCGTAATGGATATGACAAGAAAGGAGCTAATCCATTCGATAAATTCACTTTCAAGCGT
GGCGATAAAGTAATTACACCACTGGTTTATGAACCCAACTACAACGATGCTTATAACGAT
ATCAAGAATAATTTGGCAACTTGGATAGAAAATGCAATAAAGCAATAA
>Nucleotides: 25476..26054 (direct), 579 nucleotides
ATGGCCTATTTTACTAAAAGTGAGGCACGAGCAGCTGCCGCATCTGCTCGCGGCTATAAA
GCCGCTAATACGGTTCTGAAGGAAGGTATGGAGAAATACACAGTACATGATAAATTTGAT
GTATTTCTTTCTCACTCAATGGACGATGCAGACCTGGTGTTAGGGGTTATGACTCTATTG
CAAAAGCAAGGTCTGCGCGTCTATGTTGATTGGGTTGTTGACCGTCAATTAAATCGCGAT
TCGGTGAATAAGGAGACGGCTGCGGTACTTCGGGAGCGGATGAAGTCATCAAGTTCTATG
ATGTATATCGCCACCGACAATGCTTCCAGCTCAAAATGGATGCCTTGGGAACTAGGTTTC
TTTGATGGGTATAAGCCTAATCAGGTAGCGATTCTCCCACTTGTAGATTTCGAAAATCAA
AGCTTTGAAGGACAAGAGTATCTTGGCCTTTATCCCGTTGTAACAAAGCACCTTCAAAAT
AATTCGTTAAATCATTATGTAGAGGACAGAGGTCAAAGGTGGAGTAACCTGAATAACTTT
GCTAGGGGAACTCCATCGTGGAATCGCTATTCATCATAA
>Nucleotides: 26220..26303 (reverse), 84 nucleotides
ATGGATTTCGTAGAACTGCTGGCGGCTGTAGCCGATGAGTTTGCATGCTTAGCTGGCGCA
ATTGAGTTCCTTGGCGAGTTCTAA
>Nucleotides: 26646..27359 (reverse), 714 nucleotides
ATGGCTCTAGATAAACTCAAAGCTGTGTCCGATTCTCTCGATGAGAAGCTATCTTCATGG
GTGACGGCAAAGGAACTTTCTGGCAAGGCAGGTATGCCAACTACTGATCGGCGTACAAGG
GACATACTGGACGGTTTAGCTGATGGAAAAGATTGGGCAAAACGAAAGCGAGCTGGTACG
AAAGCTTTTGAATATCACATCTCGATACTGCCCAAACATTTGAGGTTTTGGTTCGAGGAG
CTCCTGGAAGAAAGCCCAGAGCATGATGATGTAGACAAAAAAGTTCGATCATTAAATGAT
ATTGAATACACTAATGAAGATGATATATTTATCATTAGGAATTGCCTTAGTGATTTAGAT
AGTAATCTGGACGATATTAAAACCTCTGTTCCAGTACCAATTAGCTGGTTGAAAAAGAGA
GGTATTGAACGCGAAAACTTGGCATTTTATGTGCAGACAGGTTCAAGCATGTCGAATAAA
ATCAATCAATTCGATATTGTTATTGTCAATACTGGAGATAATCGTCTAGTTGATGGTTGT
ATGGTCGCAGTCCTGCTAGATGAATACGTTGTAATTCGTTATGTACAGAAAATCCCTGGT
GGCTGGGCTCTGCGTTGTGAGAATTCTAGTTATCAGCCTACTAAGTTACCAAATGGGGCC
AACTACAATTATAAGATATTAGGCCATGTAGTGCGTATTATCTATGAAGTATGA
>Nucleotides: 27532..29082 (direct), 1551 nucleotides
ATGGAAATAGTCTCTCAGAAACGGGCAGAAAAGGGGAGTGGAGATGTTGATGACCTCAGC
ACTCTTCGCTGTGCAGGTGCATCACCTGGACTCTTTGGCCGTATGACCACAGACCTCACT
AACAACACTGTTGTGATCAGCTACGAACTGAAAGACTGGGAATATTGCGAGCCAGAGAGC
TACATCGATGAGAATGGAAAGTTGCGCTCAAACGTTGTTGGTGAGAAAAAACAAATTGGT
CCGATAACACTCCTCTACTTGGTTGAGTTTGACAACAATAACAACATCGTCCATTCAGAG
CCGTTAGAAGCTGCCAATATTTACTTGATGTATCTTAAAATTGAAAGAAATCTAAAATGC
ACATCAGTATCATCACGAGCATTAAAACATTTTTTTAGTTTTATGGCAGATGAAAATAAG
CTTCGACACATCAATAATCAACCCGAATTACTCTGGGATAAAATGCCTATTCGTGAAAGT
CAGCGGCCAACATATAGATATAGGAAGTGCCTAGAAGGCTGTTATAACTCTGATGATCCA
CAAGTCCATTTGGCCCGAAGCACTTGTAATTCCTATATGAATCGCATTGTGAACTTCTAT
AAGTATTATATAGAAAATAACTACTACTTTGAAAACGTTCCTTTTCAGTATGAGTTAATC
CCAATTAGTATACCCAGTAAGTATAACTATATGAGACCACAACGTCGCATATATGTGCAT
ACAACAGATTTGCGTCTAAATCTTGGTAAGGATTTACGTAAGCGCCCTAGTCCACTGACT
GCATTAACTGAAACAGAGTGGGAAGCTATACAAAAAATCATCCTTATTACACGCCAAGTG
CTGACGATGCGAGATGGAAGATTAATATTAACTAACCTTCCTGAAGAATTTACGTGGATT
TTACTCCTGATGCGATGGACTGGAATGCGACGTGAAGAAGTCTTAACATTGCGTACCACG
CATTTTTTTAAACCAAACTACCAACAACTACTTAATGGTTATGTTGAAATTGATATAGGC
CCATCTACTGGTACTAATACCAAGTTCGGCAAAGATAGAACAATTGAAATGCCTAGCCAA
CTTATGTCTAGCATCTACAACTACTTGCAATCTAGCCGCTATATTACTCGACGAAGAAAA
TATCGAAAAATATACAACGAGCATCATTTTGAAAATGACTTTGCTTTCATAAGTGAAAGT
GGAGAGAATTACTCTCTCAGCACACTTAATTCTCGATGGTCAGATATTAGGAGAACTATT
GAAGATCCCAAATTGGGGTTGGGAGAATCATTCGAACATAAACCTCATAATTTGAGAGCA
ACATATGCAGTTGAAAGAATAATAAATTTACTTGATCACAACATTAGTGAAGGAAAGGCA
TTCCGGCATATACAGGGACATCTTGGGCATGAAAATGAAGATACAACCCTACACTATCTA
ACTCAGGCGCAGGATAGGCGCAAGGGAAGACGAAGTCCACAGGCGGTCTGGGAAAATATA
GTTGACTATCACCTTCAGCAAGGCTTGTTTTCTAAGAAGGACTCACAGTAA
>Nucleotides: 29082..30884 (direct), 1803 nucleotides
ATGGCCTTCAAAAAAATAAGTAATAGAAAGCTACCCAAGAGTAATATTATTGACTCACAA
CAGCCGATGCCAATATCTATTGACATGATGGTAATCGAAACCACTAGAGGGAACTGTAAT
TTTATACGACTAAAATATAAGGGATGTCCCAATACACACTCATATGGCCCTGAGCGTACT
CGGATGTTCAAACCATCACAACAGTTAATTAATATGCAACGTGATGAAGAAATAAGAAAG
GTATATCTTATTTTTAGTGAGTGGCCAAAAAATGCAACGTTATATAGTAACTTTAATTAC
TTGACATATTACGTGCGAATTCTTGACGCATCAAACATTAATTTTGATTTTTCTGAAGAA
AACATATTATGGTTTGCTAAAGAACTTAATCGATTAATGAAGCTTGACAAGAGTCAGGGG
GGGCTATCGACTACAACCGCTGAGAGGATAAAATCCTCTATTTCAAACATTTTGAAGTCA
TCAGGAAAAAGCTATCTCGCAAGACTTCTCCCAACCATTTCAAAAAATAATAGCTCCCCT
GACACCAGTCTGGATGATGATGGTTTTACTGCGATTGGAAAGTTTTTGCACAGAGGGTAT
CGCGGTTATATGGCAACTATTATGGAAGGTGTTCCGCCCGTCATATGTCCACTATTCGAT
AAACAACGTTTAATAGAATTGAATCTATCTAGTAAAGAAATCGAACATGAATCTAAACTT
GCTAAGCGGCGCGTTAAACTATCAAACGGTGACTGGCGAAATTCACTTGTCAGGATAGCA
ATATTATTGACTTATATGTTCACCGGAATCAATCCAACGCCATTGTTCTTATTAAAACGT
AGGGATGTTACATTCAAAAAAAGTGCAGGAGATCACTATACACTGAACACTATTAAGAAT
CGTGCTGCTGGGCAAAAGCAAACAAACGAGTTAGGTTTTACCAATTATAGTAAGAACTTT
TTTGAATCATGGTTACTTTCCACTGAGCATTGGTCTGACGACCCAGATAGACCTGTGTTC
CCATACTTTACATCAAGAGGTGATGTGACAACTTGGTATAAAGCTCCGGCGCCACAACAA
TCAATCAATAAAGTATTAGTTGCTCATGGTCTACCAAGAGTACATTCCAGAATATTTCGT
CAGACGCGCTCTCAGATGTTAATGAGAACTCTGAACGATATCTATGAAGTCGCAGACGCT
AATAATAATAGTATTGCAACTACCATTAAACACTATATTAATGGTGTACAAGCACACCAT
GAATTAGCAAATGCTAGTGCATCAATTGCACTCTTTAGACTATCAAAAGGAGAGGACAAA
TCTGTAATAATTGCTGACTTTGAGGCTAACGGCAAGGATCCACTTACTCATTTAGAACAC
TTAAAATATAAACAACAGCCGGTCGTTACTCAAACTGGACTATGCTGCTTACAACCATTA
GAAGATAAAATATCAAAAGAAAGAGTTAAATATAGGAATATCAATCCAGACTTAGATATA
TGCATAGACTTCTTGGAATGCTTTAACTGCCCATCTCATGCAGTGGTTGCGGAGGTAGAA
AACATATGGATGATGCTCTCATTTTATGACTCGTTACGACAAGCGATGACAAGACCGGCT
TATAATAGTTTACCATCTGATAAATTTCACCGTATTGAGCACAAAACAAAAATTATTCTA
GATAAACTTAGAGATGCTGCACCTGATTATTATCATCAAGCAATGGATTTAAACCGTTCT
ATGCCACACCCACTATATGATGATAGTGATTCGATTGATGACATTCTAAGGTTCTATAAA
TGA
>Nucleotides: 30881..32806 (direct), 1926 nucleotides
ATGAATACATTAAACTCTTATACTATACAACCTGAACAGAGCACACGGATCATTGCAACC
ACACATACAGATGGAACACCATGTAGTTACGTTGATGAACTAACATGGGATTACAATGGA
ATGTTTTCCAATTCGAACGGAAAAACACTTTACCTTAATTTTGGACATGTTTGTGTAGAA
CACAGGCTTGGAATTCAGCACGCATTACATCGAATTTCTACAGGTAAGAACTGGAGTTTT
TTTACAATTTCAAATTATCGTTCTTGCTTACAGGATATCGCTGAGTTAATTGGAAGTACC
AACTGGGAAATCCTTAATGACGATAAAAAATATAATGCATTTAAGACTTCTCTAAAATGT
AAGAATCTCAGCGAGAGTTCGATACAAGATATACAAGCAACCTTAAATGCTATGTTTGAT
TGTGGTTTAACACAACGATGTGTTTCTACTTATGAAAATTTCGCTCAAAACTACTCAAGC
GATAGGAAAGTGAAACAAAATATAGCTTTACCTGAAAATATGATGAGCAAATTACTATCT
AAAGCAATAGATATTGTAGAGTTTTATCACCCATTTCGCCATGAAATAAGTTCAGTGTAC
GATGTTTTTTTTAGTGAGTATGAACGCAGAAAAGATAATAATCTTAACATAAACTCGATG
GTGTCATGGGCTGATAAAAATATAAATCATAAAATACCAGGTAAAAAGTTCATAATAAAT
GCTCATGCAACGGGAGTTAATGAAATTCAAACTGCTTGTTGGCTAACATTAATAGGATTT
AGTGGAATTAGAACTCACGAGGGTTTAATGATGAACCCAGAAAGTTATGATGATAGCCGC
AGCTACAATGGTGTTATTGTGCCATTGATACACGGTTTTATAACTAAAAACCAACCTGCC
GGAAAGCCAAAAAGTGAATCATGGATAACACATCCAATTGTTAAAAAGGCATTAGAGCTA
GCATACGATATGAGTAATTATGCTCGTATCCACTATCGAAAAAAATTAGTTTTATTGCCT
TCCAGTTCGTTGAAAACACGTCTATTGAATGAAACATCGTCCGCATTCATAAGACTATGC
ATTAATAAAAGAACTAAAAGAATAATTCGGTGTCATATTGGTGATACCATATACCCATTC
GCAAAAAAATATAGTATTAGAGCAACAATTGAAGATGTTCCAGAATTTAACGTATTAAAC
CCAACACGTAAGGGAGAATTAACTGAGGGCAACTTTCTACCGAAACTTTCAAACCACGAT
TTCAGAAGAAGCTATGCCGTGTTCTTTATGAGAAATAGATTTGGAAATCTGATGTCACTT
CGAGCTCAATTCAAGCATCATAATATATTAATGACTGAGTGGTATCAGAATGGAGCATCA
CTTGCAGCTACGCTTGATCTCCGTCTAGATAAGGAATTGTATCAGATGGTTCTTGCTGCC
AACCAAGAAATATATGAGAACACTCTGTTTTATATATATAATGAGGCTGAAACTTTAAGT
GGTTTTGAGGGGAATAGAATAATCAGTTCTCGTAGAGCTTATCAAGACAAATATCCTGGC
CAGATTTATATGACTATGGATGAGATTCGTATCAGCATACGAAATCATACAACTTCGATA
GTTGAGCACCCAACTGGTTTCTGTTTCAACCCCAGTTGTGACCGAGTCTGTGCTACTGAC
AAATCCACACAGACCTGTAAACACGAGGTAATAACACCAGAAAAAGCACGTGAAGCCTTA
CCGAGATATCAACGTTTAGTAAGAAAATTCCGTATGCTTAATACCGGTCGCTATTACTTA
AAAGCTATCCTTATAGACCTAAAAACACATATACAATGTATTGAAAAAACGTTTAGTGAA
CACAATATATCATTTGAACCATTTACAGATCAGGTCAAGGCTCCGAGTATAGAGGAAATT
TTATGA
>Nucleotides: 32803..33255 (direct), 453 nucleotides
ATGAGTATAAAATCTCAGGCTACCGAGCAACGTCTTCGTGATGCATTAAAACGCCTCTTA
GAAGGCACACCTGAGCGTACAAAAGCAGACAACAAAATTAATCTATCACGAATCAATCGT
GAAGCTGGATGCAGCCATGGTTTGATCTACAGTTACCCGCTTTTTATTTGTGATGCAAAA
ATTGAAATAGCTAAACACAAGGATAAACTTCAGCAAAATGCGTTTCAAGATAATATCTAT
AAAGATGCCGATACAATTTCAAGGCTTAAATCAGAACGCAACAAACAAGAACAGCTGAAG
TGCGATTATCGTATTCAAAGAGACCACTTACAGTCTTTATCTGATGCGGCAGTGAAACGT
GAAAATGAACTGTTATTTAGATGCTTTGAACTACAAATGGAACTTAGTAAGCTGCGCGAA
TCAAACATTATCGATTTACATGAAAAAGACTAA
>C15R7
TTGACAGGCATCGAAATAAAAGACATCACAATCATAATTAGCGGCCTTATAACTGCTGTA
TCGACATTACTTGCAGTCGTCATCACAAATCTTTTCAATTTAAAGCTATCAAAATCCAAT
TCTGAGACGCAAACAAAGCAGAAATATGCCGAGCAGCGAATTATAAAAATAGAAGAAACG
TATCTTTTATTTGAAAAATGGGAAGTCAATTTCTCCAACATTTATCTGCATCATTTACGC
TGTTATTCAGGAAAGCTAAATTACAACCAAGTATTAGAGCTGACCAATAAATGTGATCTC
ATGGCGCCTGGTGAAGCTCAAAAACTAAAGATGCTTATCTGGGTCCACTTCCCAGAGTTA
GAAGAAAACTATAAAGAAGTTGACCTAGCCCGAAGCAAAATTGCAAAGTTCTTATGCGAC
CCAGAGAAAAGCAAATTACGCGCAAAAGACTTTGTCATTGCTCAGGAAGCTTTTGAAGCC
ACGTGCTACAAATTTAAAAAAGAAATTGGTTCCTTAGCGCACAGAAATTAA
>Nucleotides: 833..1309 (direct), 477 nucleotides
ATGAGAGAGTTAATCCAACGGATTGGTGAGATGGAAAACTGTAAGGTATTGCCACCTTCA
GGCATTCCTGACATAGATATTCCAAGTGATTTAAAAGAATTTTATTCACTCTGCGGTGGT
GTAATTCTATTTGAAGCATGTGACTACTGGTTTAAGATCTCGTCACCAGAAGAACTAATC
CCTGCGAATCCATATTTATTGCCTGAAGAATATGAGAAAGACATACCCAAGGATGATATT
TCTAATAATTTCTATATCATCGCAAGAAATGGCCCTGAACAAGCAATAAGCATAAATCTG
GGGGATTCTCAATTTGGCTACTGTTACGATAGCTTCTGGGAACTCCATGCAACAAGTGAA
TCCTCCATAATTGCATACAGTTTCACATTTCTCTTGAATAGCTTGATCAAAAGTAAAGGT
TCTTATCCTTATTGGCTCAATTCAAATTTTGTTAGTTTGGGGCACTTATATGACTAG
>Nucleotides: 1462..2436 (direct), 975 nucleotides
ATGGGCGTCCTAATATTTATAGATAGAGGAATAGTTTTGGGTAAGAAACGCAATATAAAT
AAGTCAACCAACCGTAGCCTACAGAATAAATCTCAGAAACAAACCACTAAAACAATTTTA
AAAAAACGAGTTTTATCCATTGGTGCTTTTAGCCTTTTAATAGCGTTTTCAAGTGCATTA
TACCCCCCTGTGACAGACTTTATTTCTGGTAGGTTTGGGGGGCATTTGAGCCTCGGCGTG
CTTAACGCTAAAGTACCTGAAAGTGAACCCATATATGTATTTTTTTCTACACCAGACAAA
GAACAAGGTGTCAAGTATTTGGTTCCTGTTCAGTTGACAATATTTAATGAATTTAAGCAT
TCGGAAGAAAATGTATCGCTCTCACTAAAATATCATAAAAAGAATGGAAGAGCATCTTTT
GATGAAAAATATATGACTCACTCTGGAACCCGCGCAGCTTCAGAAATTTATCACGAAATA
AATTCGTCGAAGACACATGACTATTCTCTATACCAAATTGATTATTTACCTAAAGGTGGG
TACTTTTCAATCAATGATACTGCGTTTACTTCTAAGGTTGATTATACCCAAAGGTTTCCT
GTACTTTTTGAGATGGGGCAGGAGCTAAACGTTGAAGCCACTTTATATAGTAAAGGGGAC
AGACAAAGAACTTGGGACATTCGATATAGGGCGGTGAATGTTCGTAGCGGAAACGATCTT
GAACATTGGGTTAATCAATATTATGGCAAGAGCATCGCATTTGAACTAAGGCGACAATTA
ACGTTTTTTCAATATCTTAAACGTTTAGCTTTTGGCAAAAACATTACAGTTTATGGATTT
GAGCCCGATTTTCATGAGTTGACAGAGAATAACATTTATGTTCCAAAGGAGAATGTAAGA
ACATATAAAGGTTTTGTCTTTAACCCCTACCTTTTAAAATTACTATTTGATTTCGAACTA
ACAAACGACAAATAA
>Nucleotides: 2464..2538 (reverse), 75 nucleotides
ATGTTCAGCTATGCAATCAGAAAAATGGGTGTCCTGATTTATTTTTTCATGAAGATTAAA
AATAAAGCATTCTAA
>C17R1
GTGATTAGTTTTATCTTACTTGTTGGGTATGTGTTATTTCCATTTATTAATGGTGTAGGG
TGTGATTTTAGAGCGCAATTTAATGATGCAAATATAAGTTATTATTCAACATGTAAAATG
GGCGTTGCCACAACAATTGCGAAGAATAATAAAACAGGAGAAATGATCCAATACGATGGA
ATATATAGCAAAAGTGGTAATACAATAAGATTTTTTGTTTTTAAAATAGATGAATTAAAA
GAGATTAGGTCAATAGATAAAGACACGATCAATAGTCTAGCAAAATGTCATTTATATGTA
ATGCAAATAATAGTTGATGAAGAACATGACTGGGTTGTGTTGAGCTATCCATTTCCTTGG
ATCCATAAAGCAAAACGTATTGGTAAACTTGGGTTTTGGTAA
>Nucleotides: 501..1199 (reverse), 699 nucleotides
ATGAATTTAAAATTTTGGGAACTAGATCTCCATACCGGTGAAATAAAGTATTGTGATGAG
TTTGTTACTAGGTTGGGTGCTAGTGAAATAAAAATTCTCGAATTACTTATTCATAATAGT
GACAATCTTGTTTTAAAAGATTCCTTGTTTGATTATGCGTGGCCAGAAAAAATTGTATCC
CCAAATTCTCTTAATGTTGCTATAAAAAAGATAAGGAAAGTATTATCTTATGATGAGAGT
CTTGCATATATAGAAACAGTTCATAGAAAAGGCTATGTTTTACATAGTCAGGCTGGGGCA
TTTAGACTGATTAATAGTTCAAATTTGATTAAACTTGATGTCAATAATCTTGAACAAGAT
ACTCCTGCTGTTGATGTGGAGAGTGGCTCTGTTAATGATTCGCTTTCAAATAAAATGTTA
ATTGAGAGATTTTTACATGAAATGTCAATTAATAGAAAGAAAGTATATATATTTACACCT
ATATGTATGTTATTGGTTTTTTTTGCTGCTTTTCTTTTTTCATCTAAGAAGGAGTTGATA
TGTTATAGAATTGATGGGAATATATCTTTTTGTGGGAGATTTGAATTGGACCGGACGTCA
TTTGAAAAAGTAAAGGATAGGATAAAAGGTAACCCTGGGAATTACTTATATGGATACACG
AGAGATCTTGAAGATATTAAAGTATATAGGCGTGATTAG
>C18R2
ATGAACCGACTTATCGCGCTGCTGGTGGCTCTTGCCACCAGTGGTGTCGGGGCAGAGGAA
AATGGCTGGTCTCGCAGTTGGGGGCCGGGTACGCAGGCGAATTACAACGTCACCCTCGCA
GGCTCCGCCCTGCTCACTATTATCTGCCGGGATGATACGCCGCTCACCATGCTGGCGACG
ATGAACGGTCGTGATTATGGCAGCGACAGCAAACGTCAGTTTGCCTTACTGGTGGACGGA
CAACGCTATGACGCCCCTTACCGGCAAGGTGACTTCCCCACGCTCTGGGAAGCACTTCGC
AACGCAACTTCGGTGGCGCTATTGCTGCCGTCAAATCCCCCCATCGATTTGCCCACCAGC
CACCTTGCAGAGGTACTGCCAGCCATTGGCTCGCCAGATAACAACTGTATTGCGCCTGGG
TCATCACCGGACTTTGGCACACCGTGA
>Nucleotides: 580..1371 (reverse), 792 nucleotides
ATGAAAAAATCCATGCTATTGCTAGTAATGCTGGCAGCCACTCAGCAAGCACATGCCCTC
AGTGAGTCAGCCGCTGATGCCCCAGGCTGGAAGCAGTTTGGTAACGCAGCTGAGGGATTC
AGCTACGGTGTCTATAACCGAGCGGATTCATTCACCATTCATTGTCACCCTAACAAACCC
GCCACCATCAATGTGGATATCATGAGTGTCGGAAAATACGGCTCTCAGGACTATCAAAGT
GATTTCGTTTTTGAAGTGGATGGCAAGATCTTCATTGGCCACCGGGTTCTTCAAGACCAG
AAAAGTTTTGAGGAACTCTGGACCGCACTGAGAAATGCGAAAGAACTAGGCGTATATCAA
CGCGAAAAAGGCAGCCGCAAATTTTCGTTCCCAACAGCGAACATTGCAAACACGCTACCA
GCGCTGGGCTCGCCAGGCTTTCCTTGCCAATCACAAGAGACCTATGACGCCGCCGTCCTC
AACGAAGACCTAGCTAACATCGAACCGCTGAAGGAGGGCGATGTACAGTTGAGAAAACGC
GGTAATCCCTATTACGGCAAAACGACCTGGAACAAGTACCTGCTCGACATCACCAGCCGC
AGTAACCGGATGGTGATCACCGACCTCAAGATCAACCGGGGCAGTTGCAAGATCGATCCT
AAAGCCAAGCTGCCATTTCGAATGGGCTTTGGCGGCAAAGTGACGCTCTCTCTGCTGCCG
GAGGACTGTAACCCCCTTGAGGTCACTGTGACCACCCTGGGTGGCGAGCAGACGCTGTCG
TTTGACCAATAA
>Nucleotides: 1522..1863 (direct), 342 nucleotides
ATGGATATCAATCAGGACGCGTTAGCCAAAGCAGTGGGCAGAGCTATTGCTTATCAACGT
CAACAACGGGGAATGACCCAAGAGGAAGTCGCGGAACGACTGCAGATTGGGATGGAAGCG
GTATCGCGCATGGAGCGGGGGATTGTGGTTCCCACTATCGTTCGACTGGCTGAGTTGGCA
CAGATATTTGGATGTGAGCTGACGGACTTGCTCCGTGAAACCAGTTCGCGGCCCCTTGAG
CAAGCCGTCAGATTAGCTCACCAACTCGAGCAACTCACCGACGATGATCGTCAGTGGGTC
ACCGATACCATGACTGCCCTGATGAGCCGTCTAATCCGTTAA
>Nucleotides: 1852..2286 (reverse), 435 nucleotides
ATGTCTACGTTAGGGGCGTTTTGCCAAGAGAAGGACTTTATTATCAGGAGCCATCCTCAG
CGACTGACCCCGGACCAGAGTGTCAATCGAGCGCACAGCCGTCTGGGCGAACGCAGTTAT
AACCTACTGTTCAACAACTGTGAGCACTTCGTGATGTGGTGTATCAAAGACCAGCACCAC
TCTGCTCAAGTCACTGAGGTCGCTGCCACGTTACTGGCGGCTCAAGTCACGCGATCTTCA
CTGGGGCACCTGACCTCAGTGGCTACCGCAGGGGTAACAGGTGCCTCTCTGAGCTCATCC
GTAGCTGGTGGTGCCACCACGGCGGCACTGACATCCTTGGTAGGGGTGTCCACAGCGCCA
GCGTGGGCACCGTTGGCTGTCGGGGCTGCTGCAGCCTACGGCGCACACAAGCTGTGGAAC
TGGTTAACGGATTAG
>C18R3
ATGCCTGAAGCAAATTGGGATGTATTCAGAAAGTTGCCGGGAGCGGTGGAGAATAACTTC
GAAACGCTTTGCCGCGCTCTGGTGCGCCGCCACTACGGACGCTTCGGTTGTTTTAAACAA
CTTGCAAACCAGCCTGGTGTGGAGTTCCACCTCCAGTTGCATGAGCCTTGTGCTCTCGGA
GAGCCACCACGCTGGATTGGCTGGCAATGCAAATGGTATGAACTGACAAATGGACAAGAC
TTAGGGGCCGCACGCAAAAATAAAATCATCGAGGGCATGGAGAAGACGCGCAAACATGTG
CCAGGAGTGACCGATTGGAAGCTTTGGACGCACCACACGCTGACAAAGGGGGACCAAGAG
TGGTTCTTCGCACTTGAGAAAGACCGCTTCCCCGAGTTGAAGTTGGATCTGCTGACAGCA
ACGGACATCGAAGACCTCCTGGTTGGGCCGGGAGCACTACTTCGAGAAACCTACTTCGGC
GAGCTCGTTCTAACTCCTGAGCTTCTTGCGGAGCAGTACAAACTCGCCGCGGCTCCATTC
AAGACCCGATACCAACCAACAGTTCATGTTGTCGTTGAAGCCGAGGAGAAGGTACTCCGG
AGCTTGGGTAGCCAGAGTGCTTGGAAATCACTGGTGGAACTCTCAAGTGCTCTCAAGACT
AATTCCACGGACATTGCTTCGCTCACGAAGCACCTCAAAACAGAACTCAAAGCTGAAGTC
GACGCGCTCTTGGATCGAGCCACCGGGCTGGTTTATCTGCTTGATAACTTGCATACAGCG
CTCGGCAAGGGGGACTTCGATGCTGTGCAGCAGATAATGACCTCGAACCTGTTGCAATCG
GCACGCTATGACAGACTGCTCTCGAAGATGCGTGGAGCACGCTCCGCCGGAGCTCCATTA
GCCGCAAACTTGGTTGCGGACATCCATGCAGTTTCTTCGGCAATACGTAGTTTGGAGCAG
TCAATCGGCCTTCGAGCCGTGGCAGTACTAGCTGCTGCAGGCGAAGGAAAATCCGAGCTA
GCCGTCAAGGTGACACAGCCGGATGGAGATTTCCCCGGCGGCGTCTTGCTCCTGGGCAAG
AACCTTCATGCAGGTCATGGGCTCGACGAGCTCGCATCTGCTTTCAAGATTGCTGGCAAG
CCGGCGGAAAGCTTCGACCGACTGGTTGAGGCGGTAGACGCAGCGGGACAGCGCGCAGGT
AAGCGCATTCCGATTGTTATCGACGGGCTGAATGAGGCCGAAGATCCTAGGAACTGGAAG
GATGAACTCGCTCGAGCGGAAGAGCTGCTGAAGGCCTTTCCATATGTCCTGCTAGTTGTC
ACCTTGCGCAATGAGTTCACGCAAATGTGCCTGCCAGAGGAGTTTCCTCAGGTTGAACAC
CAGGGGTTCCGGGAAGACCCGCAGACGGCCATCGACAAGTACTTTGATTACTACAAGATT
GACGCCACCGACGCAGAACTGCCAATCGAGTTCTTACAGCACCCATTAACGCTCCGAATC
TTTTGTGAGGTGGCAAACCCGCGTCGCCAGCACCTTGTCGGGGTGGAGGCACTGCCCAGT
TCACTTACAAGCCTGTTCGAAGAGCACTTCAATAGGGTTGCCGTACGAGTGGTTGAGCTT
TTACCGAGGGCGCCTCGCATCTATCAGGATGAAGTGCAAGATGCTCTGCTGACGATCGCG
CGCCTCCTTTGGGAAGGCAACGTGAGAAGCGTGGAATTCAATGCTGCTCGGACGGCTGTT
CGAGACATGGGCTGGGATGCCAGTATCATTCGCGCGCTTGAATCAGAAGGAATCCTCGTT
CGAACAACTACTGAAGCAGGTAGCCAAGGAATCGCATTTTCATACGACCTGATGGCTGGA
TATATGATAGCGCGCCACCTGCTTCAGAGTCCTGGCTTGGCATCGTGGCTGCGAAGCGAT
GAAGGATGCGCACAGTTCCAATTCCGTGATTCAGGATCGCATACTTTCGCCTTTGACGTG
TTTCGGGCTCTGGTTGGCCTGTATCCGCAACACCTTGGTAGGCGCCAACTGTGGCAAGAC
CTGTCGGACGAGAAACTCGTTATGAACGCTCTGTTATTAACGCCGCAATCAGACCCAAGA
TACATCGGGCGTGAAACGGTGGAGCGATTTGCACACGCAATGCAGGAGTCGAAACAGTTC
GCGCATATTGCTTTCACGAGACTTCGTGGCACTAGGGCAGCGCGAGCGCATCCATTTGAC
ATGGACTTTTTGCACAGCGTGCTGTTGTCCATGTCCAATACGCAGCGCGATCTATTCTGG
TCGGAGTGGGTTCGCGAAAAATCTAAGGAAGTTGAGGCCGATTTCAAGTTCCTGTCGTCC
AGATGGAAGTCGGATGGTCTTGACGAGCGAGAAATTCGTCGGGCGCGCTGGGTGATGTGG
ACACTGACATCGACGTCCAGAAGTCTACGAGACCTAGCTACCAAGACTCTGTACGAATTT
GCCATCAAACAGCCAACGGTGTTTTTCCAGCTGGCTGTCGAATCAATTGCTGTTTCAGAC
CCGTACGTCCCCGAGCGGATGTTCGCCGTAGCCTACGGTGCGGCACTGAGCACTTGGTCG
GATATCTGTGCTGTAGAGATGCGCGAGGCTCTGTCTAGAGTTGCCCGTGAGATTTATCAA
GTGATGTTCGCGCCTGAAGCGCCGTATCCTACTTGGCATGCTTTATATCAGCAGTACTGC
CTGGGAACTATTGCCATAGCAAGAATGATTGATCCGGGCTGTTTGTCTGAGGAGGAGGCA
GCTCACCTCCTTCCCCCCTTTAGCCAACTACCCAATCCGTTTGAGAACACGCCGCCGTAT
GATCGAGTGATGATCGACGATACGAAGAATGAGGCGATTCGAATGGACTTCGGTAACTAC
ACCATTGGGTCACTGATTCCAGGTCGGGGGAACTACGACGACAGTCATCCAGAGTACCAG
CGTGTGTTGCAGTTAATCGTTTCTCGAATGCTGGTGCTTGGCTATCACCCCGAGGCGTTC
GAAGCCGTTGACCGGCAAATGGACCCTGGTCCCCGTAGTGGCGGTGACAAGCACAAGGTA
GACAGATATGGGAAGAAGTATGGCTGGATTGCTTACTTTGAGATGTGGGGTGTCCGGTGT
GCGCAGGGCCTCCTTGCCGATTGGCGCAACGATCGCCCCTCCGATGCGGATATAGACCCA
ACATTCCCGCCCGAAGCTGCGAGAATCACCCTTCAACTCCCAGATTTGTTCAGCGGCCAA
CCTACAGATGTTGGCGACTGGATAATGAGAGGGCCGCAACCAGACTACAGCTGCATCCTC
GAAATAGAGAGTATTGATGGACTGACGGGACCGTGGGTCGTACTTGATGGATTCCTAGAG
CAGGATACGCCCACCGATGACCGACAGATCTTCACCTTCCTCCGGGGGGTATTCGTGGAC
AGCGAAGAAGTCGACCGTTTATGCACGTTGTTTACTAGTCTTGATTACCCCGGCAATAAT
GCTATTCCGGAAGAGCCAAGCTACTACTACATCTATGCCGGTGAGATGCCTTTCTCCACG
ATTCCGGGACAGCTTACCGCTGATGAGCAAGAAGGGGACCACTACGAATATATGGTGTCC
GCTGAACAGTGGTCAGACAATGGTGTCGCAGTCGATATTCCAGTGCAGAAGTACAACTGG
GAGAGCTACCACAGCGTGGTAAACCAGGTCAGCGGTGTGAGCCTGCCCGCTAAGCAGATT
TGTGAGGAACTTAGTCTCAGGTACTGCGCAAACACATGGGACTTGCACGATGCTTCAGGC
GTGGCATCCCTGTACCGTGAGGTTGACGAACACGGCTCACAGGCAAATGGTTCTTTCTGC
TATCTACGTCGTGACCTTCTTGACCGCTACTTGACAGAATCTAACAAGGTACTTGTGTGG
CTAATGTGGGGGGAACGTGAACTTCATCATCGGTCAACTGAAGGTCTGAACATGTACGAG
TACTATGCGAACAACCAGCATGTTCACAAACGTGTCCAAATCTATCAGCCAACTTTGAGT
ACTCAATCTTAA
>Nucleotides: 4100..4507 (reverse), 408 nucleotides
ATGAAGATTTGGAACGGATATGGTTCTGAGCACTCGATGAACCTGGTTCTCATCGGGAGG
TTCAAGCGAGCGCAAGACGCAGAAAAGGTTGAGAAGGATATTGAAAAACTCAGCATTCAG
GCTTCCAAAGATGACTGCGACGCCATCTCTTTTGCGAAACCAGAAGATCAAAAATTTTCA
GATGACATGCTTTCTTTGCTACGTACTCTGAACCTCTACACCTTAGGCCCAGCTGACCTT
GGGCAGCTGATTTCTGACCATCGCCTCAAACGTAAAAACGACCAAATCACTGTTACGACA
GACGAGTCTGAGGTGTCTGCATTTGTGAAGCTCTTCATCGAGGCAGGGGCGAAGGTCGAA
ATCTTCTCAGCGCACGACTACCCGTCTGATCCCGCCAACGCCAGCTGA
>Nucleotides: 4504..5421 (reverse), 918 nucleotides
ATGAAATTAAGACTCGGCCCAAATGGTTTCCATTTATTCAATCGCTCTTCAGGTCTGAAT
GTTCTATTAGATGAGATGCATCCGACAGAAGCATCGTGGTCTAAGTCTCCCCGACAAGTA
TCCATTGCACTCACCAATGTTTGCGACCTTCGCTGCAGGTACTGCTACGCGCCGAAACAC
AAGGCATCACTGCATACTGACTCGGTGCTCCGATGGTTGAAAGAACTGGATTCTGAGGGG
TGCCTAGGCATCGGATTTGGCGGCGGTGAACCAACTCTGCATCCTGACTTTGTCAACATA
TGCAAACGGGTTGCGGGAGAGACTCAGCTCGCGGTCACATTCACGACTCATGGTCATCAC
CTGACCCCAAAGCTGGTAGAGAGCCTCAAAGGCTCGATACACTTCGCACGCATTAGTATT
GACGGGGTAGGTAGCACCTATGAAAAACAACGTGGAAAGCCTTTTGCTAACCTGCTCCGA
GGCGTTGAATCAATTGCAGCTATTTCGCCCTTTGGAATCAATGTCGTGGTCAACGAGCAC
ACTCTTACAGAACTTGATGTCTTAAGCGAGCTAGCCCAAAAGGTTGGAGCTAGCGAATTA
CTGCTGCTTCCTCAGCAGGCAACTTCCATGGCTCCAAGCATTGATGGAATAGTAAGCCAA
GCACTTCAGGACTGGGTCTACAACTACAAAGGCAAGGTTCGCCTTGCGGTCAGTGAGGCA
GGTGCGTCCGGTTTGCCTACGTGCGACCCTCTCCCGAATGAGAGAGGCCTGCAGGCTTAT
GCGCACATAGACGCTTCCGGAATGCTGCGTGCTAGTTCTTACTCGCCTGTCGGCACGAAG
ATTGGAGATGTTGGCGTTTTGTCAGCACTGGAGCAACTCAGAATTACCCTCGAGATAAAA
CGAGAGACGCAATCATGA
>Nucleotides: 5421..6440 (reverse), 1020 nucleotides
ATGTTCCTGAACTCTGAGAATTATCTTTATCAGGTCAGGCAGCTAGTTGGCAGCAGCCAA
TATCTGGATCTAGCTATCGCTTTCTGGGGTAATGGTGCTGAAAAGCTGTTCGATAACTGG
CACGGCGAACGCCTGCGTATTGTCTGCAATCTAATGAGCGGAGGTACCAATCCACACGTA
ATCCGCCAGTTGAAGAATATGAAGCACGTAGAAGTACGATGCCTGAACAGTCTGCATGCC
AAGGTCATGTTGAGTAAGTCAGCTGGGTTAATAGGGTCGGCCAACTTTTCCACAAATGGT
TTAGGTCTTGAAGACGATGAGAGCCATCTTTGGCACGAAGCAGGCCTGTTTACTCGCGAT
CTCAAGATGTTGAATGATGCCAAGGCTTGGTATGAAGCCATTTGGCGAGAAGCAAAACCT
GTTAGCGAGGAAGCTTTGCTACAAGCTGCTAAAAACTGGCGAAAGCACCGCAACCATCGC
CCTGCTTTAGGGGAATTAACGTCGCTTGTAGGACAACCGGCTACAGCTTTGCGAGACCGG
CAAGTCTATCTTGCCATTTACTGGGAAAGTGCAAGCCCTCATGCTTTACAGGTCTTTGCG
GAGGTCCTGCATGATCTTGAACTGACCGACACGAGCATGCGCCGTGACCTCGACTTCTTC
GAAGATTGGCCAGATGACGAAAGTAATGCATTACCAACCGATGCTTACATCATCTGCGTC
CGTTACGGGAAAAATGGAGGAGTCAAAGTCGAAAATGCGTGGATGAGAGACCCTGAACTC
GACAAAGAACCGCTCAAAATTCTCAGGAAAAAACACCAAGTGGCAAATTGGTCTTTCCCA
CAACAGGATCAGGCTCTACTGGCAAAACGACTAAAACCGTGGTTGAAGGCACTCAAGCTC
AATGATGAGCGCTTATTCGATAACGGCGCCCTTTGCATTCCGTTATTCGAATTCCTTGCT
TGGGAAGAACGCAATATGGAACAGGTTAAAGGTCGAACTACTTTGGGTGATAATGCCTAA
>Nucleotides: 6424..6981 (reverse), 558 nucleotides
ATGACCATCGAGCAACTTGCCAAAGCCACACGGCTTGTATTTGAGCAGTACTACGAGAGC
CTAACTGGGTTGCCCTTCTTCACAAGCTTCCCCCTGAACTGCTGTCAGGGGGCCTCTGTG
GTGTTTGGAATGCTGGCAATGCTTCTGCCCACACAGCACACCGTGACTGTTGTAAAAGGC
GATACCAGGGATGGTCGTGAGTCGCACTACTGGCTAGAAATCGATGGACTGGTCTATGAC
CTTACCCTGGATCAGTTTCAAGAAACGTTGGGTAACCGATTTGACGGGATAGATGCCCCG
CTATACGGAGTGGCAAAGCATCCGCTACGAATGCACTTCTTCTACAAAGAGCGACATTCT
GCCGTCCTAGCGTTCAGTATTTTTTGCCAAAGGCATGCCAATACTGAGGAAGTCGATGCC
GCATTGCAGTTCGTTCGCAGTAAGTTAGCCAATCTCAAGCCATCGGAGATAGAGCTGCCT
ATGGCTACTGCGAAGCTCCGGACTAAACGAACGATAACCGAAATTCGACAAGAGAAATGT
CATGTTCCTGAACTCTGA
>Nucleotides: 7013..7876 (reverse), 864 nucleotides
ATGTCTACAGATATCCTGCACTTCATTCATCAATTGGAAGTAAGATACCCATCATTCAGC
ATCCATGCTTTCCAAAAAGCAATGGATGCAGTTACCGAACATTACTATCACTACCGAGAA
GCTAAATCAGCTCATCCTTCAGTTGAGCTGTTCCTGCAATCCTTCTATCGTTACCATGAC
CTTGATGTATACGATGAGTGTTTATCTACTGAAACACGTAATGAGCTTTTAGCTGAGCTA
AATGACGTTCTAAGTGACTTTATGCTTCAGCTGAAGTCACCACGTCATCAGAAGCAGTTA
CACAATCTAAAACGTGCAGATAAGCGTAATAGCGATAGTATCCAGAAGTACATTAATGCT
CTTTTTGATAAATATGCCAGATTACTGATAGTCAGAGTGGATGTTCACTTTAGAGATGAC
GTAACTCTAGAGGAGGCTCAAGAGGAACGAGAGTATTACTTGCGTACTATTAAACGCAAG
TTTACTCGATTGGTAGGCTATATCTGGAAATTAGAGTATGGCGAAAGTAGGGGCTATCAC
TATCACATCGCGTTTATATTCAATGGTAAATACTTGCAAAATGATATCAAGATTGGCCGT
TTGCTGGGAGAGCGTTGGCATGCAGGTAGCTATTACAACTGCAATGCTAAGCGATCTCAA
TATGAGGAATGGGGAACGGATGGTATCGGGATGATACATCGAAGTGATGACGAGAAGCGA
CAGAAGCTATTTATGTATGCCATGAAATATCTAGTCAAAGTGGACGAGGCAGTGTTGGCT
GAAACATGTGGACGCTCAAATAGGATGGGTAAGATGGAGGTGCCTGGTGGAAGACCCAGG
GTTCTCAGGGGCTCTCTGGAGTAG
>Nucleotides: 8257..8472 (reverse), 216 nucleotides
ATGAACACTTCCCCCAAAGTCCTGCGCATCAAAGACGTTATCCAAAAGACCGGCCTTGCC
CGTTCAACTATCTATGACCGCATCAGCGATAAATCCCCTCGCTATGACAAGAATTTTCCC
AAGCCACTTAAGTTGGGCTTGTCAGCTGTCGGCTGGTTTGAACATGAAATTGATACTTGG
TTAACTAAACAGGCATCAATGAGGGGGTTTTATTGA
>Nucleotides: 8812..10404 (direct), 1593 nucleotides
ATGAATTTAAATAGGATTTTTAATTTTTTATACTTTGGGTTTGTTGGTGATGATGTTGGC
CGTAGGAGGAGTGGCGATACAAAGACTGAAGTTTTAATGAACATTATAAAGGAACACGGG
GTTACTATTCATCGTGGAGTTAGTGTCAATTGCGATGAGTATCGTGCATTAATGTCAGCT
GACTTAATATATCGATATTCAAATAACTCAAAAATAGATGAAGACCAATCAAAAAGGTGG
CAGGTAAAATATTGTTTTCTACGTAATGTTGCAATGAATAGGGAAACATTGAGTGCTCAT
AAAATAAAAAATATACAGTATGATTTTGAACAGCTTAATGTCTTCCTTGGGTATTATAAC
GAGTTGGGGAAGTATGATGAGACCATAAGCGAGGTAACAACTCTGCTGAATGATTTCGAA
ACATGTACAGAAGATAATCCTAATGAAAGAGCAGCTGTTTTTTTAAAAAGCTGTGTCAGC
CTGATGGATGTTGAACTTAACAAGAAAAGCATTTCTCTTTGCAATGAGTTGAAGATCGGA
GATCGCTCTGTGATGGAGTATTCTCATTATATAATTACGGCAATAGCTGTAAAGCTAATG
TCAGAATTTAGCAAGACAAAGCCAACTGGCGAATCTGGTGTGAGATTCTTAGATGGTAAT
CTATTTTCGTTTTATGTTGAAATTATCAGGGAGGATATATTTTCCAGACGAACAGATGAA
TTAATAAATAGGTTGCAGGCTTTTATAGATATGTTCATTATCGGCATCTGTTACAACAAA
AAACAACAAGATGCCAGAAGGAAATATATCTTTGATATCATTCGCTCTGTACCAAGAGAG
TGTATTTGTCTTCAGGTCGAAAGTGTAAAAAATAGTGTTAGACAGTTTGTTGAAAAGTAT
GGTCATTCGTTTTTTGATTACATGTCTAAAAATAGATTCAATAGGTACTCAAATAGAAAA
TGGTATCATGAGCTATATCATTTAGCTGGGAAAGATAAGGAGTATTTTGGATTTATAACT
ACAGTGATGTCCTTCTTGCCACGAGAGCGTCATGATGTTAAAAAAATCATGTTATTATCA
AAAAAAGCATTAGAGAAAAACGAGAGGGAAAAGGTAAATGGTAAAAGAACTCAACTAAAT
GTAGAGGTTGATTCTGCAACCATGGACAATCTAGAAGAGTTAGAAAAAAAGCTAGGTAAG
[truncated: 2,879 more rows]

## Sheet: Supplementary Data Set 5
>C2R1 (reverse), 364 amino acids
MSNWFDAFQSRTDLQVYNDNALALFALALRFRTEDLDTVAAESITDGRDDKKCDLVYVNR
EDGYAVIAQCYLSLKDKPAAPANKASDLNTALGWLLSRSINEVPEIIKSAAQELRDAILQ
KEVTTIYIWYVHNLPHSNNVRDELITVHETASSIIKQHFSQSNIDLQVFEVGNEMFSDWY
EDSQSPILVNDEVEVDCNGAYEVSGPGWKAVSATIPAALLHRLYKKHKTKVFSANIRDYL
GSRSSDSNINNGIKSTLDNEHDNFWVYNNGLTILTHAASYDPTKGKLSFRGLSIVNGAQT
TGAIGSLRKLPHADTVVQARFVATTNGDEELIRKIIQYNNSQNKVEASDFRSTDKVQIKY
SED*
>C2R2 (direct), 48 amino acids
MTKQSNHNADISNPNKGSNGTNSTYDRNQGNRGSQLNPQTPKSGGKK*
>Translation: 555..1220 (direct), 222 amino acids
MTQNEQSTGAKRPFKQTRALIRLALNDGLTQKEIAALCRTQQSIVSAWAKGTKLANEGQL
TELLTRYGHTLRRQSFRLYWSIDDETKTKKFYRVEGKVIFQHIFYNLRRETKSGKLCKNY
PEWRLIVHHHGYDTFTVVWQNRIPMDSGNTLLDSHNEEAVWFSDITPSVSAKRFIQFIDN
LSKEPPFDQFSDTLILPFLIRQALLQHGFPVEGIEEYPAQW*
>C6R1 (direct), 550 amino acids
MAQEAKKDFVFRRHMSIGEVDAESDSKFLKECFVETGDYDVLEDINTSECIVLGRTGSGK
SALLERLEECCEQTIRIEPDELALRHISNSTILTFFESIGVNLDIFYSLLWQHTLAVELI
KNKFSIDSPLAKRNFFDKLSELISGNRKKQQALEYIEELGDKFWLDTETRIKEFTDKLER
SLKSSIGTNIPGINFSTEGRSQLSEEQISEVIHYGKQVVNSVQIEKLSKLLNLLAEDIFT
DPQRKTYILIDRLDENWVEDELRYKLIRALIETIRKFRKIETVKIVITLRTDLLNRVLEK
TRDSGFQREKYNSLFLHLSWSKDSLKELMDSRINLLLKYKYTNSEVKFDDVFPNKIDKTS
PIDYILDRTLLRPRDAIVFVNECFNGSQGKTQITNTIVYAAEKAYSLSRMESLQYEWFVE
HPALDKYMEILSHKSNRFKVSELTKENIESLILQLMELDKDNSDIVVKCAHDYYQAIYPE
ANALLNKFTQNLLFVLYKVGAIGIKLDGASPVVWVHDKTQDLTSVKIKNTCVVYIHKMLW
RVLAIDKNG*
>C8R1 (direct), 398 amino acids
LLTDTKLRNLKPRDKLYKVNDRDGLYVAVTPAGSVSFRYNYSINGRQETITFGRYGVGGI
SLAEARERLNEAKRMVADGKSPAKEKARKKARVKDAETFGAWAEKWLRGYQMADSTRDMR
RSVYARELETKFGNQKLTEITHEDLRMLTDAIVERGAPATAVHTRDIVLQIYRWAIERGQ
KVENPADLVRPTSIARFEPRDRTLSPAEIRLMYEYMGRIGTSPSIRAAVKLLLLTMVRKS
ELTNATWSEINFSDALWTIPKERMKRRTPHLVFLSRQALDILIALKTFSGGSDYILPSRY
DSDLPMSSATLNRVMTMTYTLAQKEGKLLAKFGPHDLRRTASTLLHEAGYNTDWIEKCLA
HEQKGVRAVYNKAEYREQRTAMLQDWADMVDEWTRSM*
>Translation: 1653..3518 (reverse), 622 amino acids
VIKEFTQKDGKKLTLSESAIKHIIEGDFTIRPIQGHDNMTVLRGGLHTYDAWVKFKKNYI
NELEHLHFFHSLQHKYWYYARELGNGVITLRIPRELFTGNAAKITMYPDEYYKSGFLWKT
LFPKGYDRDKIIKVIEEALDNEDIHQRKAGQIIGYINKNNPLLKMKVTIQHHGKEIKSAF
PAWTQPNSGNNGKPYSHYDNIGFVIAQSTEYFDDEHKISTIKNFLFPGFPIMAEELHLHT
PSIFTTRKKPIKDESPTLRAANRLKELKEFTVTYEDNNLIYKYLNDFALIKYNPELVSGI
YASARYEISESLSFFNTFQIIQNFVDGLYYLYLTNQEQRLIETIVFMLNNMVSHTLLDIL
SKKRIISAMINIVSSANIPELSYKFVLALAKSPIRREAYLEYNLDSLSKKKLTEKTPLDH
FPDELVMIVNPSLDISIERQDFIEILKEIIGETYTLNFNEEKLNSLLEETLNNQSENFNI
LIDDYLSHSTPKDFISLSEFIGDILNSAAKYTNGDREQLIASAGLILRDYCRIQFAHRQR
INARYISYHDHTAEIYLPIDNDLLFGFILKHERITNHVKLENFTKAIINFANIISDQALE
NDSKNFMDKIGKDRPPLPEKL*
>Translation: 3559..4554 (reverse), 332 amino acids
MVDMKKAPKIVIWENCDHHISAAIQQFEELWLPYSLSSRRYPILRLIKEVLDQAVNSYIK
TLPANYTGYLPGAAVGVPFSEIVRLVGLEAMVRMQRQLLRQFIKTEDQQTTRDMCFVATL
ESLIGLVWCCACKSPKRSTSQKGVNLNKQRKHGFCEFCGNMTEFATFMATVEENRINNSE
LEDHKKLELSHQYCSEHRPKLVTGEWNPLYRQAKRSLAKFNIELARLTHQCTNRSRPNAL
SGNELIDKYFFQLMLKLTLQSADEAELRNLARRMVDSKFSDTKKIILVLKQLGLNQTDIG
RRIITVKQKPMTRQAISKSLPSFRREFLLSQ*
>Translation: 4632..4862 (direct), 77 amino acids
MQTMAFKTLINRKALLDMIPLSARTIYNMELRGEFPRRIALTSRNVAWDLSEVEKWIEER
KSSGFHASRPGQTIGG*
>Translation: 4867..5730 (direct), 288 amino acids
MALDLMAAFTELPPPIDYVLPNMVAGTVGAIVSPGGAGKSMLALQLATQIAGGPDLLKIG
EFLTGAVAYLPAEDPTATIHHRLHVLGAHLTLTEQQAVADGLLIEPLIGRCPDIMSSAWF
DGLIQVADGRRLLILDTLRRFHIEEENASGPMSQVIGRMEAIAVETGCAIVFLHHSSKGA
TMMGAGDQQQASRGSSVLVDNIRWQSYLSGMTPKEAEELGVNDGQRGYFVRFGVSKANYG
APFPERWLRRHEGGVLKPAVLERRRKTKEVLPFKKSEIALEGADDNW*
>Translation: 5717..6472 (direct), 252 amino acids
MTIGNKVVPTSTSAQARVMIYQATQRPSMREANWMKTSFGRCSIQGRLGQRHADVVEAIL
YCAERRRDVSDGGVELLVDPAKVRKTLSDSRYSLFQLEKLLTELRAATVTIETSQFDFPI
IGGLIDHVIPSPMTRLDPLTGGERNLWRVRLGIALVMLLEHDLSLYYDPAPIARLRHGIS
QAIARHILTHKYDPTGGWHVDTLIRAVCGENLNSQKIRNERHRLREDAEKLHAVGITIDA
ENRIKRLIPAR*
>Translation: 6757..6825 (direct), 23 amino acids
MNFLYNLLFYMVFYLFAYLFLA*
>Translation: 7024..7221 (reverse), 66 amino acids
MGKNTSNKNHITQALPFKTNATDKGARRLTAYELAELRQDMVESSAKMRTELARRRHHYP
TKQDL*
>Translation: 7456..10791 (direct), 1112 amino acids
MTSTLDKLLNDCRLARLFSSESRPCALQLWVLQLKSEQLTENRVLYGRLLPYNHASNTWS
YSDNNNYQPFGQTKVQITKLNLYIESSCCAELLTQFCDGKTISEISDTLNLNCSNKLRDK
FGSTTFENNNLVYRPVAYLLNRDANHRQSISSPHGSAGAFSASITRVNKGELFRLGGEYD
ASLTEMIVKHLNVETGLDFGSIDVTRFGDLELLVFPTLNDLEQNLLSVEWTGSPRALHVC
FDSLQVSYFDRFQFHLKIINDNQVIYSTIVSANRNDAGIFEYIYQFGDELQERTDSTELE
IFGFQNNQLNEGILCCRWQIGYIREINVQGHVMGQSASPVKFDWLEKATRATMVDRVAAV
LKVNRGNPGFANHIGWREVDPWVPVNRELVALFAQIHPPKSEGKFFQRWSTGDGEGRLQF
VEWFRALFAKYQQHQIVIFDPYFEAAGLGLLLLCAEIKSNYIVFTSLPKLSKENDVMQAE
YEQPLSGRVNNLMASCEHNSHLLKGVNIRIYGLKEGRLHDRYILIMGSDGLPIAGFHLSN
SFQKAAENYPLLITPIPTDVLLQVEQYKSALVKEALASRPSYNADSPNMRLLFDSTSLPA
VPLRYEPLRFLDKCEAGNVLSAWSGEMSLRGLSGDKLRSRMTDLGLLKDNSLALVSGLHN
CIDKQFINSQDFVNTWEVLGEVLAHSSSDDRWGRLLESESDFLEYLGQFIELSFDRAHDD
KDMELYVVDIWFFRKSVEDLLHSSYRIDNMFHSTKYNVLTWSEFFAVKILWRYRPNHLLN
IAETQVSRLQVEPDSSEAIRLSLLSQIVNEISLSAQFEISETQRNCLLTSSLGLFRWMGI
NAIKRRLETPGGLADVISLLDGFDYSERVRILGWMINHAARDANQSEIFNGLVTALHKGI
EAPISACELKDLINSMRGHMKQLAWAEPWLFKDVIYPLLQRSHVTYDNTCEIWMQEMDYM
LRPQLKNPFRSFERGREGQTTNIAAFLLANCSPERREASLHMVRDILNRQKRIVLQPLAS
TSNWGLWDDALRVSLWILAFCRWSEFYLRQRNVTDEQLDRLTRDACNIALVRPLEEWQSE
GVNRLGELAAFLAQVDELLNEGNQLSGDLNK*
>Translation: 11004..12338 (direct), 445 amino acids
VIHVHQCFNAVGHGTFFNGLAFDERSNSSFSWIYDCGSKRKTRLEQELSDLECWHQWPEE
VDLLVLSHFDDDHVNGVERLLSSRRVRILALPYMDVGHSLACAASIGTEPSSVSTAMFKL
DPVNWLQSRGLAGQVDTLLLVQGGSSSNNDTPVNGEPLPLPGEPEENRRRRDSRPDTDVT
TSFQGTRTIVTGHSGNTNTATVPRVVFWNHRIAAASCGSFLELMFFNATQPDLFRTNASN
SLLARRSGQPISVVQADVDVVVQRYRLQDLRRSPKKGWRDALRAVYVKHFGSSSQQRNNI
SLCLLIRPLASEVGSCSLGLFGQRNIYSPTPPSRVSIIEKAGTLLLGDLRIDKATLAEMQ
VHFGAVRWADLSTVQVPHHGSQHSWESGVAKVFRPERFIQCVPCESPHHPHKNVSDDLRG
ADVFHADYKAGVVIDYHFPLFKSS*
>Translation: 12802..13749 (direct), 316 amino acids
MAQLNIRIADADKQAAEEVARSAGFSLGEYLGTVVAYMSFHGTLPVVIKFKPVAIKPDEA
FQQAIVKFRNAYMEVNHLYDQVLKEGEMTPLKLLRQPIDSIDAAEDFYKTYESQIALAPG
QLEALAISSTEQHMFARCREHFPYIPGHLRTAIRMVNMNNRPVNSQDLSEMREALQRAAD
QINILQEMTKGEISVGARSAFFIRDVQDATSCAFMATRPGEAYMVCTAWSERMNMHVHQA
EIQFQSLGVVDDLKQLEIIWTKLRALAQAVHDYLDRTSEPMGGFEVRYIEELKEQTLAYV
QRISPPEKHVGPDAR*
>C8R2 (direct), 586 amino acids
MHRISELEIKNFRSCKNTKIKLEKFTPLVGYNNAGKSNILKCLDALVRGKGQTDSSFNDT
KKPIEIIARLVGLSDKTLSHLSEPQKVSLEPYIVDGSLDIRFFQEKPGTAKNAVVLGIRS
PLNPNGEWSNPNGLPQAVTTLFPEPTFINSMEDSAEDVSKFKVGNTIGKLISNLQKEILK
TKGEEINTALSAIGRKLNLNGDERLQEFSEFDDSINGKVGDFFPGLKLNLDIPTPDISDL
FKQGNIKVTETGNQRSTDFSDMGHGAQRAIQMTLIRHLAEITKDVSKEGKTNLLLIDEPE
LFLHPQAIEQIRGSLKVLAEKGYQVVFSTHSPFMIDQADIPITNIVRKNEGGTKVESRLR
EAIEKVLDDNESQARLLFDTYNLGQILFSDMVLVAEGDTEKHVLPTLFKSATGKTLGESK
LALVIATGSPNIPGMLSILKEMNIPAKALADLDFAFTVAKTKQLIEKDHPALEACLDIIQ
EMQPEYGFLLNGRNPTKGNNFKASDIYELLASQEKSKEPINVICEHFKENAIWIWSLGAI
EPHLCLDAKETGEWYKFKQKLTDNPIEDVVADHKHIKAFVTWCVS*
>C8R3 (direct), 160 amino acids
MYDMKAYAVRKDGVIQVALSGYLANSCWTATVKDKYPGGNIVYVVDPGTAQVFVEETMRP
GSEICLMMLVPWVAQVSIPSTAHDQITVYVNGDAKLKVDVKNEPSQYCVIALTTSPAGSS
RGCSVIPADAPYLAIYSSVFGPASKAECESWRQQNCMSQ*
>Translation: 1112..1756 (direct), 215 amino acids
MKREINYKTMRVVVGTIALLLAPAVHVFSGMEAELTSISISYWTDARDIFVGALIAVGFF
LLAYNGEGGKADWEFYLSKAACLLAVFVALFPTSGYNELDRPPIWAVKSAGSIGLQTEHI
HYGAAVLLFVCLIAMMWFFSHRALRKGKRGRAYFYRVIALSMAGGIFSLLGFGYLLDWNN
TVLYIEIWELTLFGLGWLAAGTYKTEPSLESMPC*
>C10R1 (direct), 197 amino acids
MKPMMKPMNSARWGLSALALSLALSTGAAFAEETPPPATNPPVDQGHGTIKFIGAIIDAP
CSIAPESVDQTIQMGEIANSLLNKQGSTPLRPFEIHLEACDFATASDATVTFNGIPADTA
KKSLALNGGGSGGAISLVNKQSGEEIVLGTPTKVASLVNGDNHLKFGAKVISTVAQGGKA
VPGEFDASADFIMTYQ*
>Translation: 2411..2536 (direct), 42 amino acids
VLQHRVQQQATWSALHLTKGFKGGGEEGGIKAKAGDMARAE*
>Translation: 2612..3898 (reverse), 429 amino acids
MLEVNYHLGEQITFIPSRYSLVKQRTESSREVHLSQKECQLLEFLCEHPQQVISREEFTS
ALWNNSESSDIGLNKNILMIRRKLESLGVMDSIRTVPRVGYMMDLTILKEELIIDDAPDT
VTHDALVGELVDETDPGRDLFDEPPLLQPAWHRSRVIRKRGIMVSLLLGLLGLLVLAGWF
LLAEEESLPYLTKKITTRHGIIYRVDGANPPISSATLEMIDKASAQSAESEYRMMIADHL
ISLVSYEGDRPLWEKVYFVQHDASLEPQLRCIAQHLSVPPFRDFPAPMGEGYYNNVNFYA
PCDGTEHPVLAMQVRHKGYGAPIHEFVQEVSLVTPAGEEMAELTLLKTRDGRLTEINGRY
PDYVMKAHLQSVHVKALESELLTPYRAAVMSIMTSEEEHLRYTLEAQKVLHASTVHGGFL
MLSRRAPE*
>Translation: 3984..4193 (reverse), 70 amino acids
MFFNRPDINDIFPEPDKSASWKSKKNYKYDYVNIPIKYIVRIFVLLLIAFAMLDIYLTVK
IYMEYSSGV*
>Translation: 4625..5728 (reverse), 368 amino acids
MRNSTLAIAISMALSVPAIASTVSAQEANNGNGYFQLQVTENNEQIQTDAVNAEIVNFPD
KNMEAAVKSALGIAEADPVTSSDMLMLDQLNAVGKHIESLVGMQFAKNLVSLDVTDNDIS
DISVISTLPLTSLKIGANHLSDIHQIGAISTLTVLDISNNGIDSLDAITGLQNLSNLTVS
HNPIDDLSPLGKMGKLKQLEVASTKISTLEFMPATLVGLNISNNKIADWSGIANLPALQK
LDVSGCRLDDLEKIVHGPRYLAKLTADDNYISNARPLAYLHDNTSVSLKNQHVVMADTVQ
GKWLTIALRTPEDHVPAIVWATPGSYDETNNLLVWEGAGQNSLTWSYESSNKKVVADGTV
TQLVSKP*
>C12R1 (direct), 186 amino acids
MIINRTLPLGSLKILLHWLVALLMIGLTLLGYLMVKFEMWDLYSLHKSMGVIALLIVVPR
IIIRLGNRGIVSVRQYSRNEVLAAKMIHLGLLVSTLVIPVSGMLYSGAAGRGVAIFGLSI
IPMNLDGNDPANVVPYSEALRSTAHAIHIYMPYIMLAFLLIHIVGAVKHHLLDKDGTLLR
MLGRQ*
>Translation: 1620..2489 (direct), 290 amino acids
VFKAMDYISHHLDDNPSLDEVAAAAAISTFHFHRIFKTMIGETIAGFTRRLRMERAARRL
LAFPQSDITTLALAAGFSSSQNFAKAFRQHFAMSPSEYRQQQGGNWKSKIGNDPLPFETY
DDLVMHPVTEHPGLLQGASVRQMPARYVAYMRRLGPYGKETCEQAHRDLLALFASDEAMT
PAGTLSLYWDIPDITDETRCRTDVCIELGSKIPTGRQLTTQIIAAGPYAVCQFIARGDQL
VACWETAFRWVVGQGLNCDDRPCYEQYHGGTDPDRDHYVFDICIPLIDP*
>Translation: 2556..4307 (direct), 584 amino acids
MNIKTLFLASLLVALPAAANAQSQTQTLIFGGTIYSGDPANPHPEAVGIEGKKIVVVGSY
QEVSTRLGSHAKRLDLKGKYLMPGLIDSHVHAAFAGFQGMTVNFPDAMNEVEQVQQFLTR
SKDDPRLTLGDVQLYSNVSLDYWHQLPLLDQVFNGSQYRQIPVVLAGSDAHTGWANQAML
RKAGIDAESLAGRYAPLKGNFGLTSSGKLNGFASEGGWDAILKALPSVSDETIANAIMTA
AKQLNQVGITAWMDPISNIRPLAPIFNAEPDRRDTGLLPAYSMLSREGKLTGHVSTLALV
GIHSSPAIIDDVLALQQQFQDAPDVKLVGIKILQDGVIELPSQTAKLSEPYLNRPGYSGK
DDLDKQRFNELIRTADAHQLIAHFHAIGDRAVRESLDAIAYARAHNQDHHLLHSITHLEV
VSPASIARFKPLNVAASMQLLWAGKNIATTMLLEGKVPPALLARLYPAGSLLQSGAIIAG
ASDWPVSSPNPFLAMYTAITRQGELGLLPPASEQISRQAILQAYTLNAAKVIGQEKEIGS
ISAGKSADLILLDRNLEQVASEQIKETKVLWTMFKGKLVYQAP*
>C13R1 (reverse), 913 amino acids
MEAINRENIKTIRRAIDNNKLVIFVGSAVSYDSKLPTWKKLIDSMKAALDKPRTDDYLKI
AEHYHLQYGRNTYYNKINEFFPKESIPNKLHDLIISLRPQHIVTTNWDDLLEKTIHTKNE
LYFKVANDHELASSPSSKLLIKMHGDLSLRNIVFKESDYHAYSDNFPLIENFIKSLFSTH
VVLFIGYSISDYNLNQILTWVRNRTTDAPPAFTLLTESSLSLSEDNYLKEKGIYPLLNDN
TSNTLSYYDLSRKSSGVARVLEEIANPSTTVAICDILSEASSYTSDWNNIYPTNLIRLLR
DKLDSTELNKIYYDASNDSIEYKVDDDVHYSRSDIREIRKSIIKILKTVSVSEVRLHIDR
RNRKFYRIRNPHEINFIDEYTTFDFMKISQRSSSINFNLSLDETYDLAFDYYFLKKLELS
RDTFSHLANLFFSKSYFVKSLLASYNKKHLCFGEIPLESVMSFYDISMGEQLSKNDNISE
MIDRFPKQALYQQKALLNGLDANNSFILERFKTISHKSRELDDEIHQINNGSMIFSNKYI
ALYNYSYCTVLFVIKNKLSILYSSDFKYIARTTFEFISKRMVLDNRTFVDKFLSYAAIIS
FNRNELSDFLSSLLKDKQSLDADNDTTDYLLTILKNCIHAIKISDNSSIIDYSIRVWHNT
LALLSFISHENDMMSKITSILSEIFETTRWTELTDSTNKFLVFQINKYEFNFTPETLEAI
LNKQIDKLSNLDWHPLREDGLLFSNLLYILNEKNQVNEIISKNKKLYAFINNIMTYDIFS
RLAIIERFVFSIYTLSSGQLHENVANLLKTTYIELKGMTIDEKTITYGLNLILAKVHDYD
ELDYIMEQLKTLAQININKGSFSTHYSFIKKQLSSIEMEHLNKYRDIVEMVNKLSDQIES
DPFLSRKKTTTE*
>C13R2 (direct), 431 amino acids
MQGNKPLTTKAIEAMRYGDPEKCDAGESRGLRVRCGKFGKKTFFYRFSPVDAPRTQKNAP
IGVFPEVSLSEARVRLAELKAVRARGICPRMYALEKIAKAKAPLGTEEHAKPASMFTIGE
MVELYLSGRIEDRCTASGEVIAGARKKKGQLELRRMLYSDVVKILGDLPVEDVNSKDIVK
LIHGIIDRGASVQAGAVLRELSLSYDYAIGVGKLAEDFVNPAFLAKRVIKLANVKITSKK
RSRVLDDHELKRFLEWLPSSGFSDTQKNILRMALWTGCRTGELCQALWVDIDFKKNIFHI
KDSKNGASRYVQLCSQAVAFLKVLKLNNNQCVFPSLLTKKPILQKSLSETAWRLRTEGRM
IDIPDWTAHDLRRTVRTGLAKIRCPSEIAEAVLGHSPKGMVGTYNLHGYDLECREWLQKW
ADYLDELNGS*
>Translation: 1609..2376 (reverse), 256 amino acids
MRNESYVNEHWDELSHRVEWKELMFRINALRRSTHIEAKQLMAKLLCCSPEERCGSLACP
LCIEIDRQEFTSSVVELFSKYKNKSFLTYIPYTVISPDKNLYDLELNFIKDKFRCYLKNS
KITSPAVGCVEVDYDVNTNTWIPHIHVIIGLIPPKNFTHMRIAINKKHIPARVEATARPL
VRKHIYNLENLCDYVYKFMWQRKPETKNRSVKINKTRIPFELFVEHLIYIDKLCMRNLEF
RYGVQRSKNGLKIIP*
>Translation: 2393..2581 (reverse), 63 amino acids
MLSDKIMRIKEVSIVCGISIPTIYRKIKAGTFPSGRRLSSKTTGWLSSEIEEWMRSLPKA
NI*
>Translation: 2935..3543 (direct), 203 amino acids
MKKIKSYAKTTGEIADELDAPFFDDALLIESPGSIERYAVALRKQESVKKVAESGMKTIK
FNVDSALYERLKEIYDRAGFKYIERGGSNSFKTAELSAALSYFLLINSDDLCFGTLFGYK
SYLYSMHSIIQFRKNEIAEGNVSVCKFLNKRKYKFFTKRTYKTQQGDKWDEDNIKIFFES
SGVVDVISTLVPVKKSSRRDMK*
>Translation: 3607..4662 (reverse), 352 amino acids
MRELDTITSVSGGSITAAWLMLNWSKFNFKRNTNNPDLFSADNFHDIITEPLIEFCSRNI
IGHKEILLSKLFPFYSAVNSVKSKYSKHLFGDVLLRDIELRNGTPDFIFYGTNLDTGSSV
RIHKDFVRDYNIGVAYGHALSLAQAISISSGFPPFLSPIIIDSSDWHWKSSGYEKLPEEV
VNRLRQRLILCDGGLYDNLGLEALWKTGGDQEFDTIFCCDAGAPMPMPWMHEDQKYYSWY
KQFNRMTDIMINQQRALRKRTLLNNLISGIYNGGYWGIDIRLTDSDREHFLLEKIFSKEY
SHIKSLGTQLSKFSESDTRKLVNLGYCHTDLVLRQRFDKGLPTPTEIPFPS*
>Translation: 4754..6970 (reverse), 739 amino acids
MYYDVDQDAKIINDKTGLPGPVKSMVEAVNKSTHCEIDKVAKSNGVFIVVIDIYCDDIPS
RNSAGIDYHEKIAMLFNESSGIPETLAMRKAFPRLIHQNGHYEGTPRPLCLYDADLKELE
FTWTPEQHLDRLKWWLVESANGTLHHPTQSLEPLFFTPSATLLLSSELDNASANIKETLS
ASLIFKDDKRYVVYMTSKHDDSAIKADVIHLVEPPVLHGVIYSPPRTLNELVSMMENLSN
GFLDRLRNHLLAAFKSERSSQAYDLTIILISFKLCRDKGLAEEKVQNIAFGCAISMRDLF
IKLEIVNHTQHSLHPNTSINGTLNPLKNSMPRIDIEPMEVQIETTAYIRRMQSGIPNNCH
NGLLIGAGSLGGSLLDIWTKQGWGDWTVIDDDILKPHNTTRYPNVLHKCNYKVVSISSTL
NHLYNSKIKPIIGKGDNLADDSIKKTQLNASFVIDATASLYYPRFASNENFLKRHISAFF
NPNGDDAILLAESSNRKIRLQHLEAQYYRAIINEDKLSGHLVTTLDSFSTGTSCRDKSFV
MSFSHTQSLSCLLADQIRFAIEQSSAQIKIWRNDFNSGSRVSITIEAKKPLRNKFHTNNT
LDVIWDEGIEEKVKRLRSQALPNETGGILVGYYDFVYKKVMIVDALPPPSDSISTPSSFV
RGENGVAECLAYINKQTRDVVKYIGEWHSHPQGCSASMSAQDKTQLKQLSERQSIIGYPA
YQMIVAENEIKVYEQLAD*
>Translation: 6980..8140 (reverse), 387 amino acids
MPTVTFYPVGNGDTSLIKLDNNKMILMDYYQKDNAQDTSTPECDIATELRKELREAKKSS
FDVVAFTHADDDHIRGSTEFFYLKHEKQYQSDDRVVIDELWVPAAMLLESAGKDEQNKEH
VTWRDEARYRLKNKQGIKVFSKPDELVNLIEKKWGMNIDEFDDFILDAGSIVDTFSLNRD
GVEFFVHSPFVWNCEESGKKVKQVRNQAALVFNVRFNVGGEEFNYLAVGDSEAHVMESIY
NLSEKHGNKDRLKWDLFNIPHHCSYLALAEVGDKGEKETIPLDKVKDLLLMGQKDAYIIC
SSQAFDSDTKEAESRSQPPHIQAKRCYERYLKQVGGRRFIVTGENEGTKRPKPITIIFKQ
DGASINTVTKVAGAAAVLASQPVRAG*
>C13R3 (reverse), 57 amino acids
VQSGIESEIYRSIRDIARVTPDLRVEDREGMCGAIITLCDLGEQLIQHKETNKKES*
>Translation: 379..732 (direct), 118 amino acids
MKRKKNAARAYVIRAKGTTRSILKRHGLTNTATGKIIDVAPATVGRWLDGRHRAFFDLEH
AVAICIYLGIPVSHMLPPSDWLIGNHQSQQRDQLLALSKDEIEWLLAVRAGAMACYR*
>Translation: 1056..1880 (reverse), 275 amino acids
MIEIVSDIQKTIENRIKNPLLIAFFISWVAVHAKEILYFLYSSNEQKLILLHNYKFALLC
DFALPAAFTIGYVIILPLINIAYLKKIKGPLDERLLNVDALNKANESRVTRRINRSAVIA
SNEYVNKVFSLKLERWSNEREELNKKNLENTDRILTLEKQINDLKDKNNKLASLNSERNS
IISHYQNTLASQISSLSYSLNTDFLLKDKNKGNPKAFCLGVVRQYINSIAGSYLQLNKKP
LIVSDENWVEPINGELLFHFERSVEELNKLIDTI*
>Translation: 2117..2449 (reverse), 111 amino acids
MNDATKRKQAQRARRAALGIKRVEVALSERERQQLDHLRIARAGSGEPYSTDEYISTLIR
RDWEKWLEQEAELKKQTCQHCDCDLPKGCGGTFKGQSSCWHTLGNKELAL*
>Translation: 2567..2785 (reverse), 73 amino acids
MRDPHKNPVPGDVITRFGSTREVTATKQNARGTITHVVYRHPAVDLPETEATIASWRAWA
KLDAMVVREGAA*
>C13R4 (reverse), 86 amino acids
MNYRLISDMERDLSWWWEDLRDASARLRRYQRHLIECRQLSPRPRATIALTLRQCAATRR
MCAHTALVIKARRCGLSSLLGSAAQ*
>Translation: 422..958 (reverse), 179 amino acids
MSSTTGNTIERELYPTPESAVTALMSCINFRHDDIFMEPCRAEGNIYNPVPLPAEQKEWA
EISQGRDYLEWDFGRKFDVIITNPPFSLTEEFLKKSLSELAPDGTLIYLQRVNFLGSKKR
VPFWAEIGFPNKTPILVPRPRFVNGGSDSCEYSWFIWDKGNRVALPDGLSHLIAVEAA*
>Translation: 955..1371 (reverse), 139 amino acids
MTREEISRLLALEPMVSTPDLLDALWRAADALVEEGAQIEGDGYLILEGIDSIKGMWRDL
QEYAAGEEVDLISRITVFLDSGEVACWFAEMSSDGGGRSSLYREAAMILLALHGLMALAA
EAQAEAVYADREDKECLA*
>Translation: 1368..1577 (reverse), 70 amino acids
MSIDAIHIAKRAEQAVLPLLTELLASGEQENRIALGDLYSGDEYIQVQLVVTSRPADLLD
DDSVMGDEA*
>Translation: 1574..1765 (reverse), 64 amino acids
MKKLFHPITQQAALADLAELPHRIKANTYSTRRGPEGRNLRDQARRQLRWLKVFRSMKGR
ASA*
>C13R5 (reverse), 72 amino acids
MSKIEVQIDTPFKTVAKFSADTGIPVGQVRKMIGKGDLEIMPKELPNERVLINMVAACKR
AAEAAYLSAIS*
>Translation: 627..1340 (direct), 238 amino acids
MNGFGIQEIAFNQSDFVTRLEKVIGNEPLRAFARRADMTDGGLRRYLYEGTIPPVDRALK
LAQAGGVSFEWLVFGTGEQAKSHQVASHDLIADQAAAYQSGEFTTIPAYQVFASAGHGAT
ITDEPLAEPMAFRSDWLRREGFDPAKMAVIRAKGDSMEPTINDGDVILIRLKNGEPPRDG
LYVLRLSDGLFVKRLQFDLGGVRIISDNPLYKSRDLSKEELAELDLVGRVVWAGKKF*
>Translation: 1350..2201 (direct), 284 amino acids
MLSLMAALAALLCLLLAVAGLFKPALLGQARRLNAFFIGLYGALGFLILGMVSDGQIELS
GGLVLFSLLAAAHCILLFISHSRAMLKMSNEERAQIRPGKAAGGVVLLFLAAGAGAWLSR
PAPLDTPMPPAESANKQIEQQPSVQRPATALRALSLAEQCRLEQDIYQQMNKVTDGVMAR
FGGLLDGQQIDYHRIAEYRVSTVNPAIDAARSSMNEFRTSHIDDDVVIRQAADLVFRTYS
FVGQLYTFSRNGDASALKSARDQLARAIASHKQARAVCGHVGS*
>C13R6 (reverse), 90 amino acids
MSIESIETELLNELRAIDNYLNKDRVIYNEVRGALNIIQNKSKPHYHKIKHKLFMDFRMI
DDHQIDDPQLDFHLDRAYKLAAILEHAVI*
>Translation: 994..1389 (reverse), 132 amino acids
MKTWQTQIGGWGSIVWLASFQFMEYANKHGYHEVSNGIFGYTLGFVTAFAGYLFWEVIHG
RWKSILGEDRGFMRIVSAMPLLGLCILGALGFINAIFNSMPWFYNISFAVAGIVVTQGLV
PIINHIDGTAS*
>Translation: 1557..2471 (reverse), 305 amino acids
LGLAWRFFVSGTTIRCDYGAAPVIQTNEHHYGKSDIRPSPWLERDIKLIEDAAKIGFFHY
GPRLWMVGEIEPLKELQINGSRARVIQRVIKEYPERLMPSGMKFYRLRINPKNPANHTEY
DSPPIEFAGNGRLDSVDLSVMYGSQDIDVCIHECRASTEDEIYVATFETTRDLHLLDLTH
VLEEDVTEFESLDMAIHMLFLAKSHSYEISRDIAKAAQNAGFDGVVYPSFFSLIRTGGHP
FETSYGLSLRRYHPEREKYANAFTVKNFALFGYPLQSGLVKVKSINRLIITQVGYQGHFG
PIEY*
>Translation: 2462..2614 (reverse), 51 amino acids
MIIVYYFVQIVLRMKGLVLIHTKLALSHQKNAHNEKVTAAKNLLKSLSWD*
>C13R7 (reverse), 296 amino acids
MSLSLFALTNDPARRIVKFELSHPVQIELTDYIKSQEETFDEVVDEFEFDGKYKPDVGEI
LYINNYDDIDGLAQAIETPLGVEPVDPSEDFFLIIKALFTGYQKPNGSVKILLQNFDRRK
IISTNGLSIFHANNVYKKIEGIGLTVDHKLTATLEDGKLKFYSFHSTRQMFDLSEYYKEA
TDADVVEFLQIDVMQSVDSDEFIALADSWVRRKISLVQQSGILQNVPLHEIKAVATEFGI
PLTTVDENGTEVICVPDNKSDLKKLLRFLDEDYYKSPLSKTHFVTSSKRVVKAQA*
>Translation: 1237..1617 (reverse), 127 amino acids
MAGILLPFLILELVKKEAQRESFSAKKVESADYYLLVFLASYASPVVMKIAEINFFMAVM
TISLIFVVAWFVSNIPSHPILYLFKFRFYKIESNDGMVYTLITKRVIRSPRDVTRVMKLS
STMIME*
>Translation: 2874..3260 (reverse), 129 amino acids
MKHKLKTRVQSELELSFLAEVKKYDNVLNATKFISRNQHKIMTTGRGLRATRIFTRQTIL
GISLDKILPRPTKYTHLDLFNWDIVSLAAFARNILEGYLSFHYFGIEDISDEEAELRFFI
LQLHRNIE*
>C15R1 (direct), 217 amino acids
MKYLFTFIFSLFLNAALAEESSQENITAKVISEAVGDLDKDGIDEKVIVLDTGLDGEIGT
QRTLLIYKKKQDKWALWHSSQGPLLDSAHGGMMGDPFMSIEIQRGAIVIEHFGGSRQKWS
YIHRYRFNNKSWYLIGATINYGAPCEGFFEFDFNVTTGKATYKTYQDGCENEDISPNFKT
EQRDISIPVTKPIEMDGFYPGSNKLDIKEIGKEIYY*
>C15R2 (direct), 299 amino acids
MSVLYLEKNLNLLSACLSTAFKFGVFTGGSCVILYSLRIGHFPQDLSLGDGILFLMAAAC
FGIVYIFFTISLISLGMLISPLIKIITKLAIKLSSIFRKKPFRQRFELAPIEWPFIFLSI
FAIFFIFILGGNEPTAYWNLPLVSITLYILYSAYQSNGSKLNKLISLESAVIHTNEKDKI
HEIGCPNNIRKNQMLIITAMFAIPLLIGGVSGQLLDAAMRAAHVRVDNSIIYVKEPYSSL
IPAHLEITSDGIPDGYKKFRGILISFKGFGKTTVINFTENKKTRQLEIPNESLIAEEL*
>C15R3 (reverse), 347 amino acids
MLPFETHAIPIYVSLLNSFSLFNWGAYGVALFFIISGFVIPFSLQKTSWLGFTINRTLRI
VPTYIVGFSITLVAISISSHYFSRVWPFTIQEVLIHYIPGIRDILWSRGIDGIVWTLEIE
MKFYFVCALLIVLFRKQSTLVFFAPVLIFIVSIIINKYIPDWGKTDARLWQLAMTFMTVS
QYIIYMFIGVVFHYVQRGRIDRDKAYLLIGIIFCLFCLHWYIGPASAGITVAWSYAFALL
TFIFAFTYQSFFKSNKFFDFLADISYPLYVIHGVAGYVALRILLDLGMKAWMSLLIVTGG
CIFLSLVLHKLVEKPSQRIGKKLAGYFIVKKDEYKANNGVAVSNLN*
>Translation: 1832..1930 (direct), 33 amino acids
MLPFDTDHQDDDSLKIAKVFNFLLSDLTVDRR*
>Translation: 2041..2178 (reverse), 46 amino acids
VKLILLADIAAKDDFLFIKEVNRDDQLAAHRVSLQLIGGCAEQQR*
>Translation: 2175..2705 (reverse), 177 amino acids
MNLISRLPCCGLHGCFIPHLKLSLAASSGLVMDYEIFGNTHLPRVRNRLSGTLRYDQMLA
KYTHRSFKLDRYWWVPRPGREVGLLAGDVGHVMEVDVNQEIYGIPDYVASLNSAQLNESA
TLFRRRFYESGCHAGVILHISDALQNEGYITAIITVLQNSKGPGNFSTPRVARGIQ*
>Translation: 2889..3089 (direct), 67 amino acids
MFSHMIKSEWLKATGYSDRAEVSFASTTDKLTNIHHHCLKDKGGKGQDIQYPKRHLLGMD
AKDIDR*
>Translation: 3359..4315 (direct), 319 amino acids
MEKFYGQFDPPLDKFIFERYFPNKDTLGVFIECGAFDGLTENSCKFFEETMNWKGYNIEP
VPWIYERLCKNRPESKNFNFALSNENGEATFKAVDHPTFGVDCTNGSLNHTQAHSSLLKE
IGCQIVETKVQVKTWPDFISQENITYIDLLVLDVEGHELSVIEGMRGSTVLPDIICIEVG
HLCFDDIRRELHRIGYTYDISSHVNAFFIKNDKLPIFCMRRSDYILQKTISLNDIENGFN
DIKNRLSDLSLSIEKFKNEQASIFFTPKEDNVDIDILKEENSKLNEHLLSPQKIHHDITN
SKGWKFVEAVRKAKQLFK*
>Translation: 245..1066 (reverse), 274 amino acids
MSKLLSRHHSPDGQGRTQCITPASAGWHHVGFEVYELAASQRIEFATGEDELCLVLVAGL
ATISTPHARYPRIGERMSPFERKKPWAVYITRGDSCCVVAETPLELAVCRAPGKGTNPSR
LILPQDIGAEARGRGNNRRFVHNILPDTALADSLLVVEVFTEEGCTSSYPSHKHDTDNVP
DETYLEETYYHRINPPQGFCFQRVYTDDRTLDESMAVYDKDVVMAPRGYHPVATLAGYDN
YYLNVMAGPVRKWLFSWEADHQWINTESYAHTR*
>Translation: 1118..2008 (reverse), 297 amino acids
MSVQLGINPLTWTNDDLPSLGAETPLETCLSEGKEAGFAGFELGNKFPREARLLGLILQR
HDLQLVSGWYSGRLLERSVEEEIAAVQSHLTLLRELGAKVLVFAEVSGCIHGEQQTPVHL
RPRFPQARWKEYGEKLTEFARYTQQQGVQIAYHHHMGTVIESADDVDNLMTHTGEEVGLL
LDTGHLTFAGADPLAVAQRWASRINHVHCKDVRADVLADVKNRKTSFLDAVLSGVFTVPG
DGCVDYPPIMQLLKAQDYHGWLVVEAEQDPAIAHPFTYASMGYQNLHRFAQDAGLI*
>Translation: 2020..3924 (reverse), 635 amino acids
VEKQFDVICMGRVAVDLYSQQIGARLEDVSSFAKYLGGSSGNVAYGTARQGLRSSMLARV
GDEHMGRFLREELNQVGCDTSHLITDKTRLTALVLLGIKDRDTFPLIFYRDNCADMAITA
SDVDENYIASARCLAITGTHLSHPQTREAVLTALGYARRHGVRTVLDIDYRPVLWGLTSL
GDGETRFIAADQVTRELQEVLHLFDVIVGTEEEFHIAGGSTDTLLALAQVRAVSQATLVC
KRGALGCSVYTGAIPARLDDGLTVTGVRVEVLNVLGAGDAFMSGLLRGYLNDEGWEQACR
YANACGALVVSRHGCAPAMPSKIELDDYLARAALVPRPDLDPRLNHLHRVTTRRREWPEL
CVMAFDHRSQLEDMALQCGASLKRIPALKQLILQASREAASRAGLAGKAGLLCDGTFGQD
ALNAITGEGWWIGRPIELPGSRPLEMEHGNIGTQLISWPQEHVVKCLVFFHPEDAHGLRL
EQEQKIAEVYHACCQSGHELLLEVILPASMPRSDELYLRAISRFYNLGIYPDWWKLPPLT
SDGWTALSEIIPRRDPHCRGVVILGLDAPAEQLRAGFNAAAGHELVKGFAVGRTLFGEAS
RAWLKHDIDDAQLVARIRDNYLQLIAWWRERGHA*
>Translation: 3937..5070 (reverse), 378 amino acids
MKEVCIGLIGTGYIGKAHAIAYAQAPTVFNLRGKLVREMVAEVNPTLAAARAQAFGFNRS
TGDWRALVADPAIDVVDICSPNHLHKEMALEAIRHGKHVYSEKPLALNAHDAREMVEAAK
RAGVKTLVGFNYMKNPTAQLAKEIIARGEIGEVIHFYGTHNEDYMADPLSPIHWHCFKET
AGLGALGDLAAHIINMAQYLVGEIEQVCGDLKIVVPERPAKAGSSEMIAVENEDQAHAMV
RFAGGAQGVIETSRVACGRKMGLSYVITGTKGAISFTQERMAELKLYLHDDPVNRQGFRT
LLVGPAHPDYGAFCMGAGHGIGFNDQKTVEVRDLVDGIAADAPMWPDFEEGWKVSRVLDA
IALSHQQGRWLNVNDIV*
>Translation: 5079..6107 (reverse), 343 amino acids
MTQMISKTQAPVKRAGRIDPIAFFERFGVLIFMILLLIFFQSQNSNFFSERNIFNILTEV
SIYGIMAVGMTFVILTAGIDLSVGSILAVCAMTAAYVIKGDNFTTVDPNAWGGMSWLIGL
GICLAMGTAIGFLHGLGVTRLRLPPFIVTLGGMTIWRGLTLVINDGAPIAGFDQGYRWWG
RGELLGISIPIWIFAIVAVGGYLALHKTRWGRFVYAIGGNPEAARLAGVNVKSVLVSVYV
LIGCLAGLAGFILSARLGSAEAVAGISFELRVIASVVIGGTSLMGGYGRIGGTIIGSIIM
GILINGLVLMNVSAYYQQIITGLIIVLAVAFDTYAKSRRGAL*
>Translation: 6119..7666 (reverse), 516 amino acids
MSQPLLKVTDLAKSFSGVWALSSAQLTVGSGEIHALLGENGAGKSTLLKALAGAQPQTRG
DIWFNGETLLVDDSPVERQNKGIITIYQEFNLLPNMTVAENMFLGRESRKRNLIVDEKAV
NQEAQVILDYLQLNVAPTTPVARLSVAQQQMVEIARALTLNARLIIMDEPSAALSDSEVE
SLHRVVRELKNRGVSIIYVTHRLHEVFQLCDRFTVFQDGRFTGTGAVAETNVEQLIRLMV
GRDVAFNRRPASETHHEDKPIRLAVKGLSREKPPLDPHGIALHDISFHVHAGEVLGIAGL
VGAGRTEVARCLFGADAFTSGSFELDGVPYQPRDPLYALDQGVALVPEDRKKEGAVLGLS
IRDNLSLSCLSSLLHWRWFVNTRKEGDLIESYRQALQIKMVNSAQEVRKLSGGNQQKVIL
ARCMALNPRVLIVDEPTRGIDVGTKSEVHQVLFDMAKKGMAVIVISSDLPEVMAVSDRII
TLSEGRVTGEIHGDDANEERLMTMMAINHNALNAA*
>Translation: 7715..8644 (reverse), 310 amino acids
MKKLILAALIAMTSGAALAENEQIVFSTPNLAMPFEVHMQRTAVKAAKEMGVKLQVLDGQ
GSSPKQVADLENAITRGAQGFIVSPNDVNAVSSAVDEIQDAELPVVTLDRSVDSQKKVPH
FGANNYKGGQAIGDFVKSKFPDGAEIILLTGQPGSSSNIERTKGIRDSLKAGGDKYKIVV
DQTGNWMRSEGMRIVESVLSSLPKRPQVILSANDDMALGAIEALQSQGVKPSEILVTGFD
AVPEALARVRDGWLAVTADQRPGFAVQTAMRQLVANVREKKAITGADYPPTLITKENLQQ
AERIGEAGN*
>Translation: 8676..9662 (reverse), 329 amino acids
MFNIALFGAGRIGQVHAVNIADHNETRLYSVIDPHQEGALTLAAKHGAKVQSCEEAMVDP
QIHGVLIASATDTHADLIEHAARAGKTIFCEKPVHLDLARVRDCLATVAACNVPLFVGFN
RRFDPQFRRVKTDAQAGCIGKPESLLIISRDPSPPPAEYVRVSGGMFRDMTIHDFDMARF
IMGEEPVSVYAQGSNLVDPAIGEAGDIDTAFIVLRYASGAMATIVNSRRSSYGYDQRLEL
HGSEGLLCAGNILENQVQHYGKQGCTSALPEHFFLQRYKSAYAAEWEHFVAVLRGEAVPD
CSGDDGERALYLADKALESLRSQREIVL*
>Translation: 10207..10461 (direct), 85 amino acids
MKSREHYSPEFHAEAVRLVLEQGLSQAEATRRLGIAKGTLANWIVTAKGDRTNRLHEGVL
SPSLKQKWPGYAKRSHKPTWNATS*
>Translation: 10481..10657 (reverse), 59 amino acids
MSHPNGDFEPLILLLARRQWALMPVIEARERDLQHTTDIGNGIEVLLVGYPRVLGSDS*
>Translation: 10685..11062 (reverse), 126 amino acids
MDAPGWRPLLLHGAKQGLADQPGGHSLSHRITHYFTGKHILEACQIEPALVGSDIGDITG
PDFVGFGGRKNLAKDIYRHRQGMGGMGRRLEFTLLFARQPHFAAQPPNPVTPGVKSFSGQ
LGLQS*
>Translation: 11459..13393 (reverse), 645 amino acids
MQQIRMTMAQALVKFLDQQFVEIDGAQHKFVHGIFTIFGHGNVLGLGQALEQDAGGLKVY
QGCNEQGMAHIALGFTKQHKRKRICAVTSSVGPGAANMVTAAATATANRLPLLLLPGDLF
ASRQPDPVLQQVEQYHDASISTNDCFRPVSRYWDRISRPEQLMSALINAMRVLTDPADTG
AVTLCLPQDVQGEAYDYPVSFFARRVHRIERRPPSEAMLADAVSLIEGKRKPLLVCGGGV
RYSEAHGALRDFVERFNIPFAETQAGKGAIEAEHSLNVGGLGTTGCLAANRLAAEADLII
GVGTRFTDFTTASKSLFSHPEVQFLTINVASFDAHKLDAVPVVADARVALEILGEQLGAR
AYRCDYEGEIIAARAEWESEWQRLANIQVDKNFVPEVAGQLDALLPEYMDSLATRLTQTR
VLGLLDKWLEPDAIVVGAAGSLPGDLQRMWRPRHPDTYHLEYGYSCMGYEIAAAIGARIA
SPAQPVYAFVGDGSYLMLHTELQTAVQEGLKIVVLLFDNAGFGCINNLQMGQGMGSFGTE
NRYRNPDSGVLNGPLVRVDFAKNAESYGCTSYRVHDEVELEAALGAAARDQGPVLIDIKV
LPKTMTHSYEAWWHTGTAQIADKPEIEAAAVAIRDMLATRARQY*
>Translation: 13542..14396 (reverse), 285 amino acids
MTVAKNLAELQDQIRSRYGELSKRLQQVAKYLIDNKNIVAMQTVAAIAKEAGVPPSTLIR
FASTFGFSGFNEMKQIFRLDLVKETASYTERARLFREMDGGPEVEQPHHILQEFVRANSQ
SMQQLVLHTPEAELCQAISLLQEADTIYVIGSRRSFSAAVYLRYALGHLERRTVLLDGLG
GMLVEEAALMNSRDVVISISFTPYADETLMVSEKAAQVGASQIVITDSQVSPLASLSDVC
FVVKEAQVGAFRSQAATLCLLQSLAVGLAFKKSEEVAGQSSIVS*
>Translation: 14760..16271 (direct), 504 amino acids
MDIVQNYIGGAITASLSERIAPIFNPAQGEPIRQVFLSTADEVRQAIAVAHAAFPAWSHT
PPLRRARILFQFKALLETKRDELARLISEEHGKVFSDAQGELTRGIEVVEFACGITHLQK
GEHSANVGTGVDCHSLMQPLGVCTGITPFNFPAMVPMWMFPIALATGNTFVLKPSEKNPS
LALRLAQLLQEAGLPDGVFNVVNGDKEAVDVLLTDERVQAVSFVGSTPIAEYIYSVASAH
GKRCQALGGAKNHCIVMPDADIEQTLSAIMGAAYGAAGERCMALSVAVAVGDEVADNLVS
GIKNRIAQMRVGPGITEGRENDMGPVISAQHRAKIIEYIDQGVEQGATLCIDGRNFTVPT
HKQGFFVGPTLFDRVTPEMSIYQEEIFGPVLCIVRAPDYRTAVTLINRHQYGNGTAIFTR
DGDTARQFSEEVQAGMVGINVPIPVPMAFHSFGGWKRSIFGPLNVHGNDGVRFYTRMKTI
TSRWPTSVRLEQHTGSFTMPTMG*
>C15R6 (reverse), 87 amino acids
MTYFAWANGTNPPTFIGPPNPRTGKRTQRGTLSAFLCRNDRDRFIDQTQGAAVAITAKEA
RELKAGLDERAFKELVTVLQGGTCHE*
>Translation: 572..730 (reverse), 53 amino acids
MNLIYPLSLYALLDQFEALLEQTDLSIQERTQFRFLLDALRSEAAICQRRLS*
>Translation: 727..1254 (reverse), 176 amino acids
MKNQYGLTAQGEALLKPQGMGLFFNVQQGSIRPAAAKSVAEIGVSGINMEPTHALACFVV
GTRPSSLGAPLGCFSCVMAVRARASQGALGSVVTSYANLVRAATILRLASSGGRENLTTT
EAAIMATVPTQALSSRLRSRIAHPCHSAALWRLCIPTPCCMTTYRVIPPDRGLIV*
>Translation: 1480..1680 (reverse), 67 amino acids
MQKEKDRTMNGTTQLEHGQHIIKYELVAIHLLEQGAQGVSALSGLAGLHDLNLRTIALVC
SVETTG*
>Translation: 1691..1900 (reverse), 70 amino acids
MKIPETGFIREAQLVTTASKVGPLPFSKSTLWRMVGEGKFPKPIKLGARVTAWRCEDVHE
WINAQGKAA*
>Translation: 2003..2086 (direct), 28 amino acids
MQKTGTMAEFGYEKGPISKEWAIMGKS*
>Translation: 2143..3348 (reverse), 402 amino acids
MPLSDTAARQAKFTGKQQKLSDEKGLFLLITSSGKYWRLKFRFGGKEKVLALGVYPEVSL
KEARVKREEARRLLADGIDPSLARKQSKVASRLASENSFEVIAREWHQGQLARWSPGHAQ
RVIESLEADAFPELGLVPVAELTAPIMLDALRKIEARGATETAGRVLQRISSVMRYAIQT
GRVSYNPAQDLKGALRATKQEHRPALPRADLPEFYRRLAAEPLNPATRLAIHLLMLTMTR
PGEVRFARWDEFDMARAEWRIPAERMKMRAPHIVPLSRQALAVLEELRLISGHCELLFPS
ERKLTDPMSENTLSYAMGRMGYKGIATPHGFRALASTILNEEGFDPDVIERQLAHAERNK
VRAAYHRAEYLDDRRKLLQWLADFYESQQGGNIRPMNFDRG*
>C15R7(reverse), 188 amino acids
MSSQTVWIPTALYTALIRLQLDDFTTTECVNAVFGDSEYNQAHKRRYGLVYRHLMKLVNA
GFLERRNVDDVRSYPSFVKTPLFDEVNFQEEPSDPEVQKVKKVQEHKGGANDALLDELKT
KANIYRIEIQECQAAIAEYNMLQADFPALDMAIENALHRSYEEFHGLRGKLGAVEAVMKK
LGESGTV*
>Translation: 734..940 (direct), 69 amino acids
MQDLAKKFGDAVRDRRLQLGVSQDALAHAAEIDRSYVGRIERGEVNVTLEKAYRLARVMG
CDIHELLP*
>Translation: 1184..2287 (direct), 368 amino acids
MQKPDLRDIHQLTKDEFKRILGPVAGSLDDGSKVVLGMQSDVFACCPIQGDQISVRGTPK
FEQAIKSAYAQAKPTMWFGSAEKEHPKAETIPPALKPKIDTTSATTYRVPVLIYKSKREP
GKNVDGSPAEDMTYGTMTAEQIKAIPMFVGKMGDDGFIGDLEKTGPKVFFSSFRNMATLF
ATGDLKINILAMIAKFEKSEGGEYWNQALTRAARAHPTTIKFSDTLIKEVKAKLAELDGD
VKKLILSDLMQQYSKTSGFRFPIFNSASDKVQGLTIAVNDVWAGKAEITTYEKFGDLYKG
TIKVTLYDHFGLDYPDIGPDPTTGRVQFYGLASGFRSWFVLQHYKRFAYKPFLTVIELSY
PFQGELK*
>Translation: 2284..2571 (direct), 96 amino acids
VSAAVKTERTWVFVLFMLYHLLNASILFIQPVYDWFNDEYSLTGLYVLLMPYLWGLITIL
GAILFLSDRSWKYQAGNLLGGSILLFWWLRLASQY*
>Translation: 2568..2663 (reverse), 32 amino acids
MVLVSLQLALHEATPKQMPPGLLIHMPDDTH*
>Translation: 2898..4025 (direct), 376 amino acids
MEPLWIWQQADWPHFRWQDSEILPRLRHVQHRLGILIGSHSRLGNSDQALDTLLANIISS
SAIEGERLNAQSVRSSLARRLGSSQTQSYPVSERSEGLAAMMLDAIDNHEQPLTIERLYQ
WHRWLFPVNEWSVQPMNVGQLRGDEPMLVVSGRVDRPTVHFEAPPRAALDDQLAEFIPWF
NQTQHDPTMDPLLRAAICHFWFVTLHPVDDGNGRLTRALTDLALSQADSHSIQLYAMSVA
ILERRDHYYRALESAQRGPLDITSWICWFLDTLDYAIELALQVINRSLAKTFFWLRHCND
ALSPEQTKVLNRLLDGGEQGFENGINASQYQKVAGVSKATATRHLGELVDKGCIEKLPGG
GRSTRYQIRLHTEGV*
>Translation: 4101..4361 (reverse), 87 amino acids
MGRTLEDMISSESPEVVQRAKALAEEQLVRLSVTKLLSNLGTGDVPEIDADVLNSLLSLK
RSVERYDCRLSLLVHMPDGTHHGVNI*
>Translation: 4423..4830 (reverse), 136 amino acids
MNDFLKTLMNIRSLRAVLRELSYEQLVEAKQKFDEIYAEREQQESKIRAESAERLQKLAE
FTEMLRDAGIDPSELVGTATTAKAEGIVKAKRAPRPAKYKYIEDGQEKTWTGQGRMPKAI
AEAVAAGKALDDFLI*
>Translation: 5194..5469 (reverse), 92 amino acids
MLVKGIVPTEQVVDVLCDACGCSTKTTFGTNEYGCLSADFGYGSQHHDGERYQVHLCEMC
FFGTLATVREMHRGHHMFDDEAENSDTFGRI*
>Translation: 5584..5775 (reverse), 64 amino acids
MTELVCTEPGLGIELGTTFQVLSENGSEWEILLGNEYRRINKRSGRVTGWKTPPKFECKA
IRK*
>Translation: 5884..6339 (direct), 152 amino acids
MMPYATYHPSSDAATPNLLLEGLGIPRDPLGAHIWIVAGVSPDILYRLAELMKTDVGMVC
QWVGISRSTLTRKLRIAAPLSISQGVRVYGVAQALDAVLAFHRNDTAKTLSWLNRTAWGL
GGVAPAKLLATPMGVQAVVDLVGRIQHGVCL*
>Translation: 6485..7021 (reverse), 179 amino acids
MQNEIIQEQPNTRKEPPLQHKTYTKRDFFCAIAVSIYLLLLLIPSIGYWYMVTTNAPPPW
VVSIKQVIECVLVAVSGGVLYCLRAVYLNYSVRKQWDEVWVVWYLLRPFASGLMGFATYL
IISAGLVAVGSPSAEHPEKLLYVLSFFAGLNVDGFLKKFEGQVSSSVKVKESRQTQGS*
>Translation: 7011..7514 (reverse), 168 amino acids
MALESSELSSQAASVEFTSLSLHGLSVYFSENAINQLYQHKQTGNKDEAGGFLFGEIGSG
VVTVLSVSSPSCADKRSRFGFSWNKREANKTIQERFKKGLHYLGDWHTHPCSNPTPSWDD
TQSIRSTFLESEHQLNYFIMLILGTAGFEQSYVALTDGKKEYRFNAK*
>Translation: 7486..9276 (reverse), 597 amino acids
MPNVQLTSIEVLSEYLSDRYSAERLSEGELQGLGITSSPYAASWRIQTDIRHPKCGCEIQ
LIVAARPTFPFSVPHIYTRPKLEVLKYPHVEEQGRLCVWGDEVSFDPQNIAYVEHLINDS
HSLVEKTISGELDEDFYSGLLSYWARSYSSSPKEQKATSLCNVKNLTSRQIHVAYDSTKG
IIFADTKDELNAWLKNIGLKPNHKHCSTTLLINLAEAWRPSEYPTTLGNILSILEAQCVN
HDEALAAIACILGSSLNNPAFLVQTNTANGAIVTAMRCVGGISTRGHAGQDHLPKAKAGN
GFRDNRIPLQYLKARCSQIAIRGIDVERRDQSWVLGRDSNPYIPITSGTTIGIIGLGSVG
SSLLPLLIKAGFSQFVLCDGDSVEAANVGRHLLGMNYVGTNKAEACKSYIQKSYPWVDVL
YAGCRKWFDDDKAIEALTTECDLVISATAEWASDKAIQEMIENDRLLCSVVFCFTEAHAV
ATHCYVNMAGSFSYGSLFDNTGKLQESCAKFDHQTTKKTHFCGGVFQPYGGVELSFGHSM
IAETVTELACEGIHEDCYRVWVGSRKLLQSVDGKWNPGWEEKYGEIGDGSRILRVI*
>Translation: 9269..10669 (reverse), 467 amino acids
VVYKLIGFGMPVLKPVNKGGNGLGKGDLTSILINNVELYSVLTSGLICASISACILNSSS
LWSTLMASPSIEVFPVGNGDMTLITTKNNKKILIDCYRKAGGDYDYLEDRLRERLNTDED
GRLYVDVFVLTHPDADHITGFDTMFHTGDPDGWSDKLNKIFINEIWSSPRVFRRATAKGA
DGNNPLCPDARIFNTEAKRRVQLYRDSKHIGDVGNRIIILSSDEDGKTDDIQPIVADLYT
LFGDMSGIDDNSLDAFLLAPADKQEVAEDEEELTKNNSSAIIRFDLTNTIYNDELGCNTT
HTHSVLMGGDAEVKCWEVLHDKLKATGQLDELAYDVLLAPHHCSWRSLSNDSESQCEDPQ
LNESAHAALSFANPDALILCSSQEFGEKTPPSQRARDEYEKILKDKKGSEFLAVVEQGED
ADGNPNSLIITFTEGKPKKTKKTQKRDFSTVANPAAVSKGGKSTYA*
>Translation: 11599..13008 (direct), 470 amino acids
MLNKDIASHEMGLGKYSWPQVIRWLLISLVIYAIGSVFIANPFSIFVDRYTPVDYSRIMY
FHGLSVGLAGLTALIVSQTYNVDDKLKRIIFYCTVATVFFGITGGAINRSMEYTKLMLWY
QILAFISLDVILFVMTFGIIALKDREIRKSCTHYLAIAASCTAVTAALIGDLAGFILDFG
DVLGAFSWYAGKIGYTLPEWQDSLLRSHSDMIVVAVISLILSIISKKYGRNLIGAALKLK
LLGEWMTIIGLVLLVIILVVSGFGGSDLQIPHIFTEKGFFALRGHSVAGIDLADFVIGTF
ILHGGLLVVGAILFGNKDTGNELSKSAKYTLGGIFLTWSCILLTVAGMGFLEEYRADLYN
SAKDVPLGDFGFAFRMLHLDVSLMLFPAIMVVMLFAQHLLKDSHNKTIQLLLRIAVVFCT
IGSLVYMVLNPAPFGPGYWVVAVGVVFVISAMIYFFIHSDSREKEKFSQ*
>Translation: 13077..13931 (reverse), 285 amino acids
MRHTQYLPIGAALLSIISLQTGAALAKTAFSTIGPEGMSALRVGIAAIILCCFTKPWRIR
CNSSELVNILFFGVTLGLMNLFIYMAFKYMPVGIAISMEVIGPLAVTLLSSRQPKDLISI
LFAVTGLTLLPIGGNNTSIELLGVVYVGASALFWGLYVSSGSKIASFGSQGFSLGLIVAS
MFIVPLGINSGVIEKINTDVFAIGCTIAIMSTALPLVLDSFALKYVPKSIFGVLMSASPA
VSALAGMVILDELLTLYQWVGIFLISLACMGATMNFKSNVVATN*
>Translation: 14056..14526 (direct), 157 amino acids
MKALKFITDTIDRRILELLKRNARMTVAEIAEQVGLSPTPCGRRIKQLEDAGIIEGYTAK
ISEEALGLGICVFVSIKLSLQTPEGHSQFLDAIRMRPEITECMMVTGDSDYMIRLWVKDI
PSLAEFIPSVLQAIPCVSETSTTLILKNIDGLNSLT*
>Translation: 14651..15871 (reverse), 407 amino acids
MKSFYMLQRKSTEVENVRGLLNYVLAASLARAADGGAVVGVVLLAMSNGASGAITGILGA
CITAPHFLGPFVARKIDTSDDGRKVIALACLVYAVVMTIAAFSYGHISWILSGVLFSIAG
ICGPLLTGGISSRLSTVAGETQQLQRRSQGWDVASYGIGGTIGPSIVAGMSAYASPAIAV
ISLAISTILAAILIMRLPYSPPQHGGDLSKVPSTWAIICVMLKDIRLRQTLYLTMLVAFA
VSALPITAVKVSSLLGQHAASAAVLTAAYGIGNLAGSVFIMRKPLYGDPDKLMITYSIYI
CGGLLAIISCSSIVVSAIAFLCTGILNSYFFAATLIARTEYAPAQGKGQVFLWVAAMKIS
AGSAGTAIAGVLIEKDMKIPIIAGIILVVTGAVVAWSSSAKKNLPT*
>Translation: 15871..16764 (reverse), 298 amino acids
MFSGLSAFPLTPVNHHGIDDRAYIQLIERLAQANVDSIGALGSTGSYVYLSREERAKVAS
LAVKNAAGIPVIVGIGALRTDDVLRLAEDAQRSGAKGVLLSPVSYQKLTDDEVFGLYETV
TCNLSVPLVVYDNPSTTNFTFSDELHGRIAHLPNVASIKIPGVPTDAKAASERILRLRDK
IPNNVTIGISGDALAATGLNAGCEIWYSVIGGIFPNVALALTKAARTGDAALAIQLSDNL
TALWNSFKNNGGSLRVVATIAEEMGLVSAPSLPLPLYSIQGDERERIMSLIRTLSLS*
>Translation: 16850..18160 (direct), 437 amino acids
MKIKGKTALEISDCIRELVLCGEIAPGETLPPVRELAEILGVNRNTVSSAYQRLVKANVA
TTQGRLGTIVSEPRKVGEVEGLTPSSSLVDLADGNPNPDWLPNLQEVSPGCFPKAVLYGE
KTVIPELLEFGRRWFTEDCPSEFELELTYGAVDAVERLANAHLVSGDKIAVEEPCFLGTI
NAFRLSGMQMLGVELDEHGMKPDALEHALSNGARAVLITPRAQNPTGCSLSRQRALEIKA
VLSSYPNVLVIIDDHFALLSETPYFSILPSTTISWVVIRSLSKALGPDLRLAIVACDQTT
AGQLRTRLAPGVNWVSHIIQRIAWSLLSSTEIEKSLHDTCIKYSTLRKGLICALHENDIF
TSNIQDGLNVWIPLDVDSNNVAYEMAKRGWLIRRGSAFDIQKKTHAIRVTISKLDTVKIK
KIAGDLRMSIDAVRVK*
>Translation: 18266..18955 (reverse), 230 amino acids
MSVIPLISPKIFEIAPGFRAISITVLASEIIDSDVATQALLDSYKCVHENNPTWAEAHLA
AWGEAFKKFGAKPKRTPCSAEALRNRVLKDGGITSADPIVDLYNAISIKYAIPVGGENYE
AYVGIPHLTIAEGTEAFDTVKSGQPANEPPEKGEVIWRDEAGVTCRRWNWRQGVRTRLDE
HAKKMWFILESLPEMPLEALQAASDELISGLKKMMPDAQIEFTYVEAKA*
>Translation: 18954..19163 (direct), 70 amino acids
MQCLHLSFLLQPSHIILFLSITKINKIRVNHPPIHFQFIDFFCNELLNTQSLISKIAERL
TLSNDQYIV*
>Translation: 19496..19609 (reverse), 38 amino acids
MGTPRFVPEFKEEAVRQITEHGYLFDLLAGGMFFSNE*
>Translation: 19977..20810 (direct), 278 amino acids
MSYSAEISRTSPTAFLFLVDQSGSMQDSMTNGKSKAQFVADVLNRTLATLITRCTKSEGT
RDYFEVGVLGYSGSTAENGLAGALSGTILHPISQIEANPLRVEDRIKRVDDGAGGLVEQA
IKFPVWFEPKASGGTPMCNAITSAAEQLVAWCDAHPDSYPPTVLHITDGESTDGEPGNLA
QQLQQISTNDGNVLLFNLHVSSSGGDPVKFPISDAGLSDSYARLLFSMSSPLPVHLQKVA
EEKGIKATMESRGFVFNGEITEVVDFFDIGTRAAQLR*
>Translation: 20813..21550 (direct), 246 amino acids
MEFHILFDGTVAKHIEQPNDNEDAYRIDQERGRVVLSDGASESFDAKSWANLLVGECIDI
APLDEALSSCIQKYNLLHDPSTLSWSKAAAYERGSFATMLIVQDDPIHENISVSALGDSL
AVWSDGYSLLDTTPYSCADQFTQKPTLLATRNELNPLLNDTNSVFLTQKDWSYRDNQTNF
LLCMTDALGAWLLHHQEHGDSSAFERLISIRSQQELQELVETERAIGKLRRDDTTLILIS
LTSEV*
>Translation: 21554..23230 (direct), 559 amino acids
MAYPTLEQYNEALQSPQLVLQDAELKHGTLKTTGLGLPLALCGGFALTYTVQAGGKKFAL
RCFHKESRELERRYQAISSRIKQLANPYFLPFEFIPAGIRIQGVMYPIVKMAWAQGQTLA
EFLENEYRNPQSLQRLRQALANLADFLEKNQISHGDIQPENIMVSAGGSTIQLIDYDGMY
VEALQSSKATELGQVNFQHPKRTANDFNEKLDRFSFLTLDVALQALIASSSIWTISRSEP
SAVVFRRNDFLDPGSSVIFKEVLKITGVGLHVKNLARVAVGDFNKVPTLVDFLQNKGIYH
EEIIFGQGATLTKVGYQGAYVVCDALKYEKVFEQIGSRIELIGKIHSVRRGWGANRKPYV
FVNFSDWRGKAVKLAIWSDGMNAIGANVPDQTWVGRWLSVTGLVDAPYHGHAKSTTYTHI
SITITAPGQIQQIPELEAKYRLLGGIAAPARGTVPSQNAGILSTMTKGSRVSTSPIQIRP
TPIAPQKSSNQQLLDQMRSQQAPQVTYTSPPPVHLSSNMGNSARSNPIGTNRRSPGLGLG
GWLFIIVVGFMMLRGCVS*
>Translation: 23537..24985 (direct), 483 amino acids
MSSQFSAEVEAFIKRYVKDLEEGAAAVFAGAGLSRTCGFVNWKELLREIAEELELSVEFE
HDLISVAQYHVNKKNSATGLSRKILEEFSEQAEPSEAHKILARLPIRTYWTTNYDTLIED
SLKENYRVADVKRKVDDLILTRPKRDAVVYKMHGDVDSPGAAVLYKAQYEQYYKTHEGFV
TALSGDLISKTFLFIGFSFTDPNLDYILSRLHVPDRHRRTHYCFLRKEPATKQHDEDEAG
AIYRQRRQDHHIRDLLRFGIEAVLVEEYDDIPVILKEIESRFRKKTIFISGSAEEYGDWE
KQDALSFVHTLSASLVKAGYRVVNGFGWGIGSAVINGALDAIYSKPDKYSEEQLIMRPFP
QHPSNGKELAELWNEYRHRMIGLSGIALFLFGNKLNEDSNVINAGGVRKEFEIAQGTGVA
VLPIGVTGYMAKELAEEMLREPGKSFTQYPWLEKEVARLLDPAIDRTKINQDILSILKKL
GG*
>Translation: 24988..25455 (direct), 156 amino acids
MKRKVFYSFHFDNDVMRVQQIRNMGLLEGDEPVSANTWEEIKRSEQGVKNWINKNIEGKS
CLVVLIGSQTANRPWVKYEIERAWSQGKAVVGIYIHRLNCPRNGYDKKGANPFDKFTFKR
GDKVITPLVYEPNYNDAYNDIKNNLATWIENAIKQ*
>Translation: 25476..26054 (direct), 193 amino acids
MAYFTKSEARAAAASARGYKAANTVLKEGMEKYTVHDKFDVFLSHSMDDADLVLGVMTLL
QKQGLRVYVDWVVDRQLNRDSVNKETAAVLRERMKSSSSMMYIATDNASSSKWMPWELGF
FDGYKPNQVAILPLVDFENQSFEGQEYLGLYPVVTKHLQNNSLNHYVEDRGQRWSNLNNF
ARGTPSWNRYSS*
>Translation: 26220..26303 (reverse), 28 amino acids
MDFVELLAAVADEFACLAGAIEFLGEF*
>Translation: 26646..27359 (reverse), 238 amino acids
MALDKLKAVSDSLDEKLSSWVTAKELSGKAGMPTTDRRTRDILDGLADGKDWAKRKRAGT
KAFEYHISILPKHLRFWFEELLEESPEHDDVDKKVRSLNDIEYTNEDDIFIIRNCLSDLD
SNLDDIKTSVPVPISWLKKRGIERENLAFYVQTGSSMSNKINQFDIVIVNTGDNRLVDGC
MVAVLLDEYVVIRYVQKIPGGWALRCENSSYQPTKLPNGANYNYKILGHVVRIIYEV*
>Translation: 27532..29082 (direct), 517 amino acids
MEIVSQKRAEKGSGDVDDLSTLRCAGASPGLFGRMTTDLTNNTVVISYELKDWEYCEPES
YIDENGKLRSNVVGEKKQIGPITLLYLVEFDNNNNIVHSEPLEAANIYLMYLKIERNLKC
TSVSSRALKHFFSFMADENKLRHINNQPELLWDKMPIRESQRPTYRYRKCLEGCYNSDDP
QVHLARSTCNSYMNRIVNFYKYYIENNYYFENVPFQYELIPISIPSKYNYMRPQRRIYVH
TTDLRLNLGKDLRKRPSPLTALTETEWEAIQKIILITRQVLTMRDGRLILTNLPEEFTWI
LLLMRWTGMRREEVLTLRTTHFFKPNYQQLLNGYVEIDIGPSTGTNTKFGKDRTIEMPSQ
LMSSIYNYLQSSRYITRRRKYRKIYNEHHFENDFAFISESGENYSLSTLNSRWSDIRRTI
EDPKLGLGESFEHKPHNLRATYAVERIINLLDHNISEGKAFRHIQGHLGHENEDTTLHYL
TQAQDRRKGRRSPQAVWENIVDYHLQQGLFSKKDSQ*
>Translation: 29082..30884 (direct), 601 amino acids
MAFKKISNRKLPKSNIIDSQQPMPISIDMMVIETTRGNCNFIRLKYKGCPNTHSYGPERT
RMFKPSQQLINMQRDEEIRKVYLIFSEWPKNATLYSNFNYLTYYVRILDASNINFDFSEE
NILWFAKELNRLMKLDKSQGGLSTTTAERIKSSISNILKSSGKSYLARLLPTISKNNSSP
DTSLDDDGFTAIGKFLHRGYRGYMATIMEGVPPVICPLFDKQRLIELNLSSKEIEHESKL
AKRRVKLSNGDWRNSLVRIAILLTYMFTGINPTPLFLLKRRDVTFKKSAGDHYTLNTIKN
RAAGQKQTNELGFTNYSKNFFESWLLSTEHWSDDPDRPVFPYFTSRGDVTTWYKAPAPQQ
SINKVLVAHGLPRVHSRIFRQTRSQMLMRTLNDIYEVADANNNSIATTIKHYINGVQAHH
ELANASASIALFRLSKGEDKSVIIADFEANGKDPLTHLEHLKYKQQPVVTQTGLCCLQPL
EDKISKERVKYRNINPDLDICIDFLECFNCPSHAVVAEVENIWMMLSFYDSLRQAMTRPA
YNSLPSDKFHRIEHKTKIILDKLRDAAPDYYHQAMDLNRSMPHPLYDDSDSIDDILRFYK
*
>Translation: 30881..32806 (direct), 642 amino acids
MNTLNSYTIQPEQSTRIIATTHTDGTPCSYVDELTWDYNGMFSNSNGKTLYLNFGHVCVE
HRLGIQHALHRISTGKNWSFFTISNYRSCLQDIAELIGSTNWEILNDDKKYNAFKTSLKC
KNLSESSIQDIQATLNAMFDCGLTQRCVSTYENFAQNYSSDRKVKQNIALPENMMSKLLS
KAIDIVEFYHPFRHEISSVYDVFFSEYERRKDNNLNINSMVSWADKNINHKIPGKKFIIN
AHATGVNEIQTACWLTLIGFSGIRTHEGLMMNPESYDDSRSYNGVIVPLIHGFITKNQPA
GKPKSESWITHPIVKKALELAYDMSNYARIHYRKKLVLLPSSSLKTRLLNETSSAFIRLC
INKRTKRIIRCHIGDTIYPFAKKYSIRATIEDVPEFNVLNPTRKGELTEGNFLPKLSNHD
FRRSYAVFFMRNRFGNLMSLRAQFKHHNILMTEWYQNGASLAATLDLRLDKELYQMVLAA
NQEIYENTLFYIYNEAETLSGFEGNRIISSRRAYQDKYPGQIYMTMDEIRISIRNHTTSI
VEHPTGFCFNPSCDRVCATDKSTQTCKHEVITPEKAREALPRYQRLVRKFRMLNTGRYYL
KAILIDLKTHIQCIEKTFSEHNISFEPFTDQVKAPSIEEIL*
>Translation: 32803..33255 (direct), 151 amino acids
MSIKSQATEQRLRDALKRLLEGTPERTKADNKINLSRINREAGCSHGLIYSYPLFICDAK
IEIAKHKDKLQQNAFQDNIYKDADTISRLKSERNKQEQLKCDYRIQRDHLQSLSDAAVKR
ENELLFRCFELQMELSKLRESNIIDLHEKD*
>C15R8 (direct), 177 amino acids
LTGIEIKDITIIISGLITAVSTLLAVVITNLFNLKLSKSNSETQTKQKYAEQRIIKIEET
YLLFEKWEVNFSNIYLHHLRCYSGKLNYNQVLELTNKCDLMAPGEAQKLKMLIWVHFPEL
EENYKEVDLARSKIAKFLCDPEKSKLRAKDFVIAQEAFEATCYKFKKEIGSLAHRN*
>Translation: 833..1309 (direct), 159 amino acids
MRELIQRIGEMENCKVLPPSGIPDIDIPSDLKEFYSLCGGVILFEACDYWFKISSPEELI
PANPYLLPEEYEKDIPKDDISNNFYIIARNGPEQAISINLGDSQFGYCYDSFWELHATSE
SSIIAYSFTFLLNSLIKSKGSYPYWLNSNFVSLGHLYD*
>Translation: 1462..2436 (direct), 325 amino acids
MGVLIFIDRGIVLGKKRNINKSTNRSLQNKSQKQTTKTILKKRVLSIGAFSLLIAFSSAL
YPPVTDFISGRFGGHLSLGVLNAKVPESEPIYVFFSTPDKEQGVKYLVPVQLTIFNEFKH
SEENVSLSLKYHKKNGRASFDEKYMTHSGTRAASEIYHEINSSKTHDYSLYQIDYLPKGG
YFSINDTAFTSKVDYTQRFPVLFEMGQELNVEATLYSKGDRQRTWDIRYRAVNVRSGNDL
EHWVNQYYGKSIAFELRRQLTFFQYLKRLAFGKNITVYGFEPDFHELTENNIYVPKENVR
TYKGFVFNPYLLKLLFDFELTNDK*
>Translation: 2464..2538 (reverse), 25 amino acids
MFSYAIRKMGVLIYFFMKIKNKAF*
>C17R1 (reverse), 134 amino acids
VISFILLVGYVLFPFINGVGCDFRAQFNDANISYYSTCKMGVATTIAKNNKTGEMIQYDG
IYSKSGNTIRFFVFKIDELKEIRSIDKDTINSLAKCHLYVMQIIVDEEHDWVVLSYPFPW
IHKAKRIGKLGFW*
>Translation: 501..1199 (reverse), 233 amino acids
MNLKFWELDLHTGEIKYCDEFVTRLGASEIKILELLIHNSDNLVLKDSLFDYAWPEKIVS
PNSLNVAIKKIRKVLSYDESLAYIETVHRKGYVLHSQAGAFRLINSSNLIKLDVNNLEQD
TPAVDVESGSVNDSLSNKMLIERFLHEMSINRKKVYIFTPICMLLVFFAAFLFSSKKELI
CYRIDGNISFCGRFELDRTSFEKVKDRIKGNPGNYLYGYTRDLEDIKVYRRD*
>C18R1 (reverse), 149 amino acids
MNRLIALLVALATSGVGAEENGWSRSWGPGTQANYNVTLAGSALLTIICRDDTPLTMLAT
MNGRDYGSDSKRQFALLVDGQRYDAPYRQGDFPTLWEALRNATSVALLLPSNPPIDLPTS
HLAEVLPAIGSPDNNCIAPGSSPDFGTP*
>Translation: 580..1371 (reverse), 264 amino acids
MKKSMLLLVMLAATQQAHALSESAADAPGWKQFGNAAEGFSYGVYNRADSFTIHCHPNKP
ATINVDIMSVGKYGSQDYQSDFVFEVDGKIFIGHRVLQDQKSFEELWTALRNAKELGVYQ
REKGSRKFSFPTANIANTLPALGSPGFPCQSQETYDAAVLNEDLANIEPLKEGDVQLRKR
GNPYYGKTTWNKYLLDITSRSNRMVITDLKINRGSCKIDPKAKLPFRMGFGGKVTLSLLP
EDCNPLEVTVTTLGGEQTLSFDQ*
>Translation: 1522..1863 (direct), 114 amino acids
MDINQDALAKAVGRAIAYQRQQRGMTQEEVAERLQIGMEAVSRMERGIVVPTIVRLAELA
QIFGCELTDLLRETSSRPLEQAVRLAHQLEQLTDDDRQWVTDTMTALMSRLIR*
>Translation: 1852..2286 (reverse), 145 amino acids
MSTLGAFCQEKDFIIRSHPQRLTPDQSVNRAHSRLGERSYNLLFNNCEHFVMWCIKDQHH
SAQVTEVAATLLAAQVTRSSLGHLTSVATAGVTGASLSSSVAGGATTAALTSLVGVSTAP
AWAPLAVGAAAAYGAHKLWNWLTD*
>C18R2 (reverse), 1344 amino acids
MPEANWDVFRKLPGAVENNFETLCRALVRRHYGRFGCFKQLANQPGVEFHLQLHEPCALG
EPPRWIGWQCKWYELTNGQDLGAARKNKIIEGMEKTRKHVPGVTDWKLWTHHTLTKGDQE
WFFALEKDRFPELKLDLLTATDIEDLLVGPGALLRETYFGELVLTPELLAEQYKLAAAPF
KTRYQPTVHVVVEAEEKVLRSLGSQSAWKSLVELSSALKTNSTDIASLTKHLKTELKAEV
DALLDRATGLVYLLDNLHTALGKGDFDAVQQIMTSNLLQSARYDRLLSKMRGARSAGAPL
AANLVADIHAVSSAIRSLEQSIGLRAVAVLAAAGEGKSELAVKVTQPDGDFPGGVLLLGK
NLHAGHGLDELASAFKIAGKPAESFDRLVEAVDAAGQRAGKRIPIVIDGLNEAEDPRNWK
DELARAEELLKAFPYVLLVVTLRNEFTQMCLPEEFPQVEHQGFREDPQTAIDKYFDYYKI
DATDAELPIEFLQHPLTLRIFCEVANPRRQHLVGVEALPSSLTSLFEEHFNRVAVRVVEL
LPRAPRIYQDEVQDALLTIARLLWEGNVRSVEFNAARTAVRDMGWDASIIRALESEGILV
RTTTEAGSQGIAFSYDLMAGYMIARHLLQSPGLASWLRSDEGCAQFQFRDSGSHTFAFDV
FRALVGLYPQHLGRRQLWQDLSDEKLVMNALLLTPQSDPRYIGRETVERFAHAMQESKQF
AHIAFTRLRGTRAARAHPFDMDFLHSVLLSMSNTQRDLFWSEWVREKSKEVEADFKFLSS
RWKSDGLDEREIRRARWVMWTLTSTSRSLRDLATKTLYEFAIKQPTVFFQLAVESIAVSD
PYVPERMFAVAYGAALSTWSDICAVEMREALSRVAREIYQVMFAPEAPYPTWHALYQQYC
LGTIAIARMIDPGCLSEEEAAHLLPPFSQLPNPFENTPPYDRVMIDDTKNEAIRMDFGNY
TIGSLIPGRGNYDDSHPEYQRVLQLIVSRMLVLGYHPEAFEAVDRQMDPGPRSGGDKHKV
DRYGKKYGWIAYFEMWGVRCAQGLLADWRNDRPSDADIDPTFPPEAARITLQLPDLFSGQ
PTDVGDWIMRGPQPDYSCILEIESIDGLTGPWVVLDGFLEQDTPTDDRQIFTFLRGVFVD
SEEVDRLCTLFTSLDYPGNNAIPEEPSYYYIYAGEMPFSTIPGQLTADEQEGDHYEYMVS
AEQWSDNGVAVDIPVQKYNWESYHSVVNQVSGVSLPAKQICEELSLRYCANTWDLHDASG
VASLYREVDEHGSQANGSFCYLRRDLLDRYLTESNKVLVWLMWGERELHHRSTEGLNMYE
YYANNQHVHKRVQIYQPTLSTQS*
>Translation: 4100..4507 (reverse), 136 amino acids
MKIWNGYGSEHSMNLVLIGRFKRAQDAEKVEKDIEKLSIQASKDDCDAISFAKPEDQKFS
DDMLSLLRTLNLYTLGPADLGQLISDHRLKRKNDQITVTTDESEVSAFVKLFIEAGAKVE
IFSAHDYPSDPANAS*
>Translation: 4504..5421 (reverse), 306 amino acids
MKLRLGPNGFHLFNRSSGLNVLLDEMHPTEASWSKSPRQVSIALTNVCDLRCRYCYAPKH
KASLHTDSVLRWLKELDSEGCLGIGFGGGEPTLHPDFVNICKRVAGETQLAVTFTTHGHH
LTPKLVESLKGSIHFARISIDGVGSTYEKQRGKPFANLLRGVESIAAISPFGINVVVNEH
TLTELDVLSELAQKVGASELLLLPQQATSMAPSIDGIVSQALQDWVYNYKGKVRLAVSEA
GASGLPTCDPLPNERGLQAYAHIDASGMLRASSYSPVGTKIGDVGVLSALEQLRITLEIK
RETQS*
>Translation: 5421..6440 (reverse), 340 amino acids
MFLNSENYLYQVRQLVGSSQYLDLAIAFWGNGAEKLFDNWHGERLRIVCNLMSGGTNPHV
IRQLKNMKHVEVRCLNSLHAKVMLSKSAGLIGSANFSTNGLGLEDDESHLWHEAGLFTRD
LKMLNDAKAWYEAIWREAKPVSEEALLQAAKNWRKHRNHRPALGELTSLVGQPATALRDR
QVYLAIYWESASPHALQVFAEVLHDLELTDTSMRRDLDFFEDWPDDESNALPTDAYIICV
RYGKNGGVKVENAWMRDPELDKEPLKILRKKHQVANWSFPQQDQALLAKRLKPWLKALKL
NDERLFDNGALCIPLFEFLAWEERNMEQVKGRTTLGDNA*
>Translation: 6424..6981 (reverse), 186 amino acids
MTIEQLAKATRLVFEQYYESLTGLPFFTSFPLNCCQGASVVFGMLAMLLPTQHTVTVVKG
DTRDGRESHYWLEIDGLVYDLTLDQFQETLGNRFDGIDAPLYGVAKHPLRMHFFYKERHS
AVLAFSIFCQRHANTEEVDAALQFVRSKLANLKPSEIELPMATAKLRTKRTITEIRQEKC
HVPEL*
>Translation: 7013..7876 (reverse), 288 amino acids
MSTDILHFIHQLEVRYPSFSIHAFQKAMDAVTEHYYHYREAKSAHPSVELFLQSFYRYHD
LDVYDECLSTETRNELLAELNDVLSDFMLQLKSPRHQKQLHNLKRADKRNSDSIQKYINA
LFDKYARLLIVRVDVHFRDDVTLEEAQEEREYYLRTIKRKFTRLVGYIWKLEYGESRGYH
YHIAFIFNGKYLQNDIKIGRLLGERWHAGSYYNCNAKRSQYEEWGTDGIGMIHRSDDEKR
QKLFMYAMKYLVKVDEAVLAETCGRSNRMGKMEVPGGRPRVLRGSLE*
>Translation: 8257..8472 (reverse), 72 amino acids
MNTSPKVLRIKDVIQKTGLARSTIYDRISDKSPRYDKNFPKPLKLGLSAVGWFEHEIDTW
LTKQASMRGFY*
>Translation: 8812..10404 (direct), 531 amino acids
MNLNRIFNFLYFGFVGDDVGRRRSGDTKTEVLMNIIKEHGVTIHRGVSVNCDEYRALMSA
DLIYRYSNNSKIDEDQSKRWQVKYCFLRNVAMNRETLSAHKIKNIQYDFEQLNVFLGYYN
ELGKYDETISEVTTLLNDFETCTEDNPNERAAVFLKSCVSLMDVELNKKSISLCNELKIG
DRSVMEYSHYIITAIAVKLMSEFSKTKPTGESGVRFLDGNLFSFYVEIIREDIFSRRTDE
LINRLQAFIDMFIIGICYNKKQQDARRKYIFDIIRSVPRECICLQVESVKNSVRQFVEKY
GHSFFDYMSKNRFNRYSNRKWYHELYHLAGKDKEYFGFITTVMSFLPRERHDVKKIMLLS
KKALEKNEREKVNGKRTQLNVEVDSATMDNLEELEKKLGKNKFEVVIEAVKLLYRLRIRK
SRSPSQDLGIKPDQVDMNQADDKRHSRQNISLRMPPWKNKNRHSNNEIQDAPHTSAFLDS
VSENGASAAPSEVSQSHQPPTSAELPASEEVDEAASPRPTALQTLGDNLG*
>Translation: 10453..11661 (reverse), 403 amino acids
MATLTDTKARNLKPEEKPLPHGGVTGLALHPSTIKGRGKWVLRYVSPITGKRRNAGLGSY
PEVSVADAGNQARLMREQLSQGLDPLEMKREEATKPTIPTVEIAARQVHQQLLPGWRNPK
HGKQWISTLEQYAFPVVGQQPIDSITPAQIARVLQPIWLTIPETATRVKQRLHAVMAWAW
ANGFCSANPVDVVDKLLPQQPSKTIRTQHQPAMDWRLLPEFYQEHLANSERFDVSRALLS
FVILTACRSGEARNMRWEELDLNTAIWTIPADRMKTQVTHRVPLSLQAITVLEKVEGLHS
EWVFPSPRKQIPLTDMAMTSLLRRLDAQSTTPGRVATAHGFRSSFRDWCSEQGYARDLAE
RALAHTVQNKVEAAYHRTDLLDQRRPMMDAWAEFVSGHLSAE*
>C18R3 (reverse), 323 amino acids
MPYARPWLSYQQQLDQLIERGITVTDRDAALSYLERIGYYRLSGYWYPFRRFEPAAEGES
KRETRATDQFCPDTHLLDAVELYLFDKKLRLLVVDALERIEVALRVDLAYLLGKRNTFAH
LDRSYFHPSFIRQPAFRGSHQTRFEAWMEKYRGLVKRSKEDFVRHYHQRHGEELPIWVAV
EVFDFGAISQLIGMMKVSDQQHIASKYGLDWQVFASWIYGLSYLRNICAHHSRLWNRNVT
TQVKLPKPREVAWCDFLAKDDERLAKPFVLLAITRHLLKVICPNTLWHLRLRDHLLTFPT
QKSVRKLGLANMGYIENWQEWW*
>C18R4 (direct), 82 amino acids
MEIRSAKHIHAHLVAKGSSCRAWALSRDYNPRTVQLYVQMYAPDTNRLPRDGALADRIMK
ELYQFIGYQQGAESGKEHDHE*
>C18R5 (direct), 141 amino acids
MDNRTIGDAGEYLVAFHLSRRGLSTALMNAGTKGVDMLVTDDGKSVVSIQVKSSQGKSQP
RQWMVGKHQPSPSANFFYVFCNIWEDLHREPEMLVVPSEHVSRSVDWNAKVPLFKIQPEK
KAKYKDNWDQILRCFSSLQG*
>Translation: 787..1371 (direct), 195 amino acids
MSLELFEINKLMMFIAFVMPGFLAIKAYDVFVIVAAPKSSSEQLIDAATYSCINYMIWLP
FVYMVESSQLKNIHMWLYVIFYVLVLFISPILITYLWVKIRTKFFKRHPIEKPWDYVFSL
QKSYWVIVTLKTGERIGGLYSGKSFVSSSPASEQMYLEESWVINDDGGFERVKVGSEGIM
ILSSEILYLEFFKN*
>C18R6 (reverse), 256 amino acids
MLNLEKNYLSRKWLILVLFILFICAPLIFYFIVFGPASGFSISRNDQVWANFGSYLSGTV
GPLISIGAFIGLFITIKQQQESLSVQAKQLNILEKQRKIDSIQANINEQSRNIDSLLHSK
VTAIIGGTEDSRLSLLQIIVFTSEIVFPKDPEMMTEDERHELFLQHEYRKNANADITRLG
FEFNLLCNYWDFFVSNGGDTSVITLQKRKYAYALTYLRYCGVRYQTIDKHFDFQKLRELC
INEYQFEDIWQLFDD*
>C19R1 (reverse), 53 amino acids
MPTFNAQVQNLKMDLPPQAAQREDLLPIVAPQMDLAQLAILLVVGEAITPQK*
>Translation: 811..1176 (direct), 122 amino acids
MGTNQDSVEIQFQIKSLIAELGWTQNKLAEILYIELNDIDNEDEMERFQERLKKELQRST
TKAEKLKTYLDIIVRHRDTKKIDVVFNKHIPLGSISSTLSQAMGDISKEIDKTYNKFKKD
D*
>C19R2 (reverse), 490 amino acids
MKQTLSPTNEHEVFAANGDYVELGVYSDYVHSHDIKNDITFEFEFHGNRLDQEISKWWIP
IDDSMFDDDFFDEYIEDIEEYDDYKSSFIYEDEDEDEDEDEDEDEDEDEDEDKDKDEGLL
SSKFEIIYDNDYKTSQARLKSIHVTTNIEAYGTTNFFVERVKTRGHYYLNPSKDFVEWVI
STNPHVNIENNKLSDFLLKNYLRIEKGNRLDFELLPPTHTFESRSDASEIKNLAEEIFDI
FNESFKLMLSTLDSKTYYLAPIRFSPLRSYKRSSHSKSIGINGSHSASVLANLQAAASRG
STIESKRLAQFNEWLHIIFPNTKVKAHTIDELVKLKLENVTRLSNDTITDVGFGFSQILP
ILIQGALLSQNELLVIEQPELHLHPNAQFLLSKVICSMANSGIRLLIETHSEHLLRGLQV
EISRHRLNRDVGISHKDINIMYVNNNKSIKKIEINKYGEIASEWPSGFLDAAYSATMEIM
KNKTVKVKS*
>C20R1(reverse), 224 amino acids
MTNEHLARGERLKALREKWGLSQAALAEKCGWASQSRVGNYEVGTRKISADDAIVLAKAL
GVGPEVILFGTTTASSERLIELSPLSQNDIKMVPLISWVQAGEFCLADSFELPNEDLEYY
ACPNPKAGPRTFALKVRGDSMTNPHGQRSYPEGTVIFVDPDHPPKSGLRVIASLEDGSCT
FKELAENEMGKTYLRALNPRYTINDHLEPAKVCGVVIGSYTPE*
>Translation: 892..1098 (direct), 69 amino acids
VNRIAEIRKTLGKTQAELAKAAGWRVSRIGNYELGLRTPGLIESRCIVDALNAIGARCSL
EDVFPPGN*
>Translation: 1117..1614 (direct), 166 amino acids
MADTTDKTTLNPGSVLRTDVLAAAYLLGQATNISDLARKLGKSPVVLANKLNPDCDSHHL
NLGEAVAISELAGDNGILAAWAASRGLMLVARPDGAVCDDELVEQVLLAQSVFGKLMQAI
HDARADGVIDKIEQGQIERIGSLVAEQVMGLVFATNTNVRSVSGR*
>Translation: 2009..2965 (direct), 319 amino acids
MNKHTKPLLVGQALDVVRARRYALDAAAKSAAGIRTPKIIKEPTHAPIAWFFVGTRSPFT
WVLFAYPAIGIYSVMVARAGQPQGWSVSLVADSTNPVRATTMRFVPPVGSDNLSTKEAAI
MATVPTPVTPEIRLVNGQAVTTSLALANYFDKRHDNVIAKIDSLDCSPAFRLLNFQETVY
DRPNPAGGAPIPTPCYLLTRDGFFFVAMGFTGRRAAEFKEAYVTAFNAMEQQYYARFYTA
LEANVLHHSVSEAHDFYQEIRTRWEDAIYPSLKAVQSPLAHELYDRFEWMSFLLAAIARQ
VSSRVPGQGKTGDQHEKA*
>Translation: 2952..3095 (direct), 48 amino acids
MKRPNVLPYLKYVNGYQLVVMGVALPISINQARVVFAQLQRLEVSHG*
>C20R2 (direct), 164 amino acids
MTITPSSDAAVLHQGGLPIEQHTADPIALFLANELFPMMTAFWPASANQLDSNASNTAQA
WALMLRGFPVGHVREAVVVLAEDASRQFAPRPAEVKVAILQRNPVPKFAPAGRVISIRAC
EMQAEARVYVRDRQVTDEALQAELQQLLAELCSEGVTITGRIQ*
>Translation: 894..1148 (direct), 85 amino acids
MVGQFNANVERDVREAQFCRVAIYPPMRGWVGVKVHLEVSNSLDTLGQTDPATAAGYYLV
MDGVEEARAEAERIRGQHVEIVHL*
>Translation: 1165..1863 (direct), 233 amino acids
MNEMMVLSAGPLMSSVEISELTGKQHKHVLDDVRKMLVEIQSAEKPADYKDSLGRTQPCL
MLNKDETLCLVAGYSAVIRMRIIHRWQDLEAKQMSAVPRTYAEALLEAGRLALELDQAQA
LIANQAPKAAFADRVAGADKGTLIGVFAKTVGMGPKQIFAVLRQSRILMSGGNRHNLPFQ
EYLARGYFTVVEKPYEVHGETRLGFQPLITGKGQQWLIKKLLDSGHLKGVSV*
>Translation: 1863..2081 (direct), 73 amino acids
MHYYAQHTATRDWFAPLLGIEELVKAQEAGLSISVGMHLLHGIGFELWTDEVGMMVGVAL
RKAASRARRASQ*
>Translation: 2078..2560 (direct), 161 amino acids
MNMVEWLFTGLILSWFALLTLIGWWVKQALTEAASKEGAKKEKPVTDKSVLKAKSKRSAM
TKAFFVVMYGFVALFVLTHFPVRDMTGQMLLTSPVVWWLIAGGVLFSIPRQLARLLLLLP
RIFFGVLVWIGTLLLALSKVVLVLLNRMNAHLKEEADYER*
>Translation: 2550..2945 (direct), 132 amino acids
MKGEREALTGSEEIDLSWQKVYVAGPMRGQPLLNRPAFFAAEAYLQAQGAWVMHPALLPD
GWEFDSYLRITTQMLMECEVVAFLPGWQQSEGARKHFTRAHAFGMTLLQLDMTVLTGAPL
IMQHAPLVVKT*
>Translation: 3145..3621 (direct), 159 amino acids
MATFFDSSMLLGDDRLPGYNSRACERLALSDNEVMVICQRNNIWLDAFRLKQLMNVRDIS
LHGIGLSGSLPFRPKDKWLVTSPSGEQQMCAYVIWGQPDRNFPDCYRGGLVWKDIPSLAT
FMQWEPYLHLNQLPAFHEQVAVLDVLLPRHNAKRRSLL*
>C20R3 (direct), 847 amino acids
MGRLIVVKDSANFNPELGSVIPVAIESDDGCFKKVNIEDFPNSGIFISKEYQKIDEVFKD
DELFIITDWHETDNEWQADKRKQKFYSKGEWAERLEHNALIPVISMPMPDVDTGKVSLGY
DLPKNTSFFIDDSGFISGPFNATKDDDDWFLTTSTVLTPLNLPTDHIAKFDKRILEESGE
LLHFEVRGDIRIFITSLKKLQRIVFEKVDYISASRLIKYYTKAGFGKGSGSLGKNEATKL
TQIIDAYKKKNKAVNNDARLKRLETVLSEFLDDEGYGKDIIEDFLQDNVEGKKYLDGYFE
KNKDLLIKEKLNEIDAQTNEKKEQIKREINELIRVTESRKLELSEIEQSVNRARIDAALE
VKKIQEQSAEQAHQSLLEKQASLTHQNTALEHKIKENQKALEEILEKNQDLKSITNLKSE
IQFQQRTNQIKHKENIDLERTLESQRTLIASPQLGEKLTELKTLIQMLNGTPDYDATIDV
KYAQLQVSEVELTKSNRAAYIYNLLNAFHSDEGRQFTYDEMLNLVISTTQSFLTILSGPP
GTGKTSTAIRLANALCIDSCEEQVSSNFLNVAVGRGWVAGRDILGFYNSLKDVYQPSRSG
LYQFLKNKDNSDNFLKIVLLDEANLSSVEHYWSDFLGMCDTEGAKRRIDLGIPDAEQRFL
EVGQQVRFIATINNDATTEKLSPRLIDRAPIITFGEDVSMDDVSNFVEDCGFNGAIPISQ
VDLAFNIPSGEADFLPDEQAALDQVLAILSAPVSKTSSIHISKRKIKAMRCYCFVANEVG
GMRNRPLDYAISQHILPAIEGYGSGFRERLVRLEQKLTDLDLNMSKKALKSIIEEGDSYA
DTYSYF*
>Translation: 2814..4685 (direct), 624 amino acids
MKLTAKIINGKRCGLEIELTSFSHPSSNQIFFLEDEALEFRLEVAEPLYDVFLCLHENEI
GATNSKECDGLWVYEWKPKSIYRSTFECFFHNYYGMAELSIVTKIDGVGERVILEQYVPV
EVLAKKLNADRAEKMLEFLSFHDNDALAAFFRVTRLKAGFKEGEKSVVFLIEQLERNVLL
LITELPKIYSKPIAKLIPVTKVIEVSERSVVDDTTLAWIAENSDCLYPVDDQDRALLELD
GRYYSSDKILENYLKEDVNIYENQVIHGFIISLMRAASDIMRGLEDYPSSKIRAQSSISG
YLSFFTQLNKFAKAINKNKVARCKELILHLQRLKRTFDERVPVSCPVIGTPKFTRKARYN
LHYQKIFHKIIAWHRFGAPDWSVQEELFSIKSIPKLFEYYLLFLIKHHFDNTRILEMKLD
LINSPVAERTNFEYDWGGYTVRLFYEMKAWTHDHSNSSGATLINSEGWTTNSVNGELKPR
GQHGPYANRSPDMIVCILAPTGEQRQLVLDAKYTTSKKAFTHYLPELTMKYLHGIHEKNT
GNSFSAGLMIVNPSELCETRHFHHSRYSIYGASPVTPALLVSSVSPGMAEGLDSDFRSNL
SQFLILMRMSLSGERRRSIEAAL*
>Translation: 5268..6329 (direct), 354 amino acids
MEKQLQDGWVRLVNADSLEFIKTLPAASVDLIATDPPYFGVKQEAWDNQWESGAAFLAWL
DAFLVEFRRVLKPNGSVYLFCSPRMNADVEMLIRDRFRVLNHIVWAKPSGVWNRMCKADM
RAYWPASERIIFAEQVGAEGSAKAGSGYAKACHDLRRQVFAPLIEYFRYAREVTGVSAAD
INRVTGTKMAGHWFGASQWQLPSREQYVQLQALFAERGRALGQDYAGLSETYQGLHQTYS
HLVASYDELRAEYEQLRRPFSVTQDVPFTDVWLYPSVQAYPGKHPCEKPLAMMEHIIRTS
SRPGDVVADFFMGSGTTGKAAITLGRRFIGVELERPRYLQTCAEVEALIGEGK*
>Translation: 6534..7529 (direct), 332 amino acids
MASADQLKALLQSHLEGDDTRFYSVAMQVAAHEAKRGHGKLAEDLRTLVDQAKTRRAARP
DSSAVPISKPRGELANLLSVSYPKSRMGDMVLNSELTLQLERVIREQRHSAEILSHGLSP
RRKLLLVGPPGTGKTMTASVLAGELGLPLFQVRLDGLITKFMGETAAKLRQIFESTHQVR
GVYFFDEFDAIGSQRGLANDVGEIRRILNSFLQMIEQDDSHSLIIGATNHPDILDNALFR
RFDDLLHYELPDEANIAIVLKSRLSRIAVKNSSWKRLAAKAFGLSYAELTRASDEVLKTA
LIERTESVSEKDISHALEERRKLSNRLNKIS*
>Translation: 7545..10046 (direct), 834 amino acids
MPVRAPNNLPHFIIPNNARTERFTSPSTGGSGKKIPDRDRNAHGGALLAKLQQLTPILAE
AVEQQRQAGIDEGVGLQIEFESFPDVELAFESLARERSGIELRNVRQDGDRTFATVFVPD
GKLKFFENLITTYLDQSKDSANGPKNRTLLNAISEIRAATLQALWTDAPDSMPTGDDELL
WWEVWLPTRGDRQRVVHQFRGMAAGLNFRIAPGELCFPERSVLLVYGSVDQMKRSITTLN
SIAELRRAKETAEFFDSLLPNEQPEWIDELNDRLTIPAEGADVPYVCLFDTGVNNGHPLL
QRAMANADRHSVEPAWGVDDAEGHGTEMAGLALLGNMTDVLSTGAPVSISHRLESVKLLP
EDGANAGDAILHGYLTSEAVNRPTVTSPHRKRVFSMAITARDNRDRGRPSAWSATIDRLA
YDADEQGETPKLFVISAGNIKDPNAWMEYPDSNATDGIHDPAQAWNALTVGAMTNLVRIT
EADTQNYAPIAEVGGLSPFSTTSQTWQPQWPLKPDVVFEGGNVAKDNIGAAWMTSLSLLT
THANPTERLLTTSNATSAASALCARMAAQLMARYPNLWPESIRGLIVHSAQWTDAMKRMV
LPARGEPTKAQITALVRHCGFGEPSLEKAMWSADNSLTMICEEFLHPFKRDRGREPQLRD
MNLHRLPWPLDELEALGETLVEMRVTLSYFIEPNPSARGVTSRYRYESHGLRFDVKRPLE
SEADFRARINAAARDDEERVNRNDNDPNWVIGKKSRHKGSLHSDIWKGSAAELASRGAIA
VYPSLGWWKTRPKLERYNQRVRYSLVVSINVPDVDVDLYTPIANLIGVPVVIE*
>Translation: 10368..11294 (reverse), 309 amino acids
MNKDSVYYRQVQLLLKMLPVIANEKMFALKGGTAINLFVREFPRLSVDIDLSYLPLEPRE
EAIANVRAALQRIVEQTNKQQGLQARLQDNNGDELRIIVTGAATIKIELSPVARGTLHDP
EVLPVVEDVETEFGYAEIAVVSMPDLYGGKLCAAMDRQHPRDLFDVRMLLAAEGITREIF
VGFLAYTLGHPRPISEVMDPRWKDLSGAFQQEFEGMTNEPVTLEELLEVPEAMFAALKAQ
FTPRDKDFLLSFKRGEPDWTLFDVPTAERLPAIRWKLQNLQKLRERTPEKHQETLGKLDK
LLTTWLAE*
>Translation: 11287..12102 (reverse), 272 amino acids
MKSDTSGVKISSKINWLANHAPPGSLVLQPWLIENGISYSLASKYANSGWLKKMTNGVYY
RPNPYQNSLPDWTDALAAITNQLNRHPHIAGLTSLKYQGLSHYLQLGKEQVWLGGESKSS
LPAWFREFDCSPWLFIGTSKLAAQSEKDFTLITVQGKELRASCPELAAYEVVNSIGKHIS
FEHAADLFQGLTNLSPRKVQSILTRSKAVQTNRVFLFLSHYYRHQWTKRLDETQITLGTG
KRQVVAQGRLEPRYQITVPEPFFVASEIDHE*
>C20R4 (direct), 152 amino acids
MAKLNKEGAASQAGHGGPAADADTMLPQTNEQPSENTTHATDAPPSTGAPDTGATSEPDP
DANKDPADESSDTATTGDEPPPLTEINPAAEMTDGIGPDASEEPAASVADDKVLVRFTGP
WKNYSRGDVTRLAADEVLRVIDKGLAELGEE*
>Translation: 522..833 (direct), 104 amino acids
MLLITVAEAKAQCRIEPESVEEDELLTGLIDAAISHIQSDINKPMVAAGEEGQVLTPALR
LAALLLIGHWYTNREAVVTGTIATTLPLAYESLIHPYREIAVG*
>Translation: 842..1381 (direct), 180 amino acids
MVKSGELNTRLMRFGAATGSPPVWPTLGKLWAKVIDPKAAGREAQASIYATGTTLITVRS
CRDLLPGQLLKGSHCWYLIEDMAREPGAVQISARKLSGEPATYIPKHGGTYPVTAFIAAE
NLMVGARSEPRRQIDLILPELVYPFARQGDQIALRGRQYRIDGVVEGSDNGTTLRVMVV*
>Translation: 1381..1938 (direct), 186 amino acids
MPGGLSRKRRAKAINITGLSESKEAFEAFPAKIRKQLVAVVNEVARDTRNDMVSRIAADG
FNTASVRARIKLDKATVTHDVATLSLDLKKVPFSRVKFASQRTDGTGTRASVWVLRGGKR
VQVYGFINPYGKKRRPMIRYQKAGKQRLVMAGGVGLRGWWNEIITEQYLAALQAKLASTF
TRAMT*
>Translation: 1935..2357 (direct), 141 amino acids
MKEATLISDALLEKLASVTSLSGEAQICDSDPQIDQHTPLPLAHFRELSEGKPERRGREW
KRTRNIQVDLYQPASAGRAGRDQLLSEVLAALVPSTAGIPLPGTSLLTIAVGNINLEPEE
VGSDTLLTSIQFSLTYTASL*
>Translation: 2397..3146 (direct), 250 amino acids
MSFIDKGLLLAGDVYIADINNGVKGPLIGPINVNEITVTPPTTEEKSRISKKRSTFGQAL
DSVQLPKDPAKLSIKWDSMTKQLLADAIAGKQVAFTQTETPVVDELVTLSKEGWVELATA
FIKPGTVTIKLSAGGSALVLDSDYKVSGNMVMAISDQAAAACKVSYTKAAVTGTTYTGTT
ETLKPRYFLIDGENLASPGQRVRVTIDQAMLAAQGALALMSGEFMEGELEGSLVTLPGKS
DPYRIEIIN*
>Translation: 3292..3501 (direct), 70 amino acids
MSLEVMTDSLLLAGVTPQQLSTGQLEARRALQEGRVTPPLRRTRTRVTVAVAEQNCDKMV
ARMERYLGA*
>Translation: 3502..4050 (direct), 183 amino acids
VSEQIQFNFQGLVVPHPALDLTDDNTKAVYEIFDFYWRFGADYEVGLDTALSQPAHIKML
AIRHSHIKPAEFTGEERKFGKQATERCWQEWESANWDPAMDAPSYRIPVSDEWVVYCVDS
DRTACFLGYVPRLAHQYCANGSPLLSAFMASAENWFQSENRHPMPFEEMPHLFGDKWRIA
TR*
>Translation: 4116..7688 (direct), 1191 amino acids
MASNDTDIQLRIRAAVEGLAEISKLIAEVDTLGGETQSSSEQVSGLGDELQRLGEQNATL
TQFANLKRSTADLGDGLEQARTRATGMGKALAESKQELTSSNTAYSASRQETERLASANA
EAKAKVDLLRQANSEATTVTKAQRQALKDAREQVRLLGDQYKESSGQTNELKRGLESSEK
ALRQQTREFNSARREVQSLDTQYQRQNVTLNGLRRSLTDAGIDTRKLASEQKRVEAASQQ
AASQIAYLKNQLSGQAGALRANASGLSEYSQKAKQAEQHTESLHRAVEDGEPGWAALATK
IGGVAAAYLTFDQLVARTTGMVRTADEIERLGVSLKSVEGSAAGGEKALAWLREFNEKTP
FQLNEITTAFIKAKNFGLDPYNGVLQATADYTAKTAGTYQDLEGVITALGQAYTKGKLQA
EEMNQLNEQSVPAAQLLAKAMGKTTDGIIAMATAGKLGRAEIERLIKAMGEDAAGASEAM
SNTFSGIWSNFVEELNRVELAVADAGIFNYIKDELRSVTAQIKAAAADGSLAAWAREMSD
SLKVAVGGLREFVEGLVEWRGAIALAAKAWATMKVVQWSTDLLKFADVLKTRVAPDARQA
GAAMEEMAKKGNKVGGVLGGISLGTSAAYTALALLAYEGSKGLVQLAQDAGIWAAKMGEA
GEVEQRVAEQSRAFFNQLQRQGMTTMAQFDEFKNIQILSAQEVVNLSAIERTAYEQRLQG
HREYLTGQLQVQKALEASGLKAEAMQYQADAALASMRQGFTNLAAAADLTAQVMDAKSRP
AVLNLISSFDQLKAKGTETATSITTLFSSLKIGDPTSLQNLGLAFDSLKEQGKLTQTELD
AGLRKSLQDMSLQDLEVLKVQAMAAFDTMKNGAVSTAQVTESVLAEKLRRLGLDYQALQT
GIDAVGRATIDTFRAIATDVSATSLEIAAAMKAAVNKADTAQELEELRKIWVQLGQAGKL
SAQEQARGLGFLDDKIKDTKRKAAEIGDGFNTAADKSKVAADTMKESLKGVQQEAQKTKS
DVEDTMASISAMNSLSGRGEVTRTVNAGSFFYKSVDINQLRGNADALANTLAGVEDELAR
YSQKVKDIPAYSEWSKYYGEKFQKEMEAMRSRLQKELEKAQQKAVEKATPTPQSVGSPPQ
PQVQHDPRRPVSGKTVTIHLNTPNGNAEVQSDEENLDALLRLLKQQGLRS*
>C20R5 (direct), 547 amino acids
MSSFASAPRRLLPDLLAGITAAAVVLPKAMAYATVAGLPVAIGLYTAFVPMLIYALLGSS
RVLSVSSTSTLAILTATQLGLVVPDGDPGRLITVTATLTLLVGAMLLLAAVLRLGFVANF
ISLPVLVGFKSGIGLVIILDQLPKLFGVHIQKENFFLDLYHLGQALPHTSWLTLGVALVT
LVVLVVMEWRFPHSPAPLLGVSLGIALVWGWGLNEAGVAIVGAIPTGLPSVTMPDLTLVL
QLLPGAAGIALMSFTETIAAGRAFVGKEEPEINPNRELVATGLANLGGSLCGSMPAGGGT
SQTAVVRSVGGMSQRASVVTALMALATMIFLAPLLSWLPSATLAVVVIVYSVGLIQPGEF
RKIGQIRMMEFRWAVIACLGVLLFGTLEGIVVAILASLLGLASQTAQPPLHVIGRKPDED
VLRPLAARHPDDETIPGLLILRPEGRLFFINVQHVAAGMRELIARHQPRVVVLDMSRVQD
VEYSALMMLMEGEQLARSKGVTLWLAGLNPGVLENVRRSGLAAQLGESRMLFNARAAIRQ
YQQNQG*
>C20R6 (reverse), 248 amino acids
VDELLSAISENRQNVHSRVNLDRIHNELGSKNIVIPRESPEYFKVMANAECLDRSHFEWI
NTNNNRLCNFLWAYVNSAKTRTYDKIIHNNLSLGDNKPLSRSAHELYLPENAIIVENDLD
EFDGNNIFYTFGNAFRFNSSIPKNNDEIKDNVISYFDTWNVLLDEKAENIKSLENKWSFI
KNSDDIEIWITLQELEKSNWAWSYIHKTKVPSWFINNGNKHDKRNGIIATFDLLHEYKYK
RALLKKA*
>Translation: 1434..2381 (reverse), 316 amino acids
MLRLLTLLLICLVTPLRALTLTPLAEGLSHPWGLVILPDGEWLVGERPGRLLRIDATGER
HPIRGLPAIAATGQGGLLDLALDDDGWVYLSYSEPGNGGAGTAVGRARLQKDVLVDWQRL
FSQQPKVAGGAHFGSRLLLTEDGYLFITLGDRFSEREQAQSLDNHLGKTVRLHKDGRIPA
DNPFLKTPGALPEIWSLGHRNMQGAALRPGSQQFWAHEHGPQGGDEVNLILPGHNYGWPR
VTFGEEYGGGKIGSGSEAPGMTPPKWVWVPSIAPSGMIVYQGELFRGWQGNLLIGALRGQ
ALVRLQLAGDKIFIT*
>Translation: 2605..4245 (direct), 547 amino acids
MSSFASAPRRLLPDLLAGITAAAVVLPKAMAYATVAGLPVAIGLYTAFVPMLIYALLGSS
RVLSVSSTSTLAILTATQLGLVVPDGDPGRLITVTATLTLLVGAMLLLAAVLRLGFVANF
ISLPVLVGFKSGIGLVIILDQLPKLFGVHIQKENFFLDLYHLGQALPHTSWLTLGVALVT
LVVLVVMEWRFPHSPAPLLGVSLGIALVWGWGLNEAGVAIVGAIPTGLPSVTMPDLTLVL
QLLPGAAGIALMSFTETIAAGRAFVGKEEPEINPNRELVATGLANLGGSLCGSMPAGGGT
SQTAVVRSVGGMSQRASVVTALMALATMIFLAPLLSWLPSATLAVVVIVYSVGLIQPGEF
RKIGQIRMMEFRWAVIACLGVLLFGTLEGIVVAILASLLGLASQTAQPPLHVIGRKPDED
VLRPLAARHPDDETIPGLLILRPEGRLFFINVQHVAAGMRELIARHQPRVVVLDMSRVQD
VEYSALMMLMEGEQLARSKGVTLWLAGLNPGVLENVRRSGLAAQLGESRMLFNARAAIRQ
YQQNQG*
>C20R7 (reverse), 151 amino acids
MRNVMGRVSRASQSVVRAVLQQVFVQTEEQNAHATWREVAAQLEKSFPAVTEMMDEAEAD
VLAYFGFPKAHRVKIHSTNTLEHLNKEVKRRADVVGIFPNKESTMRLLGAELTEQSEEWL
LQNRYLPQYSMAEIEPTTEKDVIEALPISA*
>Translation: 880..1650 (reverse), 257 amino acids
MESTHTGHEAGHKFLARLGKKRLRPGGRTATEWLLSHSRLQADSRVLEIACNMGTTAIEI
AQRFQCHISGIDMDKQALANARKNILDNGLSHLITVQEADASKLPFPDNHFDVVINEAML
TMYVDKAKARLLQEYFRVLKPGGRLLTHDIALTERREDDAVTQEMQAAIHVKAQPMLSDD
WLALFRNAGFRDVTHSEGAMTLMTPKGMLHDEGLSGTLKIIRNALKKENRPQFLQMFRHF
RQNRNRLRYIAVVSTK*
>Translation: 1654..2001 (reverse), 116 amino acids
MSNNTITPAEALVIADLVNYTEQGISSRILAKNGGGNITLFAFDKGQALSEHSAPFDAIV
MIAEGSLTLTIAGKPVTAKPGDIVRMPANIPHAVDAPERAKMLLVMLREPENKQD*
>Translation: 2040..2780 (reverse), 247 amino acids
VISVNQLSYHTGKCPLFDRLIFRQPPGTIAAVLGPNGRGKTTLLRLLLSLQKGATGTVQL
NAPAAYVPQLSGALFNYSVRTMVSLGRVRHLPWYASPSRCDYDITEQAMADLGLTRFADT
SFNLLSGGEKQMVMIARALAGEPDILILDEPTSALDLANQDTVLSVLKMLAAERGKTILF
TSHYPQHALHIADYSLLLFGGTQAQFGQTSELLTEKNLGKLYQLPVSVVPVNQQQRQTYG
VIPMFR*
>Translation: 2777..3796 (reverse), 340 amino acids
MQKFRLQWCLLSVLLVLTILLALCAGRYAVSVSTVLRILADTLTGRSPSAEYSQTAENVV
LYVRLPRILIAGLAGAGLAVAGAALQGIFRNPLVGPQIIGVSSGAALGGALALLLFSSLF
ITISFAFLGGLLAIVLVFLLGLNQHGSSLLMLILAGVIINAFFAALISLITYFADPNNTL
QTIVFWLMGSFATATYLKVSILLPVVIIAGGIIFALRFRINVLSLGEENAQALGLSVTAT
RWTILVCVTLITSATVAVSGSIGWVGLIIPHIARLISGHDHRVLLPASALTGAIYLIAVD
TLARSMTSTEIPLSVITALIGAPIFALLIHSMNKKVADL*
>Translation: 3796..4875 (reverse), 360 amino acids
MINRFTLLPVLLFTCTTAAYAAKGAVHFTDMSQQKIELATPAERIVVIPIPAASMLVSVD
ESSERLAGMHPFAGVAARDGMLSVMFPDVLSVRSDVVGNDFAPNIEALLSVNPDLVWQWG
HRGDDIITPMRNAGLTVATLDYGKEAYTQEWLTLMGKTLGKEAKTNGLIAWRKQVINQLE
NSVAAIPEEKQPRVLYLSHFKQSIQTFGSTSHNNADFALAGGVSLNRDLIGPRTLNIEQI
LVWDPDIILLGNFEAGLAPADIYSNPMLSEVTAVKNKRVYKLPIGGFIWDAPNQETPLYW
QWLAQIFHPESAAFPLREEIRKRYLQLYSYSLTDEETDRILQLDLNRKGCDYLTLMGRP*
>Translation: 4972..5688 (direct), 239 amino acids
MTFVKKTLTPAQQMGILRSCPLFQAAEDNDLALVLADSTHRQFAVGELISREGETVKACP
MMITGQIDVFRHTWSGEEKVFGMFTAGELVAIAAVFMPHNRFPMSLRARTDSSALMLDKE
AILRLCHACPAIMAQLLARFSLKLYENINHIDWLTSSSAEQRLAAYLLDLKRCQQSDCVV
LPLSRRQLAAKLGVCYETLSRLFSGWRQKSFIGIDKDTVRITNESYLTELAIPAQRPF*
>Translation: 5743..7782 (reverse), 680 amino acids
MQNKITRRRLTHCLALSLTTGVSAAAAEPAPDTIIVTAAKQSRLAPDASQEKEKLENVAG
GTNLIMVEKDTRLATLHDALDYQPGVLVQNFFGGIDQPRLNIRGSGVQSAPLARGILLMQ
DGLPVTDADGSFHISTLEMRDARMISVRRGANSLNPQSNSLGGELDLISYTGRDEGGRLR
YEYGSYGREGLQTAFGGVSDDGRFDGRINFTYDHFDGYRKHSSSQRKTVRGNFGYTGDNF
ENRTSLNWTDLRFDVAGPVSEAVLDSDPTEVYPMVWLRDPHRNVEQFRAANRSDWQIDNQ
RISTGVWYIRTHDNFTTPAYYRFSQNHSEGIQLGWQMETEPVSWRAALAADHMSLETDLM
QNRRGTKMDKTPIGKFDGKADNIYASAGAGIHLTPDLTLNLDLKATHARRDTEKRNSSVS
LDQNWTFWTPKAGMIWRPADNQRWFANISASQEPATFYEIINSSDGHLTKLDPQKGVTIE
IGGDGDFTELLKWNVAFYRSFIKDEYIKTYDSEGNITGVFNYAAKTRHQGLEAGVNGVVP
AGPGDVEYKLAWTWNDFRFMGGEYNGNYIAGIPRNIVSAEVLYRIGDWRLGPNIHWAPTD
MAVDHENHLDIQKRKHYAVLGLRGTYQPAKNWSLYMSMDNLTNEHYATTSVANRSVTAKD
STLFPGMGFSVNGGITYNF*
>C20R8 (reverse), 343 amino acids
MSRQVFSALGLFLFMLMAGASQAVVPPPGKANTVRLTAPPIPQAVPLLWASESRIFHEMG
TQAIFIPWRSPEQLHTFVATGKVDAVITTLSTVSSLVNKGIPCRVLAVYSAPLWVVTNTT
PTKHKSTDTPNTSRFAVLDGKRIFLPYGPGNMPELVLKMFSHTTNIYPDIRYSGSTIEAA
NLLQHEQNTYALLPEPAATLILGKEKQRSTVRLFTLEELWMEHFPGQTAMPTAALIMVGP
LAADADLCATVRESFIKGFAWAREHPERAVQLAVSAYPELGKSLGAVSDSVLYIFQSSTV
LGEEEGRKASTFVLERLFEVDPASIGGKMPAKNIWGGNDAAP*
>Translation: 1240..2310 (reverse), 357 amino acids
MHHGTDTMEKMLSETGRLPFFLFAEWIVAPVRLALLNLSIDLKIPDILTQYNDLEGIAAE
MGTEHPDKLAYILDAMAASGLLRKNEGCYYNSSLTNDNLRTTEPAYLGELVRSLQAMQHR
NIGRLQDFLFTEVLAPEVNDSLRHEDLWRRSARSLAAYQKSGIASRMANIAASLPRAETF
TKMLDIGCGPAVTTLHMLQRLSQLQAVLCDFQPVLDVAMEETCAAGLEQRVSFVPGDYNT
QDWGRGFNLVWACQSLYYVHDLSAFFSKIYDSLEAGGYCISIHEGIHGEGTMPSMLILSR
LSLALEGQDVSFAWGTIAKAATQAGFIREQTGCFPLLYGESDLEIFRKPFNEGVEQ*
>Translation: 2313..4433 (reverse), 707 amino acids
MRMRIIFNIKIQVGTSMRHLSLYILIVVVLLTTSAHAAETTTQSQEPVTLEPITITATKR
EQRVRDISTSISSLSDVDLDNIKAETLEDVAKLFPNVHMKSTSSGSEIVIRGFSTWDTAL
QSPAGLYVDGVPYPLSFMQNMYLHDVERIEVLRGPQGSLYGKNSESGVINIVRRIPDNTA
RASALVEAGNYDTFHFGASAATPLLEDKLYFSGSFLRHQTDGYVKNTYKGSDRAARHEVS
SGRGMLRFTPSDIVDVRLSLDVTHSDDGRGTMRFSTGPNRSNRFRVRSNAEDKASSDFIV
PSLAFDITGDAVKFSSISSYMNYSYKMKSDLDRTPLPIGVSDMKIDQESFTQELRLASVG
QQKLSWVAGAFLSKMSMDTDMDRLRRMQAATTYLHTKYTEETGAVFGQATWSILDTLRLT
AGLRAEHTRLDGEQTFKTGAGLRRKYSKSPDFTEFLPMASLSLDATDNLTTYITWSQGYL
PGGFNVFSASNRDNFYYKPEYSTNYELGLKTNWLNNKLLANAAVFHSRISDKQVREEDPS
GGPGTWKFTNSAKAESSGVELELKAYPVTELELRGGIGYARSKITDWTVTTPGGGKRDYS
GKRLPWAPDLTYNVGVGYTHESGFFAQADVFGSGKQYFDTENTLSDSGHTTLNLQVGYRG
DNWEISIWGKNLLDDHYAVKKLRSGGETIVEDGAPMTFGTNLVWRF*
>Translation: 4453..5445 (direct), 331 amino acids
MPFPERVEKYSSPGKKSGLGDNMGYGKGYFAGQSAYELKDSEHVQLRPGLALQLAHVSPA
VACKTTFAIRTSPIIFGFILSGENHCRYDEGNFRKTSRVHTNGSNRITYLPDTAGSLECK
GGMHRLSIITSQEFLEPYLAQEQAHLPKELSSALSGHREAFQWSGKQCIHKMHLVADIFT
ASCSGALRALHLETRALELIGMQLAEYLDPQGGFGRASRLTAQDVRKIKDARELLLQDME
NPPSIAELARMAGMNEKKLKQGFKQVFGSPIFEYFRSYRLEMAREMLASGNMSVTEVGFS
IGYQSLGHFSEAFRKRYGVSPKNFQTKQKP*
>Translation: 5505..6329 (direct), 275 amino acids
MQDAHLFESATSKTLLIPLIIRSQESERSKGLFKDKAAQAVVAQLPAGAFNFSMHPFMRI
GTAVRIRYFDDLAKKFLCDTEHPVVVQLGCGLDTRFSRVDFGKGLHINIDLPEVVAMRQK
VMPTRDTRDLDWAEDLLEENWLCRLEKEYAGHTFLFIAEGVLMYFAEKEVRKLLIGIAER
FPGAHIAFDTSGSLTTRMINKKSAVQQLKASLAWAYDDDGSINTWHPQLRRVERAYYFNR
YVMRWGIWSLIHFTPMGKASAMFHFIVQEKQNTN*
>C20R9 (direct), 1034 amino acids
MLTIGSLVTSGCFYGVGKVVNIFFDKNSATVAFFESPANPYARQIEISIDKLVVTALHDE
TVIYCKHPKNTRWTRGRFGGVRPNGDFLVIFREDEYAVITISDIHVLNKDPNVPLNPAHF
LAYQANDAPFFFPRRQNFIDSYIQQRGACLGIASVSSSAVELEPHQLAVVKRILQDDIPK
YILADEVGLGKTIEAGMIIREHALEKEGRVSMLIAVPQSLIEQWTKELAERFQLKQLIIA
ATVAFELIVEGKCAEGIVVCSYEDACNLLEKGFKPSLVTIDEVHQIASWPWSDNTDEVNN
FYLISEACKFSTYVLLLTGTPLHGHERNFLSMLHCINPDAYQVDEKNLLAFTELVKNRES
LGGMFSALVPSASNISLRRNLDELLAQFPHDSDLFLLCQNLFPLIGRFTPPSPEREVGIR
AIRLHIGERYRIHHRLLRNRRQVSISQDENKNLNLELLFPGLDGVIECHWKTEGLTLDEL
LEEYRALSTQPQNKHWLLKEADYITWIDDLFSSPLCVMEHAKTILRSSSPSHDEQALLEH
IVTTAKNELKAIDSMLVAALNDWLQKFPEGKAIVFCDRPEIAQHLLVKLSIGLEYPIECY
HPGQPLQFSQQQNPVRVLLCDKKGEDGLNLHGGRRLAVHYGLPRSCSRIEQRTGRLNRYS
ANLRGIKPIQSMILKNNATHSLRNRWAEVLVKSIGVFHNTISSLQFVLDEYVGDVWLRLY
QEGPQVLENLAAALPGEHGVLTRETNKINMQEKLLAMDEEVAQAALFAQRLSNEDLLAVG
QCEALIPWITQVLRFRHVGNVEEGMRFRFELGERNSGTLVDFKTFLTTCMLSFDKDGGNP
PSTYLMSAERIPAINGTTVYPLRYGQPFVDSVWRLLNKDARGSSMAILRVVPASLNEPRY
FFQMSWLVTHCDPLSDYAQIRKGDENHPPYILQEWLTIDGTVVTNSQIIELLNKEYSNNE
SPQKNYVDLNLRPSLWQEIEELVSPDDWKEMVERVYGKSLEKLREQTGSESFLQLMAMKG
VIVCSRNILAGVA*
>Translation: 3722..6202 (direct), 827 amino acids
MEEQWSRLQQALATCFNDDVTFKDGIENPFLLRLMNIVTDASAKTSDIFAGYVDALRTAQ
ANGIDNPWLPSPPSLTELPDPRWGLEKNVVGQTLSLSVEVDLTSTKATYQLRTRRNLLQP
EIDPALKNLLVDTPHTHYRGFGQQAAIRTLLTSDINSTLVVNLPTSCGKSLITQVQAISA
PFGSLTLVIVPTVALAIEQADFMRDMLRQAEQDHGGNYAWVGGQDQTTRQTLKERLKNGS
QRVLFCSPEAAKSSLVPVLFELAKNNLISAVVIDEAHLIDQWGAEFRPDFQLIAPLIRSL
KAQSGCRFRTLLLSATWNQSTRDVIVEQFRADDSELIEITANFLRPEPEYFIHAEPNPEA
HQQRVERLLMTLPRPLILYCTTQEEAENWHRRLQVQNYQRVGLFHGDTEVLDRKKLISQW
ASDQLDIMIATSAFGVGMNKSNVRTVIHAAIPENIDRYYQECGRAGRDGKACQAHLVWHS
EQMETAESLSVEKLISVEKGFLRWKAMFEQRQPSDIASYCISLDTKPDHVDYQGNRNQAW
NRRTLLLMQRTGLIELVFAAPDLPHWLRESRDENDQVVRDWFASYYSKVHIRHCNDLHHS
EEYWNTFVDKARHEELSKRRTAFDLLKMCILAPRPSLCQIFRKFYIYQHHAPELTCGGCP
GCRAQGKTSFSPTVGADVKVLQATPKKRARFVGAEKKVYYKEDLDIRTLLSELRVPLRQL
IGSGDYETIRAEKADFIYLGRALDSVSPFWCVQKMAAPTSDSAEIVIVANTATELPALPA
SRYERIIIAPQHLLDPQHPYRKWWDSAGNSQSLDTFIRQLQHVNHQ*
>Translation: 6186..7058 (direct), 291 amino acids
MSIINNANPGSGLVLIPLFDRIVQNAPVPLSLEEIVDRYRPNSLPANDNAWGKVRENLTF
WCSLKLWPMEEGMLLPQPEESRPLYQRVLQCTIEACKGKGITEGNECEPLWRVLTCLMSL
QQHSLGGKEPLTLGLITEKVQRWLPNETINNNTEKMVREYGRYLGFLELAPNQHYYTDPT
RAIQCFLPQIFGEQKNLPIKIFMANMAEVMPMMDGGEFRVKIQEIMAERGWSAPEGQNIS
TSTSLALRRLEISQKIQLITGSDDAASLLLQLPGGEIRPVSQVSIREGAQ*
>Translation: 7055..10252 (direct), 1066 amino acids
MSIMNYWPSHENIVQCIRNEAEELQDDVLLAVHEPMVLTRRDVNNNQEHFRDEDLFIQLL
STERAIPLIGRSGMGKSHLVRWLDCRLKSYLQANGLLEQWEVIRIPKNASLRQVLLLILR
NLHGGLFDDARKRVDDVAQAHSAKDLADLLLTMMSHQLQSMYEQAMAEGMEYESQGKEIP
VERLGRLEAIIEEVENGIGNLITDPNFKLNLLKPQHCIYRRASRMSDGLKEGDEEHDNYE
LVPADLFFQDNIDDLSSLAREYVRHSRIDEYDNEKARAQAVGVLNEAMHVALKSLFAKLF
TFNGGNFQELFQEIRRELLAQDRRLVILVEDMAAISAIEDVLIDSLIEEGIRDGVKTLCP
VHSVIAVTDNYPGYKRRQETLMTRAGYEWIIESIGRDDNEERIVSLCGRYLNAARHGAAA
LKQSRGLGLAEWPPVWQDEETPEWLADFGSTAKQGVPLFPFNRNAIRALAVKNCRDSSGQ
LVFNPRIVINRILLDILRDCRVEAERGSFPPPNLAGITADAEIQSKINQLTINRVASAAS
LTALWGYGCDSWDEISKQLPQGVAKAFGLEELAAGLSGKKPLSMIEENPPRTTNKTDLGD
PQKKNSVTDKKKPEKLEESETITALPFVRHLKAWVNNKVVLPQDVARDLRAGLNRCYELY
AQTEFFSMVDRPSLLERIIPLISLPLAASDPSNFIVKFYDSKDLDDPLRRIEIFNVSQAV
LRIQHYDSLGKGFNYPEALEDYAHYENFVSWWVPQATEIAVNHARARKLKPALHNHYQKA
LLLGLLTGKENPAELVDTLCLTQKGVGRIEERPRGRTPDTNPSDLCFYGLEANQKPHTSA
KVAETRQTALQGWDKARDAWLAQVAVPELSYGLSSARALEADVVTMVLKEIRREPLGAEV
QRAAEAARREIALTIENAQLFANVKNQDELIALLDDWLAFIEAVRASYYPAESDQVRNSI
WLMGEIEALKVDVEASLNTLMTLNSFVRQNDTYMLWHDITHLDGDVVHRIGNLLAQWQSI
QSKIRFTLQQINSRGDAPKLESARKQVEERLKNLATDISASGVNE*
>Translation: 10249..11085 (direct), 279 amino acids
MITLRQQLAELQQQLDLSIQASKATLIIEKCGVVLSKTETVAGHYGCLKFQYPALQCLPP
ELRVIWSEEQRNELKIAANSVNNLLSQWSRWLNNQTQAAAAIDAQNPDEMLDEELEEIAA
REPTAYDIIQNDSLTNCMNLTLSLHRTLSDQLKSAWEEWLQVLHQQIHVDSKTLEAQQKV
GKLKEVADEYLSVRNTFDVLIQSLPENGESITNIQAMADHLNTLRSMMKTDWPEAVQHFF
DRINGPLHGKPTLSALTPEVLNWLHDEDMLEDFVITRK*
>Translation: 11090..15529 (direct), 1480 amino acids
MTAEDLTRLHAALDVLEGREAELLVWGDTEGAFTDADILSLFAHHFPDENGKVLMQDLQD
AAMLFSIPNTQGMRLYRTRMAESVHLFRHQRQWFRGQQLSRTRTLVADYRFIRRPRSYPA
RIHPAEEVLNQWSDVEWMNDIKRQALRALIGDFSIAGFQSRATARILRAWDFHSGHTHIK
EPTATIVCAGTGSGKTLAFYLPALTSLINDLQRDRSTRVRTLALYPRNELLKDQFMETWG
KCREVDNQAVKLSGRKIRIGAYFGDTPYSAQKVAADKKDQDLPFGFLRCNTPKCQGEMRW
KAEDIRHGKEILRCTHCTHSVGEDEVALTRVSLMSSPPDILFTTTEMLNQHLGNNKANHL
FGVGINVIAPPVVLLDEVHTYSGNSGAQTAYLLRRWMQLARCRPHFVGLSATLSDAERFF
ADLVGANKKHVMLIEPAFQEMVDEGAEYLLALRGDPVSQTALLSTTIQTSMLARRIMDTR
KARSQGTWGRKTFVFTDDLDINNRLYHQLCDAEGWRTRGQQLVPNETPLAAQRNESNGVA
DALTLAGQNWRMPIDIGHPLDHLDRAIVARTSSQDAGVNPKAEVVVATASLEVGFNDPSV
GVVIQHKAPRNVASYLQRKGRAGRSRTMRPWMIVVLSEFGRDRVVYQRYEELVAPEIKSQ
SLPLGNIHIQKMQAAMATLDWLSIKIAKSNIWSLLNNPPKSAAQQGQLERMLNLISAVLE
QNTWQQELEQYLFYALKITESQLQRVMWSPPRSIMMELLPTLKRQLTTQWSLMGIPGADR
TAGRSPLPSFIPAALFSELNLPELGIQLERRFKKHEYLPFIQGLREFAPGRISKRYAIYS
DLEADWLVPKNFVPLMDEVSDVDFDINEAFGETWQPECLIGRPDAPPLRVIRPLQVHTRA
LDFKQNLTEKSNSQLQWHTHFAADAQAEAMAIPSGPWASALQSVTFYTHQHMTPLELTRY
ATTASASLRSKRNQRALVNFRWVENGQPVGVGARQWVDGMKLCFTLSEMLNKEAMRDARL
SGSLRTLYFHHCIRCEAKFENDSFIADWVFECYLAALTKEIANHHTVSDALLALQTHEGR
ESLASIADSLFQAENIFENNDECDNNAERQELQQQLRSLFKDPKLIGMLDRHSAVFTDEL
SENPHFCQWLQTLLINTLSGAVKHTSQLLLPDVDERGLLVDAVLHGEQLEVWLTESEPGG
CGIITRFEEAFHNDPVAVLNLFIRSFAASDYEQIDDDLFALLSQLPSNEVLRRALSDLRN
ADSHQARRAANGQLRAQLKKQGFALSHSFMSVLHTRILRPGSQASHDEQLLEHLRKWREL
EAKAGYEISLNIFAHTQATQELPSANVTKIFNRFCQIQGRLWQRGNTLRQSILSYYNPFD
NGPKLTERLLLSTLFQQSATQIKVTDRDWLQQIHATIAREGFAELLIPREGRHQIVQTIS
TLQTNPVEYFGLHLYPRLGAIDYQSSNIVLRIELAEALQ*
>Translation: 15542..16072 (direct), 177 amino acids
MEEQRQIFLHGPLGQRQLREVLSAQFCGLILYPEIIWLISPWMSDFDVIDNRGGQWNFLD
PSWGARMISFQEVLATAVNNGCPLRIVTRPDNISKVFIERMRARLSPDHDMQYKYHDNLH
AKGMLTANFFLKGSMNYTWSGANLNDEHLLFTINKAAISDALIEFSGNYAFGDTND*
>Translation: 16065..18242 (direct), 726 amino acids
MINVPHWLTMFFDAGNLLCIDKLLGDNENSYPDDLKIVLLPLLESALDGQWPIILPWCDK
QHWVFFAASENERAMSELSCVLNARLGSADVIPDWQVEFSPSAGAMGLAEAEMLKHCKAG
FIRIELQPGIRADKSAKVRVFNALKDVINLFRSRPSIVGSIKRPFGRILSDFILANKERD
EGSSTLYLQELRDSGGVSQRNIILLELQQAGKLQKWESLLNHEKLPDLIHGRITTSLVRM
LLNAYQQCYFDVNNGNYTQYTPNQLRAHCLSLYPLFTQVPLLPNDESSLCYWKTWAIGAA
LVGELKLLDVVPESLKTDYIPALLSWIGLPSDILQNDSTLLPVTQPNSIRLLAEQLQNSL
TATQEELPHYEAMLNSLDASLLEQAYSVPLLKKLIDGIYLLSAPQIVGWDMWFAQLCQHE
IDVSALVQLVAIESEHWSIQTFHEELLFHVLSTELPEDAYSVLRNIMPSLVEWLEIHQIL
LSARTWIKLMNVLAMQQKISQSDIKLAVIASNDFLQGTFNQPEYEDFIATLQLIIERSSS
LKSLYSLSELMEVFLDGPCLSIPMRTILWMDIQKVIRTLWSRLDYQTRILMRNIAIDVIG
EGAEQAFPREMQNENIVNIEKWPDLVGKLVAIYTLTEGVARRAKSILEDMFNGIKIEINN
DHASTECLLQLADKADYFIYSSESAKRHDLCAITSRRKKIIYSQGKGSASLINAFIDAIS
DRTLK*
>Translation: 18834..19055 (direct), 74 amino acids
VKMTSLEFDLFKIIEKSHGTFDCATLAHAYFVKVNYRGDYLELHSKITACCERLYDAGKL
KKIGKNMYSYHSR*
>Translation: 19093..20211 (reverse), 373 amino acids
MTQKATLRVPALKIRQGNNRCLYSLAINGKLIPEVAGISRISRNNRELKGYQRPEVQSHI
KEIQRYIESNNPLIPNPIIIAFNDSVKFEATDDSDCFGFLHIPLNVDGLKPGFIVDGQQR
TAALREADVDDFVMPVSAFITKTDEEQREQFMLVNSTKPLPKSLLNELSPYTNGRLPSDL
QAKKFASYLTLCLNFEDGPLNGRIKTATNPSGTIADTSIIKMVDASLKEGALYRFRDHQN
GTGDPEMMLSLLNNFWEAVRVVFNEDWDKKPRHSRLLHGVGILSLGSFMDHIDEQHMLFK
TIEKEWTPIPTIDFYIEQLNFIKHCCHWSHGLWEFGMDSDGIAITRKWNQLQNVQKDIVL
VSDYLITAYDKA*
>Translation: 20226..21188 (reverse), 321 amino acids
MESMGDCGAFTYVTQYEPPYRVEDVINFYEASQFDYGVSLDHIVFGYEKAGRCFSETELK
EFSRRKELTLSLADEFLIKSKNSKFIPFGVAHGWDRASYADSVKKLISMGYEYITMGGMV
PLKTEQIIETLEEVSLVRKSNTKLHLLGIARPQELARFSDLGVVSIDSTTPLQQAFKDRK
NNYHTLSGKNYVALRVPQLDGNVSLGRKIKSGVINQDIARELEKATLKALFEYSERRASL
NYTLDVLLAYERLHSGEKNAISIKDDYEKTLADRPWEHCSCEICREIGINVVIFRGAERN
RRRGFHNIQVFYEKLTSIFD*
>Translation: 21509..22462 (reverse), 318 amino acids
MPHINLITTCSNSKGKSNSTLRLDGIKHKYDNLHELALSWSNLITEHMQNNQSTDAINLY
KGSHWTNALKAKKHECVDLWVISAGLGLINSNDSTINYQATFTPNCDDSIPTYGMTRKES
SRVWWSHLCKIKNNYSRCKSIAHLMQSKYDELFIIAGSNIYINAILDDLTQGAKFLSNPQ
KQLVIITSSTEFFGEKKIIKDCFLSSSKLMLPWLKCNATSLNICLANKFIELLKEQNFDY
CSTKNFINQMHNTIPAIVKSDKIKCTDEYLRIYISTELQSNSNLSATKCLIKLRSSGRCA
EERRFRKVFLDIKNSYK*
>Translation: 22721..23416 (direct), 232 amino acids
MRVAVVVFSGGQDSTTCLIRAQQIYDEVHAITFNYGQRHSAEIEVARTLATQLGVKAHKI
MDVSLLGELALSSLTRDEIPVSCELQHNGLPNTFVPGRNILFLTLSAIYAYQVGAEAVIT
GVCETDFSGYPDCRDEFVKALNLAVVLGMDRPVRFETPLMWLDKAETWALADHCGHLETV
RRQTLTCYNGIQGDGCGECPACILRAKGLEEYMAQGPAVRIRLEAKLASAS*
>Translation: 23660..24124 (direct), 155 amino acids
MCADEIRKSFSCLGYSARHVVITGGEPCLYDLSELSTLLLAEGFTVQVETSGTLEVRVHE
EAWVTVSPKIGMKGGLTVLPQALSRANEIKHPVATEHHIEELDTLLQFADLRPDVQIALQ
PISQKKLATELAINVCIERNWRLSVQVHKYIHID*
>C24R1 (reverse), 153 amino acids
MSLTDAIALLALLLSAYSIYKTIEFNRRQNEFANTTDHLNKLLLRKEQEDAVGAISADLN
ARVVKIGKNYRLKIYNKGKSPAKNVRLECPAVREFWISDDALPLDVIQPGGNFDLIVSTA
MGSPSAVTIKILWDDNRGRDQEVETTISPYGS*
>Translation: 569..805 (reverse), 79 amino acids
MKNDYSRQVTLLCPVCGNSQFATISDCHYSCSDCKTEFDKEALISQNTASTDAMVEDLKK
ELVEDIKKDLSKVFKRFK*
>Translation: 868..2004 (reverse), 379 amino acids
MASYVLWANKGGIGKSTLTFQIANRYAIENPNSTVVVIDLSPQCDVSRMMLGGGHYDGEH
KILELMQDIDRPTVYQYLDECINNIPVGLGWPNVAPYVIEPNIYRSENSEDLPDNIKLVC
GDFDLERITYSLDNLNQPQARGGRVPTGAYYSAYLLPRTFIRKLVEDIEEEFDNAVVFID
TDPYYSVVTTHLGLLGADNLICAYSPSSQASQYAVYRSLEFLYANTSSLTSDVRLQKTLY
PEPWFDSRNREIILPNIEVTSLNMIISNMNTPQGGRGMPPYSRQQRLHREAFEHVEAQVD
ATLDRLNVDFEYKHNYMWDLKRLGLISDYNGIDLSSIKLRERYPQPGKRALYYVNSTGGT
PIQLDAYNERLTDIANDL*
>Translation: 2120..2365 (reverse), 82 amino acids
MTNKKQTSPSVASQAAQVLKDPNASKIQRSLAGSALAQANTSKQPSAAMEAKAGAALQSD
KYSDKTKTFAGSIVAQSDKDR*
>Translation: 2627..3733 (direct), 369 amino acids
MPMQKPDLRDINQLTKDEFKCILGPIAGSLEDGSKVVVGMQSDVFACCTIQGDQILVSGT
PKFEQAIKAAYAKAKPTMWFGSAEKERPKVERPSPTLQPKTDTKSATTYRVPVLIYKSPR
DAGKNADGSKADDMTYGTMSADQIKSMPFLLGKLADDPFIADLEKTDPKVFFDSFRSMAT
VFAMSDLKMNILAMIAKFEKSEGGEYQNQSLTRAARAHPTTIKFSETLIKDVKSKLAELD
GDINKLVLDDLMQQYYKTTGFRLPIFNSDLDKIQGLTIAVNDVWAGKAEITKYEKFGDFY
KGNIRVTLYDHFGLDYPDIGPDPTTGRVKVYGLASGFRSWFVLQHYNRFAYKPFLTVIEL
DYPFKGEL*
>Translation: 3733..4014 (direct), 94 amino acids
VDIAVKTERTWTFVMFMLYHLLNISIIYIEPVSNWFSDDYSLTILYILFMPYIAGLITIL
GTVIFIVDRSWKYLLFHLLGGSVLLVWYLKILL*
>Translation: 4047..5717 (reverse), 557 amino acids
MLDNKDLIAGVELIAETTEKQVQQQQVTNTRLQYLEKILSKQQPIIKYAETDPARFNKVA
GESSESEDQTQQHSPIQTPATKPKSQPDSPNPKPSSNSKFKRKDNSPETWARTITNAGKE
LSQSVINAGAAFATNTIDKLGNEILPFYNDLKSAGKTIGSGALAAGDIVASKFKRVKDDK
PTAPAATTNTETVNNNNSMFEIIRSNKVKEKVDRIREIKKDHADHKLYKKVDDIADMMRT
NQLISIIGLMSGGLGKLLGIGSVIAGLTSMVSWLGGAIGGAFAALGSKLSDLWAGAKGMF
KELADDVGKKFKSGLKAITDKMPKWAGGTGGDLKTTTPDAKPTTSASPDGKPAGTDPSNA
DPKKPTAVDAKPETKGKFDRVVSDKTKAALEKRAAGKAAGGVAESVAGKFAQKAAVRAGT
GAALGPIGGAAAMVMLANDAYEAGLEATGYERTDKGGYFTRERGEPLWKRKGEMPTAGEI
PASAQMEVHEQKIIKADKEEALREKAYRAMSANITNNTQVNNGGKSGPDMSVFGSQFTFV
RDHQLDLHPYGVQSLR*
>Translation: 5834..6982 (direct), 383 amino acids
MKYIDKLVSESIDPSTGRAHLVGVATKTSTQIWKHLVNSQPTTQPIATVFGVAYKDRGAD
PFNDHAPAVTSVYEKYFDSHEYMLGDRFTSGAWSYEVLEQLLPSMTEPTSPDDIRPQTVI
PRNLPELFIQGKIRLIVEAPKTAVQQDSEFKVNRWQSEVGSRLIRLDSSIELVEDLDRQG
VSSDSLVNDVISSVIAESINSDIVNTLINIARKGDPINLVNNDTSYYKGRELINRVADMV
ADIKQRTTAKPSFVLCTPKVEAVLLASGQVTDGVIDGLGVEIVCDTKFTKSIDYCVVGCA
GDTALTPSSLYFSPMVVDQKEQELEFLFTRNVENMHPIYGVLTRYALTVGNADVSDGGKV
ISMDWAALSGKSPYTALSRVIV*
>Translation: 7374..8150 (reverse), 259 amino acids
MIKVHDAAKRMSAINGSAIPNCCNTIKNLLQKTGSTELLSFDYTDGVITINGNSYCQNSR
GHWVSKDLSQQAPAPKSVTPQCADPSPRRSNAPLATLKSKTAGFFKPDKVAGAVDSDLTM
LLDFTTIPSEQDYATVQYQPRQFEVISGTSGMGVVVTDDTDPCTTQQPDFIESESEFVDY
DTALIKYAGLLVDIGHDQDIADNTALLMIDLLRQSIADTEYVSTYKIESLVTMTVELNGE
TARVIYDPRAKCFVPLEI*
>Translation: 8552..8914 (reverse), 121 amino acids
VNNNNNNDGWFKFFSKFTPGDMMVLGTLLVTLVSSYVTMSNRVNDLVEDVAQHQTQISTI
QGAIANINTSTSNQTIINSNQEKFNNRMEQTLQKNNEIMQRLNDTMTRLDTKFESMDTKR
*
>Translation: 8947..10026 (reverse), 360 amino acids
MPAKLISSGKSDDGMFDEIADKAKEAAIRLGNTIRGQFAPYEIEVEGGVKALQYPRQENG
VWDNTPMMLFTIYKDHGISNAKLFEQNSSALRQTTVEQTQSIIMLPMPLNGLTDTVNNSI
SDSNPDFLQYLIANGIDAFANGKDMSQSAKDAFGSVVNTVASEASKNVKQFTQQYNTSMG
ANKTITPNRGHHGYRGTDANSYTFNYRFYPKNRAELKEIGMIIQEFKLASVPNQTGSGNA
GNGYSILESPPLCSVKEIVINNTGKVKRFTPRFLTGVAQIKGVKVTTGSDSNGYPVFDGT
AGDPTVIDLEITVQDLLYKTREQIKAGFDDNFAMQTVAPNRAKDIFKSTWVGRENNKGG*
>Translation: 10026..10646 (reverse), 207 amino acids
MKMNGGSFTTDSASAAGKKSVEARRRNKVIKDQYYLALAGKADELVTAFTAGGTVLGVNL
PNDARARIIEQVVAQVMGGSMINAVRHNSEVDLLLLKDELKRDETRYEDPTQGDDMTVAY
MTVAELMAKEGSASDAKSAAKADAISEVDRKPAGEQSFLEWYNSQSSTRQKHILADNFDG
DMDELFDQSAAPARSIIRRYQIQGGV*
>Translation: 10643..11143 (reverse), 167 amino acids
MTPIYDTAVIGKNGKTKFYDSARVIEIFNLIHQPANNAFYGNLKKPVCTDEHIDAATAAY
EQAIEWEKQRDVNRQMYLDEQDLLQSYRESLIGNRDCLVNTNTNKVFLLPDNHGLFGRYH
NLISVMTLPSDYADFITSQSTSEFDCFVLEPVMQVTVSRLLEPEDK*
>Translation: 11150..11866 (reverse), 239 amino acids
MNIVKSIASGHGGLVFIDLLAAEKRDLTQVVGRFDKSTNSLVVLDAECPKCKKVAALVRE
GWKPAFVAVGPNWYICQNAVAGDAAISVSEAVVSTELPNNSASDPAPAKSKRTPVVFRSR
VVGMMEDDEFYLSDEFAAASEFEYDIYQDDGEPYYCIDEIDSDGVQTLDRLINDLNNKPA
NDHKIPVTESVDIELFDLVNESTPSPDDHAIYVAEQIINAPKTISTNTDLLSQTLAFM*
>Translation: 11912..12175 (reverse), 88 amino acids
MISNHIKVAIQDFTRACFYGGERLGTGVDMRWLVSCQDDRKPINIGQMAGLPIKDVNAII
HDELKRIAEAVLNERELKKDCPQGQVF*
>Translation: 12172..12495 (reverse), 108 amino acids
MITVKQMMKHISKATGISIDTGFRNENHSLHENGLAIIDEGHLVGISYQPLDGGKALSNH
VVPSLELQTAIISQFLSAREELKVQADKIEADKLNDALITVVKDGQQ*
>Translation: 12637..13044 (reverse), 136 amino acids
MPATSDYYKQYYQEHKESIDRRTNKRRAERAKHKMFNQFVEDMQKAQLEFTEIKSQQVVE
QISEQLNIAPDDIKSAYAQCRALGLFSESSTMPKMQADQHLWKLFLMFLRAMDSFHEKNT
LELINAKLNAINSKK*
>Translation: 13440..13751 (reverse), 104 amino acids
MTEQQQKQLIESRAPALLMGYLTTPNGAWGNAFLIRTEQGEDMLFKVATLHQELEDYTDG
PWERTIVYFDKWVDDEKHNNVIENATAVIANRNHTTGFEFIRI*
>Translation: 13753..13881 (reverse), 43 amino acids
MMIVEINGELYEFPITKIEINTAPASYFEPLETLNKYNPFGE*
>Translation: 13878..13967 (reverse), 30 amino acids
MFYFAMEDGRVLVTEDGTVTETINDEVSK*
>Translation: 13968..14153 (reverse), 62 amino acids
MSPMVQIIGYMSFMGLNLMGCLFLLEMLDAAGNAIEQWFTEWKNADISNHRSLTQTNKEG
V*
>Translation: 14150..14326 (reverse), 59 amino acids
MSNSISKLGYVINIHTKQIQTWADWMLDAIDNPNTFIKTSDFVPFDYDQCAEIIGGAK*
>Translation: 14475..15188 (reverse), 238 amino acids
MIPKMGAVNRHHFAHVSDCTNPNYQPETEQHYNTKIEIAAATHSFHEDMIQYYLNKTVKV
QNVQVEKSINGFIADVLVETDGGSFAFEVVNTHYADDQKRIGLRGFMIEHRYDYWKQLMQ
TGDIKAMLIKKKWNSLLAELCNSDYDSLESDKLKTLYTMIGNNDFPMFYRLNKMITNLEI
RDSDTFKSELKAAITAADKQLVDAANELEEARERAFQIKNYQRLDHTVDIAEVADWI*
>Translation: 15466..16299 (reverse), 278 amino acids
MKTKISTITPKAFKDYFSAYTLFVNAKHINVKTESNKNVHTYNIHKVCILNNDTNAKNYM
SEKLTEKQIGKLLTSAGYPAKKDGAIDKFGRSMREAVKRVFKDHLHGLEQEAYAFVDCSG
DAVKIWLADVSFYDSMYRGHGNDSVQGSIFCIYCKDGDRAECNIFQEILCESNGRQGRKN
PFTKGTTMTHHLKNMLKLETRGGARKVKAVVTETSTLVENNVATIELIEKYNDTVDVIVD
TADEVASLKSEMEKMKAEMEKMKSELARKLDSDLENL*
>Translation: 16590..17189 (reverse), 200 amino acids
MNLLQETMDYINSKPYYYDDQEQDFDSFCDSLNESTLTSMDIALKHTGGNHFKVGNHQFQ
TELKPQLTSKITPFNTAAEKAATTDEEKKRILSRRTAFNASRKKYGLDKAFERTVIACGS
MINKKNEIYIWLTESTIKLLVLNMTMKQIQVNYLSGNVEPLHNYSKTGVISVYKDYAGRG
GARVGTGPKPRRDNQPDKV*
>Translation: 18333..18830 (direct), 166 amino acids
MKTIELIMQKYNGMADTLCISPDIPDFMLEPQIDKLVQIGQDLYLCGNLATEDQACAWIH
KQLAMVKFTKNIVLLEFVSNFKEITSAWLCEPLSSLVGKIYEFGDVSIYFGENGKLFWYL
TSKGVNTKSPLNRTKMDILIGHYYDCPKIIDQVAIDRIISKHYKS*
>Translation: 19114..19773 (direct), 220 amino acids
MIKYVVYHRVSTKGQGESGLGLEAQKRDTDLFLNNYSAQPFEIIKEFIDVRTGKGALAQR
PTLKAAIELCEQLGAVLLVAKVDRLGRDVELIAHIIKRVQVKIACLPSADNFQIHLYAAL
AEQEREFISQRTKAALASAKARGVVLGGKREGHERALKGAIQAANDRAELLRPEFVEMRK
HGYTLKQMVESLNSRGVKTERGSSFSITTVQRLLTRLGL*
>Translation: 19988..20455 (reverse), 156 amino acids
MTLTEKQQATTETLSSKNNILDYLAEEDIKQDQFDKMIDRLKSAWTEYNEDRKKADITEI
MEMLKAKGLDISDITGIATDDKKPRKPRAPTESKWIKFEHNDTEYFINRAPKGRVKGELA
DYLTLSEKTLADLIVDESEVNFDKVVTAADLGTLV*
>C26R1 (reverse), 56 amino acids
MARTLEEPLQQEKPEVVEAAKDKAGKILRELESVDQDTLQDELDEPADNCSSGSS*
>Translation: 306..1508 (reverse), 401 amino acids
MNHASGICPQSDESLQSFIHRVMLRVGWSDFTTLITHGGWGSNPSVPYEVKQEFDAFDAS
ILLGIFENQYYANKNYSLFDGRFSHVSLFQEIFFPRQKKTSCGGRVPLRFCRACIEKQLY
EKGFSYFKLAWLYEAFCEIHVTPLLKVKEGLSLSKIINTLSFVLLADWPEILDGVSEEVL
PDNKHYKVETLDLTRDYRMLSFSPCAKRELVEYFMSSSDYCPTGLSSIADYGFLYKIQRD
FLFKKRKRESLQNNLEEAYEHELSNNYHSLMEHCIKDFEIIAICSFGKEHWVIKSNKIKC
IDCLRHNVDNFRSCPAAGIISCTGGYLSSAENQCDKSLDNLESDVELHQRRLKVTDGERF
VRDSIEKSRAIAAAGGPQAYRREREARLKAAAKALDPLIL*
>Translation: 1687..3321 (reverse), 545 amino acids
MTEFEKQKLGKTLWTIADQLRGAMNADDFRDYMLAFLFLRYLSDNYEAAAQKELGPDYPR
QIDGSVSTPLQLWYESNHEDVLEFEKQMRRKVHYVIEPQYLWGNIAEMARTQDDELLRTL
QKGFKYIEEESFASTFRGLFSEINLASDKLGKTYIERNARLCKIIAEIAKGLVQFSTDSD
TLGDAYEYLIGQFAAGSGKKAGEFYTPQRISDILSAIVTLDSQEPATGKRPHLDSVFDFA
CGSGSLLLNVRRLMGPHGIGKIHGQEKNITTYNLARMNMLLHGVKDSEFDIFHGDTLLNE
WDMLRETNPAKMPRFDAVVANPPFSYRWEPSEALGEDVRFKNYGLAPKSAADFAFLLHGF
HFLKQDGVMAIILPHGVLFRGGAEARIRTKLLKDGHIDTVIGLPANLFFSTGIPVCILVL
KKCKKSDDVLFINAAEHYEKGKRQNQLLRTDEITDGRIGHIEKIIDTYRYRKEELRYSRR
VSMEEIEKNDFNLNISRYVSTAQAEEEIDLAAVHTDLLVVEKKIGEAKERYNQYLAELGL
PLLP*
>Translation: 3318..4433 (reverse), 372 amino acids
MKPAQSFADLLALATHLRSELENKKAILLYAYNGTGKTRLSMAFKDMGKLTGPRDTLYFN
AFTEDLFHWNNDLVGDADRRLLLNRDSRFFQGLFELEMDNRIRPLLRRYADFDFRIDTEG
PEWAVRFSRLVDGQPVDNIKVSRGEENIFIWCFFLAVVELAMDADIEAYQWVKYLYIDDP
ISSLDEHNAIAVANHLAQLLKRQDNRLKTVLSTHHTLFFNVLCNELGKARRYVINKSPAS
GGYLLRPEEGDTPFFHHVAALAELYQAAQEDRLFTHHFNMLRTILEKTASFHGHKNFSAC
IKQDDDDPDGVLHARLINILSHGNYSLYEPQQMLEENKAYFKKILIDFLSRYPFNPDLFP
QVPEAVTAGTP*
>Translation: 4430..5638 (reverse), 403 amino acids
MSGKEKCSLVPRLRFPEFREAVEWSSNKLEQLITTVTPPSKLQSSSYRMQGKFPIIDQSQ
ELICGWTDDESAVISELLPLIVFGDHTCALKFVDKPFAQGADGIKILKAKSTISAEYLFY
SLSHRPLVMEDYKRHFSILKERTVVFPDIKSGEQQKIADCLSSLDALVAAETQKLDALKT
YKKGLIQQLFPREGEAVPQLRFPEFRNAEDWKEWKVGELGDVITGNTPSTSKPQYYGGEY
NFVSPADISAQRFIENTKTTLSKLGFEQTRKIPAGSVLFVCIGSTIGKVAQNIYSCATNQ
QINSLVPFSSFSGDFIYYLLLRESNRIAELAGNQAVPIINKSTFSDVSVRCPQEKEEQER
VAGYLGTLDDLIYAQGQKIDALKIHKKGLMQLLFPVVDEVGT*
>Translation: 5635..6798 (reverse), 388 amino acids
MEITELIEVLSRGEDSRHQFKENFTNADALAAEIVAFSNTAGGQIFIGVQNDGTVHGLSH
TDIDRLNQLISNSASQNVRPAVNPLTENVPHPNGTVMVVTVAEGVSKPYMDKNGAIWVKN
GSDKRRATSREEIQRLFQQAGLVHADETPVAGLGAGDVDQPYFETFFEQQFGEPLAQHKQ
PLPRLLSNMNLMNQGQLNVAGSLLFAKTPQYALPAFIVKAVAFVGIDIEEQRYIDSRDIS
GKLADVFQQTLGFVVANTRATQGEQGFNSQGQAEIPRIVWEELVANALIHRDYFISAPVR
VLVFADRVEIISPGHLPNNLTIENIKAGNSNMRNPILASFAAKLLPYRGLGSGLLRALRV
WPQIELIDDRAGNLFKASVARPQEKRA*
>Translation: 6780..9422 (reverse), 881 amino acids
MMGAVFAQGAQWVRADFHLHTRADREFKYTGDDNFYNSNYVDALEKAGIQLGVITNHNKF
DFEEFKALRKTAQKKNIALLPGVELSVNDGANGIHTLVVFSDDWLADGHDHINPFLSVAF
EGKVPAQYEQENGRSSLSLLETIKKLESYHRDFFLVFAHVEAPSGLWAELDGGRLAELGQ
NEFFRRRTQGFQKVRTYNKQQEKNKPCRVKTQQHLGDWYPAELEGCDAKSIEEIGQGKAC
YLKLGELSFEAVKFALSDPASRVAMEPPKHQASHIRSIHFDGGIFDGQTLYFSPELNTLI
GIRGSGKSSILEAVRYALDIPRGEKAQDIRYKDELIRYTLGSGGKVTLTACDVYGQEFTI
SRIFREAPNVYLDGKLQPGVSIRETVLRRPIYFGQKDLSSTGEGFETDLVEKLVGEKLRV
LRDEIETQRQHVRDAASRWLKLSNTAELRRDYESQLTDANFRLKKFEEYGVADKLQKRLG
FQQDATALTRMKERADSFVIALGQLIAEHEDDLRNAASYVSKQNPDFFTAYYAEFANLVA
KIDQLKQIEQETRAITARLQAKQGEFDSAGQSLQEEFAQVERQLAQELKQTGMTAIQPDD
FLAQQQRKTKAEQMLEALAKQETQQSSIRDALFADIDNLNGLWLREFSAIKGELDRVNAG
HTALQIEADFKGDKGAAIGFMQQLFKGSNIRETTLRAVMEDYADFGGLLRDLPNALNKAG
STPEVFEKTFMQNLVEFAAYQVPNSFVIRYRGKELKHHSLGQRASALLLYVLSQRQHDVI
IIDQPEDDLDNQTIYDDVIKLLREMKPHAQFIFATHNANFPVLGDAEQVHACRYQDEQVA
VQSGSIDARPVQDAIINIMEGGQEAFNRRKEVYNLWKSQS*
>Translation: 9419..12391 (reverse), 991 amino acids
MMTSEQQIEIDLITKLRDLKYIYRPDIRDRSSLEANFRVKFEALNRVRLTDSEFQRLLDS
IITPDVYRSAQKLRNINSFERDDGTPLNYTLVNIRDWCKNDFEVVNQLRMNTENSHHRYD
VMLLINGVPVVQIELKTLAVSPRRAMQQIVDYKTDPGNGYSKTLMCFLQLFIVSNRTDTW
YFANNNARHFSFNADERFLPVYQFASEDNKKITLLDSFAEKFLAKCTLGQMISRYMVLVD
SEQKLLMMRPYQIYAVKAIVECIHQNCGNGYIWHTTGSGKTLTSFKASTLLKDNPDIDKC
LFVVDRKDLDRQTREEFNRFQEGCVEENTNTETLVRRLLSDDYADKVIVTTIQKLGLALD
GANKRNYKERLEPLRNQRMVFIFDECHRSQFGDNHKAIKEFFPNAQLFGFTGTPIFEKNA
SYQQIEGQQASYRTTDDLFQRCLHQYTITHAIEDRNVLRFHVDYFKPQGKNPPEPGEGVA
KPKVIETILAKHDAATNGRKFNSVLATASINDAIEYFELFAEIQKQKAEKDPEFRPLNVA
CVFSPPAEGNKDVQQIQEDLPQEKEDNRQDPDGKKAALTCIVTDYNTRFGTNHRISEFDL
YYQDVQKRIKDQQYPNSDLPATQKIDITIVVDMLLTGFDSKYLNTLYVDKNLKHHGLIQA
FSRTNRVLNDSKPYGNILDFRQQQKPVEEAIALFSGEKIDNPREIWLVDPAPKVIDNLQT
ATQKLADFMQSQGVGNAPEEVANLKGDAARAQFVNLFKEVQRLKTQLDQYTDLSDGQKAQ
ITQIAPPDQIQGFKGVYLETAKRLKEQQDRDQTQPEVQQLDFEFVLFASSVIDYDYIMDL
IAKLTQQKPGKLTMNREQLIGLIQSDAKFIDEREDIAEYIRGLPVNEALNEKQIRSGFDR
FKAEKKARELTDIANRHALDASTLQAFVDDILRRRIFDGERLSELMVPLELGWKARTQKE
LALMEELTPLLHKLAQGREIAGLAAYEEER*
>Translation: 12459..12668 (reverse), 70 amino acids
MNTEPWVTAELVAQHLGVAKDTVYRWRERKGLPAHRVGRLWKFQLSEVDVWVRAGGADED
ASELGGQNK*
>Translation: 12832..14154 (reverse), 441 amino acids
MASLWVYMNGYRVGTFTKRTSGTHQFQYDESWVKQPGSRPISYSMPLRLQCYRGDEAYNF
FGNLLPDNPEVRNRVVARYQADSIQPFDLLSCIGQDCVGALQLVAQEEALPDVRRIEYKP
LSDAELEQILTSYQQGIPLGMIREVDNFRISISGAQEKTALLYLNNRWCLPSAATPTTHI
IKLPIGKIQSHAYSIDLSQSVENEYLCTLIAKEFGLPVPHCFIMQVGKVKALAVERFDRR
YAFDRSWIMRLPQEDFCQVLNVPSARKYESHGGPGIADIMTILQGSVMPEQDRYMFMKSQ
VLYWLLAATDGHAKNFSVFIEPEGSFRLTPFYDILSMYPVFDGRGLHPRDAKLAMGLTAT
KGKKFAIEQIFPRHFYQTAKAVGFEQAQMEQIIDEFTSNLNAVISRVSAQLPATFPTQIS
DSILNGLSIRTQRFAHSPSE*
>Translation: 14154..14408 (reverse), 85 amino acids
MKVTSAKQLSACLKDARRLQKLSQGKVANKVGLRQDTVSCFEINPESTKLGTLFKILAAL
ELSLDIRPRTDPSDSPSSGWKEEW*
>Translation: 14829..16241 (reverse), 471 amino acids
MKLPVSLPDELLLSRLLRYVTVSGDNGDDFVSKVFGSRKVSIHPFLTARLEQLAGWSLEN
AEVMLFQQTLAPLFLFFLPTYADRLKRSMLTGDGAEAHRASQLSLFGCGNSLFLKWCPVC
AQQDLRQYGVAYWHRTHQIPGVTACAFHPVLLDKLELVRRQRIISELLPTLTDYPRVAFD
VEVQIARFGFNLLQLLMGGIPRLDTALVYRSKLSELEFITANDRVRRKRLMENFCADLKY
YRPGSDTPFPRHPHDHRYLPQLLEPSTSHHPFRHILFAWWLFGEPEKMLFTKHFCAASLQ
PIPLKSLEGKISTEQQCLKLLRKQCSLNEIYRRTGKSRCYLRRLALLNNIPLELKPKKLT
GECQKMIIELAYGGMHRKAISERCGIGIGSVEQVISSQPGLVEHRRRCHWESKRRRCRLE
ITKYLILHPRAHRKDCKVQCNAAFFWLYLNDPVWLDSALPEPIKPVGKFR*
>Translation: 16262..17710 (reverse), 483 amino acids
VKLEKAKYRSAILPEHRGNPLIEALPAKHTDEELVDKLSFYPSHSFEETQLAPFERVEYL
TRLKDLRQPLPIYLDCFRAVEMAIKEGYSVKNPLSPTTMNYLHYPIDSRPNIEPRTGYFK
PKGCGITVIGESGVGKTCMIEQILGCFPDTIEHSQYKNNSIQLRQVVWIKVDCPDDSSVR
ALCHKILSELDSKLGFEPTKRAGTIPLLLDQIEARIKSSFLGILVIDEMQNLNLAKTGGA
DRLLGFIHNLVNNLGIPILFCANPPFNQLLSKTLKAARRAESNGYFDVVLMENDGVWELF
IEELWELQWTNVRTPLTGELNDKLYELSVGNLDLAVRIFREAQRYVIGCGDERITGALLE
HAASIAIKASKAVTDEIRRERSITALKRKRNTTSLLASTDIARTQKTELVAIGGVPQSIP
GDLSRPHHPEFADALTILQTADDLFERIDNPDLIQHAAAEERPLELLRQEGVFCEHPLKV
FA*
>Translation: 17700..19853 (reverse), 718 amino acids
MQVERNSVWHVTRIDGIKDGTYRVLEHYANDDLLIIFRLHDEKSLEKPVPVQLSLFLESA
KSGNCIISSYPIPFYQQISEEEISPAHRDKRNKHFEMIRDLISNPEILLDVVLNQRSKIV
AGHAKELGVYVQKIYRSLNQYWRYGQGINALLPAYKHCGGSGKSRLSGKAKRGAPIQLST
PSMVAPSGVNTTEEDKANFLLGMKKYGLKGKKVSLSRVYEQMLKEIYADELRSAENENRD
PEIPSLRSFRYWIKKLIPEAELIRRQTTVGDFERNRRGLRGAATDHTEVPGSCFELDATV
LDVHVVSEFNRNHVLGRPTVYCVVDKESRMMVGLHVSMEYASWRAGRQALVNSFTSKKVY
CARFGIEIEESEWPCHHIPQRLLCDRGEFICNKPEELAVPLIGHLSIAPPYRAELKGIVE
HRFQILNEKLIHELMGTTRGRHYIRGDRDPRLDATLTLSEVTRLLIDQVLEHNSSIFDGL
AGQTPLLVESGLSPTPLNYWNTHLKKHRHALNKADEADIRARLLPVEQVSMTSKGIRLND
DMYYECDRAEFEDWKVIARSNGRWKLEARIDQDNASFIYVRLRPSEGFTRCTLMSLSSSF
EARHRADVLYFEDWKKVAKKSSKPTSKSIERHNRRKIITANAREELKKEPVLKTKSEKKL
GIKERRREAIMEARIASDNSNYTESSENQSLVDRLAADRASKVVTLLKRDRSSNSET*
>Translation: 19843..20664 (reverse), 274 amino acids
LGRRRKLEALADFQRALKNKYGLGEGDSYKPWLRVQDVRSRGNSGKIQGIKVNREHHMLS
EHESCFFYIAEFCDSVIDIREQFPLLPLDLSVKIAKTFGVDHPIVPGSKSPNVMTTDFVL
TRSDGMNTWYEAVSVKPAEKLSDKRTAEKLDIERNWWQLQGVPFHLFVMTEQNQIQSKNI
QWVTAPVRQGRKFPTDLVESALALISLGTVLIEEICEGFVREIEIEHDDALILLKTLIAT
KMVDVDLDKPIADTGILKVIKIPDYKVVRHHAS*
>C27R1 (reverse), 53 amino acids
MMTFFLLKLVELRLLSQANILYINQDVVLHIFDIFQATLTSSQFHRLTYQLW*
>Translation: 904..1485 (direct), 194 amino acids
MKNKALIVASVLVSSITVAGVAHAAATNGSVQLNWQGTTPAAQITPTGWSFQDALGQPFV
PTTTQLTFQKETDGSLSISSVSNINFSIVPASSTLNTVGAYLGSAPTSSGFNSARQLSLG
ASAQPNNNEVVILMNNQPLKVGAGNPTSVTGANGSGSQAVSIGLAAKAAAGSFAPSSVVG
FSVPVIFSVDVNA*
>Translation: 1550..2242 (direct), 231 amino acids
MYLIKSISIFFVILFFNDAYAFSVDSLFKVDNGKENYLLLKNTSGRTEFVNVRLSHIEVE
KGKSVEREFKSDDFMQWPVYATPSSVILDPGGAERVSLVRVNNDNFDDVLIGISLLPDTL
SAFGNSVDISVGYKTWFLIPGKSDFKGELLASMKDASMLVLDNKTNKHLSIVLSQCGADT
FTDNDCASTLFMLSGTQKQINLSKLKKLSDSKIYIRYSDANQKTVKFITM*
>Translation: 2256..3638 (direct), 461 amino acids
MKKPIFVFFSFFPLMLIASEDKNVLALNSFPTKGDIQLASSERYDVNMAAVGKAESMASY
LSSHFANGLSFAKSEYAKQLTESMEKVKIEIPFVAEGEFKGVLSRNNFTLSSADDFRQFL
TVNDIKNSNEITESFLKGIETDPSCQGLRAECVISTRTFAIVIDYYNKKIRLFIGADWIG
REEKEDEYLHIDGDNVVTNKMSLFFNSNNTGDSFTLNNKGYSGFSDGFFYHDITTNESGS
ELNDASYTWLQENKKIQVGRVKFGQYFNYAYGKSHLANSLFQGVIAGTSEQLNLNSSSGK
LTFFSPIPGIVTVIKSKQEVLRKYVSAGIGNIDYSELPRGVYQADVTITSDDGAFISSIP
SFIINDGSNFLSGIEVYTMYGASGEHLLPTYGAGISLPFSKNIVFSSSWQTIDSEQFIQL
GSGYRNDSLDIFMGLTDSRISRDYELTMLWGGAIWQSYCK*
>Translation: 3940..4674 (direct), 245 amino acids
MLSSRVSGQYIGDYDDNTSYSLGVTTGDNDNNINAGVSYNGAGAKIASRVLASNQQGNAY
GMQVDTNQILSRNGVEFLNPSRNGSYDSYIYLDENLSNDVNVNIKRMGSERSEFIDGNNV
VSGVDAYKRYTVNAKVISGDYIFDNASDNYRKTIDLIPGKSLHIRSSRRPVIENILIIDK
PRKGLRCHGDACISISNIQDNLYRLKTLSVGEVDLVSQEGFCHRLNQHDRDIESGNLMRV
NCEI*
>Translation: 4664..5239 (direct), 192 amino acids
VKFNIFLFIIALAFSQQGIAVVISSDKSRIEDSLQLSATIDLSDEIFLGTLDVQVLSPLN
EIAIWNNATSSFNDLGLFIRIARLSPTPFKITVLRDAYNCVFGPTVISNKTNRNVFSSPE
YVYTLRSSGTHFQNGQYQLGTESWQMVENDKYISDVDINIQLPQISSAVLNQLNMHEGRC
SGHSIFILSLA*
>Translation: 5200..6018 (direct), 273 amino acids
MFWSFYLYIESCLKEKGGNCVKHIIFAMLSMVSFSSFADSTINLNLSIINQDVSASVQGV
GASVAYQGSDGLIRIRDNYPDFDNFNIMTVGNQQGAQHRWNSLFGINLVGVRYGHRLSLK
GKLIGSSFGFSNRSNSAFTSAFFNSGCLSVSPQFAGADIFEITASVDVNNNCTGATFQQV
YTSNPVILTHGIYREFVFSLGDVLNSSSYKKLPPDEYKGTTTYNGDGWLSRVPRRPYQPN
VTMNMAIEKKPFFSGMVFSDNAPQFSVLSYQC*
>Translation: 6385..7122 (direct), 246 amino acids
LYNKTCVTLDNKELVSYYQPIFDTNSNSIIGLEALVRRKDESGNILLPSEFIPNLEGSVF
MPCLTEFMLINVIGDMKYFPQDIWVSINVSSDELESGILFDLLSHFNFPYQNRLFFELTE
RSPISHMEAAKIEVNRLADKGYHLKLDDFGTGFGTFSYIKTLNIKSIKIDKEFTDTILDS
THNINVLKGMISFAHQCGLEIIAEGVEHAKQAQYLKRHDVHLQQGYYYYKPMPIEDMMWY
MYGRP*
>Translation: 7250..8029 (direct), 260 amino acids
MMRADELIYYTDSDPDGKLNQPVMVLLHGFFMDGRMFKHQLEYFKSNHRVICCDFRGFGK
TKWSKSEFTLDDLVDDILTLLSHLHISSCVLVGMSMGGYVAQRLLLKRVDLVSHLVLIAT
QAGCDNPETITAYHQLRDAWANHQVRDEIIDSLLPIIIGDDNEETRFWKAVWREYHYDDI
YHSMTAMTSRNSIDLSCINTPCLIIHGRFDRGIPLCAAEALNRVLQHSKLVIIDSECHAI
NLIHGQVVNDEINSFIINN*
>C28R1 (reverse), 96 amino acids
MIDVHQKILLLLFIFIVIYIFLFVKNKGKKVTYELKVKVIWLTLQTFTVFTLGQILFDNS
VSIYSWDVVSAIVIAVLLLFIDLTHQLSELASKED*
>Translation: 437..1024 (reverse), 196 amino acids
MIDEIHSLERELTSKLNIIKAFVSDNKLKFPDDVDQDGILSMCTLMDDALNDVREGIEEE
KELRRRIIEVQEILLSYKTRINNLQYRKTRLNIAAVISLAFTCYIVLVTGKPKETIDYLF
VGIFVFLLYVVVDLFRLSKKVKQDEIENQKNIIECQEIEKELLERTNKLHNSLVELSAST
NDMISCLGIDGVNHD*
>C29R1(direct), 718 amino acids
MSEHTDKDYSLGSLYLDPNNYRFIDKDEYIPVSDVDITDPRIQKRTAILVAGKRNEEIKD
LLDSLKQNGYLPVDQIQIKKISDKKYLVVEGNRRITALKRLQEIHDEGGDIGSLNPDVFK
KVPVVLYTGDNPSKHKILMGLKHISGNKKWAAINQAKLIESLLTEDGLTEEFICKSIGIS
KQELRATQRTLNLISLYKNSDYGDQFKSEKYSIFREIIKSTKIKSWLNIENDDLDFSQIN
KSNLNRLFSWISESERDIEDEDIDDQENYITYNELPIINTALEIRELAKIINDESAISNL
ESTRSLTEATLSSEVLGKNKLANAITLIREQANVAFNLSSMIDDSNISTISDSVSRLQAL
LVNRTYGNSDNQDLILRRPLFNALGSHFQSIHLGKFKQFDSIDIPELSKINIFAGINNSG
KTTLLEGLYLLSRMGDIKDLVNIYKYRRKSLDIASTQAQFDAMPSQFLISANFNGRDIAL
DGQKQFDSDLKNQHGFIGSVQSCCIIDSDTTNHSADFLVKNIIYKSNRNDILCNSLISMS
SSTDDVDVFRECYVKSVKNGAKRKIVDFIRANIDDKIIDIELIHDGNTFYVSHIDDERSS
ELSQYGDGLQKIFYLAIKIAACENGVIFLDEVENGIHKSLFWEFARLIHSFTTEYNVQLF
ITSHSKECIDAFLSLKEYVDDISSYSLGKDDNGITLKRYSGKQLEKLIEYMNLDIRG*
>Translation: 2404..3207 (direct), 268 amino acids
MNITFIYCEGPHDVAFISKVLQSLDGFLNLNKKVSDLPKEIAGIVSQAIKNIDLDKIRVD
KPLDVFMPSQIFQCNEDHYYLLYSMGGKNKLQATKENIEISQHLEPIFDRIAHLIIVDAD
YEHLENGGLPATVAYINEQFREFLPLPLHGKVSTVKTVHFGFLSLYVITDNEGRQGTLED
VLEGIIQPTSLVEPADTYCDKVVESEVINKISNDQTKRQKAKLTVISQAFHPGSSLAVGI
YSDKLINAEAINDLQCVDDLKTVLSTI*
>C32R1 (reverse), 283 amino acids
MQAVKLNNDIEMPLQGFGVFQMAAAECERAVIEAIDAGYRLIDTAASYQNETQVGNGIRL
SGIERGELFITTKLWLQDANYEGAKAQFERSLNRLQLDYVDLYLIHQPYGDVHGAWRAMA
ELQQAGKIRAIGVSNFHPDRLADLMAFNKVAPAINQIEVNPFNQQLHAVPWMQSRHIQPQ
AWAPFAEGRNGLFQHPQLTAIGARHGKSVGQVVLRWLYQRGIAALAKSVRKERMEENLAI
FDFELSHEEMVQIAALDMAVSAFFSHRDPAMVEWLTQRRLDV*
>Translation: 1067..1273 (reverse), 69 amino acids
MAGIISPVVQSGLPEHQDSAQYRAGRFHNLVAGLSGVAILKVIKTRLPAARLTGSGMVAV
HDMPMTNN*
>Translation: 1393..2376 (reverse), 328 amino acids
MQTRQLGHSGLTVSAIGLGCMGLSFGYGPATDKAEAIALIRRAHELGVTFFDTAEAYGPG
DNELLLGEALAPFRDKVVIATKFGFKHGKVPDGLDSRPENIRAVAEASLRRLNTDVIDLF
YQHRVDPEVPMEEVAGTVQDLIREGKVRHFGLSEAGVDSIRRAHKVQPVAALQSEYSLWW
REPEQTILPLLDELGIGFVPFSPLGKGFLTGAIKADTRFEATDFRSIVPRFAEEARAANL
RLVEVLGDLAANKGVTPAQIALAWLLAQRPWIVPIPGTTKLHRLEENLGAAAIRLGNHEL
ADIDAAVAGIELEGGRYPAHLGKLVGR*
>Translation: 2582..3550 (direct), 323 amino acids
MINELRSITTFVHTAELGSLSKAAEAQQISPQAASKALGQLESYLGVRLFHRTTRSMSLT
EEGQRFLEAAQPALLGLQQALTAARQTREEFAGPLRIVGPRSVVQTVIGPLLGEYCRRYP
DVQPDIRLDDRVGNWVEERVDVGLRIGISPQEGLIARRLFPMQLIICAAPAYLRKYGVPL
TLHDLALHRCSAFRHAGNGRLIPWYVKMGDELQEHPVRPALSTNDEMVELGAVLAGDVIG
QLAGPTAAAHIRAGRLVPLLLEHMTQRLGLFLYYGSRAAQPARVRHFIDLAIASLADNRA
YVLDQDELEQAHRTGMASLQAT*
>Translation: 3599..4237 (reverse), 213 amino acids
MRNVLILGASGQIARWVVKGLAGQGDLRQTLLLRDPKKLSGREPANARVVIGSVLDKPLL
KEAMAGQEIVYANLSGDNLDKQAQAVIAAMQAAGVKRLVFVLSLGIYDEVPGKFGEWNRG
IIGEELKPYRRAADAIEASGLAYTILRPAWLTDEDEVDYELTAKGQPFLGTVVSRRSVGD
LITRILVSPELHLGENLGIHQPGSEGDKPYFM*
>Translation: 4287..5216 (reverse), 310 amino acids
MSHVLNLTYQNLGWQTAADLYLPPDFDEQKRYPAIVSTHPIGSCKEQTAGNVYAKGLAAA
GFVVLVPDASFQGASGGEPRFIEDPAIRVSDIRFAVDYLQSLSYVDSDRIGAIGVCGGGA
YTIHAGITDHRLKALVSITGVNYGRLIREGFAQFKPLELAQSIARMRTAQAQGSATEPAD
LLPESVAAATAAGITDIDVLEATEYYKTARGQQPHGATRQLMSFTGAVMGWDAFLHAEVL
LTQPLMVVIGDKAGGFGAYRDGWEIYGRAASTDKHIVVAEGWSHYDLYDKAEPVAIAMAS
LVPFFQRTL*
>Translation: 5266..6138 (reverse), 291 amino acids
MAAIVHFPPHFDERKQYPAVVVSHPGGGVKEQTAGLYASKLAEQGLVAIAFDRSYQGESS
GEPRQLENPHVSSEDVSAVVDYLTTLPYVDENRIGAMGICAGAGYSANAAIQDRRIKALG
MVSAVNIGQMFRNGWDNSVKDADATGYLAFGSQARTEDATGSGYATIPLAPLREEDAPNE
ELREAWEYYHTPRCEHPNAPGFALTRNLNQIITYDAYHKAEAFLTQPILAVAGSVAGSKW
MSDDLLARAASTDKTLHVVEGANHMSLYDVPRHVDEAVAKLAPFFLRTLN*
>Translation: 6307..7227 (direct), 307 amino acids
MPIEPSLVASLTWFAHIARHRSFTKAATEMGVTRAALSQHLKGLEQQLQVRLLNRTTRDM
SLTEEGQRLLDVLQPSLTAIERVLSELNDSHLEPSGLIRINSSRIAARLLIEPHMGEFLA
RYPKLRLELVMADGFSNIIADGMDAGIRLGESLDEHVVAVPITPPLTMAIVGSPDYFRQH
GMPQTPGDLTRHNCLAYRFTSSSTIDRWSFTSPDEEQHTQIVDPKGNAVFNDDDSMLQAA
LQGVGLVKHLDLRVRQHLSDGSLERVLAPWCPPFPGFYLYVPSRAQMPAKIRALMDFLIE
KRALLA*
>C32R2(direct), 126 amino acids
VSVTQFIPAQPNEFAYFDIQTSEACDVVLERHPLIGFLTKAYETGQGEVVIEAWPVSTIG
ENVTPNFIQRHDGTFTDTQGERTCYSIIDMMYERGFEPDNSISLPPENPKELSAFVWRPL
RNPSE*
>Translation: 816..953 (reverse), 46 amino acids
MALQSVLDYIVVHELANRLYRNHKAAFRDAVDKVLPDYQKQMGQG*
>Translation: 1462..5610 (direct), 1383 amino acids
VKGWPPYVYVDAEGQYSGPLIQLIRKLSEKLGITINYTPFFTYTSAREALGAGEVDILFG
FFDSERDEESISLNTINILTMPRSILLREGYPIPSLANAKEMRFGCELGSAHCSALSSLG
IKKIITVKSDQEGVVLLQHRMIDGYVADRPTLLWHQEYDESSLQLVMPSWLKTSNMVAII
STQRNKEFKNMISFGINQIPLSERQDFFDKPQFGKINEFRAFSLPSLSQVERHWLLSHGP
LRFAVAPYWSNFSEIDKHGQLKGYLNDLFNLLRQRTGLIFTLVPTSSWEESLRLFDDRKV
DFLPGITPTENRKKTMLFTPDYASAQRVIIGKSGDDEITTLSELKGKRIGIVSGSYEETI
LRESGAIPITFPSNNFLLPQLDLGNVDYILLPVSNVQDSITKNFNQRYAVVYSDENLNQP
ISMAVQRDAEILQGILTKALQTIKPDELANLQRRWLNLTIQTGLNPEKVVLWGSIGTIIF
ISISLLFILWNRTLRRQVIRRVIAEKCLEEQISFIQLLVDSLPTLVVLTNERHEIIMSNY
SYRDVFFSGQDLKGSYNTLLDSHLSKDIIDNIISDDKHIWETGVELSGNGEVKLKNGLMC
QLLYTKKLLVNENGSRLGILTVLTDITELRQAKVHAQEMEARLTQLTDNVPGFVYQQLYR
SSEDSKIIYVSAGIESSLGVTRETLYNLNSLLAAFKHVGITIDESKYVPLFIHQVTKEHQ
LDLVFELITLSGEELSFQLKGKVLPTNDNGFMLFVMVQNITTLRHQARELQHARNIAEQA
MQARSRFLATMSHELRTPISGMHGMLELLEISDLNENQKYLLRNVQGSANNLLYLVNDIL
DFSKIEANQLHLDIQLCKLHIVLCDIIRSHTSIAKAKGLIVNLKWGLWVPIKSYFDPVRI
GQILSNLLSNAIKFTAKGEITISINWDDNQLTIAIKDTGIGIPHEKINRLFTPFEQLDVD
ITRRYGGSGLGLSICYLLAKQMNGSLTVESELAQGTCIIFNVPLCKEEQTFQPLLGTHWN
TLDLSHDIIMMMKSLGATLSEIDDDAVRKGIESRLLADEDSLKRIFGNQWQEQLLMIPTG
GIIFSQHEQARTRLNSSKWWRLGNAPTYPDLLCEVSELLISNQSESIYGPQTPILLDGYV
LVVDDHPINRELLLRQLNTLGVTAKAVENGQDAITYWNRDNFDLLLTDCHMPFMDGYSLT
KQLRSMGENKPIIGVTADASEEAVSNMANAGMNDKLFKPYTLNTLWHILNKWLPDSHQKK
SISLEIHNEETQEQISKSWIGLFGNEENARTMALEYIRSNTQDESVIRKALNEKDLSLFP
DAAHRIKGSAKMVGLIELADSATQLEAAVKGLQWEECVSAGERLLALMQIVKNDIGVWLN
DK*
>Translation: 5600..6817 (direct), 406 amino acids
MINDLDNLIILVVEDHVFQRKALIHQIKSLGYQGLLEASSGEKALDICLNQKVDIIFCDL
RMPGMDGMALLHKLSLSEFDGSIVISSILDNDVITAVQRMGESYSLKIIGRLEKPCSQTK
LKEIIERHNVKKFQPKKNKDIYLTVEDLNRALEQDEFLPWFQPKVALSNGRWIGVEALAR
WQHPIYGLLMPSDFIELAERHKLIGYITNIIVNKCLNDDLIWRYNELQLNVSMNIPFTSL
IDSELCAMLIKHCKQSKIDPKFITLEITESAFTQDLGRSLEILTRLRMYGFCISIDDFGA
GYSSLQQLALLPFTELKLDCSFIENCTHDLSKLAIIESSINLAKRLGLNSVAEGVEDIDT
WKLLSQIGCDACQGYFSGYPMPSEQLQTWYGKWLDTLSFLTKKNI*
>C34R1 (direct), 295 amino acids
MEKNGRYYLGRVIKINLSQTELMNAIISSPIITKGKFDWTITDCVDARDNSIPFVYGKLS
KYAKDGHANVVDEGSRSQIKADVPNLVEASSPFIYLPEFSGIAYLHVWNGIQEDVFPRRF
KSIVEEVFGGFMISCEIDPLSDYTEFTQKLRNISTLTEISGTVSPPNPLFGRLWGELNDY
ISKRNASEVTVKESSSKLSGIKSKLIELMDGIMKSKDYVPETPADIGDAVILMAADGYGR
GKVSGISDDGEEVVIKTSDTQKSFLFPKDPNPYHLAVRAKEYFAATSIERDMKH*
>C36R1 554 amino acids
MLTYTQDIKEQSRIEVWSRAVRKLTVDREKQKILDTNYIRRLWDYAFDEQLKNCQPEERF
IDSWVSFSNGLYSSKSPQQLKIAYLCGPEPENDLSIMLELGIQIENVWAIEADTKSYSAA
LKSVRDKYPTLKIFKGAIAQLMSITSFKFDIIYLDFTAPLFSKEAKPLLTINAVFEHDAL
SDLGILVINSSLPEKTDENINFLASYFRSHPFLENSIYSGDMSDSFFVEGADCHGYISDD
EDEDEDEDEDEDEDEDDKSFKELIKQNFECAYNAFSTHYPTIMASYIQPILRVGNNTTLK
NMFFSKSDVNIKNSIVQMETMPDYENEELPKGGEVFENHEDYPIWNFLIRLKDSEDSLSK
YWHQQFITKNKQLSVFDGVKHYDLLRTAKYSYEDILSEDLSKSINKVIHALKDPHGGVFC
DVPLPHLWIELALNHLGNAYHANTNSHWRAKYKAKTRDMYLDLFVFDNCRALYEWLPMIN
LYGEDMSTVERQIIVRACMDAITKQNHHSSFFSYYGANLIGIGTKRWADFGELQERYDLN
ELYENELSQLLEK*
>C36R2 (reverse), 44 amino acids
VADGGQLHLVQFQMKSDHHDQVVLDGQGGWWGIVGDLALFLSV*
>Translation: 373..2985 (direct), 871 amino acids
MSIIQEIYAWSKGLADWQQDAIARLYQDRSLSTADLEDLYALAKAEVGIPDPDGRISKKL
QDTQVAPPADPARVVQLAAIKGLVNVNALANGGSVPIALAGLTVIYGENGAGKSGYSRIF
KHACRARDRREPILPNANLDPKDVGTAQAVFEVVIDGTAIDLPWQYGVIAPEPLSDISIF
DTHCARAYIDNHGDFAYTPYGLDILEGLVGACTKLKARATQEKAANAPSDAAYAVLMREQ
TAVATALLGIPTQTKPEHIENLATLNQAELDRRALLTKTLAEADPKQKAQATHQKAARLK
GLKDRITAAITLIDDEKVTQLKGLIDKAKSAKAAADLAATEFKQTPGQLAGTGNEEWKTL
FEAARTFAKVSHPDHEFPVLPEDSACPLCQNMLGQDGAARLVQFDTFIKQAAEKAAAEAR
EVAATAYKVIKKAALDIIFRDGLVEELTEIAPELAAGCSTMQKCLNTRHQLVLQAAATEL
PWEEILALSNDPRPGLVSIIEGLQEQAKALEATTDEKVRAEMMAEKRELDARVRLGEVKT
AVLEAITKHEICRKLQACIDGLDTRAISRKSTELSRTTASKELADALNDELKLLKVHQLQ
VVMKPESPGGKTQFKLVLQLPGGGSPAAILSEGEQRAIAIASFLAEIKLGKGRGGIVFDD
PVSSLDHRRRWEVAYRLALESLTRQVIVFTHDIYFLCILEQKIEELGSMLSKNYIRRTAQ
GYGVHSQDLPFDVVGTKDRLARLRQELVEVRRAQKDGDEDEHRRLTALCYGRLRLAWERC
VEEVLLNGAVQRFGEGVSTQRLKSVVVTDDDYREVDAGMSKCSKFEHDAATIVGRLPIPE
PDELEQDIARLAAWRDTINRRLIDTAKTRS*
>C36R3 (direct), 412 amino acids
MALGITALRKMLGTTHGGKKPIRKVDRGDGLNAFWHPSGSVSFVFRYRFGGKNLEVTLGK
FTNNSAGIDLEEARRKTEQCKGWLAAGHNPALMLKLAKEERLKPVTVEDAICYWLDNYAA
KNRKNAPKIRQQFQKWIFPKIGDLPLIDCETRHWLVAFDECNKQASVTAGMLFQISRQAL
KYCRVRCYAVSNVLNDLTIADVGKRGGKRDRVLSLAEIHALMEWIQSPSSNTYYRALSLL
LLSFGARTREVRESHITEWDLAAGIWTVPIEHSKTDQKIVRAIPERLKPMLAELIATAKK
NKTPYLLGQLKKVSTVATYGHKLSIRLGHNPFWTFHDLRRSLATHLTAAGIAPHVIEIIA
GHSLKGVMSHYIHDHRLSEQKATLELWQSIIWNSTASSNIIHLNKATGRHQ*
>Translation: 1423..2457 (direct), 345 amino acids
MKRCDLPDTDYLKITKAASELGCKVEDIIHWAANQKTTLYLMLEESECAVIIRNLTPTQP
NATFDKQMEAQDRLVNATLKITQGEFGLARLHFNDVRPGKLLGGAPMFYRFSYGGVTYPL
TMMAKASGLWTLGHSFAKQLETHGVVEFRSFFVTHGYLLTLDNPIDGFQVSIVPVTSAKN
PEVPDCRVLPEHLWLTQESMKQLLRNTARHSSSSGSSALEKSPRYSTKKHAMLIFLTELL
VEHDDALATIAVERNNLTSSHYHQLVIKLCQALQCPDKELIRQLIKRCAHTSAGFLFLTN
KPFEEWSNTAIAEAIQTLMCSRPRDQIQSQLANVDKNTIQNWLN*
>Translation: 2571..2756 (direct), 62 amino acids
MTSQKILSITTVCDLVGRNRRTLWAWVRDGVFPEPIKIHGKTVGWPESVYQQWLAELMES
K*
>Translation: 2756..2980 (direct), 75 amino acids
MAKSPFSYRSLAAADSGTLQPILKHKDLQRVLGCSRTTIYRWLALAKLPAPLKHSNGRIM
GWTRQQIEALLTVD*
>Translation: 3151..3726 (direct), 192 amino acids
MPGINNDSSLTLPLNYEYQGHAWAVMNNIRIRRDIMDGIFRLLERFFSKTSKLLAIRLEL
KMQQGTDNNQPISRFCRQFKSTLIQHYGPCYHGYIWVREKAKSAAQHYHLALLLDGQKVK
HSDNVYRLAKAEWTYGYLALPMNPFYFVHRDRLDEHRLLVYRLSYLAKTKDKGKRPPAVK
DYQISRSIRKQ*
>Translation: 3723..3785 (direct), 21 amino acids
MNDEKPNLCTQHTNQDQAAE*
>Translation: 3787..4233 (direct), 149 amino acids
MGLLERKRFWRHHQENFATLVLLQGISIKAYAELYRLDLRLSYVKFRELGSADLRRRFWE
RHRQQYQSERAENGLSVEAYIKTHKLHHKTARLELKRLPMSEEWKTHCRRYALQSERKHI
TIAQYAVEHGLNPSTARRYIRKTGTFTL*
>Translation: 4596..4958 (direct), 121 amino acids
MTFQPSELGKKRSRRLRKKLHLDEFQELGLHLVFTIEPSEVDFEEVLDRWLEYIEPQGWI
FGGGGSLSGHEISGYLCQSAKGSLTESDRKEVANWLTAQPWVIEHRLAPLSDAWYGSWEE
*
>Translation: 4996..5607 (reverse), 204 amino acids
MKKISNLRLVTALTVAMVSGGYAALACAEDDGGWSDLGPSSPAAPSPQDQGHGTIKFVGA
IIDAPCSIAPESVDQTVQMGEIANSLLNKQGSTPLRPFEIHLEACDFATAASATVTFSGI
PSDDTKHALALNGGGSGGAIALVNKQSGEEIVLGTPTKVSSLVNGDNHLKFGAKVVSTVA
ADGSNPPVPGEFDAAADFVMNYQ*
>Translation: 5694..5933 (reverse), 80 amino acids
MDDILIFFNFWFYGFVASWRQAKSEPFSSVRLGLIRRLGEHVENSSLQDEIVKLFKINIC
YFTRVGANQRVGFIWAASI*
>Translation: 5932..6975 (direct), 348 amino acids
MIFGQKRLAIVVSSLMLGLCTGSANAAENGDSADLYFGAGAGFTHFQGLNKINGVENGTE
DATAANAFAGYNLNDYLGAELGYIYAGRGNTDGNRFENQGGSLSLIGRVPLATDLSLFGE
AGGYWAHTDGLGTKDTKVSSLFGAGLTYQLTDALDLQARWRYITDVADLHSSDYHTSTKP
NQNMTTLELVYHPFRSSYVEPVAVERPIPAPEPVMVDKTFELSSDVLFAFGKADLKEEGL
QTLDKLYQDLANARPKEGEAIVIGYTDRIGSAKVNQHLSEARARAVADFLVSQGLPASKI
RVEGRGADDSLTGTQCDGIKSKAKRIQCLAPDRRVEVRLTGIKSVQA*
>Translation: 7271..7405 (reverse), 45 amino acids
MKNWHHLVSWPQISPGAMIPPIGQHMVSSWNLLWLVTDNSGIIR*
>Translation: 7540..10098 (direct), 853 amino acids
MKQRIAILIINLLGAFAIQAAPASGIDFNTDLLDVADRENIDFEQFTHVGYIVPGKYTMQ
VNINDRSLGEREITVKSDADGASISCIPKTLLEEFGLKESALQKVLQANTDMQCINLDVL
EGSTLRPDISSYTLTISIPQTNLEYIDDNWEPISRWDNGINGFMLDYGINLQHATSSEQW
ENNTNASAYGVLGANYGAWRVRADWQAQYQSNRGWHTQKPPQDEDQQDQDEPQDPTHPKQ
VKETHQQHSADVTRVYAYRPLPSREEKLMVGELDLGNSIFDSFRFTGLTLASDDNMLPPN
LRGYAPEVVGIAKTNAKVVISQGGRVLYETQVAAGPFRIQDLNSATSGELDVRVEEQDGS
LQTFKVNTAAIPYLSRPGSVRYKFASGKPSNLDHSLEGPLFVSSEASWGVNNGWSLFGGA
LVSDGYAALTVGTGRDLLQFGAISFDMTESRAELPEKGIKHGGSYRVNYSKSFDKYDSQV
AFAGYRFSERDFMTMSDYLSAKDESQAYYQGGSKEMYSVILSKQFRNQNIGAYFDYTHQS
YWLKPDSERISLALSHQFDVKDWRGLGLTVNAYRQTQWENADTGMYLSLSVPLGGGSHLG
YSLSSQNDTLTHSANYYNTLDERNNYSLSASTSPRGESLSGFYSHTADKAQLSVNASEQN
GGKNLSAGLSVQGGITATAQGTALHRVGMMGGSRLLVDADGAEGVPIHAGGPVTTTDRHG
KAVVADLTSYYRQRTSIDVDRLGDEVEPIGSPVASRTLTEGAIGYQHFDVLAGGKRLLAF
RLQSGKTPPFAAVVENRQQLRLGMLSDDGMAYLAGLHAGEPIFIRWGDHAHCQAVLPNPL
PAEDELPTLSCH*
>Translation: 10132..10875 (direct), 248 amino acids
MKLMQHALLAFALVAALPTQAAVALDRTRVIYTGDSKSQSLNIRNHNKELPYLAQAWMED
AMGRKISSPFVVLPPVQRLEPGADSMLKVQATQASHLLPQDRESLFYFNLREIPPRSDKP
NSLQLALQTRIKFFYRPQSLVVEPEAHVAPWQQQLKLTPTQGHYRVENPTPYFITLVDAA
GKADDEGQADFTPLMLAPFGQGELNLGVARLGNTPTLTYVDDFGGRRPLHFRCTDQHCSL
TSADKAA*
>Translation: 10887..11447 (direct), 187 amino acids
MNPMIHKARGLPALICLAWLGLLPARAWADGYDSVQLTITGTLVSVPCTIPPADANISLD
LGTVVNKDLLRDKRSKPKGFVLHLEECDPSVAKGVKVTFSGTASSEDKNLLSLAKGSAAA
GIALGIVQGKDSPKDLPLGQASSKQTLQTGKNQLDFGVYVALLKSGEKKLTPGTFSAQST
LKLTYE*
>Translation: 11440..12363 (direct), 308 amino acids
MNSRYPELAPAQAWQLAYQWLCQRRRHYPANADIWHLRFHWPARSATLFARVMAGHYRLS
PMQLLGGHAIWSAEDALVLKWVALRVAPRLPWHPACEHGRGMGVVASRRRLHDFLQGAGG
SHPYVLRTDIRGYYQHIDRARVLSRLVAPLPCPVCRELMRQYLYYSVECGGEFHTPGGGI
SRGCALSPLIGASLLWHIDADFAARGELYYARYMDDFIVLARACAMPCAVSMAIWPPTAL
ASTPPRPGLAAWIAASTGWGAGIPRRAGSASPPTPCNAIEPSPCGFMSRPCVPATRKPSA
NAGCGGI*
>C38R1(direct), 964 amino acids
MINRKTIISAYKCLKSYAYYENLNFYLKAHLAKFENTTFNKKITSIENFINTDSGDDFNK
WLNKITVSLLPKKIDSQLVVEQENGAIYLSNNKISDKYIVKSVNYLIIAPAELYIIETLW
SIFVGSMLDEQLTNKTFGNRVSSSVIKFAESYNNNQDLELNNQELFHRYVDNYNKWRDGG
INKAIDVVSKDKNDVAILSLDLKGFYYNIDINFDTINELINEKLDGERKDLALFLNEKLQ
LIHEKYHEVIYELMKETHPSNTVLGIPIGFTSSAILANWHLNKLDHDIISKLNPAYYGRY
VDDIFLVFSRPNIDGAEKGSEVISFINNTLHDFIKKTDESEDDFSLTEEYHSLPLQKNKL
ILHYFKHDHSLAGLQVFKQEIENRSSAFKFLPEEHMFGNLDSFAYDILLDGSVNKFRSIV
GLAENETELSKYLSSHILAHRLCKLSSKEETLRQIILFFKGENCLRFCRLWEKVFSYTLI
TKNYNFSLAFYKTVESSIAKIQWHGDNKYITDHIALAMLEYLGISLSLNLALLDIDFISG
TKESKDKSIQKLSTFVNSNENIGFVSLIKALRKSNLIRHHLVSWPLVNFTDYNGDLTDDN
LHHKIHELTLDSSKIDNSPRYIHADEYQLFKVVKSLHEKNLHEFVSVNEFHSKHSEIKCI
KNDKALKIKVGNSSKKSASTIKIALANMAVDKKSIESACRQDSSPNLSYERQKNLYRILN
SATEENTDILLLPELSIPVSWLPFMAAHSRRKQISIIFGLEHWVIGKKAYNIHVETLPYE
VMGKHKSSLLTFRVKNHYAPSELEILKSYRLKCGAPKAKNQRYHLIKWRGISFATYNCFE
LANIKHRALFRSQLDIMFACVWNKDTHYYQHITESAARDLHCYVAQSNTSHYGGSCVLQP
TSSTTSNKIYVKGGENHCILTTTLDIAALREAQYRTLRVSSDTIKHNPPGFDFDALLMRS
KND*
>Translation: 3195..3881 (direct), 229 amino acids
MTDFINMILSSTLSLAVIGFICKLFLQYIDKREIEKYKSKVKIEGDLFLKKIEQEISLKR
ELDIELGRWSNTLLSAANGLIGRLRYIQNNVTEIDEYYLKSTRYYICQYLCWEQIYRKNR
NLATLSPLKGEVLVGDLLKNVSITLRENSMSFPRIRSLEQKYIGESLIVDGQCISYKEFH
DNDILGNYDVLTTFVNAILDNKTPAYSLELINKLEDLKKHFQSLLKNI*
>C39R1 (direct), 436 amino acids
MYLSKNASGTYYTRLPLPKSLRDRGLPFAIRTSLCTKDRQLAVDRNLAVAARTRALIAAT
PADTAPRSFYRWVRADLDAFKAAGFIPPQTPSTPREPSVDAPACPSSGIMLTHALARFIE
TKTSEGIQHRSVGQLQLRINAFVTWAKGVKVDEVTPALAQEYRNSLLRKNDISFKTKTDY
LAALKQFFRWCVALDYCSRNPFDGLTAGKKPNKRADEERVRWYRPQLAQLFASLRSKQSQ
KGKKLKIQDWWVPLLCLYAGLRPSEACQLKTQNIKQVEGIWCLMVDAGEADQQLKTINAY
RTVPLHSALIGHQFLDYVESRRSQGKVFLFDDQPSGKDDDWAHNITCRFQRHLNEAGIVG
QGRPTLYGLRHTFIDELQQADVAEHVVAELAGHSKNGLTFGRYGKRVNIRLLNEKIQSLP
TDLIPHHLLSGGKSP*
>Translation: 2087..3295 (direct), 403 amino acids
MRVIMNKQTNKRTVQKQKTKHNTVRSVIVDEHSLASAIRQHLEIKKYQYAQTTYDISKRK
AEQLIKWIGDKPLTSYRASDIELLVVKFCNKKYKGNTINQYLDILRQVFARAVSDGVIHI
SPMDGIKKCKFEVDEPDPFYQYEIKAFLALKSTHLLEVSLIQLGISTGLRISELMAVSAE
AVNLDKKTLLVDLALVDGQYKTPKTRGSIRTIELSEQAVGSLKTLMRLAEHRKAKKITVT
RSDNRTQMSEQRTLLAYYSAKRRSYASVDEFRERFFRPFCQAAGVRYRGPSQFRHTYASQ
LLSAGISIEWIARQMGHTGTEMVVRHYGKWLMEDAPDYRGRADTVFNACMAGQQAQVTVP
SCNQKTEDKNTESEFDVDALLATPAVMQRLMSVLMQRISVAQ*
>Translation: 3433..4395 (direct), 321 amino acids
MATQATEKEYERLAKNHYEILKEKGLNITAKNIADELLARASKCSPGYWRKLRCALVYHQ
QLLNFPDAAERIQALSRPDIPVKAKQKRVKKVDNDDLVALIQYFKARNDSAMLAAILLFM
RAGIRPAELATITAQGNRLTVIGAKKSHDGKRGADRVLQFDTLSPEKLQLMVTEAKKAKI
GSLQDKLRAAGKNLWPARKSLPTFYSWRHQMGSELKASGLDRQRIAYIMGHQATSSVDKY
GNRKSANGNVLPTCPADADLSHIRTTHAELSVDNKTYRQVATPTTVAEPSPSADSTSPTT
PRGMAAFINRHRDADDDLSR*
>Translation: 4933..5190 (direct), 86 amino acids
MKILNEILAIISEHPRTGSSRVLAAALASACNTQYTVSLLDVSVRLDESGRRLVERLARI
TLEADYSNDAQDRALQRLRALGLIC*
>Translation: 5411..6421 (direct), 337 amino acids
MNNEKHYNFSPAAGLISSQQRPNWVVDNLIEKGEQWIINGSPKTGKSLLATQLGLAVASG
SVFLNWEIKKPALVSYMDFEVNDRLFWQRYYTMSEQTNLGDAKNIKTFLRCGDYKSTDVL
DPMASQAIIDIVNDIQPDLIIWDVLARMHNAEENNNGEMGQVMRAIRKISGSAAHIIVHH
ARKASPNAGGVNTGVMSMRGASSIHGEADGVISLGTREGQGARYSLTFSARAVETPDEIL
LNRIGLTLVSAIGEERDKLMDGLLEALEGQAVISATTLTERFCQYFSVKERQAKNYIKKC
VDNGWVTRGATSERTEYVLTDGIAITHLADSSTSAN*
>Translation: 6632..6727 (direct), 32 amino acids
MKTKNGFFILLAGIELHAASFSVRDPPYRHL*
>Translation: 7186..8286 (reverse), 367 amino acids
LKNENVDTIFFSNEKFDESYSIITPVKSEEYDISFFDQIKLSSAMNLHLGIRKDWIAHKP
GQSKPRTTGNKEHRYIGHNYSVLSMGLGLDYKPIESTTVSYKLGKGFRTPTAQELYFDFG
TDGSANRLEPNNELKEESAITNEVSLKIEKGIINAAINGYHTKYSDFIDLKQSERLTPNP
WYAQWGPEFLSQNHLQYTNIESAQINGIDASIKLDANIFLSDFSIENKISYQHGRASNGD
SLMAVQPLKNITVLKYSSSNGEFDIDGMLTYSKGKKLSDAIRNGKEWKYVNDSYFVFDLI
GKYQITDFVFFRAGIFNVFNREYTTWDAMRSVPEFGTTNMIDEQGKGLSRLTSPGRNYSA
ELAFIF*
>Translation: 8298..9407 (reverse), 370 amino acids
MGFDMHLIKNKLIITFCCTPFIVFASEPNEVMVIKGKRNHDINEITLGQNDISKNLASDL
RSLLRTQPDIGVTDGGRFGSNGLAIRGVDGDRVGIFVDGIQQAETFNNEIYKGYGYFNGT
INETEVDWLKIITINRGSDSILNGSGSMGGSISYETLSPSDIIDDKKGFGFISKSAFYSR
NNQKKETIGFASGNSHIDFMILNTYRKMHENKNHSPDNDVYGRSRGTPDPQKINSNATLI
KLNAYLTEKDTLGLSWNEKKEKTKTDEKSWELFGSDARLGDDLSLSGSFGAYYEREQNNF
IKKLKISAGQQSIDQSAISMVQNIKTNKTEHIYNRRIKQDNKTLKMLIDFDKASTFDIDH
EFTLSNVMG*
>Translation: 9563..9829 (direct), 89 amino acids
MKTSRFSDAQIIAILKQAESGSPVPELCREHGISSATFYKWRSKFGGMDASLMARLKELE
EENRRLKKMYAEERLKAEIISEAMAKKW*
>Translation: 9850..9978 (direct), 43 amino acids
MATKAVAHYAISIRLACQVFKVSEGCYRYQPVLADENQEIAD*
>C40R2 (reverse), 452 amino acids
MLALSSAITPVTNARESLPTQAHLLSSQLLTQLNDTVASDSERLIALYKDLHQHPEIGYT
EVRTAGIVSQQLRELGFDVTEGIAKTGVVGVLRNGDGPTVWYRADMDALQVREATGFDYA
AKTKQRLADGSEIDVMHACGHDAHVTWLLGMAKAMVALKPAWSGTLVVYAQPAEEPGTGA
QSMVDDGLWQRGFPKPDYAFGAHVVPGPTGLVASAAGVRMAGVDQLDITFHGVGGHGSTP
ELTLDPVVMAAQAVLAYQTIISRNLDPQQPAVLTVGAIEAGRDNNVIPASAVLKLNLRWF
SHEVRELLLRRIDEVNRGIAIAAGVPDDKLPTRLMKGSAGAVVNDAELMSRVTPVLRQLL
GEQNVISDFPSAMGSEDFAEAFKGMNVSYAYQFIGVAPPAVFAKARAEGKTFPYGLHNPD
FFVDLAAIPVGARVNTATALSVLAKSAGPAQ*
>Translation: 1483..1587 (direct), 35 amino acids
MAAMESPWQHVDLFIQIPLHEMKTGWTVKGGRHV*

## Sheet: Supplementary Data Set 6
Contig #	Region #	Nucleotide position in ML09-119 Accession no. NC_021290	ORFs #	Matched with GI#	Putative functions	Top hit Bacterial strains	Greatest identity %	Lowest E-value	Accession no.
C2	C2R1	2730384..2732233	1	˗	hypothetical protein SYNPCC7002_A1467	Synechococcus sp. PCC 7002	61	5.92858e-140	YP_001734714
	C2R2	2733265..2734773	1	˗	unnamed protein product	Brachyspira pilosicoli 95/1000	82	2.09297e-15	YP_003785199
			2	˗	hypothetical protein A51_B1856	Vibrio cholerae MZO-3	54	7.55949e-70	ZP_01955002
C6	C6R1	3265106..3266989	1	˗	ATPase involved in DNA repair	Burkholderia pseudomallei NCTC 13177	46	2.68327e-151	ZP_02491098
C8	C8R1	complement(2892686..2906526)	1	GI 1	phage integrase family protein	Marinobacter aquaeolei VT8	93	0	YP_958997
			2	GI 1	hypothetical protein PSM_A2929	Pseudoalteromonas sp. SM9913	77	0	YP_004069993
			3	GI 1	transcriptional regulator, LuxR family	Escherichia coli DEC10E	67	5.92285e-142	EHW89126
			4	GI 1	unnamed protein product	Oceanimonas sp. GK1	86	4.04755e-38	YP_005092379
			5	GI 1	repA	Escherichia coli DEC6B	83	3.46332e-169	EHV55572
			6	GI 1	hypothetical protein EC236275_3622	Escherichia coli 2362-75	89	7.629e-157	ZP_07782006
			7	GI 1	not available	˗	˗	˗	not available
			8	GI 1	hypothetical protein VIB_001842	Vibrio metschnikovii CIP 69.14	61	1.81559	ZP_05882290
			9	GI 1	conserved hypothetical protein	Escherichia coli B354	63	0	ZP_06654479
			10	GI 1	Conserved hypothetical protein	Ochrobactrum intermedium LMG 3301	56	8.39086e-19	ZP_04680267
			11	GI 1	unnamed protein product	Tetraodon nigroviridis	34	0.167313	CAF99034
C8	C8R2	complement(2889628..2891933)	1	˗	ATP-dependent OLD family endonuclease	Acinetobacter haemolyticus ATCC 19194	70	0	ZP_06726265
C8	C8R3	complement(2849240..2851154)	1	˗	hypothetical protein Cbei_3256	Clostridium beijerinckii NCIMB 8052	37	3.50359e-11	YP_001310341
			2	˗	hypothetical protein AcdelDRAFT_0275	Acidovorax delafieldii 2AN	43	2.01337e-10	ZP_04761044
C10	C10R1	complement(472008..478350)	1	˗	fimbrial protein domain-containing protein	Serratia sp. AS12	46	6.93924e-29	YP_004503221
			2	˗	Sulfur globule protein	Oligotropha carboxidovorans OM5	50	6.00801	YP_002289325
			3	˗	unnamed protein product	Aeromonas hydrophila subsp. hydrophila ATCC 7966	44	3.11384e-18	YP_855059
			4	˗	hypothetical protein PGUG_03336	Meyerozyma guilliermondii ATCC 6260	48	2.3214	XP_001483955
			5	˗	leucine-rich repeat-containing protein	Listeria seeligeri FSL S4-171	35	8.55171e-28	EFS04472
C12	C12R1	complement(3209027..3213532)	1	˗	unnamed protein product	Aeromonas salmonicida subsp. salmonicida A449	71	3.64595e-65	YP_001141688
			2	˗	AraC family transcriptional regulator	Aeromonas veronii B565	94	0	YP_004391749
			3	˗	amidohydrolase family protein	Aeromonas veronii B565	96	0	YP_004391748
C13	C13R1	complement(4495756..4498616)	1	˗	hypothetical protein PTD2_20652	Pseudoalteromonas tunicata D2	62	0	ZP_01134072
C13	C13R2	complement(4457849..4466352)	1	˗	Phage integrase	Yersinia intermedia ATCC 29909	57	9.04554e-154	ZP_04634906
			2	˗	hypothetical protein PROSTU_03740	Providencia stuartii ATCC 25827	36	5.74201e-22	ZP_02961689
			3	˗	hypothetical protein P20439_2039	Pseudoalteromonas sp. BSi20439	51	2.06739e-11	ZP_09235708
			4	˗	hypothetical protein PROSTU_03742	Providencia stuartii ATCC 25827	33	0.806744	ZP_02961691
			5	˗	Patatin	Mycobacterium rhodesiae JS60	36	1.12881e-35	EHB55032
			6	˗	UBA/THIF-type NAD/FAD binding protein	Polaromonas naphthalenivorans CJ2	43	1.50473e-106	YP_973381
			7	˗	hypothetical protein Pnap_4360	Polaromonas naphthalenivorans CJ2	50	2.22572e-122	YP_973382
C13	C13R3	complement(4412710..4415962)	1	˗	predicted protein	Nematostella vectensis	43	2.54031	XP_001628467
			2	˗	hypothetical protein IYQ_01252	Aeromonas salmonicida subsp. salmonicida 01-B526	54	4.02068e-06	EHI54366
			3	˗	hypothetical protein RED65_15873	Oceanobacter sp. RED65	43	6.55062e-10	ZP_01307094
			4	˗	putative GP46 protein	Aeromonas caviae Ae398	83	1.12804e-51	ZP_08519044
			5	˗	hypothetical protein AcavA_04012	Aeromonas caviae Ae398	77	4.9359e-31	ZP_08519045
C13	C13R4	complement(4407855..4409765)	1	˗	unnamed protein product	Aeromonas salmonicida subsp. salmonicida A449	79	1.53948e-41	YP_001143565
			2	˗	putative DNA methyltransferase	Aeromonas caviae Ae398	86	7.3892e-110	ZP_08519051
			3	˗	hypothetical protein OsJ_32768	Oryza sativa Japonica Group	55	0.0805813	EEE51555
			4	˗	hypothetical protein phiO18_10	Aeromonas phage phiO18P	96	5.07945e-37	YP_001285633
			5	˗	hypothetical protein phiO18_9	Aeromonas phage phiO18P	75	1.21897e-26	YP_001285632
C13	C13R5	complement(4403672..4406573)	1	˗	putative cox protein	Aeromonas phage phiO18P	65	1.13702e-22	YP_001285628
			2	˗	putative cI repressor	Aeromonas phage phiO18P	80	3.68169e-126	YP_001285627
			3	˗	hypothetical protein phiO18_3	Aeromonas phage phiO18P	74	4.55483e-80	YP_001285626
C13	C13R6	complement(4292918..4295744)	1	˗	unnamed protein product	Aeromonas salmonicida subsp. salmonicida A449	87	4.91502e-50	YP_001143249
			2	˗	predicted membrane protein	Solibacillus silvestris StLB046	42	0.109522	BAK16363
			3	˗	hypothetical protein PSYJA_28876	Pseudomonas syringae pv. japonica str. M301072PT	74	1.1351e-155	EGH32758
			4	˗	hypothetical protein PcarcW_15526	Pectobacterium carotovorum subsp. carotovorum WPP14	57	1.58025e-08	ZP_03832686
C13	C13R7	complement(4274285..4277925)	1	˗	hypothetical protein Sden_0597	Shewanella denitrificans OS217	72	1.7091e-141	YP_561610
			2	˗	hypothetical protein Sden_0596	Shewanella denitrificans OS217	66	1.31359e-52	YP_561609
			3	˗	hypothetical protein Sfri_0401	Shewanella frigidimarina NCIMB 400	83	1.59127e-66	YP_749101
C15	C15R1	3300737..3301566	1	˗	hypothetical protein VISI1226_22325	Vibrio sinaloensis DSM 21326	41	7.86931e-48	ZP_08102627
	C15R2	3301738..3303030	1	˗	unknown	Aeromonas hydrophila	96	2.03276e-73	AAR06628
C15	C15R3	3316587..3320939	1	˗	acyltransferase 3	Dickeya zeae Ech1591	73	1.65474e-158	YP_003003571
			2	˗	not available	˗	˗	˗	not available
			3	˗	Portal vertex-like protein	Aeromonas caviae Ae398	76	2.45075e-08	ZP_08519042
			4	˗	Portal vertex-like protein	Aeromonas veronii B565	85	3.86193e-85	YP_004393109
			5	˗	phage P2 essential tail completion gpS-like protein	Aeromonas caviae Ae398	42	4.46787e-11	ZP_08519029
			6	˗	methyltransferase FkbM family	Thiocapsa marina 5811	33	6.3978e-16	ZP_08769786
C15	C15R4	3326472..3342888	1	GI 2	Myo-inositol catabolism IolB domain-containing protein	Dickeya dadantii Ech586	73	1.18903e-143	YP_003332313
			2	GI 2	inosose dehydratase	Enterobacter cloacae subsp. cloacae ATCC 13047	97	0	YP_003614284
			3	GI 2	5-dehydro-2-deoxygluconokinase	Enterobacter cloacae subsp. cloacae ATCC 13047	100	0	YP_003614285
			4	GI 2	putative dehydrogenase	Enterobacter cloacae subsp. cloacae ATCC 13047	99	0	YP_003614286
			5	GI 2	ribose transport system permease	Enterobacter cloacae subsp. cloacae ATCC 13047	100	0	YP_003614287
			6	GI 2	ribose transport system ATP-binding protein	Enterobacter mori LMG 25706	98	0	ZP_09038867
			7	GI 2	ribose transport system substrate-binding protein	Enterobacter cloacae subsp. cloacae ATCC 13047	98	0	YP_003614289
			8	GI 2	myo-inositol 2-dehydrogenase	Enterobacter mori LMG 25706	89	0	ZP_09038869
			9	GI 2	transposase IS3/IS911 family protein	Aeromonas caviae Ae398	81	1.22605e-21	ZP_08522329
			10	˗	integrase catalytic subunit	Aeromonas salmonicida subsp. salmonicida 01-B526	83	1.48326e-10	EHI50204
			11	˗	Integrase catalytic region	Aeromonas caviae Ae398	91	4.47916e-59	ZP_08522330
			12	˗	hypothetical protein plu1805	Photorhabdus luminescens subsp. laumondii TTO1	74	0	NP_929083
			13	˗	hypothetical protein PROSTU_03488	Providencia stuartii ATCC 25827	67	6.66376e-122	ZP_02961459
			14	˗	aldehyde dehydrogenase	Photobacterium profundum SS9	80	0	YP_132151
C15	C15R5	3346466..3349990	1	˗	hypothetical protein IYQ_21183	Aeromonas salmonicida subsp. salmonicida 01-B526	70	1.21959e-32	EHI50479
			2	˗	septation ring formation regulator EzrA	Geobacillus thermodenitrificans NG80-2	47	2.71581	YP_001126790
			3	˗	unnamed protein product	Aeromonas salmonicida subsp. salmonicida A449	54	2.94198e-30	YP_001142683
			4	˗	unnamed protein product	Aeromonas salmonicida subsp. salmonicida A449	76	3.07579	YP_001142682
			5	˗	hypothetical protein CV_3853	Chromobacterium violaceum ATCC 12472	62	6.47065e-19	NP_903523
			6	˗	not available	˗	˗	˗	not available
			7	˗	intB gene product	Aeromonas salmonicida subsp. salmonicida A449	82	0	YP_001143574
C15	C15R6	3360286..3393687	1	˗	hypothetical protein AcavA_20612	Aeromonas caviae Ae398	54	2.47488e-50	ZP_08522297
			2	˗	transcriptional regulator, XRE family protein	Aeromonas caviae Ae398	87	1.74799e-34	ZP_08522296
			3	˗	hypothetical protein Cpin_5895	Chitinophaga pinensis DSM 2588	40	1.01674e-32	YP_003125514
			4	˗	major facilitator superfamily MFS_1	Fervidobacterium pennivorans DSM 9078	48	0.225777	ZP_09162953
			5	˗	PREDICTED: keratin-associated protein 26-1-like	Cricetulus griseus	48	7.07917	XP_003495613
			6	˗	putative transcriptional regulator containing Fic and HTH-like domain	Aeromonas veronii B565	94	0	YP_004394566
			7	˗	unnamed protein product	Xenorhabdus nematophila ATCC 19061	54	2.3108e-12	YP_003714399
			8	˗	histone-like nucleoid structuring protein	Aeromonas caviae Ae398	87	4.61757e-56	ZP_08521453
			9	˗	hypothetical protein AcavA_14297	Aeromonas caviae Ae398	62	1.32932e-32	ZP_08521058
			10	˗	hypothetical protein IYQ_14675, partial	Aeromonas salmonicida subsp. salmonicida 01-B526	69	3.99922e-18	EHI51775
			11	˗	hypothetical protein AcavA_16290	Aeromonas caviae Ae398	67	1.37455e-68	ZP_08521451
			12	GI 3	hypothetical protein A1Q_4790	Vibrio harveyi HY01	71	2.70013e-74	ZP_01986662
			13	GI 3	conserved hypothetical protein	Vibrio harveyi HY01	86	2.34255e-78	ZP_01986670
			14	GI 3	sulfur carrier protein adenylyltransferase ThiF	Vibrio anguillarum 775	71	0	YP_004564814
			15	GI 3	cobyric acid synthase CobQ	Vibrio harveyi HY01	77	0	ZP_01986671
			16	GI 3	hypothetical protein B1NLA3EDRAFT_4553	Bacillus sp. 1NLA3E	72	0	ZP_09602505
			17	GI 3	hypothetical protein PputGB1_3181	Pseudomonas putida GB-1	50	2.51695e-85	YP_001669409
			18	GI 3	AsnC family transcriptional regulator	Rhodobacter sphaeroides 2.4.1	43	1.42122e-33	YP_345233
			19	GI 3	unnamed protein product	Streptomyces bingchenggensis BCW-1	52	4.39148e-90	YP_004967870
			20	GI 3	unnamed protein product	Pseudomonas fluorescens F113	67	2.10913e-129	YP_005208154
			21	GI 3	transcriptional regulatory protein PtsJ	Verminephrobacter aporrectodeae subsp. tuberculatae At4	51	1.54106e-146	ZP_08873369
			22	GI 3	hypothetical protein PSEBR_a3037	Pseudomonas brassicacearum subsp. brassicacearum NFM421	66	2.64956e-102	YP_004354347
			23	GI 3	dead/deah box helicase domain protein	Sinorhizobium fredii HH103	45	5.38214	CCE99181
			24	GI 3	conserved hypothetical protein (partial), partial	Erwinia amylovora ATCC 49946	91	1.32213e-06	YP_003540563
			25	GI 3	hypothetical protein XAUC_13870	Xanthomonas fuscans subsp. aurantifolii str. ICPB 10535	87	3.18057e-174	ZP_06730648
			26	GI 3	hypothetical protein XAUC_13860	Xanthomonas fuscans subsp. aurantifolii str. ICPB 10535	53	5.29656e-79	ZP_06730647
			27	GI 3	Serine/threonine protein kinase	Xanthomonas axonopodis pv. citrumelo F1	53	4.03944e-171	YP_004851254
			28	GI 3	hypothetical protein PputW619_3361	Pseudomonas putida W619	66	0	YP_001750214
			29	GI 3	conserved hypothetical protein	Escherichia coli H736	88	1.99942e-100	ZP_08341496
			30	GI 3	hypothetical protein BamMC406_4436	Burkholderia ambifaria MC40-6	61	5.37809e-59	YP_001811108
			31	GI 3	ISDvu4, transposase	Aeromonas caviae Ae398	89	1.20867e-06	ZP_08520576
			32	GI 3	prophage MuSo2, transcriptional regulator, Cro/CI family protein	Marinomonas sp. MED121	62	4.53544e-24	ZP_01075874
			33	GI 3	phage integrase	Pseudoalteromonas haloplanktis TAC125	36	1.30266e-68	YP_340851
			34	GI 3	hypothetical protein SC142	Salmonella enterica subsp. enterica serovar Choleraesuis str. SC-B67	30	1.57962e-68	YP_209440
			35	GI 3	hypothetical protein SC143	Salmonella enterica subsp. enterica serovar Choleraesuis str. SC-B67	49	3.54152e-96	YP_209441
			36	GI 3	hypothetical protein PH505_be00400	Pseudoalteromonas haloplanktis ANT/505	53	4.35212e-17	ZP_08410141
C15	C15R7	3551143..3553741	1	˗	hypothetical protein PFLU3344	Pseudomonas fluorescens SBW25	52	3.65232e-51	YP_002872914
			2	˗	hypothetical protein bcere0025_26840	Bacillus cereus F65185	65	2.60772e-34	ZP_04203741
			3	˗	hypothetical protein VIBHAR_00544	Vibrio harveyi ATCC BAA-1116	32	1.28389e-40	YP_001443774
			4	˗	not available	˗	˗	˗	not available
C17	C17R1	3823529..3824952	4	˗	hypothetical protein P3TCK_26065	Photobacterium profundum 3TCK	43	4.41329e-05	ZP_01220810
			2	˗	unnamed protein product	Aeromonas hydrophila subsp. hydrophila ATCC 7966	46	6.27743e-28	YP_855611
C18	C18R1	1541092..1543699	1	˗	unnamed protein product	Aeromonas hydrophila subsp. hydrophila ATCC 7966	56	5.06775e-20	YP_855624
			2	˗	unnamed protein product	Aeromonas hydrophila subsp. hydrophila ATCC 7966	40	0.00122039	YP_855624
			3	˗	XRE family transcriptional regulator	Tolumonas auensis DSM 9187	68	6.63263e-42	YP_002893466
			4	˗	conserved hypothetical protein	Ralstonia syzygii R24	65	4.13191e-14	CCA85921
C18	C18R2	1544519..1556249	1	GI 6	hypothetical protein ESOG_04812	Escherichia coli E101	79	0	EHN92400
			2	GI 6	hypothetical protein ESOG_04811	Escherichia coli E101	75	9.5794e-61	EHN92399
			3	GI 6	hypothetical protein HMP0015_1081	Acinetobacter haemolyticus ATCC 19194	54	8.46262e-102	ZP_06726872
			4	GI 6	hypothetical protein Pecwa_1742	Pectobacterium wasabiae WPP163	44	5.85416e-52	YP_003259136
			5	GI 6	hypothetical protein Ssed_3263	Shewanella sediminis HAW-EB3	48	7.11014e-15	YP_001474995
			6	GI 6	hypothetical protein AcavA_07742	Aeromonas caviae Ae398	43	1.64051e-59	ZP_08519782
			7	GI 6	CP4-57 prophage; DNA-binding transcriptional activator	Escherichia coli str. K-12 substr. MG1655	59	1.33189e-17	NP_417113					Escherichia coli str. K-12 substr. MG1655] >gi|85675487|dbj|BAE76759.1| DNA-binding transcriptional activator	Escherichia coli str. K12 substr. W3110] >gi|169890059|gb|ACB03766.1| CP4-57 prophage; DNA-binding transcriptional activator	Escherichia coli str. K-12 substr. DH10B] >gi|238860622|gb|ACR62620.1| CP4-57 prophage; DNA-binding transcriptional activator	Escherichia coli BW2952] >gi|260448304|gb|ACX38726.1| phage transcriptional regulator, AlpA	Escherichia coli DH1] >gi|315137240|dbj|BAJ44399.1| CP4-57 prophage; DNA-binding transcription alactivator	Escherichia coli DH1] >gi|342364145|gb|EGU28247.1| CP4-57 prophage; DNA-binding transcriptional activator	Escherichia coli XH140A] >gi|344192266|gb|EGV46362.1| CP4-57 prophage; DNA-binding transcriptional activator	Escherichia coli XH001]
			8	GI 6	hypothetical protein BACCAC_03452	Bacteroides caccae ATCC 43185	53	0.334468	ZP_01961810
			9	GI 6	hypothetical protein PROSTU_04760	Providencia stuartii ATCC 25827	73	0	ZP_02962625
C18	C18R3	1729120..1730811	1	˗	Abi family protein	Shewanella sp. MR-7	98	0	YP_738902
C18	C18R4	1736450..1737630	1	˗	hypothetical protein Avin_37270	Azotobacter vinelandii DJ	46	1.82719e-05	YP_002800847
C18	C18R5	1744443..1746349	1	˗	hypothetical Protein PANA_1062	Pantoea ananatis LMG 20103	48	4.04702e-25	YP_003519357
			2	˗	hypothetical protein ECUMN_0998	Escherichia coli UMN026	43	1.0574e-44	YP_002411751
C18	C18R6	1758712..1759725	1	˗	hypothetical protein B565_1789	Aeromonas veronii B565	98	4.13709e-69	YP_004392441
C19	C19R1	complement(3751555..3752939)	1	˗	not available	˗	˗	˗	not available
			2	˗	unnamed protein product	Saccharophagus degradans 2-40	41	5.42805e-21	YP_529321
C19	C19R2	complement(3680822..3683532)	1	˗	hypothetical protein NT01CX_1713	Clostridium novyi NT	47	2.0459e-22	YP_877792
C20	C20R1	1076092..1079228	1	˗	Repressor protein CI from phage	Escherichia coli ED1a	58	2.28359e-43	YP_002398467
			2	˗	hypothetical protein PROVALCAL_00635	Providencia alcalifaciens DSM 30120	61	3.76587e-19	ZP_03317718
			3	˗	hypothetical protein SO_2988	Shewanella oneidensis MR-1	50	9.0052e-27	NP_718557
			4	˗	phage regulatory, Rha family protein	Escherichia coli DEC6B	51	3.12349e-56	EHV57361
			5	˗	hypothetical protein SS1G_12417	Albugo laibachii Nc14	37	5.89884	CCA28121
C20	C20R2	1079876..1083682	1	˗	unnamed protein product	Aeromonas hydrophila subsp. hydrophila ATCC 7966	54	3.12028e-36	YP_856558
			2	˗	hypothetical protein IYQ_01082	Aeromonas salmonicida subsp. salmonicida 01-B526	56	1.45489e-12	EHI54332
			3	˗	Roi protein	Vibrio cholerae V51	54	1.19775e-72	ZP_04918518
			4	˗	hypothetical protein RPE_0162	Rhodopseudomonas palustris BisA53	52	0.269883	YP_779103
			5	˗	phosphatidate cytidylyltransferase	Marinobacter sp. ELB17	47	4.73798	ZP_01737155
			6	˗	unnamed protein product	Vibrio sp. EJY3	50	6.15998e-23	YP_005023424
			7	˗	hypothetical protein B565_1802	Aeromonas veronii B565	33	1.45676e-11	YP_004392454
C20	C20R3	1086474..1098919	1	˗	unnamed protein product	Xenorhabdus nematophila ATCC 19061	47	0	YP_003713516
			2	˗	unnamed protein product	Xenorhabdus nematophila ATCC 19061	38	4.85369e-135	YP_003713517
			3	˗	putative N6-methyltransferase	Aeromonas phage phiO18P	63	5.55952e-157	YP_001285656
			4	˗	ATPase central domain-containing protein	Syntrophobacter fumaroxidans MPOB	73	6.8158e-162	YP_846969
			5	˗	hypothetical protein Sfum_2858	Syntrophobacter fumaroxidans MPOB	65	0	YP_846970
			6	˗	ync	Vibrio cholerae B33	68	1.23306e-129	ZP_01974126
			7	˗	hypothetical protein VMD_06430	Vibrio mimicus VM573	68	1.72385e-122	ZP_05715597
C20	C20R4	1106910..1114969	1	˗	hypothetical protein EmorL2_15862	Enterobacter mori LMG 25706	40	3.70766e-06	ZP_09038552
			2	˗	phage protein	Pseudomonas syringae pv. japonica str. M301072PT	57	1.80564e-12	EGH27694
			3	˗	putative amino acid racemase	Verrucosispora maris AB-18-032	50	2.92893	YP_004403173
			4	˗	hypothetical protein OsI_23791	Oryza sativa Indica Group	38	0.125849	EAZ01762
			5	˗	predicted protein	Naegleria gruberi	64	0.716492	XP_002680036
			6	˗	hypothetical protein MstaS_14438	Marinobacterium stanieri S30	41	2.70289e-16	ZP_09508330
			7	˗	unnamed protein product	Tetraodon nigroviridis	40	5.97193	CAG05349
			8	˗	hypothetical protein	Escherichia phage TL-2011b	39	1.48363e-11	AEW24596
			9	˗	phage tape measure protein	Aeromonas veronii B565	47	2.14106e-63	YP_004392445
C20	C20R5	1226975..1230466	1	˗	unnamed protein product	Enterobacter cloacae SCF1	82	0	YP_003942017
C20	C20R6	1232622..1234066	2	˗	hypothetical protein B565_3151	Aeromonas veronii B565	44	1.09341e-56	YP_004393803
			3	˗	glucose/sorbosone dehydrogenase family protein	Aeromonas caviae Ae398	83	2.46243e-151	ZP_08519366
			4	˗	unnamed protein product	Enterobacter cloacae SCF1	82	0	YP_003942017
C20	C20R7	1237004..1245307	1	˗	conserved hypothetical protein	Serratia odorifera DSM 4582	91	1.28584e-75	ZP_06641779
			2	˗	putative methyltransferase	Providencia rettgeri DSM 1131	69	2.16083e-112	ZP_06124842
			3	˗	cupin domain protein	Providencia rettgeri DSM 1131	86	6.92958e-61	ZP_06124843
			4	˗	transposase	Providencia rettgeri DSM 1131	70	1.05333e-112	ZP_06124844
			5	˗	DNA-damage-inducible protein J	Providencia rettgeri DSM 1131	80	4.11572e-117	ZP_06124845
			6	˗	putative iron(III) dicitrate-binding protein	Providencia rettgeri DSM 1131	74	0	ZP_06124846
			7	˗	putative prolipoprotein diacylglyceryl transferase	Providencia rettgeri DSM 1131	68	2.55251e-109	ZP_06124847
			8	˗	putative outer membrane receptor	Providencia rettgeri DSM 1131	75	0	ZP_06124848
C20	C20R8	1246841..1253107	1	˗	hypothetical protein Ddes_0427	Desulfovibrio desulfuricans subsp. desulfuricans str. ATCC 27774	41	1.8024e-67	YP_002479017
			2	˗	type 12 methyltransferase	Desulfovibrio desulfuricans subsp. desulfuricans str. ATCC 27774	48	1.10121e-99	YP_002479018
			3	˗	TonB-dependent receptor	Desulfovibrio desulfuricans subsp. desulfuricans str. ATCC 27774	67	0	YP_002479019
			4	˗	AraC family transcriptional regulator	Desulfovibrio desulfuricans subsp. desulfuricans str. ATCC 27774	63	9.59159e-125	YP_002479020
			5	˗	hypothetical protein HMPREF9689_01363	Klebsiella oxytoca 10-5245	41	1.563e-58	EHT00588
C20	C20R9	1254579..1278907	1	˗	SNF2 family protein	Aeromonas veronii B565	99	0	YP_004393797
			2	˗	putative DEAD/DEAH box helicase	Aeromonas veronii B565	99	0	YP_004393796
			3	˗	hypothetical protein B565_3143	Aeromonas veronii B565	99	0	YP_004393795
			4	˗	hypothetical protein B565_3142	Aeromonas veronii B565	99	0	YP_004393794
			5	˗	hypothetical protein B565_3141	Aeromonas veronii B565	97	1.421e-180	YP_004393793
			6	˗	putative DEAD/DEAH box helicase	Aeromonas veronii B565	100	0	YP_004393792
			7	˗	unnamed protein product	Enterobacter cloacae SCF1	86	1.28216e-109	YP_003943396
			8	˗	hypothetical protein B565_3139	Aeromonas veronii B565	98	0	YP_004393791
			9	˗	hypothetical protein Bsph_3044	Lysinibacillus sphaericus C3-41	41	3.81249	YP_001698691
			10	˗	DGQHR domain-containing protein	Aeromonas veronii B565	99	0	YP_004393790
			11	˗	hypothetical protein B565_3137	Aeromonas veronii B565	100	0	YP_004393789
			12	˗	hypothetical protein B565_3136	Aeromonas veronii B565	97	1.28104e-132	YP_004393788
			13	˗	exsB protein	Aeromonas caviae Ae398	80	4.2272e-130	ZP_08521087
			14	˗	Radical activating enzyme	Aeromonas veronii B565	75	3.44881e-65	YP_004392954
C24	C24R1	complement(2644880..2666917)	1	GI 11	hypothetical protein YE105_C2162	Yersinia enterocolitica subsp. palearctica 105.5R(r)	47	7.15261e-19	YP_004298361					Salmonella enterica subsp. enterica serovar Montevideo str. SARB30]
			2	GI 11	hypothetical protein HMPREF0380_00859	Eubacterium infirmum F0142	52	2.7456e-14	ZP_09585221
			3	GI 11	ATPase domain protein	Synechococcus sp. RS9917	50	1.5765e-24	ZP_01081590
			4	GI 11	hypothetical protein VIBHAR_p08260	Vibrio harveyi ATCC BAA-1116	67	3.70601e-26	YP_001436127
			5	GI 11	hypothetical protein Cpin_5895	Chitinophaga pinensis DSM 2588	39	1.03473e-32	YP_003125514
			6	GI 11	Sodium:neurotransmitter symporter family protein	Parvimonas sp. oral taxon 110 str. F0139	45	1.66719	ZP_08540112
			7	GI 11	hypothetical protein phiAS5_ORF0324	Aeromonas phage phiAS5	53	0.615418	YP_003969613
			8	GI 11	gp24 head vertex protein	Aeromonas phage PX29	34	3.20904e-47	ADQ52940
			9	GI 11	hypothetical protein, unknown function	Leishmania donovani	29	4.42675	CBZ37988
			10	GI 11	phospholipase	Plasmodium chabaudi chabaudi	46	0.0471716	XP_741839
			11	GI 11	gp48 baseplate tail tube cap	Aeromonas phage PX29	34	4.5173e-29	ADQ52906
			12	GI 11	hypothetical protein TRIADDRAFT_55610	Trichoplax adhaerens	46	9.7873	XP_002112006
			13	GI 11	PREDICTED: hypothetical protein	Ciona intestinalis	42	0.755615	XP_002128000
			14	GI 11	sigF gene product	Clostridium ljungdahlii DSM 13528	47	0.547251	YP_003781542
			15	GI 11	putative secreted protein	Nautilia profundicola AmH	45	0.561966	YP_002606556
			16	GI 11	Protein glcG	Curvibacter putative symbiont of Hydra magnipapillata	40	0.226297	CBA26520
			17	GI 11	hypothetical protein HMPREF9467_02185	Clostridium clostridioforme 2_1_49FAA	37	0.0527896	ZP_09115213
			18	GI 11	glycerol kinase	Corynebacterium accolens ATCC 49725	34	2.80535	ZP_03931931
			19	GI 11	conserved hypothetical protein	Phytophthora infestans T30-4	46	4.50474	XP_002906260
			20	GI 11	not available	˗	˗	˗	not available
			21	GI 11	N-acetylglucosaminyl-phosphatidylinositol de-N-acetylase	Bos taurus	41	3.17002	NP_001093781
			22	GI 11	aspartyl/glutamyl-tRNA amidotransferase subunit A	delta proteobacterium NaphS2	68	9.32137	ZP_07198252
			23	GI 11	hypothetical protein PROVRETT_09140	Providencia rettgeri DSM 1131	38	0.00041136	ZP_06126967
			24	GI 11	unnamed protein product	Desulfobacterium autotrophicum HRM2	39	1.46063	YP_002604708
			25	GI 11	transketolase	Dictyoglomus turgidum DSM 6724	46	0.539991	YP_002352126
			26	GI 11	PREDICTED: juvenile hormone esterase binding protein 29-like	Oryctolagus cuniculus	37	0.628639	XP_002712422
			27	GI 11	resolvase family protein	Alteromonas sp. S89	56	1.04232e-67	ZP_09504826
			28	GI 11	hypothetical protein VME_45610	Vibrio harveyi 1DA3	43	0.00127434	ZP_06178177
C26	C26R1	complement(59456..80235)	1	GI 12	hypothetical protein pNDM10505_173	Escherichia coli	91	3.75876e-24	AEN71509
			2	GI 12	hypothetical protein pNDM10505_172	Escherichia coli	87	0	AEN71508
			3	GI 12	type I restriction-modification system, M subunit	Escherichia coli	97	0	BAK69694
			4	GI 12	hypothetical protein NDM1Dok01_N0200	Escherichia coli	93	0	BAK69693
			5	GI 12	unnamed protein product	Desulfovibrio desulfuricans ND132	67	1.39497e-95	YP_005169161
			6	GI 12	DNA helicase	Escherichia coli	94	0	AEN71504
			7	GI 12	DNA repair ATPase	Escherichia coli	95	0	AEN71503
			8	GI 12	type I restriction enzyme R subunit	Escherichia coli	95	0	AEN71502
			9	GI 12	excisionase family DNA-binding protein	Achromobacter piechaudii ATCC 43553	87	7.19064e-37	ZP_06685769
			10	GI 12	HipA N-terminal domain-containing protein	Aeromonas caviae Ae398	86	0	ZP_08521071
			11	GI 12	helix-turn-helix domain-containing protein	Aeromonas caviae Ae398	85	7.49604e-39	ZP_08521070
			12	GI 12	TnsD targeting protein	Escherichia coli	87	0	AEN71500
			13	GI 12	TnsC ATPase	Escherichia coli	96	0	AEN71499
			14	GI 12	TnsB transposase	Escherichia coli	93	0	AEN71498
			15	GI 12	TnsA endonuclease	Escherichia coli	93	0	AEN71497
C26	C26R2	82667..93389	1	˗	hypothetical protein	Aeromonas	92	8e-144	WP_010635654
			2	˗	hypothetical protein	Aeromonas hydrophila	98	0	WP_017766470
			3	˗	hypothetical protein	Aeromonas hydrophila	93	0	WP_017780356
			4	˗	hypothetical protein	Aeromonas hydrophila	96	3e-156	WP_017780357
			5	˗	fimbrillin MatB	Aeromonas hydrophila	99	7e-105	WP_010635658
			6	˗	LuxR family transcriptional regulator	Aeromonas hydrophila	94	2e-134	WP_017780358
C27	C27R1	complement(3815352..3823426)	1	GI 13	extracellular solute-binding protein family 3	Paenibacillus lactis 154	48	2.25268	ZP_08999861
			2	GI 13	RecName: Full=CS5 fimbrial subunit; AltName: Full=CS5 pilin; AltName: Full=Colonization factor antigen IV; Short=CFA/IV; AltName: Full=PCF8775; Flags: Precursor >gi|41165|emb|CAA45008.1| fimbrial subunit CS5	Escherichia coli	39	1.69071e-24	P33781
			3	GI 13	unnamed protein product	Edwardsiella ictaluri 93-146	37	3.7772e-30	YP_002932947
			4	GI 13	unnamed protein product	Edwardsiella ictaluri 93-146	29	9.53297e-45	YP_002932948
			5	GI 13	unnamed protein product	Edwardsiella ictaluri 93-146	38	6.7023e-19	YP_002932948
			6	GI 13	hypothetical protein	Escherichia coli	36	4.84871e-08	CAA11823
			7	GI 13	CS5 fimbrial minor pilin subunit	Escherichia coli	36	2.52609e-19	CAA11825
			8	GI 13	EAL domain protein	Vibrio parahaemolyticus AN-5034	45	1.90214e-56	ZP_05891943
			9	GI 13	alpha/beta hydrolase, putative	Vibrio cholerae MZO-3	49	3.30659e-64	ZP_01955017
C28	C28R1	complement(162512..163708)	1	˗	not available	˗	˗	˗	not available
			2	˗	not available	˗	˗	˗	not available
C29	C29R1	4719690..4722954	1	˗	hypothetical protein PSYAR_10222	Pseudomonas syringae pv. aceris str. M302273PT	44	1.69646e-125	EGH70925
			2	˗	hypothetical protein PSYAR_10227	Pseudomonas syringae pv. aceris str. M302273PT	34	5.0654e-15	EGH70926
C32R1	C32R1	2799272..2806816	1	GI 14	unnamed protein product	Klebsiella oxytoca KCTC 1686	87	1.94997e-173	YP_005016440
			2	GI 14	Zn-dependent hydrolase	Aeromonas caviae Ae398	55	0.00521038	ZP_08520685
			3	GI 14	unnamed protein product	Bradyrhizobium japonicum USDA 110	75	1.4668e-169	NP_772187
			4	GI 14	LysR family transcriptional regulator	Dickeya dadantii Ech586	78	9.71798e-160	YP_003334394
			5	GI 14	unnamed protein product	Vibrio sp. EJY3	73	1.568e-99	YP_005024960
			6	GI 14	alpha/beta fold family hydrolase	Pseudomonas entomophila L48	73	1.70396e-152	YP_608353
			7	GI 14	unnamed protein product	Vibrio sp. EJY3	82	2.92657e-173	YP_005024958
			8	GI 14	LysR family transcriptional regulator	Comamonas testosteroni CNB-2	83	0	YP_003278616
C32	C32R2	2810534..2817477	1	˗	malate dehydrogenase, NAD-dependent	Leptospirillum ferrodiazotrophum	39	0.933087	EES53955
			2	˗	hypothetical protein VIBHAR_05618	Vibrio harveyi ATCC BAA-1116	67	1.55555e-10	YP_001447748
			3	˗	unnamed protein product	Aeromonas hydrophila subsp. hydrophila ATCC 7966	43	0	YP_855451
			4	˗	response regulator	Aeromonas caviae Ae398	57	7.46539e-160	ZP_08519242
C34	C34R1	265579..267293	1	˗	hypothetical protein Mlg_1131	Alkalilimnicola ehrlichii MLHE-1	57	3.03633e-59	YP_741971
C36	C36R1	complement(826584..828677)	1	˗	hypothetical protein PAU_01266	Photorhabdus asymbiotica subsp. asymbiotica ATCC 43949	39	3.52089e-132	YP_003040103
C36	C36R2	complement(512776..515790)	1	˗	PE-PGRS family protein	Saccharopolyspora spinosa NRRL 18395	52	2.66691	ZP_08876159
			2	˗	unnamed protein product	Burkholderia sp. 383	78	0	YP_369178
C36	C36R3	complement(478503..491593)	1	GI 16	hypothetical protein ESPG_02548	Escherichia coli H397	46	5.74371e-101	EHN96931
			2	GI 16	conserved hypothetical protein	Salmonella enterica subsp. enterica serovar Saintpaul str. SARA29	47	2.40871e-06	ZP_02347304
			3	GI 16	prophage CP4-57 regulatory protein	Escherichia coli E24377A	48	1.49147e-12	YP_001461433
			4	GI 16	hypothetical protein VIBR0546_09419	Vibrio brasiliensis LMG 20546	49	0.0540564	ZP_08100467
			5	GI 16	hypothetical protein Shewmr7_2858	Shewanella sp. MR-7	39	5.87078e-25	YP_738899
			6	GI 16	not available	˗	˗	˗	not available
			7	GI 16	hypothetical protein EcE24377A_0281	Escherichia coli E24377A	50	3.17437e-20	YP_001461435
			8	GI 16	hypothetical protein PA39016_002410130	Pseudomonas aeruginosa 39016	51	1.1143e-12	ZP_07796428
			9	GI 16	fimbrial protein domain-containing protein	Serratia sp. AS12	56	1.00288e-24	YP_004503221
			10	GI 16	not available				not available
			11	GI 16	major outer membrane protein OmpAI	Aeromonas caviae Ae398	62	9.05932e-142	ZP_08519567
			12	GI 16	putative glycosyltransferase	Burkholderia cenocepacia J2315	46	0.6592	YP_002230002
			13	GI 16	outer membrane usher protein PapC	Serratia odorifera DSM 4582	50	0	ZP_06638114
			14	GI 16	putative fimbrial chaperone	Serratia odorifera 4Rx13	60	9.35876e-89	ZP_06189099
			15	GI 16	putative fimbrial-like protein YfcP	Escherichia hermannii NBRC 105704	39	2.0293e-17	ZP_09805954
			16	GI 16	transposase (11)	Serratia odorifera 4Rx13	68	1.97857e-74	ZP_06189104
C38	C38R1	2975860..2980028	1	˗	hypothetical protein ECoL_02165	Escherichia coli EC4100B	67	0	EFW75185
			2	˗	hypothetical protein SeKB_A4680	Salmonella enterica subsp. enterica serovar Kentucky str. CDC 191	56	1.79535e-86	ZP_02657888
C39	C39R1	complement(3028041..3038092)	1	˗	integrase family protein	Shewanella baltica OS625	49	7.54703e-86	EHC05379
			2	˗	integrase	Vibrio harveyi ATCC BAA-1116	39	1.36351e-59	YP_001448928
			3	˗	hypothetical protein PST_3438	Pseudomonas stutzeri A1501	50	1.59167e-35	YP_001173908
			4	˗	hypothetical protein Patl_0683	Pseudoalteromonas atlantica T6c	58	9.94191e-15	YP_660265
			5	˗	hypothetical protein M301_1796	Methylotenera versatilis 301	40	1.16518e-66	YP_003674750
			6	˗	two component sensor kinase	Agrobacterium tumefaciens F2	50	4.66736	EGP58397
			7	˗	putative TonB-dependent receptor	Edwardsiella tarda ATCC 23685	41	1.81783e-93	ZP_06714343
			8	˗	putative TonB-dependent receptor	Edwardsiella tarda ATCC 23685	41	5.0861e-69	ZP_06714343
			9	˗	transposase family protein	Aeromonas caviae Ae398	100	1.16771e-42	ZP_08521999
			10	˗	hypothetical protein AcavA_19099	Aeromonas caviae Ae398	97	1.66533e-14	ZP_08521998
C40	C40R1	complement(2051645..2053998)	1	˗	N-alpha-acyl-glutamine aminoacylase	Gordonia neofelifaecis NRRL B-59395	53	7.77558e-155	ZP_08206358
			2	˗	not available	˗	˗	˗	not available
