# Supplementary material for: Implication of Lateral Genetic Transfer in the Emergence of Aeromonas hydrophila Isolates of Epidemic Outbreaks in Channel Catfish
Source: PLoS One. 2013 Nov 20;8(11):e80943. doi: 10.1371/journal.pone.0080943 (PMC3835674; doi:10.1371/journal.pone.0080943)
Supplement: Dataset S7 — Nucleotide sequences of the 16 genomic islands (GIs) found within the genome of VAh strains. (XLSX) [file pone.0080943.s007.xlsx]

## Sheet: Sheet1
>GI1
GATCACTCGTTAGGCATTAGCTGGTACTAACCGGCACAGGAATACACTTAAGCCCATGTT
TACATGGGCTTTTTTGTTTTTGTATTTGGTATGACCTGGCAACGGATGGCAGTGGGAAGC
ACCACTTGAGTATGGTATCCAAGGTGGTATTATCGAGGCATGATGCCATGAATGATAGCC
GATACCATGCTGCTTGATTCTGTATTTTCATGGTATTTAATTTGTTTAACTAACTGTTTT
TATTGATTTTATTACCTTGTTTTTGGTGGTATTTCAGCATGGTATCAGATTCGAGTAAGG
ATAAGACTTTTGCTGACTGATACTAAGCTGCGCAACCTCAAGCCGAGGGACAAACTTTAC
AAGGTGAATGACCGGGATGGCCTTTATGTAGCTGTTACCCCCGCCGGTTCGGTCTCGTTC
CGTTACAACTACTCGATCAATGGCAGGCAAGAGACGATCACCTTTGGCCGCTACGGTGTC
GGTGGTATCAGTTTGGCTGAAGCCCGCGAGCGACTGAATGAAGCCAAGCGGATGGTGGCC
GACGGTAAGTCTCCGGCTAAGGAGAAGGCTCGTAAAAAGGCTCGGGTAAAAGATGCTGAA
ACATTTGGTGCTTGGGCGGAAAAGTGGTTGCGAGGTTACCAGATGGCGGACTCCACCCGT
GATATGCGTCGCTCTGTCTATGCTCGGGAACTGGAAACGAAATTTGGCAACCAGAAGCTG
ACCGAGATCACCCATGAAGATTTGCGCATGCTGACGGATGCTATTGTGGAGCGAGGGGCT
CCAGCAACGGCTGTTCATACCCGTGACATAGTGCTGCAGATTTATCGTTGGGCTATCGAG
CGAGGGCAGAAGGTTGAAAACCCAGCTGACCTTGTTAGACCAACGAGCATTGCCAGATTT
GAGCCGCGAGATCGAACTTTGTCGCCTGCAGAAATCCGGCTTATGTATGAATATATGGGG
CGGATTGGCACATCGCCCTCCATACGTGCAGCGGTAAAGTTACTGCTTTTGACCATGGTG
CGCAAAAGTGAGCTGACAAATGCGACCTGGAGCGAGATCAATTTCAGCGACGCTCTTTGG
ACCATCCCAAAAGAGCGGATGAAGCGACGGACCCCCCACCTGGTGTTTCTATCCAGACAA
GCCTTGGACATCCTGATCGCGTTGAAGACCTTCTCTGGTGGCTCTGACTATATACTGCCA
TCCCGTTACGACTCAGATTTGCCTATGAGCAGCGCTACCTTGAATCGGGTGATGACCATG
ACCTACACACTGGCCCAGAAAGAAGGCAAGCTGCTCGCCAAATTTGGTCCCCATGACCTG
AGACGCACGGCTAGTACCCTGCTACATGAAGCTGGCTATAACACTGACTGGATCGAGAAA
TGCCTTGCTCATGAACAAAAGGGTGTGAGAGCTGTATATAACAAGGCCGAATATCGCGAG
CAGCGCACTGCGATGTTGCAAGACTGGGCGGATATGGTTGATGAATGGACTCGGTCAATG
TAGAGCAGGTCGATTGTTCTTACCGCTCAGTTTGAATTTTTAAAATAGAACAGCCACATT
TTCGTGAAATGTGGCTGCTGATTAGGTGTGTATTATCCTTCAAGAATAAAAATGAGCGCT
ATATACCAATATATATCACTTGATTTCCGTTGTCATAATTTTTCAGGAAGAGGTGGTCTA
TCTTTTCCAATTTTATCCATGAAGTTTTTTGAATCATTTTCTAACGCTTGATCGGAAATG
ATATTGGCAAAATTAATTATGGCTTTGGTAAAGTTTTCGAGCTTGACGTGGTTGGTTATA
CGTTCATGTTTTAGAATAAATCCAAATAGAAGGTCATTGTCTATTGGTAAGTAGATTTCC
GCTGTGTGATCATGATAGCTTATATATCTGGCGTTGATTCTTTGTCGATGAGCGAATTGA
ATTCTACAGTAATCTCTCAAGATTAACCCAGCACTTGCTATGAGCTGTTCTCTGTCACCA
TTAGTATATTTTGCTGCAGAGTTTAATATATCCCCTATAAACTCCGATAGAGATATGAAA
TCTTTTGGTGTTGAGTGAGATAGATAATCATCAATCAATATATTGAAATTTTCTGACTGA
TTATTGAGGGTTTCTTCTAATAAGGAATTTAATTTCTCCTCATTAAAGTTTAATGTATAG
GTTTCGCCAATTATCTCTTTTAAAATTTCAATAAAGTCCTGACGTTCTATGCTAATATCC
AAGCTGGGATTTACTATCATAACTAGTTCATCAGGAAAGTGATCTAATGGAGTTTTTTCA
GTTAATTTCTTTTTGGATAATGAATCCAAATTGTATTCTAGGTATGCTTCTCGCCTAATT
GGTGATTTTGCTAGGGCTAGGACGAATTTATAAGAAAGTTCAGGGATGTTTGCGGATGAA
ACAATGTTGATCATTGCCGATATTATTCTTTTTTTAGATAAAATATCTAGTAGAGTATGC
GAGACCATGTTGTTTAACATGAAAACAATAGTTTCAATTAGCCTTTGCTCTTGATTTGTA
AGGTACAAATAATATAGTCCATCGACAAAATTTTGGATAATTTGGAATGTATTAAAGAAA
GAAAGACTCTCCGAAATTTCGTATCTGGCACTTGCGTAAATACCTGAAACTAGCTCAGGG
TTATATTTGATTAAGGCGAAGTCATTTAGATATTTATAGATTAAATTATTATCTTCATAA
GTTACAGTAAACTCTTTCAACTCCTTTAATCGATTAGCAGCTCTGAGAGTAGGTGATTCA
TCTTTTATAGGTTTTTTCCTAGTAGTGAAGATGCTAGGGGTATGAAGGTGAAGCTCTTCT
GCCATAATAGGAAAACCAGGAAAAAGAAAATTTTTAATGGTTGATATTTTATGTTCATCA
TCGAAATACTCTGTTGATTGTGCTATTACAAACCCTATGTTATCGTAGTGACTATATGGC
TTACCATTGTTTCCTGAATTTGGTTGTGTCCAAGCAGGAAAAGCAGATTTAATTTCTTTC
CCATGGTGTTGTATGGTCACTTTCATTTTTAGTAGTGGGTTGTTTTTATTTATGTAACCA
ATTATTTGCCCTGCTTTCCTCTGATGGATATCCTCATTATCTAAAGCCTCCTCTATAACT
TTTATAATTTTATCTCTGTCATAACCTTTAGGGAATAATGTCTTCCAGAGAAAACCTGAT
TTATAGTATTCATCAGGGTACATTGTTATTTTTGCCGCATTTCCAGTAAATAGTTCTCTG
GGAATTCTTAGTGTAATAACTCCGTTTCCAAGCTCTCTTGCATAATACCAATATTTATGT
TGTAAACTATGAAAAAAATGCAGGTGCTCTAATTCGTTGATATAGTTTTTCTTGAATTTA
ACCCATGCATCATAAGTATGTAATCCTCCTCGCAATACAGTCATGTTATCATGCCCTTGA
ATTGGCCTTATGGTAAAATCCCCCTCTATAATGTGCTTGATTGCAGATTCTGATAGTGTT
AGTTTTTTACCATCTTTTTGCGTAAACTCTTTAATCACAATATTCCCCTTTTAATTTATC
GGTTTATTCATGATTTATTTATTGTGACAATAGAAACTCTCTTCGAAAAGATGGCAATGA
TTTGGAAATAGCTTGCCGCGTCATTGGTTTTTGTTTAACGGTTATTATTCGTCTCCCAAT
ATCAGTCTGATTCAATCCTAACTGTTTGAGGACAAGTATTATTTTTTTTGTGTCAGAAAA
TTTTGAGTCCACCATTCTACGAGCCAAGTTACGTAATTCGGCTTCATCTGCGGACTGCAA
GGTTAATTTCAGCATCAATTGGAAAAAGTATTTATCTATCAGTTCATTGCCTGATAGTGC
GTTAGGTCTGGATCGGTTGGTGCATTGATGAGTCAGTCTGGCAAGTTCGATATTAAACTT
CGCTAGAGAGCGTTTTGCCTGTCTGTATAAAGGATTCCACTCACCAGTTACCAGCTTGGG
TCGATGCTCACTGCAATACTGGTGACTGAGTTCTAATTTCTTGTGATCTTCGAGTTCGGA
ATTATTGATTCGGTTCTCCTCCACCGTTGCCATAAAGGTGGCAAACTCAGTCATATTCCC
GCAGAATTCGCAAAATCCATGTTTTCGTTGCTTATTCAGGTTGACACCTTTTTGGGAGGT
AGACCTTTTGGGAGATTTGCATGCACAGCACCAGACTAATCCAATCAAAGATTCAAGCGT
AGCGACAAAGCACATGTCTCTCGTCGTTTGCTGGTCTTCAGTTTTGATGAACTGTCGCAA
TAACTGACGTTGCATACGAACCATGGCCTCTAGCCCCACCAGTCTGACAATTTCACTGAA
AGGTACACCGACCGCCGCACCAGGAAGATACCCTGTGTAGTTTGCTGGAAGAGTCTTTAT
GTAGCTATTTACAGCTTGGTCGAGGACTTCCTTGATCAAGCGAAGGATGGGGTAGCGGCG
TGATGAAAGCGAGTATGGCAGCCAGAGTTCTTCAAACTGCTGGATGGCAGCCGAAATGTG
ATGATCGCAGTTTTCCCAGATGACTATCTTTGGTGCTTTTTTCATGTCAACCATTTTAGC
CAATTAATACGCTTACTCAAGTTGTATTGCTTGGCACTATCAAGCCTTCACTAGTTGCTG
GAGGAAAACACATGCAAACAATGGCATTCAAGACCCTGATTAATAGAAAAGCACTTTTGG
ACATGATCCCACTTTCTGCGCGAACAATTTACAACATGGAGCTGCGGGGAGAATTCCCGC
GCCGTATTGCGCTGACAAGCAGAAATGTTGCTTGGGATCTATCGGAAGTCGAAAAATGGA
TTGAAGAGCGTAAGTCTTCAGGATTCCATGCTTCACGCCCCGGCCAGACTATTGGAGGTT
AATAGCATGGCCCTCGATCTCATGGCCGCTTTTACTGAGCTGCCGCCGCCTATTGATTAC
GTCCTACCGAATATGGTTGCGGGAACTGTAGGCGCAATTGTTTCACCTGGTGGGGCGGGT
AAGTCCATGTTGGCCTTACAGCTTGCGACACAGATTGCTGGAGGCCCAGATCTACTGAAG
ATCGGTGAATTCCTGACAGGGGCTGTGGCTTATCTGCCAGCTGAAGATCCGACCGCCACG
ATTCATCATCGGTTACATGTATTGGGTGCACATCTCACGCTTACAGAGCAGCAGGCGGTA
GCTGATGGATTACTGATTGAGCCGCTGATTGGTCGGTGTCCTGACATTATGTCTTCGGCG
TGGTTCGACGGACTTATACAGGTTGCTGATGGCCGACGTCTGCTGATTCTGGATACTCTG
CGGCGCTTCCATATCGAGGAGGAGAATGCCAGTGGGCCAATGTCGCAGGTGATTGGCAGG
ATGGAGGCCATCGCTGTCGAAACGGGCTGCGCTATCGTATTTCTCCATCATTCCAGCAAG
GGGGCGACCATGATGGGGGCTGGTGATCAACAGCAGGCCAGCCGTGGTTCATCTGTATTG
GTCGATAACATCCGTTGGCAATCCTACCTTTCGGGGATGACGCCAAAGGAAGCCGAAGAG
TTGGGGGTCAACGACGGCCAACGAGGTTACTTCGTCCGCTTTGGCGTCAGCAAAGCCAAC
TATGGAGCACCTTTTCCCGAACGTTGGCTGCGCCGACATGAGGGGGGCGTACTCAAGCCG
GCTGTGTTGGAGAGACGGCGTAAAACTAAAGAAGTATTGCCGTTCAAGAAATCGGAAATT
GCTCTGGAGGGCGCTGATGACAATTGGTAACAAGGTCGTTCCAACCAGTACCAGTGCGCA
GGCACGAGTGATGATCTACCAAGCGACTCAACGCCCGAGTATGAGGGAGGCAAATTGGAT
GAAGACATCCTTTGGCCGTTGTTCTATTCAGGGGAGGCTAGGCCAGCGGCACGCAGATGT
TGTTGAGGCAATCTTGTATTGTGCCGAACGTCGCCGCGATGTGTCCGATGGTGGTGTCGA
ACTTCTGGTAGACCCTGCCAAAGTGCGGAAAACGCTGTCAGACAGCCGGTATAGCCTCTT
CCAGCTTGAGAAATTACTGACTGAGCTGCGAGCAGCAACCGTAACTATTGAAACGTCACA
GTTCGATTTTCCAATAATCGGTGGTTTGATAGATCATGTTATCCCTTCACCGATGACACG
CCTTGATCCTTTGACGGGAGGGGAGCGGAACTTATGGAGAGTTCGGCTTGGTATTGCACT
GGTCATGCTATTGGAGCACGACCTAAGCCTGTACTACGATCCGGCCCCCATTGCCCGTTT
GCGGCACGGTATTAGCCAAGCTATTGCTCGCCATATATTGACCCACAAGTATGATCCCAC
CGGAGGATGGCATGTTGACACCCTGATTCGCGCAGTGTGTGGTGAAAATCTTAATAGTCA
AAAGATACGAAATGAGCGTCATAGGCTCAGGGAAGATGCGGAAAAATTGCATGCAGTTGG
GATAACGATAGATGCTGAAAATAGGATAAAGCGTCTCATCCCTGCCCGATAGCGTTTCAC
ACCCGCCCGATAGCGTTTCGCACCCGCTCGATGGCGTTTCATACCCGCCCGATTTGTTAC
TGTTTTGGCAGGATATTCAGGATATCTCAGGATCTTCAGGCGGTGTAACCGTCAGCTTTA
TGCGGACGGTTACTCCTTGCTTGACTGCGCAATCGGCCAGAGGCCGAGGATTGAACGCCA
GGAAAGGATCTAGCCCTGAAAGCTGACTGAGGGGAGATCGTAGGAAAGTGCATGGAAAGT
ATGTGTAAAGTTATTGGGTTTAGCTAAGTAAAGTATATGAATTTTCTTTATAATTTACTG
TTTTATATGGTTTTTTATCTGTTTGCATATCTTTTCCTGGCGTAAGTACATTACTTAATC
CTATGTATGACGATAACAGCCCTTTCCTATTGGGTATCCCCGAGAGATACAAGGCTGATC
TGAGGGCAGGATGTGTGAAGTTAGCTAACCGGCAAGCCGGTTAACTCTCTCCACTGTTCC
TTATTCGCACCTGCGGGCTCAACGTGCATCCTGCTCTGCGAGGCTTTTCAGTTACGCGGG
TGATCACAAGTCCTGTTTAGTCGGGTAATGGTGTCGTCTACGAGCCAATTCTGTCCGCAT
CTTGGCTGATGACTCGACCATATCCTGACGAAGCTCTGCGAGTTCGTAGGCTGTCAGTCT
CCGAGCGCCTTTGTCTGTAGCGTTGGTTTTGAATGGCAAAGCTTGGGTGATATGATTTTT
ATTACTAGTGTTTTTACCCATTTTTACTCCATGAATTAGCCATCTATTCCATTTTACCAA
TCACTCTTTGCTACATGCACCATGTCTGAGGTGTCTATTACTTTAGTATATTCAGAGATT
GCCATAATTTGTTATGATTGCCAGATATCATTTGATAGCAAGTTGGATGATTCCTGTAGC
ATAAAATGGTGTTGGTGAACAGATAAATGTGTCAAGCCGTTCAAGAACAATTTGGAAAGG
AACTCATTAAATTCGATGACATCTACATTAGATAAACTTTTAAACGATTGCCGATTGGCG
CGTCTGTTTTCCTCTGAATCGCGCCCATGTGCACTACAGCTTTGGGTCTTGCAACTTAAG
TCTGAGCAATTGACAGAAAATCGAGTGCTTTATGGTCGGCTACTTCCATATAATCATGCC
AGCAATACTTGGTCTTATAGTGACAATAATAACTATCAGCCCTTTGGACAAACCAAAGTG
CAGATTACCAAGCTTAATCTATACATTGAGAGCTCTTGTTGTGCCGAGCTTTTGACGCAA
TTTTGTGATGGAAAGACAATATCTGAAATTAGTGACACACTAAATCTCAATTGCTCCAAT
AAATTAAGAGATAAATTTGGTTCCACAACGTTCGAAAATAATAACTTGGTTTATCGCCCT
GTTGCTTATTTACTCAACCGAGATGCAAATCACAGACAATCGATCAGTAGCCCACATGGT
TCTGCTGGGGCTTTTAGCGCTTCGATTACGAGAGTAAATAAGGGCGAACTATTTCGTCTT
GGTGGGGAATATGATGCATCTTTAACCGAGATGATAGTTAAACACCTCAATGTGGAAACA
GGTTTAGATTTTGGTAGCATCGATGTCACTCGATTTGGTGACCTTGAGTTGTTAGTTTTT
CCCACGTTAAACGATCTTGAGCAAAATTTGCTAAGTGTAGAATGGACAGGTTCTCCACGC
GCGCTACATGTTTGTTTTGATTCGTTGCAAGTATCATATTTTGATAGGTTTCAGTTTCAT
CTCAAGATAATAAATGATAACCAAGTTATTTATTCCACTATTGTTTCAGCAAATCGCAAT
GATGCAGGAATATTTGAATATATATATCAGTTTGGCGATGAACTTCAGGAGAGAACGGAT
AGCACGGAGCTAGAAATTTTTGGCTTTCAAAACAATCAGCTAAATGAAGGAATTCTTTGT
TGCCGTTGGCAGATCGGGTATATCCGAGAAATTAATGTTCAAGGCCATGTGATGGGTCAA
AGTGCCAGCCCCGTGAAGTTTGATTGGCTCGAAAAAGCTACTAGAGCGACTATGGTGGAC
CGTGTGGCGGCAGTACTTAAAGTCAACCGCGGCAATCCGGGGTTTGCTAATCACATCGGT
TGGCGGGAGGTTGATCCTTGGGTTCCAGTGAATCGAGAGCTTGTTGCTCTTTTTGCGCAA
ATTCACCCGCCTAAATCGGAAGGAAAATTTTTCCAGCGCTGGAGTACAGGTGATGGTGAG
GGTCGACTCCAATTTGTGGAGTGGTTCAGGGCTTTATTCGCCAAGTATCAGCAACATCAA
ATAGTTATATTTGATCCCTATTTTGAAGCTGCTGGCTTGGGGCTTTTATTGCTTTGTGCG
GAAATAAAGTCTAATTACATCGTATTTACATCATTACCAAAGTTATCGAAAGAAAATGAT
GTTATGCAGGCAGAGTACGAACAACCTTTATCTGGACGGGTTAATAACCTAATGGCTAGT
TGTGAGCATAATAGCCATTTATTGAAGGGTGTCAATATACGTATCTATGGTCTAAAAGAA
GGACGGCTGCATGATCGATATATTTTGATTATGGGTTCGGATGGCCTGCCAATTGCAGGT
TTTCATTTATCTAATTCATTTCAAAAAGCAGCAGAGAATTATCCTCTACTGATCACTCCA
ATTCCAACAGATGTTTTACTTCAAGTTGAGCAATATAAATCTGCGTTGGTGAAAGAGGCA
TTGGCTTCACGGCCTAGTTACAATGCAGATAGTCCCAATATGCGACTTCTTTTCGACTCT
ACTAGTTTGCCAGCAGTGCCATTGCGTTACGAGCCATTACGCTTTCTCGACAAATGTGAG
GCTGGTAATGTTCTTAGTGCCTGGTCTGGAGAAATGTCACTTAGAGGTTTGAGTGGCGAC
AAGTTGAGGTCTCGTATGACTGATCTCGGCCTACTCAAAGATAACTCGCTTGCATTGGTC
AGCGGGTTGCATAACTGTATAGACAAACAATTTATTAATTCTCAGGATTTCGTTAACACC
TGGGAAGTTCTTGGAGAGGTCCTTGCACATTCATCTAGTGATGACAGATGGGGACGACTT
CTAGAGTCCGAGAGTGATTTTCTAGAGTATTTAGGCCAATTCATTGAGTTATCCTTCGAT
CGTGCTCATGATGATAAGGATATGGAACTATATGTGGTAGATATATGGTTTTTTCGAAAG
TCAGTTGAAGACCTCTTACACAGCTCTTATCGAATAGACAATATGTTTCATTCGACAAAA
TACAATGTTCTAACTTGGTCGGAGTTTTTTGCAGTTAAAATTCTATGGAGATATAGACCT
AATCACCTACTGAACATTGCCGAAACACAAGTATCAAGATTGCAAGTCGAGCCTGATAGT
TCAGAGGCAATACGTTTATCTCTATTGAGTCAAATAGTCAATGAAATATCGTTATCAGCA
CAGTTTGAAATAAGTGAAACTCAACGTAATTGTCTTTTGACTAGTTCACTAGGCTTGTTC
CGATGGATGGGGATAAATGCGATAAAACGACGCCTAGAAACACCTGGTGGGCTTGCCGAT
GTAATTTCATTGTTGGATGGGTTTGATTATTCAGAACGGGTAAGAATTCTAGGTTGGATG
ATTAATCATGCAGCAAGAGATGCGAATCAGTCTGAAATTTTCAATGGATTGGTTACTGCC
TTACATAAGGGAATAGAAGCACCTATTAGTGCATGTGAATTGAAGGACCTGATCAACTCT
ATGCGAGGCCATATGAAGCAGTTGGCTTGGGCAGAGCCTTGGTTGTTTAAAGACGTAATT
TATCCCCTCTTGCAGCGTAGCCATGTAACTTACGACAATACCTGCGAGATATGGATGCAA
GAGATGGATTATATGCTGAGACCGCAATTGAAGAATCCATTCCGCTCGTTTGAACGAGGT
CGTGAGGGTCAGACGACTAACATTGCAGCCTTCCTTTTGGCCAACTGTAGCCCTGAACGG
CGGGAGGCCAGCTTACATATGGTAAGGGATATACTGAACAGGCAGAAGCGGATTGTGCTT
CAACCGCTTGCCAGTACTTCAAACTGGGGTTTATGGGACGATGCACTTAGAGTCTCGTTA
TGGATATTGGCCTTTTGCAGATGGAGCGAATTCTATCTGCGTCAACGTAATGTGACTGAT
GAGCAATTGGATAGGCTAACACGAGACGCATGTAATATTGCATTAGTTAGGCCGCTAGAA
GAATGGCAGTCTGAAGGGGTTAACAGACTTGGTGAACTCGCAGCTTTTCTAGCTCAGGTC
GATGAGTTGCTGAATGAAGGTAATCAGCTGTCAGGCGACCTCAATAAGTAAGTTAATCAA
AATGGTCAAAAATACGTTGCTTTATGGCTTGGTTGGAGATCTGCTTATTATTGATCTTTG
TATATCTACCATCTTCGGGGGAGCTCTGCAGTTTCCAGTGGTTTTAGATAGTTCCCCCAT
ATGAGTACCAAAGTAGGGGGGGGGGAGTGAGGTTGCTTTATATATTTTTGTCAATTTGGT
GGCGACTATAAAGGGGGTGGGAAGTGATTCATGTGCATCAGTGCTTCAACGCTGTTGGGC
ACGGTACTTTTTTCAATGGTTTGGCGTTCGATGAACGGAGCAACAGTTCATTTAGCTGGA
TTTACGACTGCGGCTCTAAGCGCAAGACACGGCTTGAACAGGAACTCAGTGACTTGGAAT
GTTGGCACCAATGGCCTGAGGAGGTCGACCTCTTGGTGCTTTCTCATTTCGATGACGACC
ATGTCAATGGTGTTGAGCGACTCCTGAGCTCAAGAAGGGTAAGAATACTTGCGCTACCAT
ATATGGACGTTGGTCACAGCTTGGCCTGTGCCGCGTCAATTGGCACAGAGCCATCTTCTG
TATCGACGGCGATGTTTAAACTCGATCCAGTAAATTGGCTGCAATCTCGTGGTTTGGCAG
GACAGGTCGACACTTTGCTCTTGGTTCAGGGAGGTTCAAGTAGTAACAACGACACTCCGG
TCAACGGGGAGCCGCTCCCACTACCTGGTGAGCCTGAAGAGAATCGGAGAAGGCGAGATT
CACGACCTGACACCGATGTGACAACTTCTTTTCAAGGTACACGCACTATCGTCACTGGTC
ATTCAGGCAATACTAATACTGCCACCGTTCCTCGAGTAGTCTTCTGGAACCATCGTATCG
CCGCGGCTTCATGTGGATCATTTCTTGAGCTTATGTTCTTTAATGCAACACAACCAGATC
TCTTTCGTACAAATGCAAGTAACAGTCTGCTTGCACGTCGATCTGGCCAACCCATTTCAG
TTGTTCAAGCTGACGTCGATGTTGTTGTGCAGAGGTATCGGTTACAGGATCTAAGGCGTT
CACCAAAAAAGGGATGGCGTGACGCACTTCGGGCTGTTTACGTGAAACACTTCGGCAGTT
CTAGTCAGCAACGTAACAATATATCGCTTTGTCTACTCATACGTCCTTTGGCGTCTGAAG
TTGGATCCTGCTCACTAGGCTTGTTCGGGCAACGCAACATTTACAGTCCCACACCTCCGA
GTCGAGTTTCAATTATTGAAAAGGCGGGAACGTTGCTTTTGGGCGATTTACGCATAGATA
AGGCAACCCTTGCAGAGATGCAGGTTCATTTTGGAGCTGTGCGTTGGGCTGATCTCAGTA
CTGTCCAAGTTCCACATCATGGTTCTCAACATTCGTGGGAATCCGGCGTTGCTAAGGTTT
TCAGACCAGAAAGATTCATTCAGTGCGTTCCATGTGAATCCCCTCATCATCCTCATAAGA
ACGTCAGCGACGACTTGAGAGGGGCTGATGTTTTTCATGCAGACTACAAGGCTGGTGTTG
TTATTGACTACCACTTCCCTTTATTCAAGTCGTCCTGAATCTGTAATAATCTTTTGCATC
CGAATGAGGGTTTTGGCTTGTAATAGTGTTGTTTACGTTATCAGTATGTTGTATAAGTGT
TTGTTTTGATGATTAAATGGTAATTAGTTCTCTTCAGTTTCCAATGTTTTTACTCAACTA
TTCCTGAGTACGTTGAAAGCCCGCAAGATTGCGGGCTTTACTTTTTGTATGGGATTGTCT
GGCCGAATTGATGGGGTCTAAACAAGTATCAATAGACAAGAATCGCTGTCGGATCCGTAT
CACCCTACCACCCCAAACGCTGATTACTCCATTTACGAGTAATACTGGTTTCGAGATAGA
GTCATTCGTCACACCTCACGAACGATTAAGCGTGGTGTCGTAAAATTAGCTTGTGTAGCA
CTTTTTGATCATGATAGCATTTTGCTATACGGTGGCTATGTCGGGCAATCGCCTTGCGGC
CAGCTGGTATAGGGAGGGGGTATGGCTCAGTTAAATATTCGTATCGCAGATGCCGACAAA
CAGGCTGCAGAAGAGGTGGCAAGATCTGCTGGCTTTAGTTTGGGTGAGTACCTCGGAACG
GTTGTGGCATACATGTCGTTCCACGGCACATTGCCCGTCGTGATCAAGTTCAAGCCTGTT
GCAATCAAGCCGGATGAGGCTTTTCAGCAGGCTATTGTGAAGTTCCGCAATGCTTATATG
GAGGTTAACCATCTTTACGATCAAGTGTTGAAAGAGGGCGAAATGACTCCGCTCAAATTG
CTTCGGCAACCTATCGATAGCATTGATGCTGCGGAGGATTTCTACAAAACATATGAGTCT
CAAATCGCATTAGCACCCGGCCAGTTGGAAGCATTGGCTATTTCATCGACCGAACAGCAT
ATGTTTGCTCGTTGTCGGGAGCATTTTCCTTACATACCGGGACACTTGCGGACTGCAATT
CGCATGGTCAACATGAATAACCGACCTGTCAATAGTCAAGACCTTTCTGAAATGCGAGAA
GCTCTGCAGCGGGCCGCAGACCAGATCAATATTCTCCAGGAAATGACCAAAGGTGAGATA
TCGGTTGGTGCGCGTAGTGCATTCTTCATCCGTGATGTTCAGGATGCCACTTCTTGCGCC
TTCATGGCTACTCGACCGGGTGAGGCGTACATGGTGTGCACGGCTTGGAGTGAACGGATG
AACATGCATGTTCACCAAGCCGAAATCCAATTTCAGAGTCTTGGTGTGGTTGACGACCTG
AAACAGCTCGAGATTATCTGGACGAAGCTTCGGGCACTTGCTCAAGCTGTTCATGATTAT
CTTGACCGGACATCTGAACCGATGGGCGGCTTCGAAGTACGGTACATTGAGGAGCTCAAA
GAGCAGACCCTCGCATACGTGCAACGTATTTCTCCGCCTGAAAAACATGTTGGTCCAGAC
GCAAGATGAAGCTTTTGAATATGGTATTTTTCATGGTTTTGTTTACACATTAAGAACACA
AGTCATTGATTTTGATTTCTTTTATTTTTTCGTTGATGACTGAATGGGAGTAAG
>GI2
ATGGCCGTTTTACTCGTGCTTACCTGCACTATCTTTCTGCCCCTGAATTAACGGACACCC
AGGAGAGTCGCCAGTTAATGTTACTTTCATTGGCCATGCCGGATGAACCAGTGTTGCGAA
AATGTTGGAGTGACTGGATGCAGGCACATCTAGGGAAGGTGCGAATAAGCGGGGAAATTC
TTCTCGGCTGACTCAGTCATTTCATTTTTTCCTGTTTGAGCCGATTTTTTCTCCCGTAAA
TGCCTTGAATCAGCCATTTAGACCGTTTCTTCGCCATTTAAGGCGTTATTCCCAGTTTTT
AGTGAGACCTCCCCCACTGACGTATCAGTTGGTCCACCCTAAACAGGTTGGCCAGGGTGA
ATAACATCGCCAGTTGGTTATCGTTTTTTAGCAACCCCTTGTATCTGGCTTACACGAAGC
CGAACTGTCGCTTAATGATACGAAACGGGTGCTCCACCTTGGCCCGGATGCTGGCTTTCA
TGTATTCGATGTTGATGGCCGTTTTGTTCTTGCGGGGATGCTGTTTCAAGGTTCTTACCT
TGCCGGGGCGCTCGGCGATCTGCCAGTCCACATCCACCTCGGCCAGCTCCTTGCGCTGTG
GCGCCCCTTGGTAGCCGGCATCGGCTGAGACAAATTGCTCCTCTCCATGCAGCAGATTAC
TCAGCTGATTGAGGTCATGCTCGTTGGCCGCGGTGGTGACGAGGCTGTGAGTCAGGCCAC
TCTTGGCATCGACACCAATGTGGGCCTTCATGCCAAAGTGCCACTGGTTGCCCTTCTTGG
TCTGATGCATCTGCGGATCGCGTTGCTGCTCTTTGTTCTTGGTCGAGCTGGGTGCCTCAA
TGATGGTGGCATCGACCAAGGTGCCTTGAGTCATCATGACACCTGCTTCGACCAGCCACC
GATTGATGGTCTTGAACAATTGGCGGGCCAGTTGATGCTGCTCCAGCAGGTGGCGGAAAT
TCATGATGGTGGTGCGGTCCGGCAAGACGCTATCCAGGGATAACCGGGCAAACAGACGCA
TGGAGGCGATTTCGTACAGAGCATCTTCCATCGCGCCATCGCTCAGGTTGTACCAATGCT
GCATGCAGTGAATGCGCAGCATGGTTTCCAGCGGATAAGGTCGCCGGCCATTACCAGCCT
TGTGATAAAACGGCTCAATGACTTCCACCATGTTTTGCCATGGCAGAATCTGCTCCATAC
GGGACAAGAAAATCTCTTTTCTGGTCTGACGGCGCTTACTGCTGAATTCACTGTCGGCGA
AGGTGAGCTGTTGACTCATGATGAACCCTGTTTCATGGCTCCAAATGACAAACACGACCT
CATATCAGGGACTTGTTCGCACCTTCCCTAACCAAGTGTCCGGATTTAGTTGACCACTAC
AATTATCTGGTATGCGCATAGGACTCTGTATTGATCCACTGATGGTCGGCCTCCCAGCTA
AACAACCATTTGCGTACCGGCCCAGCCATGACATTCAGATAGTAATTATCGTAACCCGCC
AACGTAGCTACCGGGTGGTAGCCTCTGGGAGCCATGACCACATCCTTGTCATAAACAGCC
ATGGATTCATCCAGAGTCCGATCATCGGTATACACACGCTGGAAACAGAACCCTTGAGGC
GGATTGATCCTGTGGTAGTAAGTCTCTTCCAGATAAGTCTCATCAGGGACGTTGTCAGTG
TCGTGCTTATGACTCGGATATGAACTGGTACAACCCTCTTCGGTAAACACCTCCACCACC
AACAAACTATCGGCAAGGGCAGTATCTGGCAGAATATTGTGCACAAAGCGACGATTATTA
CCGCGCCCACGCGCCTCTGCGCCAATGTCTTGTGGCAGTATCAGACGGGACGGATTGGTA
CCTTTACCCGGAGCCCGGCACACGGCAAGCTCTAACGGCGTTTCTGCCACCACGCAACAG
CTATCACCACGGGTGATGTAAACCGCCCAAGGCTTTTTTCGCTCAAACGGACTCATCCGC
TCACCTATACGCGGATAGCGAGCATGTGGCGTCGAAATGGTCGCAAGACCAGCCACCAAT
ACCAGGCAGAGTTCATCCTCACCAGTCGCAAACTCGATACGCTGGCTAGCCGCCAATTCA
TACACTTCGAAGCCCACATGATGCCAACCGGCAGACGCAGGCGTGATGCACTGAGTTCTG
CCCTGTCCATCAGGAGAGTGATGGCGGGACAAGAGTTTAGACATGCTGATCTCCTTTTGA
AGAAGCGGCGAAGCATCCCCCGCCGCTCCATATGGTCAGATAAGCCCAGCGTCCTGCGCA
AAACGATGCAAATTCTGATAGCCCATTGATGCATAGGTAAAGGGGTGAGCAATCGCCGGA
TCCTGCTCCGCCTCCACCACCAGCCAGCCGTGATAATCCTGCGCTTTCAGCAGTTGCATG
ATCGGCGGATAATCCACGCAGCCGTCGCCTGGCACGGTAAATACGCCGCTCAGCACCGCA
TCGAGGAAGCTGGTTTTGCGGTTTTTGACATCCGCCAGCACATCGGCACGCACGTCTTTG
CAGTGAACGTGGTTGATGCGCGACGCCCAGCGCTGCGCCACCGCCAGCGGATCGGCCCCG
GCAAAGGTCAGGTGACCGGTGTCCAGCAGCAACCCGACCTCTTCGCCAGTATGGGTCATC
AGGTTGTCCACGTCGTCGGCGGACTCAATCACCGTCCCCATATGGTGGTGATAGGCAATC
TGCACCCCCTGCTGCTGAGTGTAGCGGGCAAATTCCGTGAGCTTCTCGCCATACTCTTTC
CAGCGTGCCTGCGGGAAGCGCGGGCGCAGATGCACCGGCGTCTGCTGCTCGCCGTGAATG
CAGCCGCTCACCTCCGCAAATACCAGCACCTTTGCCCCCAGCTCACGCAACAGCGTCAGG
TGGGACTGCACGGCTGCAATCTCCTCTTCCACGCTGCGCTCCAGCAGGCGGCCGGAGTAC
CAGCCAGAGACCAGCTGCAGATCGTGGCGCTGCAAAATGAGGCCAAGCAGGCGCGCTTCA
CGCGGGAATTTGTTGCCCAGTTCGAAACCGGCAAAACCAGCCTCTTTCCCCTCGCTCAGA
CAGGTCTCCAGCGGCGTTTCGGCACCAAGGGAAGGCAGATCGTCGTTAGTCCACGTCAGG
GGGTTAATGCCTAATTGCACACTCATTGTCGTCTCCATTATGCGTGTCCGCGCTCGCGCC
ACCAGGCGATAAGCTGCAGGTAATTGTCCCGGATGCGCGCCACCAGCTGCGCATCGTCGA
TATCGTGTTTCAGCCATGCACGGGAAGCTTCGCCAAACAGCGTGCGCCCCACGGCAAATC
CTTTCACCAGTTCGTGCCCTGCCGCGGCGTTAAACCCGGCACGCAGCTGCTCGGCCGGCG
CATCCAGCCCGAGGATCACAACCCCACGGCAGTGCGGATCCCGACGCGGGATAATCTCGC
TCAGTGCCGTCCAGCCATCGGACGTCAGCGGCGGCAATTTCCACCAGTCCGGGTAAATAC
CCAGGTTGTAGAAGCGGGAGATGGCACGCAGATAAAGTTCATCGCTGCGCGGCATGCTGG
CGGGCAATATCACCTCCAGCAGCAGCTCATGCCCGGACTGGCAGCAGGCGTGGTAGACCT
CGGCAATTTTCTGCTCCTGCTCCAGGCGCAGGCCGTGGGCATCTTCCGGGTGGAAAAAGA
CCAGGCACTTCACCACATGCTCCTGCGGCCAGCTGATAAGCTGGGTGCCGATGTTGCCGT
GCTCCATCTCCAGCGGACGGGAGCCCGGCAGCTCAATGGGCCGCCCGATCCACCACCCTT
CACCGGTAATGGCGTTGAGCGCGTCCTGACCAAACGTACCGTCACATAGCAGGCCCGCTT
TGCCTGCCAGCCCGGCACGGCTCGCCGCCTCGCGGCTGGCCTGCAGGATCAGCTGCTTGA
GCGCCGGAATACGTTTGAGCGACGCCCCGCACTGCAGCGCCATATCTTCAAGCTGGCTGC
GATGATCGAACGCCATTACGCACAATTCCGGCCATTCGCGGCGACGGGTGGTGACCCGGT
GCAGATGGTTCAGACGCGGGTCGAGATCCGGGCGTGGAACGAGCGCGGCGCGCGCGAGAT
AATCATCCAGCTCAATTTTGCTCGGCATCGCCGGGGCGCAGCCGTGGCGCGAGACCACCA
GCGCGCCGCAGGCGTTGGCATAGCGGCACGCCTGCTCCCAGCCCTCGTCGTTCAGGTAGC
CGCGTAGCAGGCCGGACATAAAGGCATCGCCCGCGCCGAGGACGTTCAGCACCTCCACGC
GCACGCCGGTCACCGTCAGGCCGTCATCCAGACGGGCCGGAATGGCACCGGTATAGACCG
AACAGCCAAGCGCGCCGCGTTTGCAGACCAGCGTGGCCTGGCTCACGGCACGCACCTGCG
CCAGCGCCAGCAGGGTGTCCGTGCTGCCGCCCGCAATGTGAAACTCCTCCTCGGTGCCGA
CAATGACGTCGAAGAGGTGCAGCACCTCCTGAAGTTCACGGGTGACCTGATCGGCAGCGA
TAAAGCGCGTTTCGCCGTCGCCTAAGGAGGTCAGCCCCCACAGCACCGGGCGGTAATCAA
TGTCCAGCACCGTGCGCACGCCGTGACGACGGGCGTAGCCCAGCGCCGTCAGCACCGCCT
CGCGGGTCTGCGGATGAGAAAGGTGAGTCCCGGTGATGGCAAGACACCGTGCGGAGGCGA
TGTAGTTTTCGTCCACATCGCTGGCCGTAATGGCCATATCCGCGCAGTTATCGCGATAAA
AAATCAGAGGAAAGGTGTCCCGGTCTTTAATGCCGAGTAGTACCAGCGCCGTGAGGCGTG
TTTTATCGGTGATCAGATGGCTGGTATCACAGCCCACCTGATTTAGCTCTTCGCGCAGGA
ACCGGCCCATATGCTCGTCGCCCACGCGGGCCAGCATCGACGAACGCAACCCCTGCCGCG
CCGTGCCGTACGCCACGTTGCCGGACGAGCCGCCGAGATATTTGGCAAAGCTCGACACAT
CCTCCAGCCGCGCACCAATCTGCTGACTGTAGAGGTCTACCGCCACGCGGCCCATGCATA
TCACATCAAACTGCTTTTCCACGTTGATACCTCTTCAGACAATGTCATTCACGTTCAGCC
AGCGGCCTTGCTGGTGTGAGAGTGCGATGGCGTCCAGCACGCGCGAGACCTTCCAGCCCT
CTTCAAAGTCCGGCCACATCGGTGCGTCGGCGGCAATGCCATCCACCAGGTCACGCACTT
CCACCGTTTTTTGATCGTTAAAGCCAATACCGTGGCCTGCGCCCATACAGAACGCGCCGT
AGTCCGGGTGTGCCGGGCCGACCAGCAGCGTGCGGAATCCCTGACGGTTGACCGGATCGT
CATGCAGATAGAGCTTCAGCTCGGCCATGCGCTCCTGAGTGAAGCTGATGGCGCCTTTCG
TTCCGGTGATCACATATGACAACCCCATCTTGCGGCCGCAGGCGACGCGGGAGGTTTCAA
TCACACCCTGCGCCCCGCCCGCGAAACGCACCATTGCGTGGGCCTGATCTTCGTTTTCGA
CGGCAATCATCTCCGACGACCCGGCCTTCGCCGGACGTTCCGGGACCACAATCTTCAGGT
CGCCGCAAACCTGCTCAATCTCCCCCACCAGGTACTGCGCCATATTGATGATATGCGCCG
CCAGATCGCCCAGCGCCCCCAGCCCGGCAGTCTCTTTGAAGCAGTGCCAGTGAATGGGCG
AAAGCGGGTCAGCCATATAGTCTTCGTTGTGGGTGCCGTAGAAGTGGATCACCTCGCCTA
TTTCGCCGCGGGCGATAATCTCTTTCGCCAGCTGCGCCGTCGGGTTTTTCATGTAGTTGA
ACCCCACCAGGGTTTTCACCCCTGCCCGCTTCGCGGCCTCGACCATCTCACGCGCGTCGT
GGGCGTTCAGCGCCAGCGGTTTTTCCGAGTAAACGTGCTTGCCGTGGCGGATCGCTTCCA
GCGCCATCTCTTTATGCAGATGGTTGGGCGAGCAAATATCCACCACATCAATGGCCGGGT
CGGCCACCAGCGCCCGCCAGTCTCCCGTTGAACGGTTAAAGCCAAACGCCTGCGCGCGCG
CTGCCGCCAGCGTCGGGTTTACCTCGGCCACCATCTCACGCACCAGCTTGCCGCGCAGGT
TGAAGACCGTCGGGGCCTGGGCATAGGCGATGGCATGCGCCTTGCCGATATACCCGGTGC
CAATTAATCCAATACAAACCTCTTTCATCGTGATCCTCACAGTGCGCCGCGACGGCTCTT
GGCGTAGGTGTCGAACGCCACCGCTAGAACGATAATTAACCCGGTGATAATCTGCTGGTA
GTAAGCCGAGACGTTCATCAGCACCAGGCCGTTAATCAGAATGCCCATAATGATGGAGCC
GATAATGGTACCTCCGATGCGTCCGTAACCGCCCATCAGCGAGGTGCCGCCAATCACCAC
CGAGGCAATGACGCGCAGCTCAAAGGAGATCCCGGCCACCGCCTCGGCGCTCCCCAGACG
TGCGCTGAGAATAAAGCCCGCCAGCCCCGCCAGACAGCCAATCAGCACATAGACGCTGAC
CAGTACGCTCTTCACGTTCACACCCGCCAGACGCGCCGCCTCCGGGTTGCCACCGATGGC
GTAAACGAAGCGCCCCCAGCGGGTTTTGTGCAGCGCCAGATAACCGCCAACGGCTACGAT
GGCGAAGATCCAAATCGGAATGGAGATACCGAGCAGCTCGCCCCGTCCCCACCAGCGGTA
GCCCTGATCGAAACCGGCGATTGGCGCGCCGTCGTTAATCACCAGGGTCAGGCCGCGCCA
GATGGTCATCCCCCCGAGGGTGACGATGAACGGCGGCAGACGCAGGCGGGTGACGCCCAG
GCCATGCAGAAAGCCAATCGCCGTGCCCATCGCCAGACAGATCCCCAGCCCAATCAGCCA
GCTCATACCGCCCCAGGCGTTCGGGTCGACGGTGGTAAAGTTGTCACCTTTAATCACGTA
CGCCGCGGTCATGGCGCACACCGCCAGAATGGATCCGACGGAGAGATCAATCCCAGCGGT
CAGGATGACGAAGGTCATCCCCACGGCCATGATCCCGTAGATGGAGACTTCGGTCAGGAT
GTTGAAAATGTTGCGTTCAGAGAAAAAATTGCTGTTCTGCGACTGGAAGAAGATCAGCAG
CAGGATCATGAAAATCAGCACCCCAAAGCGCTCGAAGAAGGCGATGGGATCGATGCGCCC
GGCGCGTTTGACCGGGGCCTGCGTTTTAGAAATCATCTGCGTCATGAGAAACTCCGTTAT
GCCGCGTTCAGGGCGTTGTGGTTGATGGCCATCATCGTCATCAGCCGCTCTTCGTTGGCA
TCATCGCCGTGGATCTCGCCGGTGACCCGGCCTTCGCTCAGGGTGATGATCCGGTCGGAC
ACCGCCATCACTTCAGGCAGATCGGAGGAGATCACAATCACCGCCATGCCCTTTTTCGCC
ATGTCAAACAGCACCTGGTGCACTTCTGATTTGGTCCCCACGTCGATGCCACGCGTTGGC
TCATCGACAATCAGCACCCGCGGGTTGAGCGCCATGCAGCGCGCGAGGATCACTTTTTGC
TGGTTACCGCCGGAGAGCTTGCGCACCTCCTGCGCACTGTTGACCATTTTGATCTGCAGC
GCCTGGCGGTAGGACTCAATGAGATCGCCCTCTTTGCGGGTATTGACGAACCAGCGCCAG
TGCAGCAGTGACGAAAGGCAGGAGAGCGACAGGTTGTCGCGAATCGACAGCCCCAGCACC
GCCCCCTCTTTTTTACGATCTTCCGGCACCAGCGCCACGCCCTGATCGAGGGCATACAGC
GGGTCGCGCGGCTGGTACGGCACGCCGTCCAGCTCAAAGCTGCCAGAAGTAAACGCGTCT
GCGCCAAACAGGCAGCGGGCCACTTCGGTGCGTCCCGCACCCACCAGTCCGGCAATGCCC
AGCACCTCACCCGCGTGGACATGGAAGCTGATGTCATGCAGGGCAATACCGTGCGGATCC
AACGGCGGTTTTTCGCGGCTCAGCCCCTTCACGGCCAGACGGATGGGCTTATCCTCATGG
TGGGTTTCGCTGGCGGGACGGCGGTTAAACGCCACGTCGCGCCCGACCATCAGGCGGATC
AGCTGCTCTACGTTCGTTTCTGCGACCGCGCCGGTGCCGGTGAAACGGCCATCCTGGAAA
ACGGTAAAACGGTCGCAAAGCTGGAAAACTTCATGCAGGCGGTGTGTCACATAGATAATG
CTCACCCCGCGGTTTTTAAGCTCCCGCACCACGCGGTGCAGGCTTTCTACTTCGCTGTCG
CTCAGCGCGGCGGAAGGTTCATCCATGATGATCAGCCTGGCGTTCAGGGTCAGCGCTCTC
GCAATCTCCACCATCTGCTGCTGGGCCACGCTTAGGCGGGCAACGGGTGTGGTCGGCGCG
ACGTTCAGCTGCAGGTAATCGAGAATGACCTGCGCCTCCTGGTTTACCGCTTTTTCATCG
ACGATCAGGTTCCGCTTGCGCGACTCGCGTCCAAGGAACATATTTTCCGCGACGGTCATG
TTGGGCAGCAGGTTAAATTCCTGATAGATGGTGATAATGCCCTTGTTCTGCCGCTCTACC
GGGGAGTCATCTACCAGCAGAGTTTCGCCGTTGAACCAGATATCCCCGCGCGTTTGCGGC
TGTGCGCCCGCAAGCGCCTTCAGTAGCGTGGATTTTCCCGCCCCGTTCTCCCCCAGCAGG
GCGTGAATTTCGCCGCTGCCGACGGTCAGCTGAGCGCTGCTCAGCGCCCAGACACCGGAA
AAGCTTTTTGCCAGGTCGGTCACTTTCAGTAAGGGTTGCGACATCAGTCTGCTCCTCCCC
ATGATGAGCCGCCAAAGGCGGCTCGGGACATATTAGTTACCGGCCTCACCGATACGCTCA
GCCTGCTGCAGGTTCTCTTTGGTGATCAGCGTCGGCGGGTAGTCGGCCCCGGTGATGGCT
TTTTTCTCGCGCACGTTGGCCACCAGCTGCCTCATCGCCGTCTGCACCGCAAAGCCGGGA
CGCTGATCCGCCGTTACCGCCAGCCAGCCGTCGCGCACGCGGGCCAGCGCTTCCGGCACC
GCATCAAATCCGGTCACGAGAATTTCGCTCGGCTTCACGCCCTGGCTCTGCAGCGCTTCA
ATCGCGCCCAGCGCCATATCGTCGTTGGCGGAGAGGATCACCTGCGGACGTTTCGGCAGC
GAAGACAAAACGCTTTCAACGATGCGCATCCCTTCAGAACGCATCCAGTTGCCGGTCTGA
TCGACGACGATTTTGTACTTATCCCCGCCCGCCTTCAGGCTGTCGCGGATCCCTTTGGTG
CGTTCAATGTTGGAAGAGGAGCCCGGCTGACCGGTAAGCAGAATGATCTCTGCCCCGTCG
GGGAATTTGCTTTTCACGAAGTCGCCAATCGCCTGGCCGCCTTTATAGTTGTTGGCGCCA
AAGTGCGGCACTTTCTTCTGGCTGTCGACGGAGCGGTCTAGCGTGACCACCGGCAGCTCC
GCATCCTGAATTTCATCCACCGCGCTGGAAACCGCATTCACGTCGTTCGGGGAGACTATG
AACCCCTGCGCTCCACGGGTGATGGCGTTTTCCAGGTCAGCCACCTGTTTTGGTGAACTG
CCCTGCCCGTCCAGCACCTGCAACTTTACGCCCATCTCTTTTGCGGCTTTCACCGCCGTG
CGCTGCATGTGGACTTCAAACGGCATCGCCAGGTTTGGCGTACTGAAAACAATTTGCTCG
TTTTCGGCGAGGGCGGCCCCGGACGTCATGGCGATGAGGGCGGCTAAGATCAGCTTTTTC
ATTATTATGTCTCTCTGTGTAGGGTGGTTGTGTTTAGAGGACAATCTCGCGCTGGCTACG
CAGCGACTCCAGCGCTTTATCCGCGAGGTACAGCGCACGTTCACCATCATCGCCGCTGCA
GTCAGGCACCGCTTCGCCGCGCAATACCGCAACAAAGTGTTCCCATTCCGCGGCGTAAGC
GGATTTGTAGCGTTGCAGGAAGAAGTGTTCCGGCAGCGCGCTGGTGCAGCCCTGTTTTCC
GTAGTGCTGCACCTGATTTTCAAGAATATTGCCCGCGCAGAGCAGCCCTTCGGAGCCATG
TAGCTCCAGACGCTGGTCGTAGCCGTAAGAGGAGCGGCGGCTGTTAACGATGGTCGCCAT
TGCGCCGGAGGCATATCTCAGAACAATAAAAGCGGTGTCGATGTCTCCCGCCTCGCCAAT
TGCCGGATCCACCAGGTTGCTGCCCTGGGCATACACCGACACCGGCTCTTCACCCATGAT
GAAGCGCGCCATATCAAAGTCGTGAATGGTCATATCGCGGAACATGCCGCCAGAGACGCG
GACATACTCCGCCGGTGGTGGAGACGGATCGCGGGAGATGATCAGCAGCGATTCCGGTTT
GCCGATACACCCGGCCTGGGCGTCGGTTTTCACGCGGCGGAACTGTGGGTCAAAGCGGCG
GTTGAAACCAACAAAGAGAGGAACGTTGCAAGCTGCTACCGTCGCAAGGCAATCACGGAC
CCGAGCTAAATCCAGATGCACCGGTTTTTCGCAAAAGATTGTTTTTCCAGCACGTGCCGC
ATGTTCAATGAGATCGGCATGGGTATCCGTCGCCGAGGCAATCAGCACCCCATGAATCTG
GGGATCAACCATTGCTTCTTCACAACTTTGTACCTTGGCACCGTGCTTGGCGGCCAAAGT
CAAAGCCCCCTCCTGATGAGGGTCGATGACAGAATAAAGACGAGTTTCATTGTGATCCGC
GATGTTGACCGCATGAACCTGACCAATCCGACCGGCACCAAATAACGCGATATTAAACAT
ACCAACTCCTTGATACTGCCTATCTGCACAGTGTTTTAGCTTGTAGGCGTCCTGCCGAGA
TGTCGGCTTCACCTGATAGTCCAGATTGACCTAGTGTCGCACCACTTTTCCTTGGCACTA
CGATCTGGATTAGATGAACATACCGATTGAAATTTTTATTTCAACCAGATCGAGTTTGAA
CTTTTCATTTTTGGGAGCAACTTAACAGTTAACAAAAAACAAACAAGAAGAAACACGAAA
GAAATTTATTTTTTACATAAAAAGCAAGAATTTATTTTTTTACTTTTTTATCCAATCATG
TTTGCATGTGAATCGCCCACAGTTCCCTAGACACCTCACAGCCTTAAAATGAGGCAACTA
TTGGAGGTGTTATGACTCGACAGCTTTATCCAGAAACATTCAAAATCGAAGCCGTTAAAC
AAATCACTGAGCGTGGACGGCCGGTGGCTAAGGTTGCATGAGCCCTTAGGGTATCCAGCC
ACTGAGGTACCCTGATTTTCACAGACAGTTCCGATTGTTACGATGAAACAATCGGGGGTA
TTCAATGAAATCAAGAGAACACTATTCACCAGAGTTTCACGCAGAGGCGGTTCGGCTGGT
GTTGGAGCAAGGGCTCAGCCAGGCGGAAGCAACCAGAAGACTCGGCATTGCCAAAGGCAC
ATTGGCCAACTGGATTGTTACCGCCAAAGGGGACAGGACAAACCGGCTCCATGAGGGCGT
TCTGTCGCCGAGCTTGAAGCAGAAGTGGCCCGGCTACGCAAAGCGCTCACACAAGCCAAC
ATGGAACGCGACATCATAAAAAAGGTCGCGTACTTTGCTCAGGAGTCACTGCCAAGTACG
CGTGGATAGCCAACCAGCAGGACTTCTATCCCGTTTCCGATATCTGTCGTGTGTTGGAGG
T
>GI3
ACGAAACGTGATACTGGCTATTATCTGATGGATTACTACAACTGGCGGCGCCCACAACAT
CACAATGATGGGATACCGCCCTCAGAATCTGAGTCTCGCTCGAACCAAGTGTCCGGATTT
AGTTGACCACAACAATACTGAAGGTTACGAACCTTGTGTTTGTCTGCTTTCTTTAACCTT
TACCGAACTGGACACCTGTCCCTCAAATTTTTTCAAAAATCCATCTACATTCAGGCCAGC
AAAAAATGATAGGACATATAGTAATTTCTCTGGGTGCTCAGCTGAAGGCGAACCTACGGC
GACAAGACCAGCAGAAATAATCAAATAAGTGGCGAAACCCATCAGGCCTGACGCAAATGG
CCGTAATAAATACCAAACAACCCAGACCTCATCCCATTGTTTTCTGACACTATAATTAAG
ATAGACAGCTCTCAAGCAATACAGTACCCCCCCACTAACTGCGACCAGCACGCACTCGAT
AACTTGCTTAATCGACACAACCCAAGGAGGGGGGGCATTAGTTGTGACCATGTACCAGTA
CCCAATGGAAGGTATTAGTAGCAAAAGAAGATAGATGCTAACAGCGATAGCACAGAAAAA
ATCTCTTTTTGTGTAGGTTTTATGTTGTAGGGGCGGCTCTTTTCTGGTGTTTGGCTGCTC
TTGTATAATTTCATTTTGCATTAAATCGATATTCCTTTTTTCCATCGGTTAAAGCGACAT
AGCTTTGTTCGAACCCCGCAGTTCCAAGAATCAGCATGATAAAATAATTAAGCTGATGTT
CAGATTCTAGAAAGGTACTTCGGATCGATTGAGTGTCATCCCAAGAAGGGGTTGGATTAC
TACAAGGGTGAGTATGCCAATCACCGAGATAGTGTAATCCCTTTTTGAATCTCTCCTGTA
TTGTCTTGTTGGCTTCTCGCTTATTCCATGAAAAGCCAAAGCGAGACCTCTTGTCAGCGC
AGCTGGGGGAGGATACAGATAAGACTGTCACCACACCTGAACCGATTTCCCCAAACAGAA
AGCCACCGGCTTCATCTTTGTTACCAGTTTGCTTGTGCTGGTATAACTGGTTGATCGCGT
TTTCCGAAAAATACACTGATAGCCCATGTAAAGAGAGGGATGTGAACTCAACAGACGCCG
CCTGACTAGATAACTCTGAGGATTCTAGAGCCATCACCAATCTCTCCATACTTTTCTTCC
CAACCTGGATTCCATTTGCCATCTACTGATTGCAGAAGCTTTCGGCTCCCTACCCATACA
CGATAGCAATCCTCATGAATGCCTTCACAAGCAAGCTCAGTGACAGTCTCAGCTATCATG
CTATGCCCGAAGCTAAGTTCTACACCGCCGTATGGCTGGAATACGCCACCACAAAAATGT
GTTTTCTTCGTGGTTTGATGGTCAAACTTGGCACAACTCTCTTGGAGCTTTCCTGTGTTA
TCAAATAGAGACCCATAGCTAAAACTACCGGCCATATTTACATAGCAATGGGTAGCTACA
GCATGTGCTTCGGTAAAACAGAAGACAACACTACATAATAATCTATCATTTTCTATCATT
TCCTGTATGGCTTTATCTGATGCCCATTCTGCTGTTGCGCTTATGACCAAATCACATTCT
GTTGTAAGTGCTTCTATAGCCTTATCGTCGTCAAACCATTTACGACACCCAGCATACAAA
ACATCTACCCATGGGTAGCTCTTCTGAATATAGCTTTTGCAAGCTTCCGCCTTATTGGTG
CCAACGTAGTTCATGCCAAGAAGGTGCCTGCCGACATTTGCGGCCTCAACCGAATCGCCA
TCGCATAAAACGAACTGACTGAACCCAGCTTTAATAAGTAGGGGGAGAAGACTTGAACCT
ACAGAGCCAAGCCCGATAATTCCAATAGTAGTTCCACTGGTTATTGGGATGTATGGGTTC
GAGTCTCTGCCTAGAACCCATGATTGGTCTCTGCGTTCAACATCGATTCCACGGATAGCG
ATTTGCGAACACCTAGCTTTTAGATATTGTAAAGGGATACGGTTATCTCTAAATCCATTC
CCAGCTTTTGCTTTAGGCAGATGGTCTTGTCCAGCATGACCTCTTGTACTGATGCCACCC
ACACATCTCATCGCAGTGACAATTGCACCATTGGCTGTATTGGTTTGTACTAAGAATGCA
GGATTATTGAGACTAGAACCCAAGATACATGCGATTGCAGCTAACGCCTCGTCGTGATTG
ACACATTGGGCTTCCAGTATCGACAAAATATTACCAAGTGTCGTTGGATATTCCGATGGT
CGCCAAGCTTCAGCCAGATTAATAAGGAGTGTGGTAGAACAGTGTTTGTGGTTCGGCTTG
AGGCCAATGTTTTTCAACCAGGCATTGAGCTCATCTTTGGTATCAGCAAATATGATACCT
TTGGTGCTGTCATAAGCTACATGGATCTGTCGAGATGTAAGGTTCTTGACGTTACATAAA
CTGGTGGCCTTCTGTTCCTTTGGTGAGGAGGAATAAGAACGAGCCCAATAACTTAACAAC
CCGGAGTAGAAGTCCTCATCGAGTTCACCTGAGATTGTTTTTTCTACCAGAGAGTGACTG
TCATTGATTAGGTGTTCAACATAAGCAATGTTTTGCGGGTCAAAGGAGACCTCATCTCCC
CATACGCAAAGCCTACCTTGCTCTTCAACATGAGGGTACTTTAAGACTTCCAGTTTGGGG
CGAGTATAGATGTGCGGAACACTGAAGGGAAAAGTAGGTCTGGCCGCGACAATCAATTGA
ATCTCACAACCACATTTTGGGTGCCTGATGTCGGTTTGGATACGCCAACTGGCTGCATAG
GGGCTTGAGGTAATCCCCAAGCCCTGCAACTCCCCTTCAGATAGTCGCTCAGCCGAATAC
CTGTCAGAAAGGTACTCACTTAGTACCTCAATTGAGGTCAGCTGAACATTAGGCATACGT
GCTTTTTCCGCCCTTAGAAACCGCAGCGGGGTTAGCAACCGTCGAGAAGTCACGCTTTTG
TGTTTTTTTTGTTTTCTTTGGCTTGCCTTCAGTGAAAGTGATAATGAGTGAATTCGGATT
GCCATCAGCATCTTCACCTTGTTCCACTACAGCCAAAAACTCACTTCCCTTTTTGTCCTT
GAGAATTTTTTCGTATTCATCTCTAGCACGTTGTGATGGAGGTGTCTTTTCACCAAACTC
TTGGCTGCTACATAGAATTAATGCGTCTGGGTTTGCGAAGCTCAAGGCAGCATGAGCGGA
CTCATTAAGTTGAGGATCTTCGCATTGCGATTCGCTGTCATTAGAGAGTGAGCGCCAAGA
GCAGTGGTGTGGAGCCAGAAGAACGTCATAGGCAAGCTCATCAAGTTGACCCGTAGCCTT
CAGTTTGTCATGAAGAACTTCCCAGCACTTAACTTCTGCATCGCCGCCCATGAGAACTGA
GTGCGTGTGGGTGGTATTGCAACCAAGTTCGTCATTGTAGATAGTATTAGTCAAGTCAAA
GCGGATGATTGCGCTGGAGTTGTTCTTTGTAAGCTCTTCTTCATCTTCAGCAACCTCCTG
TTTATCGGCAGGAGCAAGCAAGAAAGCATCAAGAGAGTTGTCATCTATACCGGACATGTC
GCCGAACAAGGTATAAAGATCGGCAACAATAGGTTGGATATCATCTGTTTTGCCATCTTC
ATCGGAAGAAAGGATGATAATACGATTGCCTACATCGCCAATGTGCTTGCTATCCCGATA
GAGTTGAACTCGACGCTTAGCTTCTGTATTGAATATTCTGGCATCAGGGCAAAGAGGGTT
GTTGCCATCTGCTCCTTTTGCTGTAGCGCGGCGGAATACACGAGGTGATGACCAAATTTC
GTTGATGAAAATTTTATTGAGCTTATCACTCCAGCCATCTGGATCACCAGTATGGAACAT
GGTGTCAAATCCGGTTATGTGGTCTGCATCAGGGTGGGTAAGAACAAACACATCCACATA
GAGGCGGCCATCTTCGTCAGTGTTCAGGCGCTCTCTCAGACGATCTTCTAGGTAATCGTA
GTCACCACCTGCTTTTCGATAGCAGTCAATCAAAATCTTTTTGTTATTTTTAGTGGTGAT
TAAGGTCATGTCTCCGTTACCTACGGGGAAAACCTCTATTGACGGTGATGCCATTAGTGT
GCTCCATAATGAAGATGAGTTGAGAATACATGCGCTAATTGATGCACATATCAAACCACT
AGTAAGAACGGAATACAACTCAACGTTGTTGATCAAAATCGAAGTCAGATCACCCTTACC
CAATCCGTTGCCCCCTTTATTCACTGGCTTGAGAACAGGCATACCAAACCCTATCAACTT
GTACACCACCCTCACTCCAGCCAGGGGCTAGCCACCCAAGTGTTGTGGTGTCGCAAGCAA
GTTCAACTTCGGCCTGATGAGTTGCTTGAACCACGCATGGCGTCTCGGATATCGAGGATT
GGTGATGGCCCTCTTCCTACAGCGACGCGTTTATGTTGGACAGTCTGTGCACGCACAGCC
ATAACCCAATAGGATGACTAAAAAGCAAGCAAAACAATGTTTTTTCAACTTTATTTCATT
TGTACCACTTGAAAAAACTTAAAAACTGTCCATTTAATACTTATGAGAACAAAAGAAAAA
ATTTCAACATTCCGCTGCTATGCAGCGAAGAGAAACCAGTTTTTTCCCCTCTCCGTGAGT
TTTATTAAAAAATATAATAAAAATATAAAAACTCCATGTCTTTATACCAACATTAAATTC
AATGTAGACAGATATTACTGACTAATTAGTAGTTGTAAATATTCGCACTAAAGTACGGAG
TAGAAATCACTCTTCTCAATCAGAGTAATGATGGTTGCCACCACGAATCATGTTCTTCTA
GTCTCGATTAAGAAAACAAACTAAATAAGTTAGTGCTTATAAAGTCAGCTTATATTTCTT
AGCCCATTAAAATTAAATCCTTGAATCCATCAGATAATCATAGCCGTTATAATCCAACCA
CCAATCATAAGATATGCTAATGCTTAATGACTTAAATTAATTTTACTTATAAATGGGTAG
GTGATATTAATTGATGGCTTAAACCAAAGGCATGCTTTGTATAAAGCACATAATAGTTAA
TCTCCTATGGAGAGTTAGCATCATTTGTATTTCCCAACGCACTGGTGAAGAGTTCTATTG
AGATACTCTGTGATGATAATAGCTATTTAAGTGTACATATAATTAAAATGCCATTTATTT
TGTCAGCAGCAATGTACTAAACTTCATTAGGGGAAAGTATGTTAAACAAAGATATAGCCA
GTCATGAAATGGGACTGGGGAAATACTCCTGGCCGCAGGTAATAAGATGGCTCTTAATTT
CTTTAGTTATCTATGCAATAGGTAGTGTATTTATAGCTAATCCATTCTCAATTTTTGTTG
ACCGCTACACACCAGTTGATTACTCAAGAATAATGTATTTCCATGGGCTGTCAGTCGGTC
TGGCTGGTCTTACAGCCTTAATTGTAAGTCAAACTTACAATGTAGATGACAAACTTAAAC
GTATAATTTTTTATTGCACTGTTGCGACAGTATTCTTTGGCATTACAGGTGGGGCAATAA
ACCGCTCAATGGAATATACCAAGCTAATGCTATGGTATCAAATTCTTGCATTTATTTCTC
TTGATGTGATTTTGTTTGTAATGACATTTGGAATAATAGCGCTGAAAGACCGTGAGATTA
GAAAATCATGCACTCACTATTTAGCCATAGCTGCATCATGTACTGCGGTAACTGCTGCGC
TCATTGGTGACTTAGCTGGTTTCATTTTGGACTTTGGTGACGTGCTAGGCGCCTTTAGTT
GGTACGCAGGTAAGATTGGATATACGTTGCCAGAATGGCAAGATAGCCTACTTCGATCTC
ACTCTGATATGATTGTTGTGGCCGTTATTAGTCTAATCCTTTCCATCATAAGCAAAAAAT
ATGGTCGAAACTTAATCGGCGCTGCATTAAAGCTGAAACTCCTTGGTGAATGGATGACAA
TCATTGGCTTGGTGCTGCTTGTCATCATTCTTGTTGTTTCAGGCTTTGGGGGGTCTGACT
TACAGATTCCGCATATATTTACTGAAAAAGGATTTTTTGCCCTTCGTGGTCACAGCGTAG
CTGGGATTGACCTGGCAGACTTTGTGATAGGCACCTTTATACTACATGGTGGTCTTCTCG
TTGTTGGCGCAATATTGTTTGGAAATAAGGACACAGGCAATGAATTGAGCAAGTCTGCCA
AATATACCTTGGGTGGTATTTTCCTCACCTGGAGCTGCATACTGTTAACTGTTGCAGGCA
TGGGGTTCTTGGAGGAGTATAGAGCCGACCTTTATAACTCGGCCAAGGATGTACCGCTAG
GAGACTTTGGCTTCGCGTTTAGAATGCTGCATCTTGATGTCAGTCTGATGCTATTCCCAG
CGATTATGGTTGTCATGCTATTTGCACAGCATCTTTTAAAAGATAGTCATAATAAAACAA
TCCAGTTGTTGCTGCGCATAGCGGTTGTGTTCTGTACAATCGGCTCACTTGTGTACATGG
TTTTGAACCCAGCTCCTTTTGGTCCTGGATATTGGGTAGTGGCTGTTGGCGTTGTATTTG
TAATTTCAGCTATGATTTATTTCTTCATTCATAGTGACAGTCGTGAGAAAGAAAAGTTCA
GTCAGTAGGACTTAATCAAGACAAGCATACCGCCAACAATGGCGGTATGCTCTAATGATT
ATTTGGTGCTATTTATCTAGTTTGTAGCAACAACATTACTCTTGAAGTTCATCGTTGCTC
CCATACATGCAAGTGATATTAGAAAAATGCCAACCCATTGATAGAGGGTAAGCAGTTCAT
CCAAGATCACCATTCCAGCTAATGCACTAACTGCGGGTGAGGCACTCATCAGAACACCGA
ATATGCTCTTGGGTACATACTTTAATGCAAAACTATCGAGTACCAGTGGAAGTGCTGTAG
ACATAATCGCAATTGTGCATCCAATAGCAAAAACATCTGTATTGATTTTTTCTATAACTC
CACTATTGATGCCAAGTGGAACGATAAACATAGACGCAACAATAAGACCAAGTGAGAAGC
CTTGACTTCCAAAGGAAGCGATCTTACTACCTGAACTAACGTACAACCCCCAGAAAAGTG
CAGATGCCCCCACATACACAACACCAAGAAGCTCTATAGACGTATTATTACCGCCAATAG
GAAGAAGTGTTAGACCGGTCACTGCAAACAAAATGGAAATTAAGTCTTTGGGTTGACGAG
AGCTGAGCAGTGTAACTGCCAATGGGCCAATAACTTCCATTGAAATAGCAATACCTACAG
GCATGTATTTGAAAGCCATATATATAAATAAATTCATTAAACCTAGTGTAACTCCAAAAA
AGAGTATATTTACAAGTTCAGAGCTGTTACATCTTATTCTCCACGGTTTGGTGAAACAGC
ATAGTATTATTGCAGCGATTCCCACTCTGAGTGCAGACATTCCTTCTGGGCCTATAGTGG
AAAATGCAGTCTTTGCTAAGGCCGCTCCAGTTTGTAGGGATATAATGGATAGAAGAGCGG
CTCCGATTGGTAAGTATTGTGTGTGACGCATTTATATTAATTCCATGTTAGACATACAAC
ACAAATTTATCAGATATCGACTTTTAGAAAGATGCAAAGATAACCATAAATGGTATGATG
TGCGCACGATAACTCCAAAAAATCACTGGATTTGAATGAAAGCGTTAAAATTTATCACTG
ATACGATTGATAGACGGATCCTGGAGTTACTCAAACGTAATGCCAGAATGACTGTTGCTG
AAATTGCCGAACAAGTTGGCTTGTCACCAACACCATGCGGTAGAAGAATCAAACAGCTTG
AAGATGCAGGAATCATTGAGGGATATACGGCTAAGATATCGGAAGAAGCGTTAGGGCTAG
GCATCTGCGTATTTGTATCAATTAAACTATCATTGCAGACACCAGAGGGACATTCTCAAT
TTCTAGATGCAATTAGAATGCGACCTGAAATCACAGAATGCATGATGGTTACTGGGGATA
GTGATTATATGATCCGCCTATGGGTGAAGGATATCCCCTCACTTGCAGAGTTTATCCCGT
CAGTGTTACAAGCAATACCATGTGTATCTGAAACATCAACAACTTTAATCTTGAAAAATA
TTGATGGGTTGAATTCCCTTACTTAACGTAGCTTCTTAATGCAATATGTATCTGCCAGCA
ATTACTCTGCATTTTAAAAAAATACGGACATAACTTAGGGTTATGTCCGTTTAATTTGTG
ATATTAATAACGTTATTAGTATGATGCTGGCTATGTTGGAAGATTTTTTTTGGCACTTGA
ACTCCAGGCTACTACTGCTCCTGTAACCACCAAAATAATCCCAGCGATAATAGGTATCTT
CATATCCTTTTCAATTAAAACTCCAGCAATAGCTGTACCTGCCGAACCAGCAGAGATCTT
CATTGCAGCCACCCACAAAAACACCTGCCCTTTTCCTTGTGCTGGAGCATATTCTGTTCG
AGCAATTAGTGTTGCTGCAAAGAAGTATGAGTTGAGGATACCTGTGCACAAAAAAGCGAT
AGCAGAAACAACTATAGAGGAGCAACTGATAATCGCAAGCAACCCCCCACATATATAGAT
GGAGTAAGTTATCATGAGCTTGTCAGGATCACCGTAGAGTGGCTTCCTCATTATAAATAC
AGAGCCAGCCAAGTTACCGATCCCATATGCAGCTGTTAATACAGCTGCACTTGCTGCATG
CTGACCTAATAAAGAGCTAACTTTTACCGCAGTTATTGGTAGTGCAGAAACAGCAAATGC
AACTAGCATAGTCAAATATAGCGTCTGTCTAAGTCGAATATCTTTCAACATCACGCATAT
GATAGCCCATGTACTAGGAACCTTACTCAGATCCCCACCATGTTGAGGGGGGGAGTAAGG
TAACCTCATTATCAGAATCGCAGCTAAGATGGTTGAAATTGCCAGGCTGATAACAGCTAT
AGCAGGGGATGCATAAGCTGACATCCCCGCAACTATGGATGGCCCAATAGTCCCTCCAAT
GCCATATGACGCCACATCCCAGCCTTGGGAACGTCTTTGTAATTGCTGTGTTTCCCCAGC
AACAGTCGATAGCCGACTACTAATTCCCCCTGTTAGTAATGGCCCACAGATACCAGCAAT
TGAAAATAATACTCCACTAAGAATCCATGATATATGCCCATAGCTAAATGCAGCAATTGT
CATTACAACTGCATACACAAGGCATGCCAATGCAATCACTTTTCGCCCATCATCTGATGT
ATCAATTTTCCTGGCAACAAAGGGGCCAAGAAAGTGAGGGGCAGTGATACAGGCACCAAG
AATGCCTGTAATCGCCCCTGATGCTCCATTTGACATGGCTAATAGGACAACACCGACAAC
CGCACCACCATCAGCGGCTCTCGCTAATGATGCAGCCAATACATAGTTTAAAAGCCCACG
TACATTTTCAACTTCAGTAGATTTTCTTTGAAGCATATAGAATGACTTCATCAAGATAGG
CTCAATGTACGAATTAACGACATTATCCTTTCTCGTTCATCACCTTGAATAGAATACAAA
GGTAAGGGTAGACTAGGTGCTGAAACCAACCCCATCTCCTCCGCTATAGTTGCCACTACT
CTTAAGCTTCCACCATTGTTTTTAAATGAATTCCATAGAGCTGTTAGGTTATCAGAAAGC
TGAATAGCTAAAGCTGCATCGCCAGTACGCGCTGCTTTAGTAAGTGCCAAAGCTACATTG
GGGAATATTCCACCAATTACAGAATACCAAATTTCACATCCGGCATTTAACCCAGTTGCA
GCAAGAGCATCACCACTAATACCAATTGTTACATTATTAGGTATTTTATCTCGTAGTCTC
AATATCCTTTCTGATGCTGCTTTAGCATCTGTTGGGACTCCTGGGATTTTAATTGATGCA
ACATTAGGTAGATGAGCAATTCGTCCATGCAGTTCATCACTGAACGTAAAGTTGGTTGTA
CTAGGGTTGTCATAAACAACCAGGGGGACTGACAGATTGCAAGTTACTGTCTCATATAGA
CCAAAAACTTCATCATCTGTCAGCTTTTGATATGAGACTGGGGACAGTAGAACCCCCTTC
GCTCCAGATCTTTGGGCATCTTCTGCCAACCTGAGAACATCATCAGTTCTCAAAGCGCCG
ATGCCAACAATGACAGGAATACCCGCTGCATTTTTGACTGCAAGGGAAGCAACCTTGGCT
CTTTCCTCACGGCTGAGGTAGACATAGCTTCCTGTAGAACCAAGTGCTCCAATCGAGTCA
ACATTGGCTTGAGCTAATCGCTCTATCAGCTGGATATAGGCCCTGTCATCGATGCCATGA
TGGTTGACGGGCGTCAGGGGAAAAGCACTTAGTCCTGAGAACATCTCTCTTGCTCCTTCG
TTGTGGATGAACGTTGTTCATAGTTCCCATATAATACTAAGACAATAACAATCTTTGGCA
TAGGACAAAATGAAGATCAAAGGTAAAACTGCATTAGAGATCTCTGATTGCATCCGAGAA
CTGGTCTTATGTGGGGAGATTGCACCAGGTGAAACGTTGCCTCCAGTGCGGGAACTTGCT
GAAATACTTGGAGTTAATAGGAACACAGTATCTTCCGCATACCAACGACTGGTGAAAGCC
AATGTAGCTACAACACAAGGCCGACTAGGCACGATTGTTAGTGAACCAAGAAAGGTTGGA
GAGGTTGAAGGACTGACCCCCTCTTCATCGCTTGTAGATCTGGCTGATGGAAACCCGAAT
CCTGATTGGTTACCCAATCTACAGGAGGTATCTCCAGGATGTTTTCCTAAGGCTGTACTC
TATGGAGAGAAAACCGTCATCCCAGAGCTGCTTGAGTTTGGTAGAAGGTGGTTTACTGAG
GATTGTCCTTCTGAGTTTGAGCTTGAGTTGACCTACGGTGCTGTCGATGCAGTCGAAAGA
TTGGCAAACGCTCACTTAGTGTCGGGTGACAAGATAGCAGTCGAAGAACCATGTTTCCTT
GGCACAATCAATGCGTTCAGACTGTCTGGCATGCAAATGCTGGGGGTTGAACTTGATGAG
CATGGGATGAAGCCTGATGCTCTTGAACACGCTCTAAGTAATGGAGCCAGAGCCGTCCTC
ATTACTCCCCGTGCGCAAAACCCAACAGGATGCAGCTTAAGTAGACAACGAGCGTTAGAG
ATCAAGGCTGTACTATCATCGTATCCCAATGTACTAGTTATCATTGATGATCACTTTGCT
CTTCTTTCGGAGACGCCGTACTTTTCCATTTTGCCATCCACAACAATATCTTGGGTTGTT
ATACGCTCCCTTTCAAAAGCACTAGGGCCGGATCTCAGATTGGCCATTGTGGCTTGTGAT
CAAACCACTGCTGGGCAGTTGAGAACAAGGCTTGCACCTGGGGTAAATTGGGTGAGCCAT
ATTATACAAAGGATTGCTTGGTCTTTGCTGTCATCAACAGAGATTGAGAAATCGTTGCAT
GACACCTGTATCAAATACTCTACCTTACGTAAGGGATTGATATGCGCATTGCATGAGAAT
GATATTTTCACCTCAAATATTCAGGATGGATTAAATGTCTGGATTCCACTTGATGTAGAC
TCAAACAATGTTGCCTATGAAATGGCAAAGAGAGGATGGTTGATCCGGCGTGGATCTGCA
TTTGATATTCAAAAGAAAACTCATGCAATCCGAGTCACTATCTCAAAGCTAGATACTGTT
AAAATAAAAAAAATTGCTGGTGATTTAAGAATGAGTATTGATGCTGTAAGAGTGAAATGA
CCACTAAGTAATAAGCAGCGATACTGTCTGGCAATATGAATTGATAACAATTCAACCTCC
TTCTAAGATGAAGGAGGTTGAACAGTCTACTAAAGCTATATTGGTTTAGGCTTTAGCTTC
AACGTATGTAAATTCAATTTGCGCATCTGGCATCATTTTCTTGAGACCAGAGATGAGTTC
ATCACTGGCAGCCTGTAAGGCTTCAAGTGGCATTTCTGGCAGACTTTCTAAAATGAACCA
CATCTTTTTTGCATGTTCATCAAGTCGAGTTCTTACACCTTGACGCCAATTCCATCTACG
GCAGGTTACCCCAGCTTCATCTCTCCAAATGACTTCACCTTTCTCTGGTGGCTCATTTGC
TGGCTGACCTGATTTAACTGTATCAAATGCTTCTGTACCTTCAGCAATTGTTAGGTGTGG
TATCCCTACATATGCTTCATAGTTTTCACCACCCACAGGAATTGCATATTTAATGCTGAT
GGCATTATAGAGATCAACGATAGGATCTGCACTTGTGATCCCACCATCCTTTAGGACTCG
ATTACGTAAAGCCTCCGCAGAGCATGGCGTTCTTTTCGGTTTTGCGCCAAACTTCTTGAA
TGCCTCTCCCCATGCAGCAAGGTGCGCTTCGGCCCAAGTAGGATTATTCTCATGCACACA
TTTATATGAGTCTAAAAGTGCCTGAGTCGCTACATCAGAATCAATTATCTCTGATGCCAA
GACAGTTATGCTTATAGCTCTAAACCCAGGGGCAATCTCAAATATCTTTGGACTAATCAA
AGGTATAACTGACATGCAATGCCTCCATCTATCATTTCTTCTTCAACCCTCTCATATTAT
ACTCTTCCTGAGCATTACCAAAATCAATAAGATTAGAGTAAATCACCCTCCAATTCACTT
TCAATTCATTGATTTTTTCTGTAATGAACTTTTGAATACTCAATCTCTTATCTCCAAGAT
TGCAGAGAGGCTGACGTTATCGAATGACCAATATATTGTATAAAAGTATCCATAAGCTCA
AATGATTAAAACTAAGCTGTCATTAGTCAAACTTATTAAGTTTAGTTGCCATCGCTCAAC
CTAGTACCTAAACGTTATAGAGGCAATGATTAAGGCATTGAATTTAAAGGACTTTGCTGA
AGCATTAGCTTTGCTTATTATTTATGATTTCGATTCATTATTCTTATTCTTGGAGGGCAG
CTATAGTGATTACACCATATCAACTAAAAGGGGATAAACTATGGTTCTTAAAATTAACTT
TCCTTCGGGTAAAACGGTAACTCTCACAAGATATACCGATAGCATTATTAATGCTCTTAA
ACAGGTTGGAATATCTTATTCATTAGAAAAAAACATCCCGCCAGCTAATAAATCAAACAA
ATAGCCATGCTCAGTTATCTGACGCACGGCTTCTTCTTTAAATTCAGGTACAAATCGTGG
TGTGCCCATACGCTCCTCCTATGCTCAAACTCTAGGGCTGGATCGCCTACTGGGGCGGGG
GCAGTCCAACTTTAGGGCCGGATCGTCTACTGGGGCGGGGGGAGTCCAAACTTTAGGGCA
GGATCCTCTACTGGGGCGGGAGCAGTCCAACTCTAGGGTAGGATCGTCTACTGGGGTGGG
GGCAGTCCAAACTTTAGGGCAGGATCCTCTACTGGGGCGGGGGTAGTCCAATCAGCTTAA
CTGAGTGTCCTGATTTAGTTGGCCACTACAGTGCTACTTGTATCCAAGTTTTGAAAAATG
TGATCTGCATAAGCAAAGCTCCTCATTCGATACCTTATTCTTATCCTTCTGATAAAACTC
ATCATTGAAGGATTCTATGAGCTATAGTGCCGAAATCAGCCGTACCAGTCCGACAGCGTT
CTTGTTTTTGGTAGACCAATCTGGGTCAATGCAAGATTCCATGACCAATGGCAAGTCCAA
AGCCCAATTTGTAGCCGATGTTCTGAATCGGACATTAGCCACCCTCATTACTCGCTGTAC
TAAATCAGAGGGTACTCGTGACTACTTCGAGGTTGGGGTTTTAGGATACAGCGGCTCTAC
CGCAGAGAATGGTCTTGCTGGAGCATTATCAGGGACAATTCTTCATCCAATCTCTCAAAT
CGAAGCCAATCCACTGCGTGTAGAAGACCGGATTAAGCGAGTAGATGACGGTGCGGGTGG
TCTAGTCGAGCAAGCTATCAAATTCCCAGTATGGTTTGAGCCAAAGGCTTCGGGGGGAAC
TCCTATGTGTAACGCCATTACCAGTGCTGCTGAACAGTTAGTGGCTTGGTGTGATGCCCA
CCCAGACAGCTACCCACCGACTGTTCTGCATATCACTGATGGTGAGTCCACGGATGGCGA
ACCTGGGAACCTGGCACAACAACTCCAACAGATTAGTACCAACGATGGCAACGTTCTGCT
ATTCAATCTTCATGTGAGTTCTAGTGGTGGTGACCCCGTAAAATTCCCTATCTCTGACGC
AGGTCTAAGTGACAGCTATGCAAGACTCCTTTTCAGTATGTCCAGCCCTTTACCTGTACA
CCTTCAAAAAGTTGCAGAAGAGAAAGGGATCAAAGCAACGATGGAATCTCGTGGCTTTGT
TTTCAATGGCGAAATTACTGAGGTTGTGGACTTCTTTGATATTGGCACCCGTGCCGCCCA
GCTACGTTAACTATGGAATTTCACATCCTGTTTGATGGAACCGTAGCCAAGCATATTGAG
CAGCCAAACGATAACGAAGATGCTTACCGCATAGACCAAGAACGAGGCCGCGTGGTGCTG
TCAGATGGGGCTTCTGAGTCGTTTGATGCTAAAAGCTGGGCTAATCTGCTTGTGGGTGAA
TGCATAGATATAGCGCCTTTGGATGAGGCGCTCTCTTCATGCATCCAAAAGTATAACCTT
CTACATGATCCGAGCACTCTATCTTGGTCAAAAGCAGCTGCTTACGAGAGAGGCAGTTTT
GCCACGATGTTGATTGTTCAAGATGACCCTATCCATGAAAACATCAGTGTTAGTGCCCTG
GGAGATAGTCTTGCTGTTTGGAGTGATGGTTATAGCCTGCTAGATACAACGCCGTATTCT
TGTGCAGACCAATTCACTCAAAAACCGACTCTTCTAGCTACGCGCAATGAGTTAAATCCA
TTATTGAACGATACCAACAGTGTTTTTTTGACTCAAAAAGACTGGAGTTACAGGGACAAT
CAAACGAATTTTCTTCTCTGTATGACTGATGCTCTCGGGGCATGGCTACTGCACCATCAG
GAGCATGGTGATAGCTCGGCCTTTGAGAGGCTTATTAGTATCAGAAGCCAACAGGAACTT
CAGGAGCTTGTTGAAACAGAGCGCGCAATTGGAAAACTCCGTCGAGATGATACCACTTTA
ATTCTCATTAGCCTGACCAGTGAAGTTTAAGCCATGGCATATCCAACCCTTGAGCAATAC
AACGAGGCTCTACAATCCCCACAACTCGTATTACAAGACGCAGAGTTAAAGCATGGTACA
TTAAAGACTACTGGCTTAGGGCTTCCTCTGGCTTTATGTGGTGGATTTGCACTCACGTAT
ACTGTACAGGCTGGAGGTAAGAAATTTGCACTGCGTTGTTTTCACAAGGAATCACGAGAG
TTAGAGAGAAGATATCAAGCTATATCCTCTCGAATTAAGCAATTGGCGAACCCTTATTTT
TTACCATTTGAATTCATCCCAGCGGGCATTCGTATTCAGGGGGTTATGTATCCCATCGTA
AAGATGGCTTGGGCACAAGGACAAACATTAGCTGAATTCCTGGAGAATGAATATCGTAAT
CCTCAGTCTCTTCAAAGACTGCGGCAGGCACTGGCTAATTTAGCTGATTTTCTAGAGAAA
AATCAGATTTCTCATGGTGATATTCAGCCAGAAAATATAATGGTGAGTGCAGGTGGTAGC
ACGATTCAACTTATTGATTATGATGGAATGTATGTTGAGGCGTTGCAATCATCTAAAGCA
ACTGAATTGGGGCAGGTAAACTTTCAACATCCCAAACGTACTGCTAATGATTTCAATGAA
AAGCTTGACCGATTTTCATTTTTAACGCTGGATGTCGCACTCCAAGCATTGATTGCTTCT
TCTTCAATTTGGACTATTTCTCGGTCTGAACCGAGTGCAGTTGTATTTAGGCGGAATGAC
TTTCTAGATCCTGGCTCTTCAGTGATTTTTAAAGAGGTTTTAAAAATCACAGGCGTGGGT
TTACATGTTAAAAACTTAGCTAGAGTAGCAGTTGGGGACTTTAATAAAGTTCCTACCCTT
GTAGATTTCCTTCAGAACAAGGGGATCTATCACGAGGAAATTATATTTGGCCAGGGTGCT
ACCTTGACCAAGGTTGGCTATCAAGGGGCATATGTAGTTTGTGACGCTTTGAAATATGAA
AAAGTATTTGAACAGATTGGGAGCAGAATAGAGCTCATAGGTAAAATCCATTCTGTTCGC
CGTGGGTGGGGAGCGAATAGAAAACCTTACGTATTCGTGAATTTCTCTGATTGGCGCGGA
AAAGCAGTCAAGTTAGCTATCTGGTCTGATGGCATGAATGCGATTGGTGCTAATGTACCT
GACCAGACTTGGGTCGGTCGTTGGCTATCTGTTACAGGCCTTGTTGATGCGCCCTATCAT
GGACATGCAAAATCAACCACCTATACACATATCTCGATTACTATAACTGCACCTGGTCAG
ATACAACAGATACCAGAACTGGAAGCAAAATATCGTCTTCTTGGGGGGATCGCAGCTCCT
GCTAGGGGTACTGTACCGAGTCAAAATGCTGGCATTCTATCAACAATGACAAAAGGTTCT
AGAGTTTCAACTTCGCCAATTCAAATAAGACCAACCCCCATAGCCCCCCAGAAGAGTTCT
AATCAGCAGCTGCTTGATCAAATGCGATCTCAACAAGCACCTCAGGTAACATACACGAGT
CCGCCCCCCGTACATCTATCTTCAAATATGGGCAATTCTGCAAGGAGTAACCCAATCGGT
ACTAATAGGAGGTCTCCAGGCTTGGGTTTGGGTGGGTGGCTTTTTATTATAGTTGTCGGC
TTTATGATGTTGAGAGGCTGTGTGAGTTGAATTTCATAGCCTTGCATTGAGTTGATATCG
AAGCTGTACAGCATTGTACGGCGGCAGAATGAATTCTTCTGCGTCACATTGCTGCATGTC
CGCAACACCTCCAGGATGACCTCAGTCTGAGGTGCTTGAGGTGTCTAGGAAGGTAGAGAG
GTATTGTTTTCTAGCACGGAAGAAGTTTAAAAAATAGTCCTTTGGGAGTAGAGTGTGTGG
ATGTGTTTGGATCTGTCCAAGTGCTTCTAAAGGGACGTAAATGACAAATTTTTGACATGT
CATTTATTACAATCTTTTAACGGTTGAGGCTAAAAAATGAGCTCTCAGTTTTCTGCTGAA
GTTGAAGCTTTCATCAAAAGATATGTAAAAGATTTGGAGGAAGGCGCTGCTGCTGTGTTT
GCAGGTGCAGGTTTATCTAGAACTTGCGGGTTTGTTAACTGGAAAGAACTGCTTCGTGAG
ATTGCGGAGGAGTTGGAATTATCTGTTGAGTTTGAACACGATCTTATTTCCGTTGCGCAA
TATCACGTTAATAAGAAAAATAGTGCAACAGGATTATCTAGGAAAATTCTGGAAGAGTTT
TCAGAGCAAGCTGAACCATCCGAAGCCCATAAGATTCTAGCTAGACTCCCGATAAGAACA
TACTGGACAACCAATTATGATACTTTGATTGAGGATAGTCTCAAAGAAAATTATCGGGTT
GCAGATGTCAAACGCAAGGTTGATGACCTTATTCTTACTCGTCCGAAGCGAGATGCCGTT
GTTTACAAAATGCATGGTGATGTGGATTCACCAGGTGCAGCAGTACTCTACAAAGCTCAA
TATGAACAGTACTATAAAACTCATGAGGGTTTTGTAACCGCATTAAGTGGCGATCTGATT
TCAAAAACATTTCTCTTTATTGGCTTTAGTTTCACCGACCCTAATCTTGACTACATACTG
AGCCGTTTACATGTGCCTGATCGTCATAGGCGAACTCACTATTGCTTCCTTCGTAAGGAG
CCTGCTACTAAGCAGCATGATGAGGATGAAGCTGGTGCAATTTATAGACAACGCAGGCAA
GATCATCATATTCGTGATCTACTCAGATTCGGCATCGAAGCTGTGCTTGTTGAAGAATAC
GATGACATTCCGGTGATCTTGAAAGAGATTGAGAGCCGGTTCCGTAAGAAAACTATTTTT
ATCTCTGGTAGTGCAGAAGAATATGGTGATTGGGAAAAACAGGATGCGTTGAGTTTTGTA
CATACACTCTCAGCATCGCTAGTGAAAGCTGGCTATCGAGTTGTCAATGGTTTTGGTTGG
GGGATTGGCAGTGCAGTCATTAATGGAGCACTTGATGCCATTTACTCTAAACCAGATAAA
TACTCCGAAGAACAACTAATCATGCGTCCATTTCCACAGCATCCATCAAACGGTAAAGAG
TTAGCTGAATTATGGAATGAGTATCGACATCGCATGATAGGCCTTTCTGGCATTGCATTG
TTTCTATTCGGCAACAAGCTTAACGAGGACAGCAATGTCATCAATGCTGGAGGTGTGCGT
AAAGAATTTGAGATCGCCCAAGGTACAGGAGTCGCTGTACTTCCAATTGGCGTAACAGGC
TATATGGCTAAAGAGTTGGCTGAGGAGATGCTGAGAGAACCAGGGAAAAGCTTTACTCAG
TATCCTTGGCTGGAAAAGGAAGTAGCCAGACTTTTAGACCCAGCAATTGATAGAACTAAA
ATCAACCAGGATATTCTTTCTATTTTGAAGAAATTAGGAGGTTAGATATGAAAAGGAAGG
TTTTCTACAGTTTTCATTTTGATAATGATGTTATGCGAGTGCAGCAGATCCGCAACATGG
GTCTGCTGGAAGGTGATGAACCTGTTAGTGCTAATACTTGGGAGGAGATTAAGCGTTCTG
AACAAGGGGTTAAGAACTGGATCAACAAAAATATAGAAGGTAAATCCTGCCTGGTTGTGC
TTATCGGGAGCCAAACAGCTAATCGACCTTGGGTTAAGTACGAGATTGAAAGAGCCTGGA
GCCAAGGGAAGGCCGTAGTGGGTATTTATATCCATCGACTTAATTGCCCTCGTAATGGAT
ATGACAAGAAAGGAGCTAATCCATTCGATAAATTCACTTTCAAGCGTGGCGATAAAGTAA
TTACACCACTGGTTTATGAACCCAACTACAACGATGCTTATAACGATATCAAGAATAATT
TGGCAACTTGGATAGAAAATGCAATAAAGCAATAAGCAGTCAATAGGGAGATAAGATGGC
CTATTTTACTAAAAGTGAGGCACGAGCAGCTGCCGCATCTGCTCGCGGCTATAAAGCCGC
TAATACGGTTCTGAAGGAAGGTATGGAGAAATACACAGTACATGATAAATTTGATGTATT
TCTTTCTCACTCAATGGACGATGCAGACCTGGTGTTAGGGGTTATGACTCTATTGCAAAA
GCAAGGTCTGCGCGTCTATGTTGATTGGGTTGTTGACCGTCAATTAAATCGCGATTCGGT
GAATAAGGAGACGGCTGCGGTACTTCGGGAGCGGATGAAGTCATCAAGTTCTATGATGTA
TATCGCCACCGACAATGCTTCCAGCTCAAAATGGATGCCTTGGGAACTAGGTTTCTTTGA
TGGGTATAAGCCTAATCAGGTAGCGATTCTCCCACTTGTAGATTTCGAAAATCAAAGCTT
TGAAGGACAAGAGTATCTTGGCCTTTATCCCGTTGTAACAAAGCACCTTCAAAATAATTC
GTTAAATCATTATGTAGAGGACAGAGGTCAAAGGTGGAGTAACCTGAATAACTTTGCTAG
GGGAACTCCATCGTGGAATCGCTATTCATCATAAGTGATTTTCTGGATGTATAGCTAAGG
TGTATGGAGATGGTTTTCACCTGACAGCCGCTCACTAAAGATTGTGGTCATACGGATTCA
AGCTGGATGCCAAAATGGCTCTCCTACTGTGCTATCTGGGGTCACCGTATGACCACCGAC
AAGAAATGTAGCGCGTCTATTAGAACTCGCCAAGGAACTCAATTGCGCCAGCTAAGCATG
CAAACTCATCGGCTACAGCCGCCAGCAGTTCTACGAAATCCATCGTATTTACCAGACCTA
TAAGTGCCAAAGTCTAGGTTGCAAAGGGAAGCATCGATGGCTCGCTCACCAGGCCGATTC
ATGGCACTTTAGGGGACTCGCAGGAGCGAACTGGCTATCAGGGATAGGATGATGAAAGGG
AAGCCCCTACAGTACAGTGGCAAGGTTCTAACATTGATATCAAAGGAACTGCGCATAAAA
ATAGGGTAAACAAGGCATCGGTTTGAGTCCGGTGTCAGGTGATAACTAGATCTGCACAGG
TAATAGTCCCCTCCCCTTATTAAACACATTAATACAATACACAACTAAAAATAAAGGCGT
ATGACATATCAATTAATCCTCACGATCATACTTCATAGATAATACGCACTACATGGCCTA
ATATCTTATAATTGTAGTTGGCCCCATTTGGTAACTTAGTAGGCTGATAACTAGAATTCT
CACAACGCAGAGCCCAGCCACCAGGGATTTTCTGTACATAACGAATTACAACGTATTCAT
CTAGCAGGACTGCGACCATACAACCATCAACTAGACGATTATCTCCAGTATTGACAATAA
CAATATCGAATTGATTGATTTTATTCGACATGCTTGAACCTGTCTGCACATAAAATGCCA
AGTTTTCGCGTTCAATACCTCTCTTTTTCAACCAGCTAATTGGTACTGGAACAGAGGTTT
TAATATCGTCCAGATTACTATCTAAATCACTAAGGCAATTCCTAATGATAAATATATCAT
CTTCATTAGTGTATTCAATATCATTTAATGATCGAACTTTTTTGTCTACATCATCATGCT
CTGGGCTTTCTTCCAGGAGCTCCTCGAACCAAAACCTCAAATGTTTGGGCAGTATCGAGA
TGTGATATTCAAAAGCTTTCGTACCAGCTCGCTTTCGTTTTGCCCAATCTTTTCCATCAG
CTAAACCGTCCAGTATGTCCCTTGTACGCCGATCAGTAGTTGGCATACCTGCCTTGCCAG
AAAGTTCCTTTGCCGTCACCCATGAAGATAGCTTCTCATCGAGAGAATCGGACACAGCTT
TGAGTTTATCTAGAGCCATAGCATTCACCAAGTCATTGTTTTTTATACACTTAATGCAAT
CGAGATGCGCATCGCAAAATTAACAGCCAACACAAAAAGAAAAAATGTCCGTTCATTCTT
GATTTATCGTCTTTTTCATCCTTATCATTGAACTAATAAGACATTCCGCGATACAAATAG
GCGATCTTCTCATGGAAATAGTCTCTCAGAAACGGGCAGAAAAGGGGAGTGGAGATGTTG
ATGACCTCAGCACTCTTCGCTGTGCAGGTGCATCACCTGGACTCTTTGGCCGTATGACCA
CAGACCTCACTAACAACACTGTTGTGATCAGCTACGAACTGAAAGACTGGGAATATTGCG
AGCCAGAGAGCTACATCGATGAGAATGGAAAGTTGCGCTCAAACGTTGTTGGTGAGAAAA
AACAAATTGGTCCGATAACACTCCTCTACTTGGTTGAGTTTGACAACAATAACAACATCG
TCCATTCAGAGCCGTTAGAAGCTGCCAATATTTACTTGATGTATCTTAAAATTGAAAGAA
ATCTAAAATGCACATCAGTATCATCACGAGCATTAAAACATTTTTTTAGTTTTATGGCAG
ATGAAAATAAGCTTCGACACATCAATAATCAACCCGAATTACTCTGGGATAAAATGCCTA
TTCGTGAAAGTCAGCGGCCAACATATAGATATAGGAAGTGCCTAGAAGGCTGTTATAACT
CTGATGATCCACAAGTCCATTTGGCCCGAAGCACTTGTAATTCCTATATGAATCGCATTG
TGAACTTCTATAAGTATTATATAGAAAATAACTACTACTTTGAAAACGTTCCTTTTCAGT
ATGAGTTAATCCCAATTAGTATACCCAGTAAGTATAACTATATGAGACCACAACGTCGCA
TATATGTGCATACAACAGATTTGCGTCTAAATCTTGGTAAGGATTTACGTAAGCGCCCTA
GTCCACTGACTGCATTAACTGAAACAGAGTGGGAAGCTATACAAAAAATCATCCTTATTA
CACGCCAAGTGCTGACGATGCGAGATGGAAGATTAATATTAACTAACCTTCCTGAAGAAT
TTACGTGGATTTTACTCCTGATGCGATGGACTGGAATGCGACGTGAAGAAGTCTTAACAT
TGCGTACCACGCATTTTTTTAAACCAAACTACCAACAACTACTTAATGGTTATGTTGAAA
TTGATATAGGCCCATCTACTGGTACTAATACCAAGTTCGGCAAAGATAGAACAATTGAAA
TGCCTAGCCAACTTATGTCTAGCATCTACAACTACTTGCAATCTAGCCGCTATATTACTC
GACGAAGAAAATATCGAAAAATATACAACGAGCATCATTTTGAAAATGACTTTGCTTTCA
TAAGTGAAAGTGGAGAGAATTACTCTCTCAGCACACTTAATTCTCGATGGTCAGATATTA
GGAGAACTATTGAAGATCCCAAATTGGGGTTGGGAGAATCATTCGAACATAAACCTCATA
ATTTGAGAGCAACATATGCAGTTGAAAGAATAATAAATTTACTTGATCACAACATTAGTG
AAGGAAAGGCATTCCGGCATATACAGGGACATCTTGGGCATGAAAATGAAGATACAACCC
TACACTATCTAACTCAGGCGCAGGATAGGCGCAAGGGAAGACGAAGTCCACAGGCGGTCT
GGGAAAATATAGTTGACTATCACCTTCAGCAAGGCTTGTTTTCTAAGAAGGACTCACAGT
AATGGCCTTCAAAAAAATAAGTAATAGAAAGCTACCCAAGAGTAATATTATTGACTCACA
ACAGCCGATGCCAATATCTATTGACATGATGGTAATCGAAACCACTAGAGGGAACTGTAA
TTTTATACGACTAAAATATAAGGGATGTCCCAATACACACTCATATGGCCCTGAGCGTAC
TCGGATGTTCAAACCATCACAACAGTTAATTAATATGCAACGTGATGAAGAAATAAGAAA
GGTATATCTTATTTTTAGTGAGTGGCCAAAAAATGCAACGTTATATAGTAACTTTAATTA
CTTGACATATTACGTGCGAATTCTTGACGCATCAAACATTAATTTTGATTTTTCTGAAGA
AAACATATTATGGTTTGCTAAAGAACTTAATCGATTAATGAAGCTTGACAAGAGTCAGGG
GGGGCTATCGACTACAACCGCTGAGAGGATAAAATCCTCTATTTCAAACATTTTGAAGTC
ATCAGGAAAAAGCTATCTCGCAAGACTTCTCCCAACCATTTCAAAAAATAATAGCTCCCC
TGACACCAGTCTGGATGATGATGGTTTTACTGCGATTGGAAAGTTTTTGCACAGAGGGTA
TCGCGGTTATATGGCAACTATTATGGAAGGTGTTCCGCCCGTCATATGTCCACTATTCGA
TAAACAACGTTTAATAGAATTGAATCTATCTAGTAAAGAAATCGAACATGAATCTAAACT
TGCTAAGCGGCGCGTTAAACTATCAAACGGTGACTGGCGAAATTCACTTGTCAGGATAGC
AATATTATTGACTTATATGTTCACCGGAATCAATCCAACGCCATTGTTCTTATTAAAACG
TAGGGATGTTACATTCAAAAAAAGTGCAGGAGATCACTATACACTGAACACTATTAAGAA
TCGTGCTGCTGGGCAAAAGCAAACAAACGAGTTAGGTTTTACCAATTATAGTAAGAACTT
TTTTGAATCATGGTTACTTTCCACTGAGCATTGGTCTGACGACCCAGATAGACCTGTGTT
CCCATACTTTACATCAAGAGGTGATGTGACAACTTGGTATAAAGCTCCGGCGCCACAACA
ATCAATCAATAAAGTATTAGTTGCTCATGGTCTACCAAGAGTACATTCCAGAATATTTCG
TCAGACGCGCTCTCAGATGTTAATGAGAACTCTGAACGATATCTATGAAGTCGCAGACGC
TAATAATAATAGTATTGCAACTACCATTAAACACTATATTAATGGTGTACAAGCACACCA
TGAATTAGCAAATGCTAGTGCATCAATTGCACTCTTTAGACTATCAAAAGGAGAGGACAA
ATCTGTAATAATTGCTGACTTTGAGGCTAACGGCAAGGATCCACTTACTCATTTAGAACA
CTTAAAATATAAACAACAGCCGGTCGTTACTCAAACTGGACTATGCTGCTTACAACCATT
AGAAGATAAAATATCAAAAGAAAGAGTTAAATATAGGAATATCAATCCAGACTTAGATAT
ATGCATAGACTTCTTGGAATGCTTTAACTGCCCATCTCATGCAGTGGTTGCGGAGGTAGA
AAACATATGGATGATGCTCTCATTTTATGACTCGTTACGACAAGCGATGACAAGACCGGC
TTATAATAGTTTACCATCTGATAAATTTCACCGTATTGAGCACAAAACAAAAATTATTCT
AGATAAACTTAGAGATGCTGCACCTGATTATTATCATCAAGCAATGGATTTAAACCGTTC
TATGCCACACCCACTATATGATGATAGTGATTCGATTGATGACATTCTAAGGTTCTATAA
ATGAATACATTAAACTCTTATACTATACAACCTGAACAGAGCACACGGATCATTGCAACC
ACACATACAGATGGAACACCATGTAGTTACGTTGATGAACTAACATGGGATTACAATGGA
ATGTTTTCCAATTCGAACGGAAAAACACTTTACCTTAATTTTGGACATGTTTGTGTAGAA
CACAGGCTTGGAATTCAGCACGCATTACATCGAATTTCTACAGGTAAGAACTGGAGTTTT
TTTACAATTTCAAATTATCGTTCTTGCTTACAGGATATCGCTGAGTTAATTGGAAGTACC
AACTGGGAAATCCTTAATGACGATAAAAAATATAATGCATTTAAGACTTCTCTAAAATGT
AAGAATCTCAGCGAGAGTTCGATACAAGATATACAAGCAACCTTAAATGCTATGTTTGAT
TGTGGTTTAACACAACGATGTGTTTCTACTTATGAAAATTTCGCTCAAAACTACTCAAGC
GATAGGAAAGTGAAACAAAATATAGCTTTACCTGAAAATATGATGAGCAAATTACTATCT
AAAGCAATAGATATTGTAGAGTTTTATCACCCATTTCGCCATGAAATAAGTTCAGTGTAC
GATGTTTTTTTTAGTGAGTATGAACGCAGAAAAGATAATAATCTTAACATAAACTCGATG
GTGTCATGGGCTGATAAAAATATAAATCATAAAATACCAGGTAAAAAGTTCATAATAAAT
GCTCATGCAACGGGAGTTAATGAAATTCAAACTGCTTGTTGGCTAACATTAATAGGATTT
AGTGGAATTAGAACTCACGAGGGTTTAATGATGAACCCAGAAAGTTATGATGATAGCCGC
AGCTACAATGGTGTTATTGTGCCATTGATACACGGTTTTATAACTAAAAACCAACCTGCC
GGAAAGCCAAAAAGTGAATCATGGATAACACATCCAATTGTTAAAAAGGCATTAGAGCTA
GCATACGATATGAGTAATTATGCTCGTATCCACTATCGAAAAAAATTAGTTTTATTGCCT
TCCAGTTCGTTGAAAACACGTCTATTGAATGAAACATCGTCCGCATTCATAAGACTATGC
ATTAATAAAAGAACTAAAAGAATAATTCGGTGTCATATTGGTGATACCATATACCCATTC
GCAAAAAAATATAGTATTAGAGCAACAATTGAAGATGTTCCAGAATTTAACGTATTAAAC
CCAACACGTAAGGGAGAATTAACTGAGGGCAACTTTCTACCGAAACTTTCAAACCACGAT
TTCAGAAGAAGCTATGCCGTGTTCTTTATGAGAAATAGATTTGGAAATCTGATGTCACTT
CGAGCTCAATTCAAGCATCATAATATATTAATGACTGAGTGGTATCAGAATGGAGCATCA
CTTGCAGCTACGCTTGATCTCCGTCTAGATAAGGAATTGTATCAGATGGTTCTTGCTGCC
AACCAAGAAATATATGAGAACACTCTGTTTTATATATATAATGAGGCTGAAACTTTAAGT
GGTTTTGAGGGGAATAGAATAATCAGTTCTCGTAGAGCTTATCAAGACAAATATCCTGGC
CAGATTTATATGACTATGGATGAGATTCGTATCAGCATACGAAATCATACAACTTCGATA
GTTGAGCACCCAACTGGTTTCTGTTTCAACCCCAGTTGTGACCGAGTCTGTGCTACTGAC
AAATCCACACAGACCTGTAAACACGAGGTAATAACACCAGAAAAAGCACGTGAAGCCTTA
CCGAGATATCAACGTTTAGTAAGAAAATTCCGTATGCTTAATACCGGTCGCTATTACTTA
AAAGCTATCCTTATAGACCTAAAAACACATATACAATGTATTGAAAAAACGTTTAGTGAA
CACAATATATCATTTGAACCATTTACAGATCAGGTCAAGGCTCCGAGTATAGAGGAAATT
TTATGAGTATAAAATCTCAGGCTACCGAGCAACGTCTTCGTGATGCATTAAAACGCCTCT
TAGAAGGCACACCTGAGCGTACAAAAGCAGACAACAAAATTAATCTATCACGAATCAATC
GTGAAGCTGGATGCAGCCATGGTTTGATCTACAGTTACCCGCTTTTTATTTGTGATGCAA
AAATTGAAATAGCTAAACACAAGGATAAACTTCAGCAAAATGCGTTTCAAGATAATATCT
ATAAAGATGCCGATACAATTTCAAGGCTTAAATCAGAACGCAACAAACAAGAACAGCTGA
AGTGCGATTATCGTATTCAAAGAGACCACTTACAGTCTTTATCTGATGCGGCAGTGAAAC
GTGAAAATGAACTGTTATTTAGATGCTTTGAACTACAAATGGAACTTAGTAAGCTGCGCG
AATCAAACATTATCGATTTACATGAAAAAGACTAATCTTTGATTAATCAAATATGAACCC
TATATTTTTTAAATTTCCCCATAAAATGGAACGAGATTGTCTCTCAACATGCACTTTCCA
AAAGCAGCTACTTTCGTAGCATTATTTAATTTCGGTAGGGATACCCTCACCCTCACTTTT
GATATGAGTTAAATAAATTAAGTTCATTTTTTATAATTCCCCCATCAAATTCAATAGACC
ATTTCAAATAAAAACAATCAAAAATGTTGATAACATCAAACAATTAAGCAAAACGTACAA
CGGAAATTTCATTTTTTGAGAAAAGTGTGAAAATAATTTAACTTATTGTTTTTTATATAC
ATTCTATTATTTTTCTCATTAAGTTAGTAACAGTAGAAAATGAT
>GI4
GCAAAAAGGCTCGCGGGGAGCCAACTCCCCATTCTGGTGACAACGGGCAAAGCTGTGGAC
CTGCATATCGAGAGCGGCAAAATGGTCGAGTAGGGATGTCTGGGGGCCACCAATCCCCAG
GGCAGGGCAGACCATCCCGAGGACCCAGGACTTGGTCGGGAAGTTCAGGGTCTCACGCCG
TCCAAAGCGGGAATCGTGCCCCCAGCTTTGTAGCGGCCCCTCCAGCCATAGTAGCAGGTA
GGGTTGATTCATGAGTTACTCCACATGACTTTGCAGCTTAGCGATCAGGTGATCCACACA
TCCTCGCCCCACTCCTAATCTCTCAGCTTGCCAAACAGGCTGCCGGTGAGAGCCTCTTTC
TTGGTGAGGTAGTCTTCGAGTGTCAACAGCAGTCGGATTCTGACCCATCGGTGGATCACT
TTCCCACTGCTGCTAACACTATGGGAGTGGGCTGAGAAGCTAGGTCCATATTGCTACTAC
GGAAGTTTGGCCAAGATTCTGTTGTCGTTCGGTGCAAGAACTCAAGAAGATCGGCTATCA
GCTCCCGAAGAATGGAATCTAGCCGAAGGTACATAGACAGTACCTGCATCCAAATCAAAA
ACAGGTAATAAAATCGTGAGACCAATACCTGATTTTATTCGGCCGACGATAGACGCCTTG
CTGAAAGCAGCTGCCGCACAGTCACCCTCATACTTGCTAGGAAGCTCAAGTGACCAGAGG
CTGTCAGTCAGTGGGAAAGAGGGATTTGGAAACGGATCGGGCATACTACTCCCTTGGAGC
GACGGAGCTTAGCTACCCGGCTAAATGAGGCTGGGATCGCCGCTCATGTTGTGGAGCAGA
TATTAGGTCATGCCTTACCCGGAGGCATGGCTCACTATGTTCATACAGTTCGGTTACCGG
AACAAAAAATGGCGCTGGAGTTATGGGGATGAATTTTTAAACCATCAGAAAAAACGGCTG
ACAATATTGTGCATCTACAAGTTGGATAGGGTTTATTAAGTCTCTAGTTTTAGACTTTGC
CTATGGAGGTTACACTGAGCGTAACCTCCATTTTTATTCATGTCATACCCTCATGGAGTG
TTTAAACCAGATGGCCAATTTATAGCGAATAGATCATCATCATATTGCGCTATATTTTCA
CTAGTGTTGATTTAATTATTTTCTGTAATGGGTTGTCAGTGCTTTTATTATTTCCACTTT
TTCCAAATGAACGAAGATGTTTTTCATTAGGCTTGCGCACTATCGCATAAGCCAATATGT
CCTGAATGAATAAGTCGTTTAAAGATTTAGCCAGCATGTCACGACCGCTTTTATTTTTAA
TTGGGAAGTTGTCTATTTCACCGCTATATTTAAAAACATCACCGTTGATTACATTGCTTC
TCCACATGTTACCGATCTCTTCTACGATATCAAAGCTCTTCCCCCAGTCTGGTTTTAAAA
ATAAAAATAGATGAAGATAATACTTCCTTATTGAGCAATAATCGACTTTCCAAATATACC
CATCCATATACTTCATAACTGGTTTTTTTGCTCCTCGCCTAAATATTGCATCTCTGCCAT
CAAATAGTTTTGTTAGCTTGTAATAGTATAAGGAGTTAGGGCTTTTATAGATTTCATAAA
TTTCTTTTTCATATTTTGAATCATATCCATCATCGAAAATGCAGTTAAATCCTAAACAGC
ACCTTATCACATGCGTAGAATCGCCATCGACCTTTCTATTTATGAAGTCAGTGATAGAGT
TTATATTCTTTCTTACATTGAAAAGTCTTTTAGAAACCTCTTCTTTATAATGTGGAGAGT
TATAGGTTGCATTGAATTTATTGATGAAAGCGGTCATCAGATCGATTGAGAAATACTCTT
CAAAATCATCTCTATATGTGATGTCAATGCCATTCTCATTTACTATCTTTATGAATATAG
ATACAGCGGGATGCACATCAAAGTGTTCAAGATAATCCTGGTTATTGAGAATGTTATTTA
CGTTTGACCTCAACAAAATTCTTATTTTATTTTTTATTTCTACTTTCTGCTGAGCACTAT
ACACAAGTGCTTTATTTAGATTAACCTCATCCTGAACGGTTAATTCTAATCGATTGTTGT
TTTTAAATTGCCTCCCAATTTTAAATTGTTCATGGTAGCTATATTCCCTAACAGATGAAA
TAAATAACAATATATTATAAATATGTTCGAAGTTACTGTAATCTTCAGTTGCTATAATTT
TTTGATAGTAAGTTACTTCGCTAGACTTATTATTTTCAATAAAATGACCGATAGGTGTGT
CGTTCTCAATCTGCAATCCATTCTTACTAAGCCCTTCATGTCTAATTGCCAGATGTGGAG
TCTTTCTAGTTCGCTGTGCAGCGAGGAGCCATTCTTTATCACAGTCGTATATTGAATATG
GCCTTTCTGTTGTTTTTATTTTACTATTTTTATCTTTATTATTGTCGGTTTTACTTCCTC
GCAAAACACGTTTGATTTTAGTTGATTGCTCCACTTTATTATCATCAGCGAACATATCAT
CATTTATTTTAATGTCTTCTTTTTTATGCTGTGTTGGGGGGGCGCGAAGCTCACTTTTGG
CTTTTACACCAATATGATGATGTGGTCTGTATTTTTTATTTCTTGCCATATTTAACCTTC
TTTATGGTGTGTTAATTCCAGCATAACTTTCAATTCTATAGATTTATGTAGCCACATCAA
CAAGGTTGCACTAAGGATGTGATGCAAGCATCACTTAACCTATAGTGTGGTTGCACTTAG
TATATTTTGAGTTGCCCTTATCCAGGTGGAGGCTCTTCAGTTCTCTTTGCTGCGGATAGG
TGAATAGCATCTATCGGTATAGCCCTAACCTAGGGGCCTGCAATTTTGCATTACCTACAA
TCCATGTATCAGCTGCCTGGATTGGTCACTTTATGTAGCGTTATAGCAAGCAGTTTGGAT
AGGAATTACAGTTCACACTCTTCTAACTTCTAAAGAGAATGATGCGATACCCTGTTTTTT
TTAACTGGCGCGCTCTTCTGATGAACAACTACCTCATCATCAGGAGTACATCATGAACAA
CCCCATCAAAGTCCTGCGCATCAAAGATCTCACCAACAAGATTGGCATGGTCAGGTCTAC
TATCTATGACTGGCTTAATCCCAAGTCTCCTCGTTATGACGAGACCTTCCCTAAACCTTT
CAAGATAGGGCAGTCCTTTATTGGCTGGTTTGAGCACGATGTTGATAGCTGGCTTATTGG
TAGAAGCCAGTCTTGAGTGCATTTTTTCATCCCTAGTGAGCTCCATAACTTCCAGCGTTA
TCAATCATGCCTTGATAGGCTAATTGGTTAGGGAAATAACCATTCCTTCTTATATATGTT
TTTGGGTGTTTTCGTAGGTGGGATAGGCGCATCACGTTTAGGTTTATTTATTATTTAACA
TCACTACCATTCAATACTATTCCTACGCTATGTACAGTCACCCATATACAACCAATAACC
ATTACACAACTCCCATATGGTGGTCATGCTACCACCAGCATAGGTAGCCAATACCACTCC
ACCAATCGCCGCTATATACACGAGTGTCTATCACACAGTGTAGGGTTACTCCTGCCTAAG
CGAGGCCATCATGTTTAACTCAGTCAGACTATTAGATATCCTATCCATACCAGACCTGCT
CCAAAATACAACGCCTCCTATTGTCATGGCTGTTGATTCAGCCCCAGGTAAGTCACGCAT
TACTTGCATTGACCGTAAGCTATCAACCCAACTCTTTAATACGTTGAATACTGTGTGTGA
TTATTTTTATTGTCATGAGGAGATATCGTCAGCGCATCCAACGGTAGCGCTATTCCTAAC
GCATATGCGAGAGGTGTTTGGGTTGCACCTCATCCATGAGCGATATCTCGATAGTGATGA
AGGCAATGAATTAGCCAAGGATATCAATAACGCGCTGTATGCGTTTCTAAGAGAATGCAA
GAGTAAGGCACACCGAAAGCGTCTCAAGAACCTTAAACGCGTTGAGAACCGCAATCAGCT
CAGTATAGCGACGTATGTTAATAGCCTATTCGACCAGCATGCCAAGCTATTAATCATCCG
ATTGGATATCGGCTATCACGAAGACTACTACGACCAGTTAACGTTAGACCTCGTGACGAA
TGACCGGAATAGTTACCTTCGTCGAATACAGAATAAATATCCTGCATTGGTGGGGTATAT
CTGGAAACTGGAGTACGGTGTTGATAGATATTTTCATACCCACATTACGTTCATTTTTAA
TGGGGCAGTACACCAACGAGATATCTCGCTGGGTAGAACACTGGGGGAGCTGTGGGAGGT
CATGACCGACAATGACGGGAGCTATTACAACTGCCAAGTCAGGCGGGAGGAATATCAACG
ATGGGGCACTGATGGCATTGGGATGGTCCACTACAGCGATACAACCAAGTGTCAAAACCT
GATTAATGCGCTGAGTTATCTGACCAAGCTGGATACGCAAATACTGGCGATATTACCAGC
CGGTCGTCGGACCTTCGGGCGTATGGAGAGACCATCGCCCCAACCTCGCCTTGGCAGGCC
AAGGCGCTCCAGCTATGCACTTACATACTGAATTACCCTTGCTTGCACAGATATAGGGGG
GAGCAGCATCGCTCGTTTACAGACGCGGTAATATACCGATTCCAACCGTTGCTGGCGGGA
AACTTTAGTCTCTGACAATACAATTGTCAGGTAGGAGACGCGATGGCGTATGTGAGCACG
ATAAGAAAGCCACATTCCCTTGATCTGCCAATAAGAAGAAAGCTCCGAGTGTAGCGGGCA
CTTTAGGCTGGTGAGGCCATTACAGGCTGTTCGATTTAGATTAAACCCACAGTTTTTCAA
CCGTTTGCCAGTGCAAATCTAATCCCACATAACATGTCGTGGCCTGACGAGTGTCCATAA
TCCGCAATGTTCTTAATGGCGCACATAACATCTTCTTTTCGGGCTGTCACCAGTTGCAGC
AAACGCTCACCATAATGACCTGCTGTCCCCATTTTAAGCATCACAGAACTGATCTCCGTT
GTGCGTGTTAGAAGGGGTAACAAAGCAGCGATAAGCTCATCCCTCCCTTGAAATGCAGTC
CACTCCAGAGCAAATAGAATCCCAAGCAGAAAGTCATCGCCAGAGGGTGTCAGGCCATGC
CCATAACCCAGCAAAGGGGTGAGAACAGGACCCAGCTCCACCTTGGTGCCACCCAACCAA
TTTTGCAGGGCTGTTAATGGAGGAAACAGATAGTCATGGTCTGCTCCATGCCATTGAGCC
CAAAAACCACCTGCAGGAGGGGCTAATGACAAGAAGTGATCCAACGAAGGTAACAGGCAT
GGCATGCTCCCCTGACCCGAGGTTAGGCGGGTCGACTGCCACTGACAATCGACAAGCCGG
ATCTTACAGTGAGGCCCCACCAGTGTATTCTCGTGCCAAAGCCAGCGACTCCCGGGCTGC
ATGTCATCAGGTAACAATCCAGTCGCCAGCTCCATCCCTGCCGGGGGCAAAGCCACGCCA
TTTATCACCAAAGTCAACCATTCACCTTGGTCCGAGATAAAATTGCAGCTTCGCTGAAAA
CGAGAGTGAACGGTCAACACATCCTGCTTTGGCATCGCCAGGAGTCGCTGACAACCACGA
ATGACAGAGAGAGAACGCTGTGACAAAAGAGGCTCCTTGAACATGGATTGGCGAGGGGGA
TCACAGTTCTATGATCTGCTTCACTAACTGCTGAACAGACAGTCATGTGATACCGGTATG
GTGCAATGCCAGCAATGACCGGACTCTTAGCCATTGTGCCACCAGCGTTAATTACCATCC
TTCAAATCTTTTGTCGGTTGGGCTCAATTTCTTTCTGCGCACCCCCTCAACCCCCTCCAT
AGACTGGCCATGAATCATCCACCTCGTAGGAGAACACCATGAACAAGCGTATCAGTGCAC
AGCCCTTCGATTTCACCTTCGACCCGGCCACCACAGCCCTCATCGTGATCGACATGCAGC
GTGATTTCGTCGAACCAAATGGATTTGGTCATGCCCTCGGTAACGATGTTTCCCTCGTGC
GCCGGGCTATCGAGCCCTGCCGCAAAGTACTGGATGCGGCTCGAGCCAAAGGCATGTTGG
TCATCCACACACGTGAAGGTCATCGTCCAGATCTGACCGACTGTCTGCCTGCCAAGCTGG
TCCGTGGCGGCAAGCGTTTCATCGGGGAGCCAGGCGCCATGGGTCGCATCCTGGTGCAAG
GTGAAGCGGGCCACGACATTATCCCCGAGCTCTACCCCATCGCTGGCGAACCGGTGATCG
ACAAGCCGGGCAAGGGGGCGTTTTACTCCACCGACCTGCACCTGATCTTGCAAGCCCGCG
GCATTCGCTCCCTCATCATCTGCGGCGTCACCACCGAGGTCTGTGTGCAGACCACCGCCC
GTGAAGCCAACGACCGTGGCTATGAGTTGGTGATCCCGGCAGATTGCTGCGCGTCCTACT
TCCCCGAATTCCACAGGATCACCCTCGAGATGATCCAGGCCCAAGGCGCCATCGTCGGCT
GGGTTAGCGACGCAGAACAACTGGTCGCAGCCCTAAAAGACTGACCCCCGGGGCCTATCG
CCCCACCTTCTATTGACTGACAGAAGGCCCGTGACCGGGTCAGGGCCTTCTGCACCCGTT
TACTACGGAAACGCTGACATGTTGCACTACAAAATCTATTCAAATCTCTACAAGGACTCT
GTCTCGCTGATGCAGGTCTCCTCCCGTCTGAGTGGACTGGAGGGCGTGCGTCAGGCCTCC
GTCGCTATGGCAACCGATGCCAACCTCGATCGGATGCGCGATGCAGGAATGGCGATCACT
GTTGCGGCCAAACCCAGCGATCTGCTGATCGCCCTGCTGGCCGATGAGGCCGTTGGCGAA
CAGGCGCTGGCACTGGCCGACGAACTGCTGCGCCCTGCACCGGTTGACGACACCCCTGGA
GCTGTCGGCCAGCGGCCTGCCACCGCTCTGGCCATGGGCAAGGAGCGTGACAACGACGCC
AACCTCGCCCTCATCTCGGTACCCGGTCGTTACGCTGCCGCCGAAGCACTCAAGGCACTG
CACCTTGGCATGAACGTCATGCTGTTTTCCGACAACGTGCCCGAAGCACAAGAGCTCGCC
ATCAAGGCGTTCGCCGCGCAGCGCGACTTGCTAGTGATGGGTCCCGACTGCGGCACCGCC
ATCGTTAATGGCATGCCGCTGGGGTTTGCCAATGTGGTACGCCGCGGCACCATTGGCCTG
GTAGCGGCATCCGGCACAGGCCTGCAAGAGGTGAGCTGTCGCATTCATCATCTAGGCGAA
GGAGTCTCCCAGGCACTCGGCACCGGAGGGCGCGACCTGCATGAAGAGATCGGCGGCCTG
AGCATGCAACAGGCGATCCGGATACTGGCCGCCGATCCCGGCACCCGCCTTATCGTCCTG
ATATCCAAGCCGCCCTCAGAAGCCGTGAGCCAACAGGTGCTGACCCTGGCCCGTGAGTGC
GGCAAGCCGGTGGTGGTGCATTTCCTTGGTGCCGACTGTACCGCCCTGGCAGAACAAGGC
GTCCTCCCCGCCACCAGCCTGCAACATGCGGCCGATATGGCCGTGGCCACCCTGCATGGT
GAGGTACTGCCCCCCTCTGCCTGCCTCGATGATGTGGCTCTTGAACAGGCGCAAAGTACC
CTCGGCGCAATGACGCAAGGTCAGCGGGATATTCGCGGCATCTTTGCCGGCGGCACCTTC
TGCTACGAAGCACAACTTGCCCTCATCGCTGCCGGTCTCGAGTGTGAATCCAACGCGCCG
GTTAAAGGTGCCTCTGTGCTGCAAGATCCCACCCGTGGTTATGGCCACAGCTTGGTGGAC
ATGGGTGATGACGAGTTCACCCAAGGCCGCCCTCACCCCATGATCGACCCAACCCTGCGC
AACGCACGTCTGTTGCAGGAGGCCGCCGATCCCACTACCGCCATCTTGCTCTTTGATGTG
GTACTGGGCTATGGCGCGAGCCTCGATCCCACTGGCGAACTACTCACCACGCTGGCGCAT
GCACGCCATAAGGCCGGGCAGGCTGGACGCCAATTCATCGCTATCGCCCACGTCTGCGGC
ACTGAGCTCGATCCCCAACCGCGCCAGCAGCAGATCGATCGTCTGCGCGAGGGGGGCGTG
CTGATCGCCCAAAGCAACATGCAAGCCGCCCAGCTTGCCGCCCGACTGGCCCTGCAACTG
AAGTGAGAACCAAGATGATCATTCAATCCGCCAACCCCCTGTTTCAACAACCGCTCCGGG
TACTGGGTCTGGGCCTGCAGAGCTTTTCCGACAACCTGACCGATGCCGGCGGTCAAGTGC
TGCATCTGGCCTGGCAACCGGTCGCCGAAGGAGATGATGCCGCCAACTGGACGCTGGCCA
CCCTACTGGAAGATCCGCGCATTCAGGCTGCCAACGAGCAGGCAATGCAACGCTACCTCG
AAGCCCAACCCACCCTGATCGGCGTGAGCGTCGCCAGCCGAGAAATATCAGCCCTGAATG
GCAAACGCCGCATCCTGCACGCTGGCCCTCCCATCGACTGGAGTGACATGTGCGGCCCGA
TGCAGGGCGCCATCGCAGGTGCCATTGTGTTCGAAGGCTGGGCCAGGGATGCCGACAGCG
CCATGGACATGGCCGCACGGGGCGATATCGCACTCGAGCCCTGCCACCACTATCAGGCCG
TCGGCCCCATGTCCGGCATCATCAGTCCTTCTATGCCCGTCTGGGTGGTAGAGAATCGTG
CCCACGGCAACCGTGCGTTTTGCAACTTCAACGAAGGGCTCGGCAAGGTCCTGCGCTTTG
GAGCCAACAGTGATGAGGTGCTGAACCGCCTGCGCTGGATGGGGGACGTACTGGCCCCGA
CCCTGGCCGCTGCACTCGAGCAATGCGGCGAAATTGAACTCAAGCCTCTAATCGCCCAAG
CCTTGCATATGGGGGACGAGTGCCATAACCGTAATGCGGCAGCCAGCGGCCTGCTGTTCA
AGCGCCTTGCTCCGACCCTTGCCAGACTTGATCGTGGACCAGAGGTGCTGGAGTTCATCG
CTGCCAACGATCACTTCTTCCTCAACCTCTCGATGGCCGCCTGCAAGGTGATGCTCGATG
CGGCGCACGGCGTGCCTCACAGCACCATGGTGACCGTGATGGCCCGTAACGGCGTCAACT
TCGGCATCCGCCTCTCCGGCACTGGCGATCGCTGGTTCCAGGCTCCGGCCAACCCGGTAA
ACGGCCTCTTCTTCCCCGGCTACGGTGTCGATGACGCGGCCGCCGACCTCGGCGATTCCG
CCATTACCGAAACGGCAGGGATCGGCGGGTTCGCCATGGCCGCTTCACCTGCCATCGTCA
AGTTTGTCGGCGGTATCCCGGCTGATGCCATCGGTCACAGCATGGCGATGCAGCAGATCA
CGCTGACCCAGCATCCAGCCTTTACCCTGCCGGCACTCAACTTTTCCGGTTCAGCAACCT
GTATCGATGCCCGCAAGGTCGTGGATCGCAACATCCTGCCTGTCATCAACACCGGCATCG
CTCACAAGCAGGCTGGCGTTGGCCAGATTGGTGCAGGGATCACCACAGCCCCGCTCGCCT
GCTTTGTCAGCGCTCTCTCGGCCATCGCCGGCAATCTGGAGGAATAAGCATGCAGAAGAA
GAAACTTGCAGTCGTTGCTGTTGGCGGCAATGCCCTGATCCGAAGCAGTGACGAAGTATC
ACTCGACCAGCAATACGATGCGGTAGTCGAAACAGCACGCCATGTGGCGGACCTGATTGC
TGCGGGCTGGCAGGTGGTGTTGACCCACGGCAATGGACCACAGGTGGGCTTTATCCTGCG
CCGAAGCGAGCTGGCCAGTGCGCAAGTGCCGACCGTGCCGCTCGAGTACGCCGTTGGCGA
TACCCAGGGCGCTATTGGTTTTATGTTCCAAAACGCCCTCGGTAACGAGTTGCGGCGCCG
CGGACTGGCAGACACCAAGGTCATCACGCTGGTCACCCAGACCCTGATCGATCGCTGCGA
CCCGGCCTTTACTCATCCCGACAAACCCATCGGTGCGCACATGAGTCAGCCGATCGCCGA
GCAGCTAGCCGCAGAGCAGGGGTGGCAGATTGCCGAAGATGCCGGGCGCGGCTGGCGACG
AGTGGTCGCCTCCCCAGCACCACTTGGCATCGTTGAAACTCCCACCATACGAGTCCTACT
CGAGCAGGATGCGCTTGTCATTGCCTGTGGCGGTGGCGGCATTCCTGTGGTTAGGGAAAA
AGACGGTTCCCTGCAGGCCGCACAAGCGGTCATCGACAAAGATCGCGCCTCAGCCCTGCT
CGCGATCGAGCTGCAAGCCGACATGCTGTTAATTCCGACCGGTGTCGAACAGGTCGCCAT
CCATTTCGAAACACCAGAACAACGCTGGCTCGAGACCCTGAACCTTGCAGAGGCAACTCA
ACTGCTAGCCGACGGCCACTTCGGTGCCGGCAGCATGGGCCCCAAAGTAGAAGCCATGTT
GAGGTACCTCAAGGGATGTCCTGATGGAGTGGGTCTTATCACTAATCCGCCTTCCATGGG
CAAGGCTGTGCTTGGCCTCGCCGGAACCCGTTTTCTGGGTCACTGATGACAAGCGGGGCT
GGGTGCCCCGCTGCAAGAAACACATCACCACGTTATTTAAGGAGTACTCATGTCTGACAA
CAAGGTTCTGCTCGCAGTCAACGGCACGCTGATGCGCGGCTTTGAACTGAATCCCAACAT
GCTGGCCGTCGACGCCGAGTTTGTCGCCGAGTCAACCACCACCGCGGATTACCGCTGCTG
GAGCATCGGCGATCGCCACCCCGGCATGATCCGCTTCCCTGGTGAAGGTGCCGAGATTGC
ACTGGAGCTTTGGGCCGTACCGCCCGCAGGGCTTGGCAACATCCTGCAAAAAGAGCCGGC
GGGCCTCTCGATTGGCAAAGTCACCCTCAAAGATGGTCAGGAAGTGCTGGGCGTGCTGGC
TGAGCCTTGGCTAGTTGAGGGCGAACGGGAGATCACCGAAACCGGCGGCTGGCGTAATTA
CACAGGTCACCACCACATCAACTAAGCAAAGGAGAGCATCATGCGCAAAACCGAAACGAG
CCCGGGAACGGCATCCGGCCTGCATATCACCATGATCCTGCTGGGTATCGCGATGACCCC
AGTGCTACTCTCATCATCCAGCTTGGGTAACCAGTTGCTGGAGGGGCAGCTGATAAGTGT
TGTGGCGTTGGGGGGCGCTATCCTGGCCATCCTCTCCGCCATCACCATCAGCGTGGGAGA
AAAGGCCCGACTACCAACCTATGGCATAGTCAAATTTTCTTTTGGCAATAAGGGCGCCAT
TGCCATCAACATTCTGATGGCCATCAGCCTGTTTGGTTGGATCTCGGTCACCGCCAACAT
GTTTGGACATTCGGTACAAGATCTGCTCGCCCAGCAGGGCCTGTCGGTCCCGGCTCCTCT
GCTGGTCGCGATGGGATGTGTGATCTTCACCGTATCGACTGCTTTCGGTTTTGCCGTGCT
TGGCAAGGTGGCTCAGTTGGCCGTGCCTGTGATTGCACTGATGCTCTGCTATATCCTCAG
CGTGGTACTCGATACCCCGCCTGCACCGCTGACCTCGGCCCTGAGCGGTATGGAGACCGG
TGTCGCAGTGTCGAGTGTGGTAGGCACCATCATAGTGTTGGTGGCGACCCTGCCCGATTT
CGGCAGCTTCGTACATAACCGCAAGCATGCCCTGATCGCCGCAGCACTCACCTTTATGGT
TGCCTACCCGCTCCTGTTCTGGGCCGGGGCTACCCCGAGCAACATCACCGGGCAAGGTTC
CATGCTGGGTGCGATGGCGCCGCTCGGGGCAGCGCTGCCTGCGGCCCTACTGCTGATCTT
TGCCTGCGTCACCGGTAACGCCGGCAATATGTTCCAGGGCACACTGGTCGTCTCAACCCT
GCTTGAGCGTATCCCCAAATGGCAGATATCCATCGCTCTGGGCGTGCTGGCAACGCTGGT
TGGAAGCATGGACATTATGAGCTGGTTTATCCCTTTCCTGCTCTTCTTGGGTATCGCAAC
ACCGCCGGTGGCCGGCATCTACATCGCCGACTTCCTGCGCTATCGCAGCCAGGGGTATGA
CGAGCGACTGCTGGCCCAAGAGCCGGCGATCAAATGGATCACCTTTGTAGTCTGGATCCT
CGGCTCGCTAGTCGGCTTTTTGACCGCCAACAGCGTCATCACACTGACCATGATCCCGTC
GCTGGACTCCATACTGGTCGCCAGTCTGGGTTACCTGGCCCTGAGCCGCCGTCCGGCCCT
CATGGTCAGCAAGCGGACAAGCTGAGTTCCGCATATAGTCAAAAGGCCGCATCTGCGGCC
TTTTTTATGAACAGATCGGCACTAGCCAAGTGGCCCAAGCAAGCCTTGCAGCAAGGCCGG
ATCGCGTAATTGCTGTAACCACCAGCTAAAACAGGGGCGCGTGTGCTGACGCTGCCAGGC
CAGGAACAGAGGCGTGGATTGCTTCGGAGATTCCACCGTCATCACCTGCAGGCGACCATC
ATCAATCAACGGCTGGCCAAAATGACGCGGCACAAAACCAATACCAACCCCTTCTGATTG
CAGAGTGAGCTTGCTATGAAAATCGGGCACCTGCAGCGCTTTCTGGCCACGCAGTAGCCA
AGCCTCTTGGGGTTTGAGCTGGACTGAGGTATCTCGAATGCAAATTGCCGGATAACGACG
CAGGTTGCGATCCGTCAGGGGCTGGGGCAAATTGGCCACCGGATGACTCGGGCTCACAGC
AAAGACCCACTCCACCATTCCCATCGGTTCTGCACCTATTTCACTATTGGCAATCACCTG
GTTGGGCGCACCTACAGCAATATCGGCACGTTTGCCCAACAGGGCATCCCACACCCCATC
GTGAACATCAATGGCGAGCTGAATTTCAGTTTGGGGGAAAAGCCGCTCGCATTCATGCAG
CAAGGGGGTGAGCGGCGCCAGCGAGAGGATGTTGTTAAAAGAGAGGCGGATCGAGGGCTC
AACTCCCATGGCAATCAGGCGAGTCGAGTCTTCAAGACTGTTAAGTTCTCCCAAGATCAA
CTCACCACGTTTGATAAAGTGGTAGCCTGCCTCCGTAAGCACCAACTGCTTTCCCTGACG
TTCGAACAGACTGACACCGAGAGAGTCTTCAAGTTTGTGCAGGGTGTAACTGAGCGCGCT
CGGTACCTTGTGCAGTTCTTGGGAGGCGGCGGCAAAGCTGCCACAGCGGGCAATGACAAT
AACAACTTTGATCGCGTCGGCAGTGATTACCATGAAGTACAGCTCCTTTTTGGGGATGCA
TTGTAACATCTCCCTCACTTCGCAACGGGACAATGAATACTGGGGGGGATTCAAAATACT
TGATTAACCATGTTGCCACTTGCCTTCTTGAGCGGTACCAACGCAATTAATCATTGGCTT
CATCACGGCTATAGTTCCAACTGCCGCATTAATAGACCTGATTAGTCTGCTATCAGTGCG
ATTGAAAAGTAACTCAGATAGATATCATCAGGAGACACCAAGCAAAGATCGCCGTAAGTC
CGCTTGGGAGCACCATTGCGGCCTCCCAAGTTATCGGTCCTGGTATCCCATCGGTCTGTC
ATCGATGCGCACTGTGAGTCATTAAGGCGCCAGTCGCGCCACCAGCTTATCAACCACCTC
CAGCACCAGCGCTCTGTCAGCTGTATCGAGTTTGGCCAACTGTTGGCTGAGCACAATGCC
TTGTTCGGTAGGGCGGTTGCTGGTCTCACGCAGGAAGTCTGCGAGCTCACAGCCAAACAG
CTGAGCCAGCTCAGCGAGCCGCACGACGGTCGGCACCACGAGACCTCGCTCCATCCGGGA
GACGGCTTCCATACCTATCTTTAAGTGCTCTGCCACTTGCTCCTGAGTCAGTCCTGCCAG
CTGGCGTTGGCGTCCAATCGCTTTGCCCACGCTCTTGGCCAGCTCTTCAGAGTTGATGCT
TGTCATAAGTCCTCCAGTCAACCCTGATAGTTGACTATGGACTTTCATTGACATTAAGGA
CCCTTTGCGATGAGGATCACCCTATTAGATCTAATTCACTGGAATAGTCACCCCAACATC
GAAAGGAGTTCAACACGACCTAACCTCAATCTATCCCCTTGGTGGCATTTGGCTATCAGC
CCTCACCACCATTAACCCATTACGTTTACACCCATTAGCCCGACAGGCTCGCCTCGTCGG
TCAGGCATCCGTTTGCCATTTTTATTAAGGAGAGATCATGAATCGCACACTGTTTTATCC
CTTACTGCTGGCTTGTGGCCTATCACTGAGCGCTTGCGATACAGCATCCGCTAATAGCCC
AGAATTCAGTCTGGAAGTGGAATACACCGCTATCGGGCGACCTCAGATAGTCGTCACCTC
GCTCAACGATCAAGTCACTATTCAGAAGGTGCTGATTAATGGCGGCAAGAGTAAATGCCG
GGTGATGCTGCGCAATGACATCGGTGGTCAGCTTGGGGGGACCCATTTCCCGTTCAAGCT
CAATTACACCGAAAGCTGGCGGCTGGTCATGACCGAGCCGTGCCGATTGAGAGAGGTCAC
CCTTTTCACCAATCTGGGCAATGCCTCTTACACCATTGAATAAGTCGTCTGGAGAGTGAC
ATGACAGAAAACATCAAACTGGCCCTGTGGTGCACATGGTTATCGCTGTTTGCCTTACCG
GCCTGGGCTGCGCCCCAGTTCACTGTGCCAACGGTCACTAAACGGGTACCGGCCAACGTT
GATGGTACCCTCAATTTCGCCAGCATGCAGTTTTGGATAGAGACCTCGAAAGGGGAACGA
ATCATGCTGATGCCGCTGGATGAAGATGAGCCAAGGCTCATACCCAGGGTCAGCCAGCCG
GTTTCACTGAACGGTTTTATGCTGACCTATTCAGATGGCAGTCGTTACTTCGAGCCCTCC
TTTGCACCTGCGTCAGTTGCATCAAGTACCACGTCATTTACCATCGTGAAAAATGACGAG
GACAGTATCGTCATCCGGTATGGGGATGACGTGCTGCTGCGCACCGATGAATATGACGCC
ATCAAGCTCACGCACCGATTGCCGCTGGCCAACGGGCAGGCGGTCTTGTTTGAGCTACAC
AGTGGCGGAGTGGCATGCCCGGTGCTCTATCAGTTGGCTGTCGCCCAGACGGGTGTGTTG
ACCATGCTTTCACAGCCCTTTGGTACCTGTAGTGATGAAGGCAAGCTGACCCCCGCCCCC
AACGGTTTCACCCTCGACCTGCCCGGCAATCCTCGTCAGCGCTGGGTATGGGATACCAAC
AGCTTGACGCTGCGCAAGCAGTCCTGACCACCAGCCTCCACACATTCACCACCATCAGGG
CACCCGAAGGTGCCCTCTGTTTTATGCCGCATTTTATTTAAGGAACTGTTCATGTCATTA
CCACAACCGGGGGACCACCTCGTTTCACTCCGCACAGGTTACCAGCACCACGGTCTCTAT
CTAGGGGACCATCAGGTCATCCACTACCAGGGGGTCAGTGCCGGTATACATTCCGGTCAG
ATAGCTATCACCACGCTTGCCGAGTTTAGCCAAGGGCGGGGCTATCGCATCCAGCGCCAT
AGCGCACGAGCCTTCAACCGGGAGGAGAGTATCGACCGTGCTTACTCCCGCCTAGGAGAG
GCACACTACAGCACACTCTTTAACAACTGCGAGCACTTTGTGCTTTGGTGCATCGAGGGC
TTTCACTACAGCAAGCAGATAAACCAACTCATTGCCACGGGGTGTATCGCACATCAGGCA
CTTCGCACTGTGGCTCGGCAGCCTACCCTTACGGCCCTGCCTGGCATGGCCACCAACACG
GTACTGACCCCGTCAGCAACTACCGCTGTGACCGCTGCAGTAGGTACGTTGCTGGGAAGC
TCAGCCACCTCGCTGGCGGCCCCCTTGGCAGCCACCTACGGCCTCTACCGCGTCTGGCGC
TGGCTCAGGGATTAACGGTTCTCACATTCGATACGAAAGGACACACCATGATGACCATGC
CATTTCACCTGGCAGGGATGGCCCTGCCGATTTCTCCCGAACTGTCTGACTTGCTGCGCA
GCGTCGTGCGGGAACAACGGCTCGACCTCACCCACCTCTCGACACTGACTTTTAACTTTC
GCAGCCCCGGCTACAGTGCCGAAACAGGTGGCATCCATCCGTTAGAGCTGCGACTGATCC
GGGGGTTGCACGGCTGGGTCTTCGATTACATCACTGACTTCAGTTATCAGAGGCTGGGCC
AGGATGCCGAGCTCTGCAAGGAACTCGACTTCAACTTCTCTTGCGACAAGCACTATCTGC
AGGGCTGGGGACCACTGCCCGGCGTGGAAGCACGGGAACTGTTTACCCTGTGGCAGCGCA
ATTTCATTAGCTACGCCCAGTTGGGGTATTTCACCGTCACGGTCAGCGGAGATTAGGAGG
TGTGTAATGACTAACAAACTGCCGCTCTCCTACTACTCATGCCAGTGGCTAGGGCTGGTC
GCCGCCAAAGCCAAGCTGCAACCAACTCGCCAGGGCGAGCGCTGGTTGCTGCACCTCACC
CCTGGTAGTCCAAATGCCCGCACCGTCACACTGCATCTGTGCTGGTCTGGCGTGCAGTGG
CAACTGTTATCCCTCACCAATGCCGAGGACTGGCACACCATGAGCCAGCCTATAGATGAA
ATCTGTGTGGACCCTCAGCGTCGCTGTTTCTGGCGCTGTCAGGCAGGTCCAGTCCCGCTC
TCTGACCAGCCCCGTGTATTGGGGAGCTTTTTGAGCAACCTGCAGCGCACCTGCATTCAT
CACGGTTATCGCGTGGAGAGTGACCCCTTACCCCAAGAGGAGGCGCACGATGCCCAAACA
ACCGATAGCCGTTGAGCTGGAAGATGGCGAGACGCAGGTGGTGCGTGACAGTGGCCTAAC
CGTACAAGGCACCTGCGTGCAGTGGAAACCAGCGGGCTGGCCTTGGCCACCTGGGTCGCT
GACTACGACGCCATCGGTACCGCCTACCAACTGGCGGAACGGCTGAGCGTTGCGCTCGCA
GCCCCCTCACCGTGCAGGTCCCCGGCATCGCTGATACCGATGAAGCAGGAACCCACCGCT
AGGGAAGGCGTCACCACCCAGGCCAACTGAACTACCTTCAAAGTGAACCAACAACCTCTT
TGCATTTAGCCCCGGGATGCCTCGCGCTGCCGGGGTTTTTCTTTTTCTGGAGACCACCAT
GCGTTACCACAAACTCAAAGCTGGGGAATGCCCCGGCACTTATGTCGTCACCGAGCCGGT
GACCGAGCAAGACCTGCTGCGTATCGCCAACCAGATTGCTCGCAAGCGACTGGCCAAAGG
CACCGCCATCACCAACACCACCGAGGCCGCCAAGCGGCTGCAAACCCTGCTGCAGGACCG
GGAGCACGAAGTGTTTGGCGCACTGTTCCTTGACTCCCAGTATCGCATACTGGCTTTTGA
GGAGCTGTTTCGTGGCACCTTGGACAGTACCAGCATCTACCCACGGGAAGTGGTCAAGCG
TGCCCTGCGACTCAATTGCGGGGCCATCATCGCAGTCCACAATCACCCCAGCGGTGACCC
GGAGCCCAGTCACTCAGACCGGGTCTTCACCCAAGCCCTCAAAGAGGCCTTGGCGCTGGT
CGATGTACGATTGCTTGACCATCTGGTGGTCGGTGCCGAGGGAGTCGTCTCGCTGGTCGA
GCGAGGTCTGCTATGAACCTTACTTCAGCGAAATCACACCTCACCGCCCTCGATATCCTC
ATCGAGTTGCGCTGTTGGCTGACAGACAACGTCGAGATGCAAGCAGAACCCACCATCGTG
GCTCATCAGCCCAATTGCTACCGGCTCACCCAGGCTGACTGTATCGAGGCCATTGATGCA
CAGCTCCATCAGCTGCGCCAAGAAGAGACAAACACCATGCGATTACCCAATCCCTATTCT
CTGGAGGAAACCCTAGGCAAACTGCGTCATAGCCTGGCAGCCGCCAGCAACGAGGAGGCG
TTGACATTGCTGGAGAAGGCCGTCACCAAGGCCTGTGACGACGAGGTTTATGCCAAGCAG
TTTGAAGAGACCTTGCCGCGGGGATCCACCATCGAGATCCGTGACTGCCTCAGTTACTTT
GGCGACTACTTCGAGCGATCCCGAGACACACCGCCCTATTTCCCGCACCACGATGCCGTC
AATGGCATTGATTGTGCATTCTACGCCATCCTGTTCGATGTGGCTCACCCAAGCGCAGTA
CTGGTGCACGAATAACGCCAGCATCCCCAAACCTGGATCATCAGCGCCACGATCCGGATA
TCCCGATATCACCTAAAGGGCCACCTCACTGCAGGTGGCCTTTTGCATTTCAAGGAGCTA
TTACCATGTCTGCCTTCATGATCGACCGCCAGGATTACCTGGCCTTTGCCGTACAGTTGC
ACCGCTTTTGCAATGCCCCCATGCCACCGCACTACACCCTTGAGTTGCTGCGATCCTTCT
GGTGGCTGCCGCCAGCAGGCACGACCAGTACCTGGACGTGGCGGGTTGACCGGTTAGTGC
GACTGATGATGCTCGCCAATCGGCGGGCGGTCTGGCATCGCTATCAGCTAGGACGTCAGC
AGGAACGCAAGGAACCGCGCCAGCACCGTTCAAACAAGCTGAGTCCGCTTAAACCTGCCC
ATCATTACCACCAGGAATCGCTCACCGATAGCGAGCTGGTGGCGCTGTACAAATTCACCT
GCTGCACCCTGTACCAATCGAGCGAATGGAGTGGGAGCACCGAGCAGGCTCCCCGGCTTG
TAAAAGTAATACAGCAGTTGCAGCAGGCGCTGGCGCAAGACGTGCTGACCCGGCTGTCAC
TGTGGGAGCAAGCACCCTGGGGAGAGATGTGATGGATCTCTACATCACCCTGACAGTGGC
AAGCTCGCCACCGAGTTCAATGGCCCACCTAGCCCAACGTGTCGCCGATGACATGGCACA
CCTGCATCACCGTCTAGGGGATGGGGTGAGCGATGAACTGGGCATCAGTATCAGCTATCT
GGTCGAACAGTTTGCGCTGCTGGCAGCGGCTTACCGTTCACCGGAGGAAAAGGAGAAACA
TCAATGATTGAGTTCAATGACAGCTTTAGCCAGGCCGCCGTCGCGGAGGCCATGTGTGCT
CACTCAGGGCTTGCCAAGCTCATCAGTCAGCAATTGATGCTGCCGGGCTTTGCCTATGCC
CACGATGTAGAGGGGCGACGTATTGGTGGCCCGCTGGTGGCCCCCAACCCTGTGTTGCAC
AAGACCACGCTCTTTGTCAGTCCACGGGATATGCGTGAGCACCTGCCACGAGAGATTAAC
TTCGCCCGCTTTCGCTGCGCCTGTAATGCAGCGGGTCAGCCGGTCGGTGAGTGGCAACGG
GTAATTGTCGGGGCCTACGTCAACCACGGTAGTAATGACAAGCCGGATTGGAGTAGTCAC
ACCTGAGCCACGGCCACCAGCACAAACAAGACCCCATACAACCCCTCACTCCGAGGGGCT
GTTTGCATTTTAAGGAAACCCCACCATGCATGACTTACGTGATTACAACACCCTGTCCGC
TCGGCAGATCACTGCTGCCATCGGTCAGCTCAACCACAACACCGCCCCGAAGATAATGAC
CCACTTGGCATTGCGGGCCACACAACCACACTCGCTAGGTAATGGCCGTAGCAGAGCCAA
AGCCCTCAAGCTACTGCACCGGGTCAAGAAGGCCCGCAAGGCGGGCTGTATCCCGTTTGA
ACTCACCGTGACGGGTTGCCGCATCGACCGAGGGAGCCATCAGGCAGACCGCTACTACTA
CGACCGAACACTACTGGCCCAGGGCTGGCAGCAATACGACACCGAGGAAGATGCATGGTA
TTTCGGCATCTGGATTCACACAGAGAAGCTCGAAACCTTTACCTACGCCGAAGGGGATAC
CTGCCATGTGATAGCACCGAACGTCGAGGCGTTTCGCTCTGAACTGGCGCGGCTCTACCA
GTACTACCAGCAAGCCCCTGCGTTTATCAGTATCGACCCGGACGTAGGCGTTGTGACCCA
CCACTTTGAAGCCAAACCGGAGGTGTGAGATGGCAAAGAACATCACTATCAAGGTGCCCG
GCAAACATCCGCAAACCGGGGAACACACTACCTTCGAGCTCAAGGGGCAACGCATGGATA
TCGACATCGGCGGCCAGGCCGTGCCCTTCCTGATTCACGGGAGGGGCATAGGGACGTCGC
TCACCCACATCCCGAGCGGCTACCGCATCGCCCTGCTCGGCGGCTGGCTCACAGCGCGTT
ACGAAATACCTGAAAATAAGCCCAGCAGAACGGCCTGCGCCCAGACTGATTGGTGGCCCA
GTACGGCTCACTGCTCTTGCTGGACCGGCTCAATGGCTAGCGGTTATTAATGAGACGACT
GACATCGCTCGTTGACACCCCTCCGTCTCGTTTATCCCCAAACAGCATAAAGGGCCAGCC
CTCACAGGCTGGCCCTTTGCATCATTGGGGTCACCGAACACAACCTGCCTTATCAACAGG
CTCGAGGTGCATCGCGATGCCCCCGAGCATAACAGGCTGCATCTGCTCAACCTATGGCCA
TGCCCCATCCCACATGTCCTGCCACACACATTCACATTCCTGAGATCCAAGCTTTCACAC
TGCCTTCCAGCATCAGCTGGGGTCTGTCGCATGAGATCTCACCACGCTTTGGCGATCGTC
TGATACAGAGCCGCTACCGATTCGATTTTTTATCCGAGCGAACCAGTCTGATCGGCAAAT
AGACTAAAGGAAATATAGATAGGCTCGACAATGCCTTTGCAGTCATTATCAAACAACTGG
AGACCAAGTTACTGGCCGGTGAACTGGATGCCCAACGTCAGCAATGCATCACAATCAAGC
ATGATGGGGTCCCCTGTGAAGCTGATACCTTCTGCAGCCATAGTTACCTCTATATCGTAA
TTGGCTCTATTGAGTAATATTATTTCAATTGTTCTCATCCATTCATGGCATTAATACACA
TATTTGAGCTCATCCAAGTAATTGGTATCCATTTTGAGAAACAATCCAAGCAAGTGTGC
>GI5
GACCCAACCTATTGATTAGGTTGGGTTTTTTCATTTTTTTCTTTTATTGGTATGCCATCC
AGTATGCCATTAGGTGTTAGCTGACATACTACCCGGATGGATTACATTGGACATCGATCC
AGTCAGGTGTCCACGTATTAATGATGTTTCCCTCTCTTAGAGATTATATCAACCAAGGCA
ACGTAGCCTTGGCGCTATCCGAGATAGCAGAAGGTAAGCCACACGATTATCTACTCTCAT
TCCACCCAGACGTCATCAGCTCAGCGAAATCACGACGTGAAAGAACGTTCGAGCAGTCAC
GCCAATCCTTATCAGATGGAGCCATGGTTTCGGTGTAGCGCAGGTCAAAGCCATTGGCTT
GCTTCTGAGCATTGATGTACTCATCCATTTTCTCACCCATAGTTTCAATGTCCTCGATCC
ATTCATCACGGATCGTATCTGGTAGAGAACCAAAAAGGTTGTAGCGATCCTGCATCCGTT
CGGAAAGCTTATCGTACACTTTTTCGTCGACGGTTTGCTCGTTGACAAGATTCAGCATAT
CGACTTTTTCGCGAACCTGTCCAAAGCGCTTGATACGACCGATCCGCTGCTCCAGACGAG
TAGGATTCCAAGGTAAGTCAATGTTGATCAGTGTACCCAGAGTCTGAAGATTTAGGCCTT
CACAGGCTGCATCGGTGGCGACCATTATTTCCAGTTGATGTTCTGCTACCATGCGTTTTA
GCGTTTCGCGCTCAATATTTACGCTTTCACCTTGTTGATACAGGCGGCTGCGACCAGCGC
CGGCATAGAGGCCGACCGCTTGGTCGGGGTAGCGTTCAGCAAGTGAATCGGCGACCCATT
TCGCCGTGTCGTAATACTGGCTAAAAATAATGACGCCATATTTCAGCCACTTTTCTTTCT
CGAGGTAATGAATGACGGCGTTGAGCTTGGGATCTTCGTCAATACGTTCTAGCCGAGAGA
TCATTCGTTGCAAAACGGCAATCTCTTCGGGGCTTTCGGCGGTGAGCTCTATGACCTGTT
CGTCACTTTCTTCACGAACAGTTCTCCCTTCAAGCAGCATTCGCGCTGTATTCAGTCCGG
CTGCAATACTTGAGCAAATCCGCTGCTCCATCAGATTTTTCATGAAGCCGCTACCCTTTC
CACTCTGCGCCAGAGCTTTGCCAAAGAGTCTGGCCTCCGAATAGGCTTGCCGGAAATCCT
CACTTGTTCTAAGTGCTTTACCCTCGAACAAGCTATTAAACAAGTGGACTTCTTTCGCTA
AAGCTTTCTCTGGATGAACATCAACTCCAATACGCGGTAAAAGACCTGCATCCTCTAAGG
TTACTCGTTTGCGCAAAACAATGTGGCGGATGAATGGATTTTCCCGTTGAAAAAAACTGG
CACTAGCAATGTCTCTATCTAATTCATCCTCTAAATACTCAATTGAGTCTCCAGATAAAT
CAGATAACGAACTATTAATATTCCACCGGTCATTCCGATTAATTAATTCAAGATCCTGAC
GCACAGAGCTAAATAAGCGGCGTGCATACGGCTCGTTAGTTGAATCTACGACCGGTAAAG
GGGAGCGCAGCAACTCCCAGGCAAAACTCGGCTTGGTGACCCGTTGTTCACCAGACAAAA
TTGGTAGTACTTCTTGAGGTCGGTGCCATTTAGAGAAATCGTTACCGAGTACGAAATTAC
CATCCCCCTGATGCAGGATCCCAACCAAATCCCATAAATCTTCGGCGCGAGTCTGAATAG
GGGTCGCGGTGCCTAAAATAACGTGATCGGAGCGCGCAGCAATCTCGCGCATAAACGCAA
GCAGCTCATTGTGGGTGCCCGCATCTTTGCCGAATCCTTGACGGCTTCGAGCTTTATGCG
CTTCATCCAAGATAGCTACACCAAAGCGTAATCCCAGCAAATATTGCTTTTCCAACGAGT
CGCGCATCATCAGACCTGTGGATACGATCCCAACGCGCAGAGGGCATTTGGCAATATGCT
CTTGCCCTGCAGGTGAAATAATTCGCCCTTCAGGATCCAGCCAGGCTTTCTTTTGGGTTT
GCCACCGAGCACAGGGGATACCCAGTTTATCAATCATCTCCACTTGCCACTGTTCACACA
GCGTGGCGGGGGCAAAAATAATGATAGGTTTGCGCTTCTTCTTCTCACGATCACTGAGCA
AGCATAGTGCGAGAGCCGCCGTCGCCATCGACAAGGTTTTCCCCAAGCCGACTTCATCCG
CTATCAATAAACGCACAATACCATGGTTGTGGTAATGACGAATGCACTCACTCACAAACC
CTTGTTGCCAAGGTTGCAAGGAAAACCCTTGGCGATAAAGTGGCGACTCAATGAGTGCAG
CTGGAGCTATATCGTCGTCTTCAGCAATATCTTCAAACAGCACCTCACGGCGATAACCTC
GGCGTTTGACTTCTCGGATAATAGCTTCAGGTAGAGGCCGAGCCGCATTCCACAAGTATT
CAAACTCTTGCTCAATCCACAACACCCCCTCTGGTGACTCATCTTCCCAAAGAATTTCGT
AATGGCGTTGCCATCCACTGCTGGTTTCGTTCATGGAGCCGATGAATCCGATTTTTCGGC
CATCGGCTAGCTCTATCACACCAGCCTTACCGTGTAGAAAACCACACACGCTATCAGGGG
CGACGCGAATGACTTGTCCATGCTTAGCGAGAAAACTGTCCAACCGGCGATAGCGGTCAC
GATTGAGCAGACTTTCGGCTTCAATATCCTGCTCATTCCATCGACCAATCATCTTGGATT
CGCGTAGCTGGGCTACCTTCAGGTCATCGGGATGGATATCCACGTTGCAGACGATTTTTA
CATCGGGAATAGACTCAATCAGTTCGTTCGCTACTTCAAATAGCGAGCTGGTAAAGTAAC
CAGCAATTCGCTTATAGCTGCGAGCACCTTTGAGGTGCTCCAGCAAGAAGCTACTGTCAA
GCCTATGTGTACGTGATGAAAATCGATGAATGCTCATTACTGTGGAATCTCCATCCGCGG
TGGTTACTCACCTTGTTGCTTCGTTGTTGTACCTACTTTATTGACCAAGCGCGCGCATAT
TTTTCAAACGAGCCCCCAACACATCTGCTGCATCGCGAGTGGCTTGTTCGGGAGCTTTCT
TTTCAATAAACGCTAGGATGTCAATCAATATTGGCCGCGCTTCCATAAAGTCTGGTAAGT
CTGCTTGCAACAGGTTGACAACGGTTTGTGGCTCTTTCTCATTGAGAATCTGTTGTAACC
CAATAATTAAATAGCCAAGCCAGGTTGAACCTATTTCGGTACTGTCCGTGAGATCTCGTG
ATTGAAACTCTGGGATATGTCTCAAATGAGCTTGATTGGCACTCATGTTGCCCATGACCC
TGCTGTAGTCTTCTACTCGGAAGGCCTTAGCAAAGTTCTGGTAGTTGTCGAGCTTGGTGG
CACCAGTGGTTTCAATATCCATCATGCGCAAATAGAAACGCTGAATACCGTTGATTTTTT
GCCAGGTATCAGGGCTTAAGCCTTCTGGCACTAGCAAACTATTGGCTGCTTCAGCGGCTT
GTTGCACAATTTCATCTACGACCGTCACTTCACCCTTGGTGCGGGGACGCAAAGCAAAGC
TGGTGACGTCTTCACCGCCAATATGGGTGTAAGAGGTCAGCACTTTTAGTGCGGCTGCAT
AACCAGCCATTTGCAGATCGGAGTCGTTAAAGACAGGTTCGCCCAGTTTGCCTTTAACTT
CGTCGTTCAGATGCATCATGGTTTCGATCTGGCGCTTTACTTCAGCACGCACAGCTGGGA
GCAGTCGCTGTTTGAAGCCAGCGTTTTCCCCGGCAGGCCGCTTGCGCAGCATCAGTATGA
CCGTGCCTTGTACGTAACCACCTTTTTTCAGTTCGGTACTTGTTTCGGTGGCGATATACC
ATGCGCTAACAACCTGTAAACCAGATGCCCAGAAAATACCAATCATGTCTGACCATACAC
CGGTATCCTGATGAGTAAACATCACGCATTGCATCCCGTTGTCTGGCATATGGTCGGACA
TTGCTTTATAGGCGCTAACCATGCCTTTCCGGAAATCATCACCAGACCCCTTGATGGCTA
AGGCTCGGCGTGAATCCCATGTCCATTCATCAAATGGCTTTGGAGGATTCTTACGCAGCC
ATGCGATAAAGTACTCGGTGATTTCGTGATAATGAACAGCATCTGCATAAGGAGGGTCTG
TAATGTAAACGTCATTCGACTCTGTTAATGCCGATGCTTCATGGTTCTTAATTTTTACTG
TTACATCAGGAATTGGCGCGTTGGCAAAACCAAATGATCGCCCAGCCTCATGACTGGTAA
AGCAGCGAATGCCGTAGTTGTAGAAGGTATTGAGTGCCTGGTTATAAAAAACATTATTTG
TCTTTTCCCAGTGGATCATCCAGTTGGCGATGCGTGCATTCCAGTCCAAGGTTTTAGCAT
TGAAGATATAGTCTTCAGGTGTAGAATGTTTGAAATACATTGCATACATCAAAAGCTGGC
GACCGTTGAAGAGGTGGTGCCAATGCGACCAACCCCTTTCTCGCTTCAATCGAGTAGTCT
CTTCTCCATCTTCAATCGGCATATCTGGGATCAGACCGGATTGTTGCCAAGTTGAGATAT
TCTTGCGAACGATATCGTTAACTAAAGCTTCTCTCTTTAGATCTTCTTCGCTTACATCAG
TGAAAAATGTTTCTTGACGATTTTGATCCAAGGTATCTTTAGTAATCCAATGAATGGCAT
AGAGCCTTTCACGGAAAATGTCGTCCGAACGCGGAGAAAAATCCTCCTTTTCCCAGAAGC
GAAGTCGGTTTTTAGTATTTCCATCAGCGTCTTTATAGTCACCCCTCAAGGTTTTTATTG
GTGTGCGATAGGTTTTTCCATCCAACTCATACACCAAGGCACCATCTCTCACGGTACCTT
GATCCGCCGCTTTCATTTCAGTAGCACTGGCGTTTGTGATTACCTCGATTTCGAAACGCT
TATGCTTGTGATCGGGAACCAATTTTGCGATGACATTCTTCAACTTGGAAATAACCCAAC
TGGGGGACATCGGTACCATCCAACCGGTTTCTGGGCATTTGGTTTCCAAGCAATACAGGT
ATGATTTTGCACGATTACCGTTGTGATCATGCTCAATACCTAAAGCAGTTATTTCTTGAT
CGACAATGTTCGCTACATTTTTCTGAGAAGTTTCAATTTCTTGTTTTCTTTCTGGTGAGG
CGCCGATCACGTTCATAGCGCCCCAGGTCAGCATAAGTGCAACTGGGTTTAAATCAGATG
CATATACATCGCATCCTAATCTGGCTGCTTCAAACGGAATTGAGCCACCACCACTGAATG
TGTCGGCGACTTTGGGTCGATGCCCATAGCGAAGTTTACCAAGTTGCTCTGTCAGCTCTT
GGTGGGATTTAGCCTTAATATTGAGCTTTTGATAGTGTCGATTAACTCTGGACCAAATGT
GATCATAGAGCCATTCTTGATCTACTTCTTCGGGTCTTTTGCAAAGACTGGCCTTTTCTT
CATAACTATCGAGGGTTTCCAGATATTTGCGATAAATTGCTAGCTTTTCGATCTCATCAA
TATCTCGACGCCAGCGGAGCTTTAAACCGAGAGCGTCACTATTGATAGGGAACTGCAAGG
TATCGACTTCATTGAACTTATCATTGGTGACTTTGACGTTGTGACTAAAATAATCCCAAG
GATTATGCAGCTGAATGCACTCAGCTATTTCTGCAGGCTTAATGTTATTTTGAATGAGTG
CACGTTTGGCGAGACTTTCGATATCAAAGCCCATCAACATTTCGAATATTTCGAGATCTT
TTTTAGTGTCTTCTGTTTGAGGTAGGAGTGTGCCCAACACCACTGAACGAACAAGAACCA
GAGGTTTTCTACCTTTCCAATAAGACCCTAGCCCTGTAAGCGTTTGACCAAGATTGGCTT
TTCGTTCTTTTTGGGCTTCGAATGAAATTTTTTGTGCTGGAAATACCGACTCAATAAGAG
CCGGTACATCCTTAATCGCGAATGGAGTCAATCCTGCCATTTAATTCTATCTCCAATCAG
ACCGAGACACAAAATTTCTATTTTTACTTATCTCTCGGTCTGTAATTTATTTGTTTTGTA
TTATGATGTAGCAATTAGCTCTCAAAATGCTAGCATCATATGTTATTTTTTCTTACCGTA
TCCTAGTTCTTTCAAGCTGTGGCCTTGTAGATCACGCCATGCATCCATGCCACTGCGTGG
ATTGCCGGCAATCACGCATGCGGCTGCACTGGGGCTTTGAAAAAGATACTCGTGAGTAAA
AGAATAGACATTCCCTTTTTTCACAAGTATGCCCTCATCTAACAGCTTTTGACGCAGCTC
TCGAATTGCTGGGCGAACAGATTTGGCGAGAGCGATGTTTGCTGTTGAGCCTTTTTTGAC
CAAGAACTCGGGGCTGCTGAGCTCACCTACAAGGCGCCCTACAGCCTTCGCTTGTTTGGC
CTCGTACAAGAATAAGACCTCTTCCGCAGAAGAGGTGTCTTGTTCAGTTAGATTAGGCTT
GGGTGTACTGGCGCTATCGAGCGGTATCGAGTTATGACCATCAGCATATTGGGGAGGTGC
ATTATCATCGCCGACGGGTATCAACGCGTCATAACCGACGGATGGCGATTCTACGTCATA
TGACTTAGATACATCGTCACTGTTGTAGGATGCACTGCTGTCTTGAGTGAACTCGGTCTG
TTCTGCCTGGACAATATCACCCAGAGCATGACGCAAAGCGATACGCCAACCCACATCACG
ATCCTCGATGCCGCCACTACTTTTCGCAGTCATGCCAAATAACCACCAGCGTTCTTCTGG
ACGAAGCGCTAACCAGTTACGTACTGCAACAGGGATATTATCAATTTCCATCCCTTCTAT
TGCCCAAGCCAGCACACAGAGCTCTTTACCCAGCAGACGGTCAACAACATTTTCTCCTAC
TTCCCAGCTGCTTGTATTCAAGCCATAGCTTTTCAAGCGAGCATTAAATGCTCGCTGCAC
TTCGGCTCGAATTGCGGCCCATCGTGGCCTGTCCAGTAGGACGCGATCAATCACAGAAAA
TTTTTCGCTTTGCGCTTGTAAGCCAAGGTGCTCTCTGATTTTCACTTCACCGTTATTGCT
CTTGGTGATGACCACTTTAAAGTGGTGCGGATCGCTGGTGGCAGGAACACCAAAGCCCAG
CGTCGGATGCTTAGCCGCTGTTGTCGTTCTGCTTATTGGTGTCTTTGCCATATTGATAAC
CTCTGTGTTGGCGTGCTTAGTCGTCTTGGGTAATGTCGCCTGGCTTCAGCTCAATGCCGA
CCAACTTGGCGAACTCTTTTGCTTCAAAGCCATTTTCAAAATCGATACCATCCCTCACCG
CAATTGAGACATTGGCATCAGCTTCGTTCAGGACATCGCGCAGGTTATTTATTGTTGCCT
CAATCATCGAGGCAGTGATTTGGCGTTCTCCAAAGCGAATGCTAACGGTCTTTTCACCTT
CACCTATTTCGATGCGCACACCTTTAAAGCGAGTATTTGCCTGATCTTTGCACCGGTTAA
TGACAGTAAAGACCTTTTCTGTCGTATCCAGTGGAACCCGCTTGCTACTGTTTAAGCGTG
CAGGCTTGGTGTCATCAATTTGAACCGTTTTGTCACCGCTATGTGGGATCTTGAAATCGG
CTGTTTGCGTTGCTTCACCGGATTTTGCGTAAACCAGCAAACGGGTTGCCTCTGATCCAA
TTTCGAACGAATTGGTATAGGGTTGGCCGTCTTTTGGATTGCTGCCATCCAGGGTGTAGC
ACAACTCGGCCTTAGGGGTGCTCTGCAGCGTGACCTTGCGCTTATCGGCAAAAGGCTCAA
CCTGGTGCCTAATCTTTAGTTCGGCTACCCAGCGCGTTGGTTCGCCATTTTCGTATTTAC
CTGTTGAGTCAACGACCAAGAAGTAGAGTGTACCTTCGGTCGTGGCAAAGTTCTCCAAAT
CATCCACCTTCGGGTCTGAAATCGACACTGCGGCAGAGGTAGAGTAATGAATGACAGGAC
TTTCACCTGCGTTTCTCGGTGTCAAGCTAAGCAGTGATTCGCTCGTATCTGGTGTTGTGC
CCAGAAGCGAGACGTTGACGCTGGTTTTCTCTTTCGGAAAGGGCCCCTTCTCAACGTAGC
CATCTTCTCCTAATCGCCAACGCCCTTGCTTCAAGGCTTCGTTTTTCAGTGTATCCATAC
CGCTGACACCAGGCATCCAAGGCCAACCTGCATTACATTTTGCTCGGTTGACGACATCCT
TCCATGGCGTTCTGCGGTTATTGGCTCCGGAGGGCCACAATTCAGACTCAGCCATCGCAA
AATACTGGAGGAAGTCATCCTTCAGGTCAGCTGCCAGCTTATAGTTAGCTCTTGGGTCTG
CCATGAGTTTTTCAATCTGGGCTTCAGCGGATTGGTCACCGTCCCCCGTTCTTAATCCCT
GATCGATAGTCACTTTGAGCAAACGCTCAGAACCATCTATTTCATCGATACCGGGGAAAA
GAATGGTGTTGTATGACGCAGACAAGGCCTTAATAAAACGCCCCTCAGCTTCTTCCAACC
TGTCTCGTGCTTCCTCAAACAGGGTGTCACCAGCTTTCAAGCGTTTTTCAATTTGCTCGA
TGGCGTACAACTCTCGCAGGCGTTCTTCTACTGCATCAGCCATGATGCTGTCCTGCCCGG
TCAGTACTAGCAGGTTGTTCTTCTCCTGCTGAAACTCAAAGAAGTTGTTCAGCTCGCTGG
GAGGAACTTTGCCATCGGGCTTGATCACGATTAGGACTCGCGGACCGCTCAATTTGAGTT
CGTCCATGCGCGGAAGAATCTGTACTTCTTGATAGACGTTACGGCGGTTAGGTTGCAGAA
TGCCTTTAAGCCGATTAATCAACGCTTGGTCAATTTTAGGCTGTGGAATTTCCTTTGCGC
TTCGCTCGATCTGACGCGACAGGTTTTCGGTTTCTTTGATGTAAAAACGTTGATCTTCCC
GATGCAAGTACCAAGCTTGCTCGCGCAACTTTTGCAGCGTGTCGAGGAACTCATCAGCCT
TACGGTTAGGTGCAGCCAAGAATTCAATCACTTCACTTTCTGACAGACCGATACGCCCAC
CAACCGCACGCGAGAGAGATGACGCTAAGAGTAGGGTCATTAGTTGACTAGCAGCATCGT
TGCTAAGTTCACTGTCAATGTGTTCAGCAATGGCATTCCCCTTGTCAGCGATGTCTCTGG
TCACCGCCGGAATCAACTTAGGTGAAATGCGTTCGATCTCATCTTTTACTTGTTCGTCAT
TGAGGTCTAAATGCTGGGTGCCGATAAGGAACACATCATCAGTCTGACGTTGTTCCACAC
TTTTCAGTAGGCGAGCAGTGAACTGCATCAAACCTCGTGTTTGCCGGAAGCCTTCGTTTT
CTTTAAACAAAGCAACCAAGTGCTTGAAAGAGGGGTGGAATGGGTAGGTCTCTCTTATCT
GATCGGCGATTTGCTCGATGCTTGATGAGATGATGTATCCACCATCTTCTGCCTTTTTGA
TTTGTTGGGCGTACTCCTCCGCGACATCGCCTATGGTCTGTTCATCCGGCAGTTCATCAA
TCAGGCGTTTTTTTAGAATCTCATAGATCTCATTACCCGATAGTTGAACGGGAGTAATGG
TCATCGACTGGCGGCGGGTTTCTTGCTGCAGATTAGAAATGGCCTCTTTGAGAGCCTTGG
TTTGGCCTTCATAACTTCCCGATAGGTTGGCAATGACAATACAGCAATTGGGTAGTTCCA
ACGCAGCACTCATCAAAGTACTGAGGCTGTAGACAACCATGTCAGCAAGAGTGCCCGAGC
CGTAGGCTTGTGTGCATGCGTTTTGGAGATAGGGGGGGAGTTCGTCAAGCATAATCAGCG
TTGGAGTGTCGCCGATTATCTCTTTCCATTTTTGCTGATCAACAGCTTTAGGGCCACCGA
CCCAGTGTGACTTGATTTTTTCGGGCTCACCGAGTTGGGTCGCAATATCCCCCCATAGGT
AGTTATCAGGGCTGTTACGGCCGTTAAATGCGGCAATTCTGGCATTACCAAAGTCCAGTC
GTACATTCAGATCAGCAGGCAGAACTTCGGGGCGCAGATGGGCATGTTTTGCTAGCAGAC
CTAGCGCAATCATCATGTGGGTTTTACCGCCACCCATCGCCTGCGTGAGTTCAAAAACAG
CTTGATCAGACTTACCAGAGAGGCGAAGCATACCTTCGCGAAAGAGTTGCTCCATGCCGT
GGGTTACATAATTGCGAGCAAAAAACTCTTTGCCGTCGCCAGCATCATTAATGAGATCCG
CTAGGTTCTCAATTCCCTGACTCATTCGATAATCCTGAATGACAGGATTAAAACGACAGG
CCTGCTTAACTGTCTTGATCATGCTTTGCGTTCCCCAAGTTGTTCCATTTTTCCGGGCTG
CTCAATGGCAATACCACTTTTCTCACAATGCTCGCGGATCAGTACCTCTACCATGTTTGC
GATAGAGCGATGCTCAGCCTGCGCTGCGGCTCGCAATGCGTCTTTCAAGCCAGGATCGAC
TCGGATGGTAAGCGTTGCCGTCTTGGTGGTAGCCATTCCATTCTCCCAGAAATGCCTGCA
AATGTACTGCAATATACTGCCTTGAAGATGGTTGGACAACTGAGACAGGCTTCTTTTGGA
AATTGACCCCGTACAGCTCAGTTCCGTCACTCAATGGAGTACTGAAAATGTACTAGGCAT
GATTAGCAATACCTCAATGTTATATCGATGATGGTGCCGGGCACGTTGTGGCGCTGGCGT
AGCCTAGTCAGGTGCTCTGGAAGTTCGGCTAGGCTTGCCAGTCGCCCCCGGTAGAGCCGG
GAGAGGTTGACGTAGTCGGGGTGGCTCACGGTGATGGTCACCTGATGCCCTGGCTGCCAG
CGGCCAAACAGGCGGGCTTTGGCCTCTTTGATGGTGGTGATGCCGGGAGCGGGTAACGTC
TGCCGGTTACGCAGATGCAGTTTGTTGAGCTCGGGGGCATAGCGATGCACCTCGAGTCCG
GTGATAAGACGGGTCATGTTCGGTGACTCCAATGATGCAAAGGGCCAGCCTGTGAGGGCA
GGCCCTTTATGTTGTTTGTTGATGAGCGAGACGGTTGGCCTCAACGGGCGCAGTCAGCCG
CCTCGTTGATAACCGGCTTGCAATCGAGTCGGTCCAGCAGGTGCCGCGAGCCGTACTGGG
CTACCAGCCGGTCTATGGCCATCTGGGCGCAGACTGTTCTGCTGGGCTTATTCTCAGGCA
TGGCGTAACGCGCAGTGAGCCAGCCGCCGAGCAGTGCAATGCGGTAGCCACTCGGAATGT
GGGTAAGCGAGGTGCCGATGCCCCTACCGTGAATGAGGAAAGGCACGGCCTGCCCACCGA
TGTTGATATCCATGCGCTGCCCCTTGAGCTCGAAGGTGGTGAGTTCACCGGTTTGCGGAT
GCTTGCCGGGTACCTTGATGGTGATGTTCTTAGCCATCTCACACCTCCGGCTTGCGTTCA
AAGTGGCGGGTCACAACGCCTGCCGCCGGGTCGATGCTGATAAATGCCGGTGCTTGCGGG
TGGCACTGGTAGAGCCGCGCCAATTCAGCGCGAAATGCCTCGACGTTCGGTGCAATCACA
TGGTTGGTATCCCCCTCGGCATAGGTAAAGGTCTCCATCTTCTCTGTGTTAATCCAGATG
CCGAAATACCATGCGTCCTCTTCGGTGTTGTATTGCTGCCAGCCCCGAGCCAACAAAGTG
CGGTCGTAGTAGTAGCGGTCAGCCTGATGGCTGCCCCGGTCGATGCGGCAACCTGTCACG
GTGAGCTCGAGTTGGATACGCCCTGCTTTGTGAGCCTTCTTGACTCTGCGCAGCAGCTTG
AGGGCTTTGGCTCTACTACGGCCATTACCGAGTGGTTGCGGCTGCCTGGCCCGCAATCCC
AGGTGGGTCATTATCTTCGGCGCGGTGCTGTGGTTGAGCTGACCGATGGCAGTGGTGATC
TGCCGAGCGGTCAGGGTCTTGTAATCACGCAGGTCGTGCATGGTTGGGTTCCTTAAAATG
CAAACAGCCCCTCGGAGTGAGGGGCTGTATGGGGTCTTGTTTGTACTGGTGGCCGTGACT
CAGGTATGACTACTCCAATCCGGCGTGTCGTTACTGCCGTGGTTGACGTAGGCCCCGACA
ATTACCCGTTGCCACTCACCGACCGGCTGACCCGCTGCATTACAGGCGCAGCGAAAGCGG
GCGAAGTTAATCTCTCGTGGCAGGTGCTCACGCATATCCCGTGGACTGACAAAGAGCGTG
GTCTTGTGCAACACAGGGTTGGGGGCCACCAGCGGGCCACCAATACGTCGCCCCTCTACA
TCGTGGGCATAGGCAAAGCCCGGCAGCATCAATTGCTGACTGATGAGCTTGGCAAGCCCT
GAGTGAGCACACATGGCCTCCGCGACGGCGGCCTGGCTAAAGCTGTCATTGAACTCAATC
ATTGATGTTTCTCCTTTTCCTCCGGTGAACGGTAAGCCGCTGCCAGCAGCGCAAACTGTT
CGACCAGATAGCTGATACTGATGCCCAGTTCATCGCTCACCCCATCCCCTAGACGGTGAT
GCAGGTGTGCCATGTCATCGGCGACACGTTGGGCTAGGTGGGCCATTGAACTCGGTGGCG
AGCTTGCCACTGTCAGGGTGATGTAGAGATCCATCACATCTCTCCCCAGGGTGCTTGCTC
CCACAGTGACAGCCGGGTCAGCACGTCTTGTGCGAGAGCCTGTTGCAACTGCTGTAGTAC
CTTCACAAGCCGAGGTGCCTGCTCAGGGCTCCCGGTCCATTCGCTCGATTGGTACAGGGC
GCAGCAGGTGAACTTGTAGAGGGCCACCAGCTCGCTATCGGTGAGTGGAGCCTGGTGGTA
ACGGTGGGCAGGTTTAAGCGGACTCAGCTTGGTAGAGCGGTGCTGAAGTGGTTGATGACG
CCCCAGCTGATAGCGATGCCAGACTGCACGCCGGTTGGCGAGCATCATCAGTCGCACTAA
CCGATCTACCCGCCACGTCCAGGTACTGGTCGTGTCTGCTGGCGGCAGCCACCAGAGGGT
GCGCAGTAGCTCCAGGGTGTAGTGCGGTGGCAACGGGCCATTGCAAAAGCGGTGTAACTG
CACGGCAAAGGTCAGGTAGTCCTGGCGATCGATCATGAAGGCAGACATGGGCTAGCTCCT
TGAAATGCAAAAGGCCACCTGCAGTGAGGTGGCCTTGTGGGTGATGGTGTTGGACCTGAT
GATCCGGATTGGCTAATCGCGCAGCTGATGTAGCAGCACATCAATGACCTCGATGCAGTC
AGCCTGGGTGAGCTGGTAGCCGTTAGGCAGGTGGGCCACGATGGCGGGATCTGCCTGCAT
CTCGACGTTGTCTGCCAGCCAACAGCGCAATTCGAGGAGGATATCGAGGGCTGTGAGGTG
TGATGTGCCTGGGACCAAGTTCATAGCTGACCTCTCTCTTTCAGGGATACCACGCCCTCA
GCACCGACCACCAGATGGTCAAGCAACCGGACATCCACCAGCGCCAAGGCCTCTTTGAGG
GCTTGGGTAAAGACCCGGTCAGAGTAGCTGGGTTCCGGGTCACCACTGGGGTGATTGTGC
ACCGCGATAATGGCCCCGCTGTTAAGCAGCAAGGCCCGCTTGACCACTTCCCGTGGGTAG
ATGCTGGCACTGTCCAAGGTGCCACGAAACAGCTCCTCAAAAGCCAGTACGCGATGCTGG
GAGTCGAGGAACAGTGCCCCAAACACTTCATGCTCCCGGTCCTGCAGCAGGGTTTGCAGC
CGCTCGGCGGCCTCAGTGGTACTGGTAATGGCAGTGCCTTTGGCCAGGCGTTTACGGGCA
ATCTGATTGGCAATACGCAGCAGGTCTTGCTCGGTCACCGGTTCGGTGACGACATAGGTG
CCGGGGCATTCCCCGGCTTTCAGTTTGTGGTAACGCATGGTGGTCTCCTGAAAAAGAAAA
CCCCAGCAGCGCGAGGCGTGCCGAGGTCAAATAGGTAGAGATGATGTTGGCTTACGTAGG
GGGGGGCTGTCAGTTGTGCAGTTGACGATGCTGGTGGCTCATGCCGTGGTGGCGGGCTCA
CTTGCCACCGGTATCAACGGTTCGGGGACCTGCACGGCAAGTGGGATAGCCAGCGCAATA
CTTAGCCGCTCTGCCAACTGGTAGGCAGGTCCTATGGTGTCGTAGTCAGCTATCCAGGTA
GCCAGAGCCAGTCCGCTGGCTTCCACTGCCCGCAGGTAGACGCTGTAACCTTGTACGGTC
AGGCCGCTGTCACGCACCACCTGCGTTTCCCCCTCCCGATTGATGGCCTCCAGCTCAACG
GCTATCGGTTGTTTGGGCATCGTGTGTCTCCTCTGGGGGTAAGGGATCACTCTCCACGCG
ATAGCCGAGATGAATGCAGGTACGCTGCAAGTCGGCCAGAAAGCTGCCCAGTACACGAGG
CTGCTCGGTGAGAGAAACCGGTCCTGCTTGGCAGCGCCAGAAACAGCGACGAGTGGGGTC
CACGCAGATCTCATCCCTCGGTTGGCTCATGCTCCGCCAGTCCTCGGCATTGGTGAGGGA
GAGCAGTTGCCACTGCACCCCAGACCAACGCAGATACAGCGTGACGGTGCGGGCGTTTTG
ACCACCAAGAGTGAGGTGCAGCAACCAGCGTTCGCCTTGGCGAGTCGGCTGCAGTTTGGC
CTTGGCGGCGACCAGTCCCAGCCACTGACGTGAGTAATGGGAGAGCGGCAGTTCGTTAGT
CATCACACACCTCCTACTCCCCACTGACCGTGACGGTGAAGTACGCCATCCGGCAGTAGG
CAACAAAGTTGGTCTGCCACAGAGTGAATAACTCATGGGCCTCTGAGCGCTGGATAGGCC
CCCATCCTTGCAGATAGTGTTCGTCATCCAGGAAGTTGAAATCGAGCTCCTTGCAGAGCT
CGGCATCCTGGCCCAGTCCCTGATAGCTGAAGTCGGTGACGTAATCGAACAGCCAGCCAT
CAAGGCCGCGTATCAAGCGGATCTCGACCGGGTGAGCCCCTCCCTGATCGGGGCTGTAGG
TGGGGCTGCGAAAGTTGAAGGTGAGTTGGGTCAGGCACTCGAGGTTGAGGCCGATATTGG
CAACCTCCTGATTGAGTAACGTGAGCAGCGCTTGGGCAACGGGCAGGGCAAAGCCATCCC
GGAAAAAGGGAATAGTCATAAGCGTTCCTTGTCATATATCCAATAAAACGAGGGAGGCAT
TAGCCTCCCTCTGGGTGTGGTTGAAATGGTGGGTGTAAGCCATCGTCACGGTGTGCCAAA
GTCCGGTGATGACCCAGGCGCAATACAGTTGTTATCTGGCGAGCCAATGGCTGGCAGTAC
CTCTGCAAGGTGGCTGGTGGGCAAATCGATGGGGGGATTTGACGGCAGCAATAGCGCCAC
CGAAGTTGCGTTGCGAAGTGCTTCCCAGAGCGTGGGGAAGTCACCTTGCCGGTAAGGGGC
GTCATAGCGTTGTCCGTCCACCAGTAAGGCAAACTGACGTTTGCTGTCGCTGCCATAATC
ACGACCGTTCATCGTCGCCAGCATGGTGAGCGGCGTATCATCCCGGCAGATAATAGTGAG
CAGGGCGGAGCCTGCGAGGGTGACGTTGTAATTCGCCTGCGTACCCGGCCCCCAACTGCG
AGACCAGCCATTTTCCTCTGCCCCGACACCACTGGTGGCAAGAGCCACCAGCAGCGCGAT
AAGTCGGTTCATTGTGATTACCTTTTAAAAATAACAGGGAGGCTGTTGCCTCCCTGGGTT
GGGTTATTGGTCAAACGACAGCGTCTGCTCGCCACCCAGGGTGGTCACAGTGACCTCAAG
GGGGTTACAGTCCTCCGGCAGCAGAGAGAGCGTCACTTTGCCGCCAAAGCCCATTCGAAA
TGGCAGCTTGGCTTTAGGATCGATCTTGCAACTGCCCCGGTTGATCTTGAGGTCGGTGAT
CACCATCCGGTTACTGCGGCTGGTGATGTCGAGCAGGTACTTGTTCCAGGTCGTTTTGCC
GTAATAGGGATTACCGCGTTTTCTCAACTGTACATCGCCCTCCTTCAGCGGTTCGATGTT
AGCTAGGTCTTCGTTGAGGACGGCGGCGTCATAGGTCTCTTGTGATTGGCAAGGAAAGCC
TGGCGAGCCCAGCGCTGGTAGCGTGTTTGCAATGTTCGCTGTTGGGAACGAAAATTTGCG
GCTGCCTTTTTCGCGTTGATATACGCCTAGTTCTTTCGCATTTCTCAGTGCGGTCCAGAG
TTCCTCAAAACTTTTCTGGTCTTGAAGAACCCGGTGGCCAATGAAGATCTTGCCATCCAC
TTCAAAAACGAAATCACTTTGATAGTCCTGAGAGCCGTATTTTCCGACACTCATGATATC
CACATTGATGGTGGCGGGTTTGTTAGGGTGACAATGAATGGTGAATGAATCCGCTCGGTT
ATAGACACCGTAGCTGAATCCCTCAGCTGCGTTACCAAACTGCTTCCAGCCTGGGGCATC
AGCGGCTGACTCACTGAGGGCATGTGCTTGCTGAGTGGCTGCCAGCATTACTAGCAATAG
CATGGATTTTTTCATGTTTGTTTCCTTCTAAAATGTATTGATGTAATTCGACCCATTCGG
TCCAGCCTCAACCAAAATCAACCATTAAGGGCGATCCTCATCGTTTTGAGTCCTTCATGT
CAACAAGTCCGGGTGTCAACTTTAAAAGTTGAATCTGGAGGTGTGATGGATATCAATCAG
GACGCGTTAGCCAAAGCAGTGGGCAGAGCTATTGCTTATCAACGTCAACAACGGGGAATG
ACCCAAGAGGAAGTCGCGGAACGACTGCAGATTGGGATGGAAGCGGTATCGCGCATGGAG
CGGGGGATTGTGGTTCCCACTATCGTTCGACTGGCTGAGTTGGCACAGATATTTGGATGT
GAGCTGACGGACTTGCTCCGTGAAACCAGTTCGCGGCCCCTTGAGCAAGCCGTCAGATTA
GCTCACCAACTCGAGCAACTCACCGACGATGATCGTCAGTGGGTCACCGATACCATGACT
GCCCTGATGAGCCGTCTAATCCGTTAACCAGTTCCACAGCTTGTGTGCGCCGTAGGCTGC
AGCAGCCCCGACAGCCAACGGTGCCCACGCTGGCGCTGTGGACACCCCTACCAAGGATGT
CAGTGCCGCCGTGGTGGCACCACCAGCTACGGATGAGCTCAGAGAGGCACCTGTTACCCC
TGCGGTAGCCACTGAGGTCAGGTGCCCCAGTGAAGATCGCGTGACTTGAGCCGCCAGTAA
CGTGGCAGCGACCTCAGTGACTTGAGCAGAGTGGTGCTGGTCTTTGATACACCACATCAC
GAAGTGCTCACAGTTGTTGAACAGTAGGTTATAACTGCGTTCGCCCAGACGGCTGTGCGC
TCGATTGACACTCTGGTCCGGGGTCAGTCGCTGAGGATGGCTCCTGATAATAAAGTCCTT
CTCTTGGCAAAACGCCCCTAACGTAGACATGACAACCTGACACGAGTCATGACCAGAAAA
CGGGCTTGGTAGTGGATCACCCAATCGTCACCGACGTAGATCCCGTGATGCTCATACCCG
ATGCGTGGAGAGATAAGGTGGTCGCCATAGTGCAATGAAGACATGTTGGTCTCCCCTACT
GCAGCAGAGTGATGGCTTGCGCCAGGGCACGGGATTTGAGTTGTGCCCCTTGGCCAAACC
AGGCGGAGTCCAGCCGATGATCCTGGCTGCGGGTACGGCGATGATGATCTACATACTCGG
TCACCGCATTGACCAATCCCCACGCGGTGTTATGCGAGCTGGCCAGCTCGGCCCCCATCC
CTGCCCCTTGATAGAGTTCATGTAAACGCTGTACAGGCCGGGTGAGTACAATGCTCTCTT
CATCTAAAGGTTGTGCCAGCAGCTCACTGAAAAAGCGCAGTGCCTCTTGAGGTGCCACAG
GGCGTTGGCTGAGTGCTTTAGCATGCTGACCGAAATGGTCCCACTGGCTTATCCCCAGTC
CCAGCGCCTGTTTCACGGCACTTGCGTCGAACTGGGTTGAGTGGGGCACCTTGATGGCGG
CGGACTGGTTACCTACTGCTACCTGCAGGGTGTTGTTGCAGACTACCCGCACCGAGGTGA
ATTGCGCCGTGGTGCAGAGCGTGCCATCACAACTGGTCGCCAGCAGCAGATAAGACTTCA
CCAGATCACCGCCTGTGAGCATCAGGTCCTGACCGGTCTTGGCCAGGGCCCAGAGTTTGC
GACCACCTTTGAGTGAGCCTGCTGTCTCCAGCTCGAAACCACCGGCCTCTACCAAATCTT
GATAGAAGTGCAGCACCTCATGGGGCTGTACCACGTTGTAGCGCTGCGATACCACCGACA
GCGGTGCTAGGGTATCGGAGCGGTAGAGCACTTTGCTGTCTGGGTAGGTATGAAGGATCG
GATTGTCAGGCGAGCCCTGATACAGCACATCGCTTTGC
>GI6
CATTGCCGAGGCCATGCCAGGGTGTTTGGCCGGTGTAGGCCATGGAATCAATCAAATGGG
CCATAGAGATCTCCAATGAAAAAGGGACTGCCGAAGCAGTCCCTGAGGTAGGTTCATGGA
GATAACATATGTCTGAGATTTGGTTCATTGGAGACCGATGACCTTAAGATTGAGTACTCA
AAGTTGGCTGATAGATTTGGACACGTTTGTGAACATGCTGGTTGTTCGCATAGTACTCGT
ACATGTTCAGACCTTCAGTTGACCGATGATGAAGTTCACGTTCCCCCCACATTAGCCACA
CAAGTACCTTGTTAGATTCTGTCAAGTAGCGGTCAAGAAGGTCACGACGTAGATAGCAGA
AAGAACCATTTGCCTGTGAGCCGTGTTCGTCAACCTCACGGTACAGGGATGCCACGCCTG
AAGCATCGTGCAAGTCCCATGTGTTTGCGCAGTACCTGAGACTAAGTTCCTCACAAATCT
GCTTAGCGGGCAGGCTCACACCGCTGACCTGGTTTACCACGCTGTGGTAGCTCTCCCAGT
TGTACTTCTGCACTGGAATATCGACTGCGACACCATTGTCTGACCACTGTTCAGCGGACA
CCATATATTCGTAGTGGTCCCCTTCTTGCTCATCAGCGGTAAGCTGTCCCGGAATCGTGG
AGAAAGGCATCTCACCGGCATAGATGTAGTAGTAGCTTGGCTCTTCCGGAATAGCATTAT
TGCCGGGGTAATCAAGACTAGTAAACAACGTGCATAAACGGTCGACTTCTTCGCTGTCCA
CGAATACCCCCCGGAGGAAGGTGAAGATCTGTCGGTCATCGGTGGGCGTATCCTGCTCTA
GGAATCCATCAAGTACGACCCACGGTCCCGTCAGTCCATCAATACTCTCTATTTCGAGGA
TGCAGCTGTAGTCTGGTTGCGGCCCTCTCATTATCCAGTCGCCAACATCTGTAGGTTGGC
CGCTGAACAAATCTGGGAGTTGAAGGGTGATTCTCGCAGCTTCGGGCGGGAATGTTGGGT
CTATATCCGCATCGGAGGGGCGATCGTTGCGCCAATCGGCAAGGAGGCCCTGCGCACACC
GGACACCCCACATCTCAAAGTAAGCAATCCAGCCATACTTCTTCCCATATCTGTCTACCT
TGTGCTTGTCACCGCCACTACGGGGACCAGGGTCCATTTGCCGGTCAACGGCTTCGAACG
CCTCGGGGTGATAGCCAAGCACCAGCATTCGAGAAACGATTAACTGCAACACACGCTGGT
ACTCTGGATGACTGTCGTCGTAGTTCCCCCGACCTGGAATCAGTGACCCAATGGTGTAGT
TACCGAAGTCCATTCGAATCGCCTCATTCTTCGTATCGTCGATCATCACTCGATCATACG
GCGGCGTGTTCTCAAACGGATTGGGTAGTTGGCTAAAGGGGGGAAGGAGGTGAGCTGCCT
CCTCCTCAGACAAACAGCCCGGATCAATCATTCTTGCTATGGCAATAGTTCCCAGGCAGT
ACTGCTGATATAAAGCATGCCAAGTAGGATACGGCGCTTCAGGCGCGAACATCACTTGAT
AAATCTCACGGGCAACTCTAGACAGAGCCTCGCGCATCTCTACAGCACAGATATCCGACC
AAGTGCTCAGTGCCGCACCGTAGGCTACGGCGAACATCCGCTCGGGGACGTACGGGTCTG
AAACAGCAATTGATTCGACAGCCAGCTGGAAAAACACCGTTGGCTGTTTGATGGCAAATT
CGTACAGAGTCTTGGTAGCTAGGTCTCGTAGACTTCTGGACGTCGATGTCAGTGTCCACA
TCACCCAGCGCGCCCGACGAATTTCTCGCTCGTCAAGACCATCCGACTTCCATCTGGACG
ACAGGAACTTGAAATCGGCCTCAACTTCCTTAGATTTTTCGCGAACCCACTCCGACCAGA
ATAGATCGCGCTGCGTATTGGACATGGACAACAGCACGCTGTGCAAAAAGTCCATGTCAA
ATGGATGCGCTCGCGCTGCCCTAGTGCCACGAAGTCTCGTGAAAGCAATATGCGCGAACT
GTTTCGACTCCTGCATTGCGTGTGCAAATCGCTCCACCGTTTCACGCCCGATGTATCTTG
GGTCTGATTGCGGCGTTAATAACAGAGCGTTCATAACGAGTTTCTCGTCCGACAGGTCTT
GCCACAGTTGGCGCCTACCAAGGTGTTGCGGATACAGGCCAACCAGAGCCCGAAACACGT
CAAAGGCGAAAGTATGCGATCCTGAATCACGGAATTGGAACTGTGCGCATCCTTCATCGC
TTCGCAGCCACGATGCCAAGCCAGGACTCTGAAGCAGGTGGCGCGCTATCATATATCCAG
CCATCAGGTCGTATGAAAATGCGATTCCTTGGCTACCTGCTTCAGTAGTTGTTCGAACGA
GGATTCCTTCTGATTCAAGCGCGCGAATGATACTGGCATCCCAGCCCATGTCTCGAACAG
CCGTCCGAGCAGCATTGAATTCCACGCTTCTCACGTTGCCTTCCCAAAGGAGGCGCGCGA
TCGTCAGCAGAGCATCTTGCACTTCATCCTGATAGATGCGAGGCGCCCTCGGTAAAAGCT
CAACCACTCGTACGGCAACCCTATTGAAGTGCTCTTCGAACAGGCTTGTAAGTGAACTGG
GCAGTGCCTCCACCCCGACAAGGTGCTGGCGACGCGGGTTTGCCACCTCACAAAAGATTC
GGAGCGTTAATGGGTGCTGTAAGAACTCGATTGGCAGTTCTGCGTCGGTGGCGTCAATCT
TGTAGTAATCAAAGTACTTGTCGATGGCCGTCTGCGGGTCTTCCCGGAACCCCTGGTGTT
CAACCTGAGGAAACTCCTCTGGCAGGCACATTTGCGTGAACTCATTGCGCAAGGTGACAA
CTAGCAGGACATATGGAAAGGCCTTCAGCAGCTCTTCCGCTCGAGCGAGTTCATCCTTCC
AGTTCCTAGGATCTTCGGCCTCATTCAGCCCGTCGATAACAATCGGAATGCGCTTACCTG
CGCGCTGTCCCGCTGCGTCTACCGCCTCAACCAGTCGGTCGAAGCTTTCCGCCGGCTTGC
CAGCAATCTTGAAAGCAGATGCGAGCTCGTCGAGCCCATGACCTGCATGAAGGTTCTTGC
CCAGGAGCAAGACGCCGCCGGGGAAATCTCCATCCGGCTGTGTCACCTTGACGGCTAGCT
CGGATTTTCCTTCGCCTGCAGCAGCTAGTACTGCCACGGCTCGAAGGCCGATTGACTGCT
CCAAACTACGTATTGCCGAAGAAACTGCATGGATGTCCGCAACCAAGTTTGCGGCTAATG
GAGCTCCGGCGGAGCGTGCTCCACGCATCTTCGAGAGCAGTCTGTCATAGCGTGCCGATT
GCAACAGGTTCGAGGTCATTATCTGCTGCACAGCATCGAAGTCCCCCTTGCCGAGCGCTG
TATGCAAGTTATCAAGCAGATAAACCAGCCCGGTGGCTCGATCCAAGAGCGCGTCGACTT
CAGCTTTGAGTTCTGTTTTGAGGTGCTTCGTGAGCGAAGCAATGTCCGTGGAATTAGTCT
TGAGAGCACTTGAGAGTTCCACCAGTGATTTCCAAGCACTCTGGCTACCCAAGCTCCGGA
GTACCTTCTCCTCGGCTTCAACGACAACATGAACTGTTGGTTGGTATCGGGTCTTGAATG
GAGCCGCGGCGAGTTTGTACTGCTCCGCAAGAAGCTCAGGAGTTAGAACGAGCTCGCCGA
AGTAGGTTTCTCGAAGTAGTGCTCCCGGCCCAACCAGGAGGTCTTCGATGTCCGTTGCTG
TCAGCAGATCCAACTTCAACTCGGGGAAGCGGTCTTTCTCAAGTGCGAAGAACCACTCTT
GGTCCCCCTTTGTCAGCGTGTGGTGCGTCCAAAGCTTCCAATCGGTCACTCCTGGCACAT
GTTTGCGCGTCTTCTCCATGCCCTCGATGATTTTATTTTTGCGTGCGGCCCCTAAGTCTT
GTCCATTTGTCAGTTCATACCATTTGCATTGCCAGCCAATCCAGCGTGGTGGCTCTCCGA
GAGCACAAGGCTCATGCAACTGGAGGTGGAACTCCACACCAGGCTGGTTTGCAAGTTGTT
TAAAACAACCGAAGCGTCCGTAGTGGCGGCGCACCAGAGCGCGGCAAAGCGTTTCGAAGT
TATTCTCCACCGCTCCCGGCAACTTTCTGAATACATCCCAATTTGCTTCAGGCATTGCGT
TCTCTCTGTCAGCTGGCGTTGGCGGGATCAGACGGGTAGTCGTGCGCTGAGAAGATTTCG
ACCTTCGCCCCTGCCTCGATGAAGAGCTTCACAAATGCAGACACCTCAGACTCGTCTGTC
GTAACAGTGATTTGGTCGTTTTTACGTTTGAGGCGATGGTCAGAAATCAGCTGCCCAAGG
TCAGCTGGGCCTAAGGTGTAGAGGTTCAGAGTACGTAGCAAAGAAAGCATGTCATCTGAA
AATTTTTGATCTTCTGGTTTCGCAAAAGAGATGGCGTCGCAGTCATCTTTGGAAGCCTGA
ATGCTGAGTTTTTCAATATCCTTCTCAACCTTTTCTGCGTCTTGCGCTCGCTTGAACCTC
CCGATGAGAACCAGGTTCATCGAGTGCTCAGAACCATATCCGTTCCAAATCTTCATGATT
GCGTCTCTCGTTTTATCTCGAGGGTAATTCTGAGTTGCTCCAGTGCTGACAAAACGCCAA
CATCTCCAATCTTCGTGCCGACAGGCGAGTAAGAACTAGCACGCAGCATTCCGGAAGCGT
CTATGTGCGCATAAGCCTGCAGGCCTCTCTCATTCGGGAGAGGGTCGCACGTAGGCAAAC
CGGACGCACCTGCCTCACTGACCGCAAGGCGAACCTTGCCTTTGTAGTTGTAGACCCAGT
CCTGAAGTGCTTGGCTTACTATTCCATCAATGCTTGGAGCCATGGAAGTTGCCTGCTGAG
GAAGCAGCAGTAATTCGCTAGCTCCAACCTTTTGGGCTAGCTCGCTTAAGACATCAAGTT
CTGTAAGAGTGTGCTCGTTGACCACGACATTGATTCCAAAGGGCGAAATAGCTGCAATTG
ATTCAACGCCTCGGAGCAGGTTAGCAAAAGGCTTTCCACGTTGTTTTTCATAGGTGCTAC
CTACCCCGTCAATACTAATGCGTGCGAAGTGTATCGAGCCTTTGAGGCTCTCTACCAGCT
TTGGGGTCAGGTGATGACCATGAGTCGTGAATGTGACCGCGAGCTGAGTCTCTCCCGCAA
CCCGTTTGCATATGTTGACAAAGTCAGGATGCAGAGTTGGTTCACCGCCGCCAAATCCGA
TGCCTAGGCACCCCTCAGAATCCAGTTCTTTCAACCATCGGAGCACCGAGTCAGTATGCA
GTGATGCCTTGTGTTTCGGCGCGTAGCAGTACCTGCAGCGAAGGTCGCAAACATTGGTGA
GTGCAATGGATACTTGTCGGGGAGACTTAGACCACGATGCTTCTGTCGGATGCATCTCAT
CTAATAGAACATTCAGACCTGAAGAGCGATTGAATAAATGGAAACCATTTGGGCCGAGTC
TTAATTTCATTAGGCATTATCACCCAAAGTAGTTCGACCTTTAACCTGTTCCATATTGCG
TTCTTCCCAAGCAAGGAATTCGAATAACGGAATGCAAAGGGCGCCGTTATCGAATAAGCG
CTCATCATTGAGCTTGAGTGCCTTCAACCACGGTTTTAGTCGTTTTGCCAGTAGAGCCTG
ATCCTGTTGTGGGAAAGACCAATTTGCCACTTGGTGTTTTTTCCTGAGAATTTTGAGCGG
TTCTTTGTCGAGTTCAGGGTCTCTCATCCACGCATTTTCGACTTTGACTCCTCCATTTTT
CCCGTAACGGACGCAGATGATGTAAGCATCGGTTGGTAATGCATTACTTTCGTCATCTGG
CCAATCTTCGAAGAAGTCGAGGTCACGGCGCATGCTCGTGTCGGTCAGTTCAAGATCATG
CAGGACCTCCGCAAAGACCTGTAAAGCATGAGGGCTTGCACTTTCCCAGTAAATGGCAAG
ATAGACTTGCCGGTCTCGCAAAGCTGTAGCCGGTTGTCCTACAAGCGACGTTAATTCCCC
TAAAGCAGGGCGATGGTTGCGGTGCTTTCGCCAGTTTTTAGCAGCTTGTAGCAAAGCTTC
CTCGCTAACAGGTTTTGCTTCTCGCCAAATGGCTTCATACCAAGCCTTGGCATCATTCAA
CATCTTGAGATCGCGAGTAAACAGGCCTGCTTCGTGCCAAAGATGGCTCTCATCGTCTTC
AAGACCTAAACCATTTGTGGAAAAGTTGGCCGACCCTATTAACCCAGCTGACTTACTCAA
CATGACCTTGGCATGCAGACTGTTCAGGCATCGTACTTCTACGTGCTTCATATTCTTCAA
CTGGCGGATTACGTGTGGATTGGTACCTCCGCTCATTAGATTGCAGACAATACGCAGGCG
TTCGCCGTGCCAGTTATCGAACAGCTTTTCAGCACCATTACCCCAGAAAGCGATAGCTAG
ATCCAGATATTGGCTGCTGCCAACTAGCTGCCTGACCTGATAAAGATAATTCTCAGAGTT
CAGGAACATGACATTTCTCTTGTCGAATTTCGGTTATCGTTCGTTTAGTCCGGAGCTTCG
CAGTAGCCATAGGCAGCTCTATCTCCGATGGCTTGAGATTGGCTAACTTACTGCGAACGA
ACTGCAATGCGGCATCGACTTCCTCAGTATTGGCATGCCTTTGGCAAAAAATACTGAACG
CTAGGACGGCAGAATGTCGCTCTTTGTAGAAGAAGTGCATTCGTAGCGGATGCTTTGCCA
CTCCGTATAGCGGGGCATCTATCCCGTCAAATCGGTTACCCAACGTTTCTTGAAACTGAT
CCAGGGTAAGGTCATAGACCAGTCCATCGATTTCTAGCCAGTAGTGCGACTCACGACCAT
CCCTGGTATCGCCTTTTACAACAGTCACGGTGTGCTGTGTGGGCAGAAGCATTGCCAGCA
TTCCAAACACCACAGAGGCCCCCTGACAGCAGTTCAGGGGGAAGCTTGTGAAGAAGGGCA
ACCCAGTTAGGCTCTCGTAGTACTGCTCAAATACAAGCCGTGTGGCTTTGGCAAGTTGCT
CGATGGTCATTCGTGACTCCAGGTCGGGAGCCAATAAGATACTACTCCAGAGAGCCCCTG
AGAACCCTGGGTCTTCCACCAGGCACCTCCATCTTACCCATCCTATTTGAGCGTCCACAT
GTTTCAGCCAACACTGCCTCGTCCACTTTGACTAGATATTTCATGGCATACATAAATAGC
TTCTGTCGCTTCTCGTCATCACTTCGATGTATCATCCCGATACCATCCGTTCCCCATTCC
TCATATTGAGATCGCTTAGCATTGCAGTTGTAATAGCTACCTGCATGCCAACGCTCTCCC
AGCAAACGGCCAATCTTGATATCATTTTGCAAGTATTTACCATTGAATATAAACGCGATG
TGATAGTGATAGCCCCTACTTTCGCCATACTCTAATTTCCAGATATAGCCTACCAATCGA
GTAAACTTGCGTTTAATAGTACGCAAGTAATACTCTCGTTCCTCTTGAGCCTCCTCTAGA
GTTACGTCATCTCTAAAGTGAACATCCACTCTGACTATCAGTAATCTGGCATATTTATCA
AAAAGAGCATTAATGTACTTCTGGATACTATCGCTATTACGCTTATCTGCACGTTTTAGA
TTGTGTAACTGCTTCTGATGACGTGGTGACTTCAGCTGAAGCATAAAGTCACTTAGAACG
TCATTTAGCTCAGCTAAAAGCTCATTACGTGTTTCAGTAGATAAACACTCATCGTATACA
TCAAGGTCATGGTAACGATAGAAGGATTGCAGGAACAGCTCAACTGAAGGATGAGCTGAT
TTAGCTTCTCGGTAGTGATAGTAATGTTCGGTAACTGCATCCATTGCTTTTTGGAAAGCA
TGGATGCTGAATGATGGGTATCTTACTTCCAATTGATGAATGAAGTGCAGGATATCTGTA
GACATGAGTAATTCCTCATTGAAGAGTGTTTAGTGAATAGGTAGCTAACTTAGATGTTAA
ATGGTTAATGTATCTAGTCACTACAGATTATGAATGGATTCAAATAGATTATGAATGGAT
TCAAATAACATAAAGCTCCCCCCTCCTACGAATTCATATCGCCAGAGTCACAGGTACAAG
ATGCTTAGTGAAATAGTGAGAGGGAGCTATGTTATTCATGATGAGCATTGGTATATTAAC
GTAATCCATATGATGTTTAGGCTAATTATTGCTACGTCCGCTTTACTTCCTACTGGTAGT
AGGAGCTCTGCATCATAATGAATTTGGCAAGATGTAGTTATATTAGCGGCATCTATTCAT
GCTACCCTGTGGAGAATTTAGCTGTTCAATAAAACCCCCTCATTGATGCCTGTTTAGTTA
ACCAAGTATCAATTTCATGTTCAAACCAGCCGACAGCTGACAAGCCCAACTTAAGTGGCT
TGGGAAAATTCTTGTCATAGCGAGGGGATTTATCGCTGATGCGGTCATAGATAGTTGAAC
GGGCAAGGCCGGTCTTTTGGATAACGTCTTTGATGCGCAGGACTTTGGGGGAAGTGTTCA
TGGTGTTCTCCTGGTAGTTGGGGGTTTCGTTCACCAGAAGGGATTGGGGGTTGAAAAAAA
CTGGCTTTAGACATCCTGAGCAGGGATGTATAGTGTGGGAGATGGCGAGGATGAGGATGA
CACTATGAAAAGAGGTGTAGAAAAGGATGTTTGAGCGTAACTGGAAGAGTGCCAGCTTGA
TTTTGAGTTGCATGGCTGAGATGGGGTTACAGGCTGCATGAATCTGCCCATGTTTAATGG
TTGCTGATGGCACGATCCGGAACCTAGGTGCATGTGCCACCTAGGTGGGTTGTTGGTGTT
TTTCTGAGCGTATTTTTCATTTATTGATATTGGTGTCAATATGAATTTAAATAGGATTTT
TAATTTTTTATACTTTGGGTTTGTTGGTGATGATGTTGGCCGTAGGAGGAGTGGCGATAC
AAAGACTGAAGTTTTAATGAACATTATAAAGGAACACGGGGTTACTATTCATCGTGGAGT
TAGTGTCAATTGCGATGAGTATCGTGCATTAATGTCAGCTGACTTAATATATCGATATTC
AAATAACTCAAAAATAGATGAAGACCAATCAAAAAGGTGGCAGGTAAAATATTGTTTTCT
ACGTAATGTTGCAATGAATAGGGAAACATTGAGTGCTCATAAAATAAAAAATATACAGTA
TGATTTTGAACAGCTTAATGTCTTCCTTGGGTATTATAACGAGTTGGGGAAGTATGATGA
GACCATAAGCGAGGTAACAACTCTGCTGAATGATTTCGAAACATGTACAGAAGATAATCC
TAATGAAAGAGCAGCTGTTTTTTTAAAAAGCTGTGTCAGCCTGATGGATGTTGAACTTAA
CAAGAAAAGCATTTCTCTTTGCAATGAGTTGAAGATCGGAGATCGCTCTGTGATGGAGTA
TTCTCATTATATAATTACGGCAATAGCTGTAAAGCTAATGTCAGAATTTAGCAAGACAAA
GCCAACTGGCGAATCTGGTGTGAGATTCTTAGATGGTAATCTATTTTCGTTTTATGTTGA
AATTATCAGGGAGGATATATTTTCCAGACGAACAGATGAATTAATAAATAGGTTGCAGGC
TTTTATAGATATGTTCATTATCGGCATCTGTTACAACAAAAAACAACAAGATGCCAGAAG
GAAATATATCTTTGATATCATTCGCTCTGTACCAAGAGAGTGTATTTGTCTTCAGGTCGA
AAGTGTAAAAAATAGTGTTAGACAGTTTGTTGAAAAGTATGGTCATTCGTTTTTTGATTA
CATGTCTAAAAATAGATTCAATAGGTACTCAAATAGAAAATGGTATCATGAGCTATATCA
TTTAGCTGGGAAAGATAAGGAGTATTTTGGATTTATAACTACAGTGATGTCCTTCTTGCC
ACGAGAGCGTCATGATGTTAAAAAAATCATGTTATTATCAAAAAAAGCATTAGAGAAAAA
CGAGAGGGAAAAGGTAAATGGTAAAAGAACTCAACTAAATGTAGAGGTTGATTCTGCAAC
CATGGACAATCTAGAAGAGTTAGAAAAAAAGCTAGGTAAGAACAAGTTTGAGGTAGTCAT
AGAGGCTGTCAAATTACTGTATAGATTGCGTATAAGAAAATCACGTTCACCAAGTCAGGA
TCTAGGAATTAAACCTGATCAAGTTGATATGAATCAGGCTGATGATAAAAGACATTCACG
TCAAAATATTAGTTTAAGAATGCCACCTTGGAAAAATAAGAACAGACATTCGAATAATGA
AATACAAGATGCGCCACATACTTCAGCTTTCTTGGATAGCGTGAGTGAAAATGGAGCAAG
CGCAGCCCCATCTGAGGTGTCTCAATCTCATCAACCGCCTACTTCTGCTGAACTGCCAGC
ATCTGAAGAGGTAGATGAGGCAGCAAGTCCCAGACCCACAGCATTGCAAACATTAGGCGA
TAACTTGGGCTGAGCCGCTTGGAAAACAAGAAGGAAGCGGCCCATCAAGGCCGCTGACTT
ATTATTCAGCTGACAAATGACCAGACACAAACTCGGCCCAAGCATCCATCATGGGCCGAC
GTTGGTCCAGCAGGTCAGTCCTGTGGTATGCAGCTTCCACTTTGTTCTGCACCGTATGAG
CTAACGCTCGTTCAGCGAGATCCCTTGCATAGCCCTGCTCGCTGCACCAGTCCCGAAAAC
TCGAACGAAAGCCATGTGCTGTTGCGACGCGCCCAGGGGTTGTACTTTGGGCATCCAGGC
GCCGGAGTAGACTGGTCATCGCCATATCGGTGAGTGGTATCTGTTTCCGTGGAGAAGGGA
ACACCCATTCACTATGTAATCCTTCTACTTTTTCCAGAACGGTGATGGCTTGAAGAGATA
ATGGAACGCGATGTGTGACTTGCGTCTTCATCCTGTCAGCTGGAATGGTCCAGATGGCAG
TATTCAGGTCGAGTTCTTCCCAGCGCATATTCCTCGCTTCTCCAGAGCGACAGGCAGTGA
GTATCACAAATGAGAGCAGGGCTCGGCTAACATCAAATCTCTCTGAGTTGGCCAAATGCT
CCTGGTAGAACTCTGGGAGCAGACGCCAATCCATAGCAGGCTGATGTTGGGTTCGAATGG
TTTTACTGGGTTGTTGCGGCAGGAGCTTATCTACCACATCGACTGGGTTGGCAGAGCAGA
ACCCATTCGCCCAAGCCCACGCCATGACAGCATGCAGCCGCTGCTTCACTCTGGTTGCGG
TTTCCGGGATCGTTAACCAGATAGGCTGCAGTACGCGGGCGATCTGGGCAGGGGTAATGG
AATCAATAGGTTGTTGTCCGACAACCGGGAAGGCGTATTGCTCAAGGGTGGAGATCCACT
GCTTCCCGTGTTTAGGATTGCGCCAGCCTGGGAGTAGCTGTTGGTGCACTTGGCGAGCTG
CAATTTCGACAGTGGGTATCGTTGGCTTAGTGGCTTCTTCTCTCTTCATCTCCAAGGGGT
CTAGGCCTTGGGACAGTTGCTCACGCATCAGACGAGCCTGGTTGCCTGCATCTGCAACTG
AGACTTCCGGATAGGAACCTAATCCAGCATTACGGCGTTTGCCGGTGATGGGACTGACAT
ATCGCAACACCCATTTTCCCCTTCCTTTTATCGTGGATGGATGAAGCGCCAAGCCAGTGA
CCCCACCATGGGGGAGAGGTTTTTCTTCAGGCTTCAGGTTGCGGGCCTTGGTGTCGGTGA
GTGTTGCCATGTGGTCATCTCTTGTAGATGTGAGTATGCCATCCAGTATGCCATTGCATG
TGGGTTTTAGTGATGCAGTATTAAAAGGTATTGGACGGGATTTTGTTTTAAGCTATTGAT
ATTGAATTTATTTATGGATGTTGTTGAATGGGGTTAGACGGTTTTATGGCGGGCTGTCTC
TCCGCCATTCATTCTTATCAAGCCCGCGCCAGTCGCGGGCTTGTCATTTAAAGCTTATGC
CAGCCCATACTTTGGCCCATACATCTGTACAGGAAAAGCCAACTTCCCCAGTTCTGTTTT
GCGTAATTAGGGTTAAGGGTGGGTAACCCATGTCCGTCACCTCACACTTCAGTCATTGTG
TACCTGTCTACCCCACTGAAATGCTGGGTCAGGTTACCAGTGATGCCAAGAGCTATTGCC
CTCACATTCCTAGTTCTATACTCACGACAATTCTACTGCGTACCGATGCATTTCGTTTTG
CTCAGTTCTGCGCAATTGCGCACTTTCCAAGTGTTCTACTTCCTCTCCAGGCCTTGTCGC
ATTGGAATCCACAATATTTCGTTACCATTGTATTTCGATTTTGCGCAGTTTCCTGTGTGC
AGAAAAGTGCTAAATTTGCGCAGTTTGTCGTACACAATACGCATACGCTCATAGGGTAAG
TGACCGGCCAGGATGAAGGCTAGAAAACTTCCCACCAGCTTTCATATCTCGTTGGGAATA
GGTGAAATATCTTCAAC
>GI7
AGGGCTGGCTGTCGGTCATCAGGGCATGGAGATCAGCCTTAAGGGCATCGTAATCGAGGC
TGTTGAAGGCGTCGGCATAATCGAAAGTCTCGTCCATCGGATTGGTCTTGCGGTCATGCT
GATGCAGAATATCGAGGTTGAGGGAGTTGGGCCACCAGACTTGATGCTCCTGGCTAGCAG
AGGTATTGGCCCCGTGGGCAAAGGGGCACTGACTGGCCCCATGAATGTGTTTGTCCATTA
ACTATGTCCTCTTAATAACTTAACGTGATGGCGGTGAAACAGTGCTCTTTGTTCTTAGGA
TCAATCTAACTCTGAAATAGTGTTACTGAACATAAGATTAAAACGCTGACATCCATAGTT
CATGACGATGGAAAAGCCATTTTTACGCTAATGGTATGTGACTCACCTTTGAAAAGGATA
GACTTGGTATGCAGAATTCTTCGTCTCCCTTGGCTCGTATCGTCAGTGCCAGCTTATCGC
TGAACATCGTTGTAGATATGACGGGGTGTACTTAGATAGCGACATAGTTATTATCTATTG
AATAGATGTTATAGAAATAGTTCTGCTCATTCTTATGTATGAAATAATGTTTTTGTTGAA
AGGTATTTTAATATTGGTGTGGTGAGTTGGGCCAGCGTGGCATAAAGGTTGGGTGGACTG
CCCATACGCTCCTCCTATGCTAAAACTCTAGGGCAGGATCGTCTACTGGGGCGGGGTCAG
TCCATTTTCAGCAACATAGTGTCTAGAAAATTCGGGGCGATTCATACAAACCAATAATCC
CAGCATTGCCGGGATTATTGGTACGTTTATCTGAAATTTTCATCTTATTGCTGGCAGGAA
GTTATAAGCATTATTTCGTCTTTAGGCTCTCAGCGCTTAACCAAAAAACCCGCGCTACGC
ATTCTTTCGACCACGATATGCTTTTGCTGGGCGGTCAGCGCACGCAGTGGCAGACGTGGG
TCACCAGCATCGATGTCATGCAGCTCCATCGCGGCTTTACCGGCGGCGACACCGCCGAAT
TCCACCAAGATGCGGATCAGTTCGATCACGCTGTTCATACCGCGGTAAACCGCATCGTGA
TTGCCGCTTTGGTAGTCTTCGATGATTTTCAGGAAGTGTGGTGCTGCGTAGTTATACGTA
CTGCCAACAGCACTAGTCGCTCCCACGGCTAAAGCACCAGGTAAGTGCTCATCCACCCCA
AATGGAATGTCAAACTTGCCGTCGCATACGCGCAGACAGCGTTGGTATTCGTACAAGTCA
GGGCTGTTAAACTTCAGGCCAGACAAATTAGGGATACGTGCATCGGCTTTGATCAGGAAT
TGCTCCATATCGAAGCTGACTCCTGACATGCCGGAGTGGTAGTAGTAGAAACCTTTAGAC
GGTGCTGCCGCTGCAACTGTTGCACAATAGGTAACCAAGTCATCCAGTGAACCTGGCTTG
AAGAAGCAAGGACCAATCACCGAGGTGGCAAAAATATCCAAAGTTTCAGCATGACGGGTC
AGCTCCAGCGTATCGACAATGCTCAGTGCTCCGGTGTGGACAATCAACTTCAGCTGACCT
TGCGTTGCGCTAACCCAACGTTCGGCGATGGCTTTACGTTCGTCAACCGAGCAATGGATC
CCTTCACCGGTGGTACCACAGATGTAGGCTCCACTCACACCATCACGGATCAGGTGGGCG
GCAATTTTATCGATGCTATCGAAATTTACGTTGCCGTTAGTATCAAAAGGGGTATGTGGG
GCGGCAATCAGTCGGGAGAGTTTTTCCATCGTTTAGATCTCCGTGAAGTAAAACTTCACA
TTTTTGGTTTATGTTGGAGTTTTATTGATGTTATGGAGTAAAGCTTCATCACGCAATGGG
TATTCATCAAGAGCGTTGGGCAGATACGCAAACTGTGATTGGGATAACATCTTCCCTCAT
TGGGCGTAGTGGAGATGGGGGCGGTAGATCAAGGCTACTCTCATTCTTCTCATTGGAGCT
TTACTTCACAAGTGCGATGCGAAATGTAAGAATTGGAGCAGAGATTTGGATTCATGTATG
GAGCATTTTATGGTCGCCAAACACTTGCCGATAAAAACAGGAAAAGTTCTGGATATGATG
GGAAGCCTGTTTGAAAGCATGACGCCATCAGCTCGCCGCATTGCTGATTTTGTGCAGCGC
AATCCAGAAGAAGTGACCAAGCTATCCATTGCTGATCTCTCGTATAAGGTGAATGCTGGC
GAAGCGACCATTATCCGTTTTTGTCGTGTGCTCGGTTTTAAAGGCTTCCATGATTTCAAG
ATGGATTTAGCTATTGAGCTTTCCTCTTTGAATCATAGTGATCGCTCGCTTTTGGATACT
GACATTGGTCCACAAGACAATGTGGAATTGATTGGGCAAAAACTTCAGCAGGGCATTAAC
AATGTACTTTCGGAGACGTTGAATCTACTCAGCTTTTCAACCTTGGAAACAGTGGCACGC
CAGATCCGCGAAGCGCGTGGGATTTATATCTTCGGCGTGGGTTCATCGGGTATCACTGCT
GAGGATGCTAAAAACAAATTCATGCGTATCGGCTTTAATGTTGATGCACTTACCAATAAC
CACTTTATGTACATGAAAGCGACATTGTTACAACCCGGTGATCTAGCGCTCGGAATCAGC
CATTCCGGTGCTTCAATAGAAACCACCAAGGCGCTGCGTTTGGCCAAAGAGGCTGGAGCC
TATACTATTGCGTTGACCCACAATCCGAAATCCACCTTGTGTGAGTATGCTGATGCAGTG
CTGTTAAACGGCAACCGACAAGGGCAGATGCAGGGTGACTCTATCGGTACCAAAATTGCC
CAACTGTATGTGTTGGATCTGCTCTATACCCTGTTGGTGAAAGACGATATTAGTGGCTCT
ATGGACAAGAAGCAGCGTACTACCCGTGCCCTGGGGGTTTAAGGAGCAACGGTCATCACT
AGGTTACTGTTGCCTTGATGTTCGAGTTTGTATTGTCGCTGCTATCTACTTTCATATTTC
ATACCTTTGGTGAGCATCAGGCTGTTTCTCTGGTTCTTGCTTCACATCTACGCTCCCGCA
TCGGGAGTTTTCCTTCCTAACACAGTGTTCTCTGGCCGGTGTTCGTCTGGAATGACGGTC
AAAATCCAACTGGCTTCTCATTTTTTTGCTTCGGGCTGACCAAAAATGAGGCGTTGATCT
CCATTCTGACTTCAATTGTTTGAAGTTTAACTCCACTGATAGTAGCTTGAATTAAAACTT
CACAGTTTGTCATTTTTATGGAGTTAAACTTTATGTCGGTTTATGCACACTCCGTTCTAG
CTTGGCTAAGAACTGGTTTCGTTTCTTCATGTCAACCGGTGGATGATGGTCCGATGGACT
CGCCAACAATTATTACTGCGATGGCAAAAGCTTCAATTGCTGGTGGGGCGGTGGCGGTAC
GCATTGAGGGTGTAGAGAACGTTGAGGTTGCCCGAGCAGAAGTCGCGGCTCCGATAATTG
GGATTGTGAAGCGTAATTTAGTCGACAGCCCAGTACGTATTACGCCGTATCTGGAGGATG
TTAATGCACTAGCTGAGGCGGGGGCAGATATCATCGCGATTGATGCTACTGCGCGCCAGC
GTCCGGTTAGTGTCGAGGCATTGGTCGCAGCGATCCATGATGCGGGCTGTATTGCGATGG
CAGACTGTTCTAACTATGCCGAGGGAATGGATGCATTTCAGCAGGGTGTGGAAATCATCG
GTACGACCATGTCCGGTTATGTTGGTTCAGCAACGCCGGTAGAGCCTGATTTGGCGTTGG
TTACTGCGCTTAAGCAAGCCGGGTGCTTTGTAATGGCGGAAGGGCGCTATAACAGCCCCA
AGCTAGCGGCCCAGGCTATTTTGGCCGGTGCAGATTGTGTCACGGTCGGTTCGGCAATCA
CGCGTATCGAGCATATTTGCAGCTGGTTTGCTGAAGCCGTGGATAGTGCGAAAAGCAAAC
GTCACGGAGCTGTAGCATGACCATCTGTCTTGCCGTTGATATTGGTGGCACCAAGATAGC
TGCTGCTTTGATTGAAATGTACTCTGCGGCCAAATCTAATATTGTAGCGCGTCACCTGAT
CGAAACGCGCTCTTCTGGTGATCCCCTATTGCTCACTGCAGCATTAGCCGAACTACTCGG
ACCGTTGGCTGCATCCGCAGATTATGTGGCAGTGGCCTCTACCGGCATCATCGATAATGG
CGTCTTGACCGCCTTAAACCCACAAAATTTGGGTGGATTGGATCACTTTCCTCTACATAA
CGTGATTGCTCAAATCACCGATCTTCCCGTTTACCTCATCAACGATGCTCAGGGGGCAGC
TTGGGCTGAATATCTGGCTTACCGACAGGAGTTTGCCGATCTGGCATTTATTACGGTGTC
GACGGGAGTGGGCGCTGGACTGATTCTTAACCACAAGTTGATCACAGGTTCGCGGGGGGT
TGCTGGCCATGCTGGTCATATGCTGGTGGATCCTCAAGGCCCACAATGTGGTTGTGGTCG
TCGTGGTTGCGTTGAAGTTATTGCCTCCGGTCGTGCGATTGCGGCTGCCGGACAAGCCGT
ATTCGGTGGTACATGTAGTGGTATGCAGGTATATCAGCTTTATTTACAAGGTGATGCACG
AGCACAGGCTATTATTCGGCGTTCTGCTGACGCAGTCGCTGAGTTAATCGCCAATCTCAC
CATTACCCTTGATCTTGATGCAATCGTTATCGGTGGTGGTGTCGGTTTAGCAGAAAATTA
TATCGGGTTGGTGAAGCAGGCTCTGGTGAAAATGCCTGACGTGTATCGACCTCAGGTATT
ACCCGCACGTTGTGATATCGATGCCGGTCTACTGGGCGTTGCGCAGTGGGTGGCGAAGAT
AGATGGGCAAGGAAAAAACAATTTTTCCCTTTAATAAATTACTCTATTAAGCACAGAGGA
AGACTCATGGAGACGCATCCGTTTGGTACGCTGAACTATCTGGTTTTGGCAGTCTATCTT
GCCATCATTATGTTGGTCGGAGTGTATTTTGCGAAACGTCAAAAATCAGCGGATGATTAT
TTTAAAGCTGGTGGACGTATTCCAGGTTGGGCAGCGGGGGTAAGTGTATTTGCAACTACA
TTGAGCTCGATTACGTTCATGTCTATTCCGGCGAAAGCCTATACTAGTGACTGGACATTT
TTGATTGGCCAATATATTACAATTGCCATTTTGCCGTTCGTGTTTATGTACTATATTCCA
TTTTTCAGAAAGCTGAATCTTACCTCGGCATATGAGTATTTGGAAAAACGATTTGATATT
CGAATGCGATTGTTCGCAAGTATATCATTTATGCTGTTTCATATTGGTCGCATTGCAATA
ATAACTTATTTAACTGCGCTTGCACTGATGCCGTTCGTTGATATGGATCCATTGATGATT
GTCTTCCTAATTGGAGTCCTGTGCATCATTTATACCTTTCTCGGTGGTATTGAAGGTGTT
ATCTGGACTGATGTTATCCAAGGGATTATGTTATCTGGGGCTGCAGTATTAATTTTCATT
ATGATCTGCTTTAAGGTAGACGGCGGGATCACTGAGATATTTGCTGTATCAGCATCAGCA
GATAAATATTTCCCGGCTAGTCAAATGAGCTGGAGTTGGACCAGTAGCACTGTACCTGTG
CTTATGCTTGGGTTCTTTTTCTCCGGCTTACAACAATTCACTGCCAGCCAAGATGTGGTA
CAGCGTTATATCGTGACAGACTCAATAGCAGAAACTAAAAAAGCGCTGATCACCAATGCT
AAACTAGTAGCTTGTATTCCGGTGTTCTTCTTTGCGATTGGAGCTGCTTTATATGCTTAT
TACGGACAGAATCCTGAGCTGTTACCGAAGGACTTCAATACCGGTGGTATTTTACCATTC
TTCATTATCTCAGATATGCCTGCAGGTCTGGCTGGATTGATTATTGCTGCGATTTTTGCT
GCATCTCAATCCAGTATTTCAAGTAGTTTAAATAGCATATCTGCTTGCTACTCTTCAGAC
ATTTACAGCCGTTTTGGTAAAGCGAAATCTTCTGAACAGAATCTGAAAAGCGGGCGAATG
GTGACCGTCATTGCTGGCGTGCTAGGTGTGGTGGCCTCCACTTATCTCATCATGTCCAAC
GAAAGCGAATTATGGGATGCATTCAATAGCCTGCTAGGTCTGATGGGGGGGCCAATGACC
GGCCTGTTCATGCTGGGGATTTTTGTTCGTAAAGCGAATGCAAACAGTGCATTGATTGGT
GTCGTTGCTGCAGTCGCGTCTATCTTGTGGGTGCGTTCGTTCACTGACCTTAACTTCTTC
TTTTATGGTGCGATAGGCACCATGATGGTGGTCTTGGTAGGCTATCTTACTGCACCATTA
TTCAAAAACAGTCAACGTCAGGAAAATGTGGAAGCCTTATCTTTATAAGGTTAAAAACGG
GGAGCTCACCATTCTTAATTTGTACTTTTTGCTGGCTCGATAACACATTTTTGGCATGGT
TAAGAGCTCCTGTTTTTTATTATACCAACCAGTGATGCACACCACGGAATATTAATTATG
ATTTTTGGAAATGTCCATCAGCCGCAGACTTACAATTATTTTCCGCCGATCTTAAAACAG
GCTGTTACCTATTTTAAGCAAACCAATATGCTCGATATTCCCGTTGGGCGCTACGAGTTG
GAAAAAAACTTGTTGTATGTCAATGTTATGGAGTTTGATACGGGATTAGCCGAACAAAAA
CAAGCAGAAGTACATAAGGAGTATATTGACATTCAATTCCTTATTAGCGGTGAGGAACGT
ATTTTTTTTGGGCTTGAGAATAGTAAAAATATGACATCCAAGGAGTATGATGTAATTAAT
GATTACTATCTCGTATCTTCGATCTCTAGTGAGTCTGAATTGTTATTGTTACCAGGGATG
TTTGCGATATTTCTGCCTGAACAACCACATAAACCTGGATGCTGTATTGATAATTCAATG
CCGCTCAAAAAAGCTGTAATGAAAATGCATAGGTCATTATTGGTCTAATTATGATCTTTT
ATTGTGGCTTGTGTATTTCTGATTAAACATAGTGAATGTTACAGTGTGGTAATGTTTTAT
AAGGTGATTGACAGATTATGATTGCAGCTAAATTTTGATAAATATGATGGTTGATCTCTG
GAAAGTAGTATTTATCATGATGTTAAAGCCTTTGCGAAAACGCAAAATAGGATAGAAGTT
GCTGATGTAATAGATATATATTAAGGCCATTAATTTATGAGGGAATTATTTATGAAATGG
AATGCAAAAAACTCTTTAATTTCATCAGGTCTATTAGCCTTTAGTTTACTAGGAATGCCT
TTCGGCGTAGAGGCAATTGCATCAAACATTCGAGATGTTATTGTATTTAAAGGTGGGGAA
GGAGGAAGTAGTAATTATCGTATCCCATCCATTGTGAGTACTGATGACGGTACATTGGTT
GCATTCGCGGAAGGGCGAGCCTCAAGTCACGATCCTGGCAGTGGCTATCCTACTAGCATA
AAAAGCCGGCGTTCAACGGACAATGGTATCACATGGAGTGATTATTATGTTATCCATGAG
GGAGTTAATGAAGCATATTCTGATCCACGACCATTTATAGATAAAATCAACGGAAGGATG
TTTGTTTTTTATACTAAGTGGGATAACCGATGTGCTCAGAATGGTAATTGTGTACCATTC
GATGACCCACAACATAAGTTATTATATCGTAGCAGCGATGATAATGGGAAAACATGGTCA
TCTCCCGTTGATATTTTAGCGAAAGTCAGAGACACCAACTGGATGGCTAATGGTATATCA
GGGCTGGCTACTTGGTCTCTGACACCATCACAAACTCAGATTGAACAAGCAAGAAATATG
GGTTGGAGTTTGAATTGGGTATCCCGTGTTGCTGATGGAAGATGTAATGTACAGTATTAC
GGGGATGGTAATAAACGATTCTTGGCTGATTTACAAGTCAATGCAGATAAATCAGTAAAG
GCAGTTCTCTATACTGACACTGGAACTCTGGAGCACCCTCTTGCTTTGGATGTTTCGGGA
TACCATAGCTATCAAATAAAAGGTTCAGGGGGGACAGCTAGTTTTTATGTTGATGGTCAA
CTGGTTGCTTCAAAATGGCTTGGACAAACTCATGCTAGTAAAACAGTAACATGGGGTAAT
GGCTGTTCAAACACCGCAGGCGCAATTGCTTATCAAAGCGTTGATTTTAGAATTGGTAAT
AGTTCACAGCTTGCTTTTAATGCAAATTTGATGAAGCGAGTTAATGGAACGGTCGTTAAT
ACTCCAACCGATCAAGGCTGGTCACAAATACTTACATCAAGTGGTAAAGGTGGACCAGGT
TGGAAAAGCATCAACGCTGGCCCAGGACAAGGCATCCAATTGTCCAATGGAAGGTTGATA
TTCCCAGCGATTGTGCTCGATGCATTTGCACAGTTATCTGTAGTTTCAATTTATAGTGAT
GATCATGGCGAAACTTGGAAAGCTGGTACTCAAACGCCAACTTATGCACATGAACCGAGT
GAAGCCGATATGGTTGAGTTAAATGACGGACGACTTTTATTGTCAGCACGAAATGATGGG
GTTACGGGGGTTGGTAATTTTAATCGCTACCAATTTATCAGCTCAGATCAGGGTATAAGC
TGGAAAATGATATTGGAAGACAGAAACTCAATTAATGGTTCGCTGTTCTTCAAACTGAAT
CCAGTTGATATAGGTTTGTTGAACTATGATGGTAACCGATTACTAATGTCTGGCCCACAA
GGAAATACAGCAGTGAGCTCTGACAGAAATGACCTCGCTATTTGGAGTGCCACTGACGAT
GGTACAGGAAGCTATAACTTTACTAAAAGAACCCAGGTGAGAGATGGGTATAGTGCCTAT
TCTGATCTTGTAAAGCTTCAAAGCCAAGGAGCTAATGGTAATGAAGATATAGGTGTTATA
TATGAGGCTTCTCCGAGCACTGAAATTAGGTTCATGGTACTCGATATTAACGAAGTAGAG
TAATTGTTTATCTTCGTCCTCAGTAATTTTGATAACCATAAAATTATTGAGATGAAGAGC
TGAAAGAACCTCTCATTTGACGCCAGTGCTAAGCTGGTGTCTTTTTTATTTCCTGATTAA
TTAGTGCCCTTCTTACAAGTGATTATAAATTCGGCTTTACATGCTGTACTCTTTGAGTGA
GGTTGACTTTTTTCGAAGTTGGCATCACGAAATCTATTAATAGTTTGAGTCGTCGCCATT
CCCATGTACGTTTGGAATAGTTTTAATTAATGGAAGTTCTTTAGCAGATAACAGATATGG
TTTCAGAAGGTTAGATTAAACGTGTGATATATAACTCGGCAGGTTGCACTGTATATCTAT
GTAATAATTTAGGAAAATGGGGTAATGGGGTAATGGGGTAACTTGGGTCTGAGAGCCATG
CCACGATTGACATTGACTGGTTACCTGTGCCAGAAAAACTGAGGTAACCAAGGTAACAGG
ACGACATAACAAGCATGAGTATCTCATGAGGTTACCTCCGGTTACCTCAACACTTTTACT
CAGAGGTAACCAATAAACCCATTCGTTGCGAACCCTACAGAGGCTTTTACCTTAGCTACC
TCTATTACCCCAGCTTTTTCCATTATGCGCGCGATGCTGTTTCTCCTAAGGAAGGGCTTA
TTCACTCACCTCCATTCTTTTCATATAGCTATCGGATTATGCATTATTAGCTGTTGTATC
TCCTGGTTCTCCAGCATCGTCAGCGAGCACTCTATCAGATAGGACATACACTTTAACCGC
CTTCCCTACACAGGGTATCTTCACTGTCTTCTGCGTCTTGCCCTTATCTCTACACCCTAT
CCAGCCGTTCTCAACTGCTAGCAATGCAGCCTTCCTATAGTCACGACCTACGGTTATTTC
GCGCCACCCTTCTGGCAAGACAAAAAAGGTCACCCCCGTTTCACTATTCGTCTTGGGATT
GCGCCGGTACCCTACCATGTTTGCGGCTCGGTGATTCGGATCGTCCCAATCAGCAAAGCG
AGTGTACTGATGTGCGGTAAAGAACTGGCGGATTTGGCGCAAAGTAGCTGCG
>GI8
GTGCACCGGTTTTGTAGATAAGGGCTGGCAAATAGAAAGGGCCACCTCTTGGGAGGTGGC
CCTCTTTCCGTTCAAGCTGATGGTTGGTAAATCGCACCTGTCACTGGATCACAACGGTGG
AAAGCTCAGGCCATTTCTTCATCATGTAGCGGTAGAGTTCTGGGTGCTTTTTAAGATTTT
CTCCTGCAACAGGTACAGGCTTTTCCTCTGGGTACAGGGGCTTGCCATCCGCGACAAAAT
GTTCAACACCACGCAGGGCAAACTTTTTGCCATCTCGGTAAGCAAAATATTTCACATCAC
CGGGATCGAGCCCGCCGCGACAGGTCATTGAATAAGAGAGCAGCAGATAATAATCCCCCT
TGCCGGTGAGCTCGACGACCTCAAATCCGGTGGGGTTGATATTGATGAACATATCGAGGT
TGCAGTTGGTGACGCTGTCATACAGGACCCACTCCTGCTCACCGTTCAGGGTGCCCAATC
CGGTAATAGCCAGAGAGCGACTGTCTTTCTCCGTAGCAGGGATCTCATCGACCGACAGCG
TGACCTCATGCTTGCCCTTGCTATCAAGCCACAACGCCTTGTATACCTGTTCGCTGCTAT
AGGCCGGTGCTGCGCCGAGCAACCCGGCAAGGACTATCCATTTCATGGCTACCCTCCTGT
ATTTCTCATTGTCGGCTGTCTTGCACAGCGCAAAGGGCGCATCAGTTCCCGATCGGCTTC
AGTCAAAGAACCGCCAGCAACCTGACAGAGATAGCCGCCAATCTCCAGACCCGGGAGGGC
GTCACCGCCGCCAACGCCCCGACCTTGCGACTCGAGCCAGCGATCGAGCGCCTCGTCAAA
ATCTGTTTGCTGCGGATAGAAGGTGAGTGGAAAGCCGAACTTTTGACATATCCCCTGAGT
CAGCTTCTTGTGCTGTCGGCAGGGGCGTTTCTTGGTCGGGTCGTTCACGAGTTTGCCACC
TTCTGGCGGCAGCAGGATGGGGCTCGTACAAGCTCCATATTGCTTATTGGTGGATTTGTC
AGCTATGGCTCATCTCTTCGATCCAACGGCCAACGCCATCAGGATCGGCAAGCAGCTGAG
CGAGCGGCAGATGGTTGGAGCACAAGGCGAGCTGGCCGCACTCCTCACTTTGCTTCCAAT
CCGGTTGATGAAGGGGCCAAGGCACCGGGCGCCACAGCTCATCGAAATGCTTGTCGCTAT
CTTCCAGACAACGGAACAGACTCACTTCAACAATGGCTTGGCCATCAAGTTGCAGAGGGT
CTGGCTGGCCTTTTACCCCTGCCCGCAGCACTGAGGTATGGCGAAAATCGCTATCAATGT
AAAGGCGGAAAGCCAGAGTGATATCGTTCTTTTCGGCCGTATCGCCACCCCAATCACGGT
AACAATGGGTAGAAGCAAACAGTGGCAGATAGTCCCATGCCCAGCTGCTGGAAGGGCGGG
TTCCTGAGCGGCAGGGGCGGCTATTTTCGCTGGGCTCCCAATACCAGAACTCGGCGTCCA
GCGCCTGACTGGCGATCTGATCGAATAGCGGGAGGATACGCTGATAAAAACCGGCGGCGA
GTCGGTGAGCTTGTTGCAGTTGGGTAACCAGTTGGGTGGTCTGTTCAAGATCGTGTGGCA
TGACGGCATCCTTAGCCAAAGTCAGTGATTCAAAAAAGAGAAATCGGGGCGAGATAGGTG
CAATGTCCCGGCATAATCGAACAGAGCAGCCCAACCAGTAGGCTCAGCGGGTGGGGTAAT
TTGCCGTTCTGACATCACCCCGCAATCCAGATCCAGCCGCCCTGCGTAGGCAAACAACGG
CGCCCATTCAGGCACCACCGGGGCCATGCCAAACAACTCAAACGCCTGCAGCCACTCATC
GCGAATGACGCGATCCTGACGGCAGGATTCAAACTCGGAGGCAGTTTGCAGATAGCGGCG
CAGTGGCTCCCAGTCACGCAAGGTCATCTGGACAAAGCGTTCGGGCAGCTCAGGGCGAAT
CAGCGGGGCGACAGGGATATTGCCGAGCGCAACGTAATAGAGCCGGTCTTCATAGTCATC
AAACTCGGCTTCGCCGACCACCGCATTGAGCTGTGCCAGCCACTGCTCCCGATACTGGTC
ACCACCGAACGGGGGCTTCACCTCGATAACCACCAGCGCGCCGTCAAAGTGGAGCAGCAC
ATCGGGCTCGACATAACGGCGATCCTGCAGCGATGCCAATTTTGGCCACAGCTCCAGCCG
TTGAAAAGTGGCCGGGTCTAGCGGATTGTCACCGAGTAGAAAGTGCAGCACGGCCCCCAG
AGTACCGTCCGAGAGGTGGGGCAGACGGCCAAAGAAAGTGGCAGTTAGCAGATCTTCGCT
GCCTTTAAACAGGTCGCGCCAGCGCAGGGATTCCCCTTCCCGCTCGATACGCCCAGCCTT
GCCATGCAGGATTGCATGTAGCATCGCAACTCCTTGTAATATTGATATTTCAAGCAGGCT
CTCACATAGCTGAAAAGCCTTTGAGATCCTGCTTTAATACCCACTCGACTACCACTCTAT
CCGTCACAAAATGGGGTAAAAAAGTTTGACTGAATGGAGGTTCCCCCCTATTCTTCTCCG
CAACACGACCCCGGCCTCTTGGTTGCTTCGCAACTTACGCTGGGGTTCTTATTTGGTGGA
TTTACCACCACTCCTGCCAGTTCTCTATGTACCCCATATTTGCCAACCCCAGCTTGCGCA
CCGACTTTTGTGTGGGGAACGTCAGCAGATGATCCCGCAGACGCAGATGCCACAGGGTAT
TAGGGCAAATCACCTTGAGTAGATGGCGTGTGATGGCCAGCAACACGAATGGCTTGGCAA
GCCGTTCATCGTCTTTTGCCAGGAAATCGCACCACGCTACCTCTCTGGGCTTGGGCAACT
TCACCTGCGTCGTCACGTTGCGGTTCCAAAGGCGGCTATGATGGGCGCAGATATTGCGCA
GGTAACTGAGACCGTAGATCCAGCTGGCAAACACCTGCCAGTCCAAACCGTATTTGCTGG
CGATATGCTGCTGATCCGACACCTTCATCATGCCGATCAGCTGCGAGATGGCGCCAAAAT
CAAAGACTTCCACCGCCACCCAGATCGGCAGCTCCTCACCATGGCGCTGATGGTAGTGGC
GCACAAAATCCTCTTTGGAGCGCTTTACCAGCCCCCGGTATTTCTCCATCCACGCCTCAA
AGCGGGTCTGGTGACTCCCCCTGAATGCAGGCTGCCGGATAAAGCTGGGGTGGAAGTAGC
TGCGATCGAGGTGAGCAAAGGTATTTCGCTTGCCAAGGAGATAGGCAAGATCGACCCGCA
ACGCCACCTCGATCCGCTCCAGCGCATCCACTACCAGCAGGCGCAGCTTCTTGTCGAACA
GATAGAGCTCCACCGCATCCAGCAGATGGGTGTCGGGGCAAAACTGATCGGTTGCCCTGG
TCTCCCGTTTGCTTTCACCCTCAGCCGCAGGCTCAAAGCGGCGAAACGGGTACCAGTAGC
CGCTTAAACGGTAATAGCCAATCCGCTCCAGATAGCTCAGTGCGGCATCCCGGTCTGTGA
CCGTGATGCCGCGCTCAATCAGCTGATCCAGTTGCTGTTGATAGCTAAGCCAAGGGCGAG
CGTAGGGCATCAGGCAAGGGCTCCTTCCACTAGCGACTCGGCCAAAGCAAGCTGGGTCTG
CTGGCTGGTTTGTAGGCGGGATTTAAGTTGATCGCAGATTGCAAATAAATCATTGACCCT
ACTGACAATACGAATGAACTCTTGAGTCGGAGGGCATGGAACTAAAATATTGCTTAATAT
CTCCAGATTAATATTTTTCTGTGCTGTAGAAGGAGCAAATCGCTCTAAATTTTCCTTTGC
TGTACGGATGAAGAAGTCAAAATAAACCACTGGCAAACTTGGTTCATAAGGGGTGTATCC
TACAACACTATCAGGAAAGCATGCATCAAATCCTAATATTCCCGTATCAGCAATATTTGC
TGCAATTGTGATACACAGAGTTCCTTTTGGCCATAGCTGACTTTGAGCCAAACCTATCTC
ATTATACATTGCTGTGTAGGATTCAATTAAGCAGTCAGCCCGGGCTACATCTCCAGTTTG
AACAAGTGGAATAGTTCCATTAACGTATAGCTTGGGGTCATTTCTTGGACGATGTTTAGA
TTTTCCTCGTGCTAACTCACCTAAGTCAGGCAAGCGACACCACTCCCACCCCTTTGGCAG
TTCAAACGGCTTTTCGTCTTCACTAATCGCAGGCAGCGGTTTCTCTTTTTTGATTTTCTT
CTCTTTGACCAGCTGCGCTTTTTCGGCGGCGATACGCTCCAGCAGGGCGGCGGCGGGTTC
ATCGCTCGGGTCTTGCTGTACCAGCTTGCCCATCACCGCCAGTTGCAGGATGTTCTGTTT
CAAAGAGTCGATGCTGCGCTCGGTGGTAAAGAGGGTATCGAAGTGGGTGCTTAGCCGCGC
[truncated: 2,230 more rows]
