# Supplementary material for: Implication of Lateral Genetic Transfer in the Emergence of Aeromonas hydrophila Isolates of Epidemic Outbreaks in Channel Catfish
Source: PLoS One. 2013 Nov 20;8(11):e80943. doi: 10.1371/journal.pone.0080943 (PMC3835674; doi:10.1371/journal.pone.0080943)
Supplement: Dataset S8 — The BLASTx output of the 16 genomic islands (GIs) found within the genome of VAh strains. (XLSX) [file pone.0080943.s008.xlsx]

## Sheet: Sheet1
GI #	Contig ID	ORFs #	Putative Functions	Top Blastx hit Bacterial strains	Greatest identity %	Lowest E-value	Accession no.
GI 1	8	1	phage integrase family protein	Marinobacter aquaeolei VT8	93	0	YP_958997
		2	hypothetical protein PSM_A2929	Pseudoalteromonas sp. SM9913	77	0	YP_004069993
		3	transcriptional regulator, LuxR family	Escherichia coli DEC10E	67	5.99249e-142	EHW89126
		4	unnamed protein product	Oceanimonas sp. GK1	86	4.09515e-38	YP_005092379
		5	repA	Escherichia coli DEC6B	83	3.50404e-169	EHV55572
		6	hypothetical protein EC236275_3622	Escherichia coli 2362-75	89	7.71871e-157	ZP_07782006
		7	not available				not available
		8	hypothetical protein VIB_001842	Vibrio metschnikovii CIP 69.14	61	1.83693	ZP_05882290
		9	conserved hypothetical protein	Escherichia coli B354	63	0	ZP_06654479
		10	Conserved hypothetical protein	Ochrobactrum intermedium LMG 3301	56	8.48953e-19	ZP_04680267
		11	unnamed protein product	Tetraodon nigroviridis	34	0.16928	CAF99034
GI 2	15	1	transposase insH for insertion sequence element IS5H, partial	Klebsiella oxytoca 10-5245	97	0	EHT01572
		2	Myo-inositol catabolism IolB domain-containing protein	Dickeya dadantii Ech586	73	1.20301e-143	YP_003332313
		3	inosose dehydratase	Enterobacter cloacae subsp. cloacae ATCC 13047	97	0	YP_003614284
		4	5-dehydro-2-deoxygluconokinase	Enterobacter cloacae subsp. cloacae ATCC 13047	100	0	YP_003614285
		5	putative dehydrogenase	Enterobacter cloacae subsp. cloacae ATCC 13047	99	0	YP_003614286
		6	ribose transport system permease	Enterobacter cloacae subsp. cloacae ATCC 13047	100	0	YP_003614287
		7	ribose transport system ATP-binding protein	Enterobacter mori LMG 25706	98	0	ZP_09038867
		8	ribose transport system substrate-binding protein	Enterobacter cloacae subsp. cloacae ATCC 13047	98	0	YP_003614289
		9	oxidoreductase domain-containing protein	Enterobacter mori LMG 25706	89	0	ZP_09038869
		10	transposase IS3/IS911 family protein	Aeromonas caviae Ae398	81	1.14108e-21	ZP_08522329
GI 3	15	1	hypothetical protein A1Q_4790	Vibrio harveyi HY01	71	2.73188e-74	ZP_01986662
		2	conserved hypothetical protein	Vibrio harveyi HY01	86	2.3701e-78	ZP_01986670
		3	sulfur carrier protein adenylyltransferase ThiF	Vibrio anguillarum 775	71	0	YP_004564814
		4	cobyric acid synthase CobQ	Vibrio harveyi HY01	77	0	ZP_01986671
		5	hypothetical protein B1NLA3EDRAFT_4553	Bacillus sp. 1NLA3E	72	0	ZP_09602505
		6	unnamed protein product	Pseudomonas putida GB-1	50	2.54654e-85	YP_001669409
		7	AsnC family transcriptional regulator	Rhodobacter sphaeroides 2.4.1	43	1.43793e-33	YP_345233
		8	unnamed protein product	Streptomyces bingchenggensis BCW-1	52	4.44312e-90	YP_004967870
		9	unnamed protein product	Pseudomonas fluorescens F113	67	2.13393e-129	YP_005208154
		10	transcriptional regulatory protein PtsJ	Verminephrobacter aporrectodeae subsp. tuberculatae At4	51	1.55918e-146	ZP_08873369
		11	hypothetical protein PSEBR_a3037	Pseudomonas brassicacearum subsp. brassicacearum NFM421	66	2.68071e-102	YP_004354347
		12	dead/deah box helicase domain protein	Sinorhizobium fredii HH103	45	5.44543	CCE99181
		13	conserved hypothetical protein (partial), partial	Erwinia amylovora ATCC 49946	91	1.33768e-06	YP_003540563
		14	hypothetical protein XAUC_13870	Xanthomonas fuscans subsp. aurantifolii str. ICPB 10535	87	3.21797e-174	ZP_06730648
		15	hypothetical protein XAUC_13860	Xanthomonas fuscans subsp. aurantifolii str. ICPB 10535	53	5.35884e-79	ZP_06730647
		16	Serine/threonine protein kinase	Xanthomonas axonopodis pv. citrumelo F1	53	4.08694e-171	YP_004851254
		17	hypothetical protein PputW619_3361	Pseudomonas putida W619	66	0	YP_001750214
		18	conserved hypothetical protein	Escherichia coli H736	88	2.02293e-100	ZP_08341496
		19	hypothetical protein BamMC406_4436	Burkholderia ambifaria MC40-6	61	5.44133e-59	YP_001811108
		20	ISDvu4, transposase	Aeromonas caviae Ae398	89	1.22288e-06	ZP_08520576
		21	prophage MuSo2, transcriptional regulator, Cro/CI family protein	Marinomonas sp. MED121	62	4.58877e-24	ZP_01075874
		22	phage integrase	Pseudoalteromonas haloplanktis TAC125	36	1.31798e-68	YP_340851
		23	hypothetical protein SC142	Salmonella enterica subsp. enterica serovar Choleraesuis str. SC-B67	30	1.59819e-68	YP_209440
		24	hypothetical protein SC143	Salmonella enterica subsp. enterica serovar Choleraesuis str. SC-B67	49	3.58316e-96	YP_209441
		25	hypothetical protein PH505_be00400	Pseudoalteromonas haloplanktis ANT/505	53	4.40329e-17	ZP_08410141
GI4	15	1	hypothetical protein ACT4_067_00210	Acinetobacter sp. NBRC 100985	34	0.000200219	ZP_09221888
		2	phage transcriptional regulator, AlpA	Enterobacter mori LMG 25706	63	2.27525e-20	ZP_09038986
		3	hypothetical protein AcavA_07742	Aeromonas caviae Ae398	85	1.27097e-145	ZP_08519782
		4	hypothetical protein YlbF	Escherichia hermannii NBRC 105704	41	9.12827e-35	ZP_09806646
		5	peroxyureidoacrylate/ureidoacrylate amidohydrolase	Escherichia hermannii NBRC 105704	81	1.68585e-125	ZP_09806647
		6	hypothetical protein HMPREF9694_02981	Klebsiella oxytoca 10-5250	67	0	EHT10492
		7	hypothetical protein HMPREF9694_02982	Klebsiella oxytoca 10-5250	81	0	EHT10493
		8	carbamate kinase-like protein YqeA	Escherichia hermannii NBRC 105704	73	2.6902e-155	ZP_09806650
		9	hypothetical protein HMPREF9694_02984	Klebsiella oxytoca 10-5250	78	9.23682e-67	EHT10495
		10	permease	Escherichia coli UTI89	82	1.25074e-174	YP_543351
		11	hypothetical protein HMPREF9694_02978	Klebsiella oxytoca 10-5250	63	1.23577e-128	EHT10489
		12	Helix-turn-helix domain-containing protein	Aeromonas caviae Ae398	88	1.45839e-59	ZP_08519783
		13	coenzyme F390 synthetase	Verrucomicrobium spinosum DSM 4136	41	0.272103	ZP_02931326
		14	putative uncharacterized protein	Photobacterium leiognathi subsp. mandapamensis svers.1.1.	50	5.93367e-35	ZP_08309913
		15	hypothetical protein AcavA_07762	Aeromonas caviae Ae398	84	1.83659e-90	ZP_08519786
		16	hypothetical protein AcavA_07767	Aeromonas caviae Ae398	86	1.59478e-85	ZP_08519787
		17	hypothetical protein AcavA_07772	Aeromonas caviae Ae398	88	2.72207e-85	ZP_08519788
		18	putative transposase	Corynebacterium efficiens YS-314	78	0.135311	NP_702973
		19	DNA repair protein RadC	Aeromonas caviae Ae398	73	2.82923e-65	ZP_08519790
		20	unnamed protein product	Aeromonas salmonicida subsp. salmonicida A449	47	3.02725e-22	YP_001144179
		21	T-cell leukemia homeobox protein	Saccoglossus kowalevskii	46	1.21586	NP_001158453
		22	putative oxidoreductase	Gluconobacter morbifer G707	50	1.58669	ZP_09094085
		23	hypothetical protein AcavA_07787	Aeromonas caviae Ae398	89	9.11828e-74	ZP_08519791
		24	hypothetical protein AcavA_07792	Aeromonas caviae Ae398	84	1.08433e-105	ZP_08519792
		25	Os03g0271800	Oryza sativa Japonica Group	52	0.00421243	NP_001049695
		26	hypothetical protein yruck0001_32880	Yersinia ruckeri ATCC 29473	60	6.77164e-09	ZP_04617492
GI 5	18	1	conserved hypothetical protein	Escherichia coli UMNK88	92	0	AEE58220
		2	conserved hypothetical protein	Escherichia coli UMNK88	93	0	AEE58221
		3	hypothetical protein UMNK88_3686	Escherichia coli UMNK88	75	4.19819e-171	AEE58222
		4	conserved hypothetical protein	Escherichia coli UMNK88	91	0	AEE58223
		5	hypothetical protein ThidrDRAFT_0103	Thiorhodococcus drewsii AZ1	72	1.1584e-19	ZP_08821291
		6	hypothetical protein BJ6T_82810	Bradyrhizobium japonicum USDA 6	32	1.34024	BAL13524
		7	PREDICTED: LOW QUALITY PROTEIN: poliovirus receptor-like	Equus caballus	55	0.0306384	XP_001916993
		8	hypothetical protein AcavA_07792	Aeromonas caviae Ae398	85	7.81503e-96	ZP_08519792
		9	hypothetical protein AcavA_07787	Aeromonas caviae Ae398	89	6.43162e-74	ZP_08519791
		10	putative oxidoreductase	Gluconobacter morbifer G707	50	1.58669	ZP_09094085
		11	molybdopterin biosynthesis protein MoeA	Saccharopolyspora spinosa NRRL 18395	49	0.201498	ZP_08879992
		12	PREDICTED: brain-specific homeobox protein homolog	Anolis carolinensis	59	3.4222	XP_003222857
		13	hypothetical protein MCAG_03428	Micromonospora sp. ATCC 39149	55	1.02669	ZP_04607171
		14	DNA repair protein RadC	Aeromonas caviae Ae398	76	3.82046e-68	ZP_08519790
		15	hypothetical protein AcavA_07777	Aeromonas caviae Ae398	59	1.14898e-09	ZP_08519789
		16	hypothetical protein AcavA_07772	Aeromonas caviae Ae398	83	6.34933e-79	ZP_08519788
		17	hypothetical protein B565_3130	Aeromonas veronii B565	77	8.84308e-75	YP_004393782
		18	unnamed protein product	Aeromonas hydrophila subsp. hydrophila ATCC 7966	56	5.12734e-20	YP_855624
		19	unnamed protein product	Aeromonas hydrophila subsp. hydrophila ATCC 7966	40	0.00123474	YP_855624
		20	XRE family transcriptional regulator	Tolumonas auensis DSM 9187	68	6.71063e-42	YP_002893466
		21	conserved hypothetical protein	Ralstonia syzygii R24	65	4.1805e-14	CCA85921
GI 6	18	1	hypothetical protein ESOG_04812	Escherichia coli E101	79	0	EHN92400
		2	hypothetical protein ESOG_04811	Escherichia coli E101	75	9.69205e-61	EHN92399
		3	hypothetical protein HMP0015_1081	Acinetobacter haemolyticus ATCC 19194	54	8.56214e-102	ZP_06726872
		4	hypothetical protein Pecwa_1742	Pectobacterium wasabiae WPP163	44	5.923e-52	YP_003259136
		5	unnamed protein product	Shewanella sediminis HAW-EB3	48	7.19375e-15	YP_001474995
		6	hypothetical protein AcavA_07742	Aeromonas caviae Ae398	43	1.65981e-59	ZP_08519782
		7	CP4-57 prophage; DNA-binding transcriptional activator	Escherichia coli str. K-12 substr. MG1655	59	1.34755e-17	NP_417113
		8	hypothetical protein BACCAC_03452	Bacteroides caccae ATCC 43185	53	0.338401	ZP_01961810
		9	hypothetical protein PROSTU_04760	Providencia stuartii ATCC 25827	73	0	ZP_02962625
GI 7	18	1	N-acetylneuraminate lyase	Photobacterium damselae subsp. damselae CIP 102761	83	1.27114e-180	ZP_06155713
		2	rpiR family transcriptional regulatory protein	Photobacterium profundum SS9	70	3.93379e-128	YP_130474
		3	putative N-acetylmannosamine-6-phosphate 2-epimerase	Photobacterium profundum 3TCK	65	3.52315e-68	ZP_01221653
		4	N-acetylmannosamine kinase	Photobacterium profundum SS9	62	3.33832e-83	YP_130472
		5	N-acetylneuraminate transporter, sodium-glucose/galactose cotransporter	Vibrio fischeri SR5	82	0	EHN70893
		6	hypothetical protein VSAL_I0893	Aliivibrio salmonicida LFI1238	54	2.05265e-49	YP_002262397
		7	hypothetical protein VPMS16_3059	Vibrio parahaemolyticus 16	74	0	ZP_05118051
		8	not available				not available
GI 8	18	1	hypothetical protein BuboB_17342	Burkholderia ubonensis Bu	42	1.12867e-27	ZP_02379500
		2	hypothetical protein PA39016_002410130	Pseudomonas aeruginosa 39016	45	5.66313e-09	ZP_07796428
		3	hypothetical protein MED222_01677	Vibrio sp. MED222	58	2.78796e-12	ZP_01063953
		4	unnamed protein product	Shewanella sp. ANA-3	42	5.75798e-30	YP_871416
		5	Abi family protein	Shewanella sp. MR-7	98	0	YP_738902
		6	type I restriction modification DNA specificity domain protein	Escherichia coli MS 107-1	69	0	ZP_07096180
		7	unnamed protein product	Edwardsiella ictaluri 93-146	96	0	YP_002931539
		8	type I restriction-modification system restriction	Vibrio anguillarum 775	93	0	YP_004567205
		9	Prophage MuSo1, transcriptional regulator, Cro/CI family protein	Aeromonas caviae Ae398	65	3.11327e-99	ZP_08520056
		10	unnamed protein product	Azotobacter vinelandii DJ	46	1.84882e-05	YP_002800847
GI 9	20	1	integrase	Escherichia coli O157:H7 str. Sakai	42	3.07949e-93	NP_309187
		2	unnamed protein product	Pseudomonas putida GB-1	47	3.89079e-05	YP_001667426
		3	Single-stranded DNA-binding protein	Aeromonas caviae Ae398	89	1.05076e-11	ZP_08520285
		4	Formin 2 domain-containing protein	Polysphondylium pallidum PN500	44	1.20266	EFA82357
		5	YRRM, partial	Homo sapiens	52	1.6732	AAB49825
		6	hypothetical protein MzeaS_09955	Mesoflavibacter zeaxanthinifaciens S86	46	0.201804	ZP_09501046
		7	phage N-6-adenine-methyltransferase	Vibrio cholerae 1587	64	1.72262e-95	ZP_01947834
		8	hypothetical protein ARN_26070	Arsenophonus nasoniae	50	0.00142432	CBA74933
		9	putative RNA methyltransferase	Thermus sp. CCB_US3_UF1	62	3.84232	AEV15707
		10	Repressor protein CI from phage	Escherichia coli ED1a	58	2.30952e-43	YP_002398467
		11	hypothetical protein PROVALCAL_00635	Providencia alcalifaciens DSM 30120	61	3.80863e-19	ZP_03317718
		12	unnamed protein product	Shewanella oneidensis MR-1	50	9.10744e-27	NP_718557
		13	phage regulatory, Rha family protein	Escherichia coli DEC6B	51	3.15895e-56	EHV57361
		14	hypothetical protein SS1G_12417	Albugo laibachii Nc14	37	5.96581	CCA28121
		15	hypothetical protein IYQ_01072	Aeromonas salmonicida subsp. salmonicida 01-B526	48	2.49637e-76	EHI54330
		16	unnamed protein product	Aeromonas hydrophila subsp. hydrophila ATCC 7966	54	3.15571e-36	YP_856558
		17	hypothetical protein IYQ_01082	Aeromonas salmonicida subsp. salmonicida 01-B526	56	1.47141e-12	EHI54332
		18	Roi protein	Vibrio cholerae V51	54	1.21135e-72	ZP_04918518
		19	hypothetical protein RPE_0162	Rhodopseudomonas palustris BisA53	52	0.272948	YP_779103
		20	hypothetical protein, unknown function	Leishmania donovani	47	3.84277	CBZ32144
		21	unnamed protein product	Vibrio sp. EJY3	50	6.22992e-23	YP_005023424
		22	hypothetical protein B565_1802	Aeromonas veronii B565	33	1.47319e-11	YP_004392454
		23	not available				not available
		24	hypothetical protein VIBHAR_01963	Vibrio harveyi ATCC BAA-1116	40	3.23008e-41	YP_001445155
		25	hypothetical protein Plabr_0202	Planctomyces brasiliensis DSM 5305	64	7.14381e-35	YP_004267854
		26	antitermination protein	Brenneria sp. EniD312	36	5.4214e-40	ZP_09017320
		27	unnamed protein product	Xenorhabdus nematophila ATCC 19061	47	0	YP_003713516
		28	unnamed protein product	Xenorhabdus nematophila ATCC 19061	38	4.90841e-135	YP_003713517
		29	putative N6-methyltransferase	Aeromonas phage phiO18P	63	5.6222e-157	YP_001285656
		30	ATPase central domain-containing protein	Syntrophobacter fumaroxidans MPOB	73	6.89264e-162	YP_846969
		31	hypothetical protein Sfum_2858	Syntrophobacter fumaroxidans MPOB	65	0	YP_846970
		32	ync	Vibrio cholerae B33	68	1.24696e-129	ZP_01974126
		33	hypothetical protein VMD_06430	Vibrio mimicus VM573	68	1.74328e-122	ZP_05715597
GI 10	20	1	hypothetical protein PROPEN_02396	Proteus penneri ATCC 35198	53	7.56941e-33	ZP_03804020
		2	Small terminase subunit	Pseudomonas savastanoi pv. savastanoi NCPPB 3335	59	2.05342e-60	ZP_07004687
		3	conserved hypothetical protein	Escherichia coli MS 78-1	80	0	ZP_07218454
		4	hypothetical protein Dtpsy_2926	Acidovorax ebreus TPSY	41	7.72385	YP_002554360
		5	unnamed protein product	Klebsiella pneumoniae 342	66	0	YP_002239188
		6	serine peptidase	Enterobacter mori LMG 25706	54	2.96234e-86	ZP_09038550
		7	hypothetical protein EmorL2_15857	Enterobacter mori LMG 25706	68	0	ZP_09038551
		8	hypothetical protein EmorL2_15862	Enterobacter mori LMG 25706	40	3.75126e-06	ZP_09038552
		9	phage protein	Pseudomonas syringae pv. japonica str. M301072PT	57	1.82688e-12	EGH27694
		10	unnamed protein product	Verrucosispora maris AB-18-032	50	2.96338	YP_004403173
		11	hypothetical protein OsI_23791	Oryza sativa Indica Group	38	0.127329	EAZ01762
		12	predicted protein	Naegleria gruberi	64	0.724917	XP_002680036
		13	hypothetical protein MstaS_14438	Marinobacterium stanieri S30	41	2.73489e-16	ZP_09508330
		14	unnamed protein product	Tetraodon nigroviridis	40	6.04263	CAG05349
		15	hypothetical protein	Escherichia phage TL-2011b	39	1.50119e-11	AEW24596
		16	phage tape measure protein	Aeromonas veronii B565	47	2.16641e-63	YP_004392445
GI 11	24	1	hypothetical protein YE105_C2162	Yersinia enterocolitica subsp. palearctica 105.5R(r)	47	7.23729e-19	YP_004298361
		2	hypothetical protein HMPREF0380_00859	Eubacterium infirmum F0142	52	2.77811e-14	ZP_09585221
		3	ATPase domain protein	Synechococcus sp. RS9917	50	1.59517e-24	ZP_01081590
		4	hypothetical protein VIBHAR_p08260	Vibrio harveyi ATCC BAA-1116	67	3.74989e-26	YP_001436127
		5	unnamed protein product	Chitinophaga pinensis DSM 2588	39	1.04698e-32	YP_003125514
		6	Sodium:neurotransmitter symporter family protein	Parvimonas sp. oral taxon 110 str. F0139	45	1.68693	ZP_08540112
		7	hypothetical protein phiAS5_ORF0324	Aeromonas phage phiAS5	53	0.622704	YP_003969613
		8	gp24 head vertex protein	Aeromonas phage PX29	34	3.24703e-47	ADQ52940
		9	hypothetical protein, unknown function	Leishmania donovani	29	4.47916	CBZ37988
		10	phospholipase	Plasmodium chabaudi chabaudi	46	0.0477301	XP_741839
		11	gp48 baseplate tail tube cap	Aeromonas phage PX29	34	4.57078e-29	ADQ52906
		12	hypothetical protein TRIADDRAFT_55610	Trichoplax adhaerens	46	9.90317	XP_002112006
		13	PREDICTED: hypothetical protein	Ciona intestinalis	42	0.764561	XP_002128000
		14	sigF gene product	Clostridium ljungdahlii DSM 13528	47	0.55373	YP_003781542
		15	putative secreted protein	Nautilia profundicola AmH	45	0.568619	YP_002606556
		16	Protein glcG	Curvibacter putative symbiont of Hydra magnipapillata	40	0.228976	CBA26520
		17	hypothetical protein HMPREF9467_02185	Clostridium clostridioforme 2_1_49FAA	37	0.0534146	ZP_09115213
		18	glycerol kinase	Corynebacterium accolens ATCC 49725	34	2.83856	ZP_03931931
		19	conserved hypothetical protein	Phytophthora infestans T30-4	46	4.55808	XP_002906260
		20	not available	˗	˗	˗	not available
		21	N-acetylglucosaminyl-phosphatidylinositol de-N-acetylase	Bos taurus	41	3.20755	NP_001093781
		22	aspartyl/glutamyl-tRNA amidotransferase subunit A	delta proteobacterium NaphS2	68	9.43173	ZP_07198252
		23	hypothetical protein PROVRETT_09140	Providencia rettgeri DSM 1131	38	0.00041623	ZP_06126967
		24	unnamed protein product	Desulfobacterium autotrophicum HRM2	39	1.47793	YP_002604708
		25	transketolase	Dictyoglomus turgidum DSM 6724	46	0.546384	YP_002352126
		26	PREDICTED: juvenile hormone esterase binding protein 29-like	Oryctolagus cuniculus	37	0.636081	XP_002712422
		27	resolvase family protein	Alteromonas sp. S89	56	1.05466e-67	ZP_09504826
		28	hypothetical protein VME_45610	Vibrio harveyi 1DA3	43	0.00128932	ZP_06178177
GI 12	26	1	hypothetical protein pNDM10505_173	Escherichia coli	91	3.80296e-24	AEN71509
		2	hypothetical protein pNDM10505_172	Escherichia coli	87	0	AEN71508
		3	type I restriction-modification system, M subunit	Escherichia coli	97	0	BAK69694
		4	hypothetical protein NDM1Dok01_N0200	Escherichia coli	93	0	BAK69693
		5	unnamed protein product	Desulfovibrio desulfuricans ND132	67	1.41137e-95	YP_005169161
		6	DNA helicase	Escherichia coli	94	0	AEN71504
		7	DNA repair ATPase	Escherichia coli	95	0	AEN71503
		8	type I restriction enzyme R subunit	Escherichia coli	95	0	AEN71502
		9	excisionase family DNA-binding protein	Achromobacter piechaudii ATCC 43553	87	7.27519e-37	ZP_06685769
		10	HipA N-terminal domain-containing protein	Aeromonas caviae Ae398	86	0	ZP_08521071
		11	helix-turn-helix domain-containing protein	Aeromonas caviae Ae398	85	7.58419e-39	ZP_08521070
		12	TnsD targeting protein	Escherichia coli	87	0	AEN71500
		13	TnsC ATPase	Escherichia coli	96	0	AEN71499
		14	TnsB transposase	Escherichia coli	93	0	AEN71498
		15	TnsA endonuclease	Escherichia coli	93	0	AEN71497
GI 13	27	1	extracellular solute-binding protein family 3	Paenibacillus lactis 154	48	2.27917	ZP_08999861
		2	RecName: Full=CS5 fimbrial subunit; AltName: Full=CS5 pilin; AltName: Full=Colonization factor antigen IV; Short=CFA/IV; AltName: Full=PCF8775; Flags: Precursor >gi|41165|emb|CAA45008.1| fimbrial subunit CS5	Escherichia coli	39	1.71059e-24	P33781
		3	unnamed protein product	Edwardsiella ictaluri 93-146	37	3.82162e-30	YP_002932947
		4	unnamed protein product	Edwardsiella ictaluri 93-146	29	9.64507e-45	YP_002932948
		5	unnamed protein product	Edwardsiella ictaluri 93-146	38	6.78165e-19	YP_002932948
		6	hypothetical protein	Escherichia coli	36	4.90611e-08	CAA11823
		7	CS5 fimbrial minor pilin subunit	Escherichia coli	36	2.556e-19	CAA11825
		8	EAL domain protein	Vibrio parahaemolyticus AN-5034	45	1.92466e-56	ZP_05891943
		9	alpha/beta hydrolase, putative	Vibrio cholerae MZO-3	49	3.34574e-64	ZP_01955017
GI 14	32	1	diguanylate cyclase	Aeromonas caviae Ae398	63	0	ZP_08520695
		2	unnamed protein product	Klebsiella oxytoca KCTC 1686	87	1.97306e-173	YP_005016440
		3	Zn-dependent hydrolase	Aeromonas caviae Ae398	55	0.00527207	ZP_08520685
		4	unnamed protein product	Bradyrhizobium japonicum USDA 110	75	1.48417e-169	NP_772187
		5	LysR family transcriptional regulator	Dickeya dadantii Ech586	78	9.83303e-160	YP_003334394
		6	unnamed protein product	Vibrio sp. EJY3	73	1.58656e-99	YP_005024960
		7	alpha/beta fold family hydrolase	Pseudomonas entomophila L48	73	1.72413e-152	YP_608353
		8	unnamed protein product	Vibrio sp. EJY3	82	2.96122e-173	YP_005024958
		9	LysR family transcriptional regulator	Comamonas testosteroni CNB-2	83	0	YP_003278616
GI 15	32	1	unnamed protein product	Pectobacterium atrosepticum SCRI1043	77	5.76744e-26	YP_050987
		2	unnamed protein product	Anaeromyxobacter sp. Fw109-5	40	3.1576	YP_001378948
		3	unnamed protein product	Shewanella sp. W3-18-1	76	9.35547e-89	YP_963581
		4	hCG1982170	Homo sapiens	67	2.58671	EAW61266
		5	hypothetical protein RHA1_ro00053	Rhodococcus jostii RHA1	43	4.08654	YP_700047
		6	unnamed protein product	Alteromonas sp. SN2	45	4.45167e-26	YP_004468683
		7	unnamed protein product	Shewanella baltica OS223	68	1.59547e-46	YP_002358277
		8	malate dehydrogenase, NAD-dependent	Leptospirillum ferrodiazotrophum	39	0.944134	EES53955
		9	hypothetical protein VIBHAR_05618	Vibrio harveyi ATCC BAA-1116	67	1.57396e-10	YP_001447748
		10	unnamed protein product	Aeromonas hydrophila subsp. hydrophila ATCC 7966	43	0	YP_855451
		11	response regulator	Aeromonas caviae Ae398	57	7.55377e-160	ZP_08519242
GI 16	36	1	hypothetical protein ESPG_02548	Escherichia coli H397	46	5.81171e-101	EHN96931
		2	conserved hypothetical protein	Salmonella enterica subsp. enterica serovar Saintpaul str. SARA29	47	2.43703e-06	ZP_02347304
		3	prophage CP4-57 regulatory protein	Escherichia coli E24377A	47	2e-12	YP_001461433.1
		3	hypothetical protein VIBR0546_09419	Vibrio brasiliensis LMG 20546	39	0.0787947	ZP_08100467
		4	hypothetical protein MDMS009_1861	Methylophaga thiooxidans DMS010	39	1.32076e-23	ZP_05104705
		5	not available				not available
		6	hypothetical protein EcE24377A_0281	Escherichia coli E24377A	50	4.61533e-20	YP_001461435
		7	hypothetical protein PA39016_002410130	Pseudomonas aeruginosa 39016	51	1.1274e-12	ZP_07796428
		8	fimbrial protein domain-containing protein	Serratia sp. AS12	56	6.67234e-25	YP_004503221
		9	major outer membrane protein OmpAI	Aeromonas caviae Ae398	62	1.49094e-141	ZP_08519567
		10	outer membrane usher protein PapC	Serratia odorifera DSM 4582	50	0	ZP_06638114
		11	putative fimbrial chaperone	Serratia odorifera 4Rx13	60	8.48582e-89	ZP_06189099
		12	putative fimbrial-like protein YfcP	Escherichia hermannii NBRC 105704	39	1.92782e-17	ZP_09805954
		13	transposase (11)	Serratia odorifera 4Rx13	68	9.80578e-74	ZP_06189104
